# Supplementary material for: Seed Priming With Protein Hydrolysates Improves Arabidopsis Growth and Stress Tolerance to Abiotic Stresses
Source: Front Plant Sci. 2021 Jun 8;12:626301. doi: 10.3389/fpls.2021.626301 (PMC8218911; doi:10.3389/fpls.2021.626301)
Supplement: Supplementary Table 1 — Untargeted phytochemical composition in the tested PHs; individual abundances (as provided from UHPLC/QTOF metabolomics) are also provided. [file Table_1.XLSX]

## Sheet: Protein hydrolysates dataset
Parent Class	Class	Compound	[A]	[B]	[C]	[D]	[E]	[F]	[G]	[H]	[I]	[O]	[P]	CompositeSpectrum
Alkaloids	alkaloid	&alpha;-chaconine	1	1	1	1	1	1	1	1	1	315170	1	(857.4793, 15356.323)(858.48175, 4504.9097)
Alkaloids	alkaloid	&beta;-chaconine	2116.9	237526	555691	1	142684	447722	1	160494	1	3564.13	327408	(690.46643, 20633.205)(691.4707, 6134.64)(708.4824, 7033.8)(690.4708, 16465.43)(691.4751, 3344.3474)(708.4836, 8327.695)(709.4868, 1119.4)(712.42413, 14646.284)(713.42645, 2820.99)
Alkaloids	alkaloid	&gamma;-chaconine	69.1027	2820.22	1595783	213634	1	1	4671.53	1	1	557055	918858	(544.3802, 12536.7295)(545.3836, 1693.4033)(544.38275, 41403.953)(545.3859, 8149.8384)(588.406, 2129.2236)(589.4068, 507.5)
Alkaloids	alkaloid	&gamma;-solanine	257727	2820.22	1595783	213634	1	1	4671.53	1	1	557055	918858	(544.3802, 12536.7295)(545.3836, 1693.4033)(544.38275, 41403.953)(545.3859, 8149.8384)(588.406, 2129.2236)(589.4068, 507.5)(570.3942, 13843.745)(571.39655, 1177.6699)
Alkaloids	alkaloid	(S)-autumnaline	1536512	6.69179e+06	2.04103e+06	494594	1.29686e+06	475691	1.47464e+06	1	1.69209e+06	13319.6	8835.5	(375.09213, 10784.332)(378.21356, 5073.665)(358.07755, 6938.5386)(360.1988, 17005.625)(361.19858, 3581.882)(377.54752, 98946.97)(378.21448, 22849.281)(378.22015, 17215.115)(357.19867, 12484.07)(392.2356, 68306.49)(393.2384, 10641.888)(374.63135, 4955.749)(376.71875, 34282.703)(379.22272, 10366.785)(399.5687, 1641.1301)(399.2018, 62.94)(400.2, 3144.81)(379.7928, 10665.897)(381.17947, 772.64667)
Alkaloids	alkaloid	(S)-corytuberine	1	904896	270827	1	1	1	482957	1	1.01623e+06	1	1	(333.1749, 1176.63)(329.16882, 3851.4167)(316.17123, 7526.61)(346.18216, 10761.242)(347.1765, 169.32333)(330.43665, 3982.0183)(351.1498, 11226.16)(337.14877, 4926.942)(337.13547, 4525.6533)
Alkaloids	alkaloid	(S)-isoandrocymbine	1	550062	1	1	583006	1	1	1	1	382989	1	(372.78302, 7681.5522)(374.19125, 3264.1667)(374.18857, 27259.047)(359.19806, 7718.993)(360.1993, 21369.646)(374.87585, 6906.4106)(375.21042, 8321.434)(380.17468, 3022.7932)
Alkaloids	alkaloid	(S)-nandinine	613239	1	1	676570	1	1	1	1	396664	1	1	(325.13687, 8086.557)(311.12445, 5611.1577)(313.13953, 18615.336)(343.17026, 20559.803)(344.17264, 983.88666)(327.6605, 13834.715)(349.1338, 127.99)
Alkaloids	alkaloid	(S)-n-methylcanadine	23782310	7046298	725133	388641	579620	1	1	1	1	1	598036	(360.20026, 1582.801)(338.6028, 1682.6699)(340.18478, 5578.8164)(374.80038, 3676.144)(376.20593, 1757.268)(356.87134, 9046.307)(358.20273, 1960.6519)(359.2115, 3819.5352)(380.1744, 2091.068)(359.1527, 94.48)
Alkaloids	alkaloid	(S)-norlaudanine	1	458860	230098	1	1	1	1	1	638724	507579	1	(331.18375, 485.9633)(317.06897, 6775.8335)(318.18768, 7594.38)(330.18768, 8715.527)(331.1825, 1917.8234)(353.16516, 11195.169)(337.87228, 4119.7983)(339.151, 6161.54)
Alkaloids	alkaloid	(S)-norreticuline	2.07747e+06	859938	1	139474	11469686	1	56.1992	1	396885	1	317629	(319.06317, 7870.81)(318.15604, 2716.5833)(320.1577, 385.365)(302.82068, 1812.6456)(318.6713, 5572.556)(303.8531, 12021.639)(303.91608, 3214.6047)(304.1666, 1073.03)(316.17288, 31458.793)(317.17154, 11569.739)(340.15134, 6774.35)(324.1398, 15288.926)(325.13693, 7491.5435)
Alkaloids	alkaloid	(S)-tetrahydropapaverine	513570	586606	378065	726045	1	633625	685717	1	1	636423	3300.14	(345.58505, 5050.872)(345.1813, 1036.91)(345.3437, 9518.984)(346.21643, 2099.2532)(330.24774, 4861.139)(332.13977, 14361.221)(332.2037, 15543.07)(362.20923, 10386.676)(346.04758, 8156.9316)(347.2145, 330.11)(371.0002, 1599.7891)(351.77222, 1560.0352)(352.1721, 1828.25)
Alkaloids	alkaloid	2-descarboxy-betanidin	1	1	1	1	1	1	1	731934	1	1	1	(345.09106, 75138.54)(346.09116, 11939.167)
Alkaloids	alkaloid	3-hydroxy secoberbine intermediate	419815	1	1	1	1	1	1	1	1	1	1	(386.15063, 14016.54)(407.18933, 92898.81)(408.1929, 162487.78)(388.18784, 7974.7896)(390.1819, 3987.9167)
Alkaloids	alkaloid	6-hydroxy-allocryptopine	419815	1	1	1	1	1	1	1	1	1	1	(386.15063, 14016.54)(407.18933, 92898.81)(408.1929, 162487.78)(388.18784, 7974.7896)(390.1819, 3987.9167)
Alkaloids	alkaloid	6-O-methyl-N-deacetylisoipecoside aglycon	77.4737	6.33076e+06	3.55901e+06	1.81565e+06	52668128	9440371	98.5914	672314	2.78312e+06	432559	716778	(377.59937, 71882.63)(380.1973, 2273.5)(359.17807, 2108.8699)(362.1655, 3534.76)(380.20224, 6880.6304)(360.3791, 25788.41)(361.68076, 2916.7717)(394.21283, 47284.145)(395.2151, 8512.628)(396.20712, 2631.64)(377.34686, 204108.72)(378.54703, 21663.945)(399.16208, 26528.541)(400.16507, 1070.32)(382.66025, 17223.383)(382.16223, 1757.2399)
Alkaloids	alkaloid	7,8-dihydroberberine	1	1	1	1	1	1	1	1	332167	1	1	(337.13547, 7165.3633)(339.1497, 8401.77)(340.1358, 3271.75)(324.1398, 15658.767)(325.13696, 6879.0405)(357.1625, 3666.2432)(359.17807, 3494.5432)(340.4956, 4322.9336)(341.1691, 1360.12)(365.129, 5509.6562)
Alkaloids	alkaloid	capsaicin	7230068	7834652	9939471	6538878	4.84448e+06	3.89746e+06	11164848	82.6807	1	11344185	6.17332e+06	(288.1911, 151374.39)(289.19363, 11474.579)(330.4758, 6033.003)(332.24335, 8309.798)(314.19543, 132.61)
Alkaloids	alkaloid	castanospermine	1	1	1	1	1	1	1	362609	1	1	1	(175.1121, 19210.725)(190.13647, 12632.43)
Alkaloids	alkaloid	celosianin I	1	2428.87	174118	139740	1	165941	1	1	1	204052	199446	(894.1696, 8080.2437)(895.1686, 260.795)(879.1666, 34345.75)(880.1687, 5027.84)
Alkaloids	alkaloid	celosianin II	276697	360813	414462	393079	1	500879	316347	1	1	379828	472632	(923.188, 3853.8914)(908.18524, 30733.213)(909.18646, 4275.307)
Alkaloids	alkaloid	chanoclavine-I	10567046	392985	9725331	4.65595e+06	10016112	3869267	10697448	1	1	367210	2432934	(245.17583, 149677.58)(277.2031, 12428.077)(278.20587, 1107.6967)(280.2053, 93192.81)(281.16333, 4911.448)(263.81308, 1744.63)
Alkaloids	alkaloid	chelirubine	1	1	1	1	1	1	1	1.40157e+06	1	1	1	(345.09106, 84961.94)(346.09116, 13358.323)
Alkaloids	alkaloid	cinchonidine	5.29326e+06	56374.9	1.2377e+06	5695146	1.86148e+06	3.50005e+06	5.584e+06	506637	1	320140	2.55216e+06	(297.57672, 7502.62)(298.1818, 744.44)(278.17285, 13008.257)(318.16776, 61780.805)(319.1699, 6974.2617)
Alkaloids	alkaloid	cinchonine	5.29326e+06	56374.9	1.2377e+06	5695146	1.86148e+06	3.50005e+06	5.584e+06	506637	1	320140	2.55216e+06	(297.57672, 7502.62)(298.1818, 744.44)(278.17285, 13008.257)(318.16776, 61780.805)(319.1699, 6974.2617)
Alkaloids	alkaloid	cinchoninone	1	1	1	1	1	1	1	1	613547	1	1	(276.14792, 7823.687)(275.16135, 38598.465)(319.1502, 26825.81)(320.1527, 942.93)(297.14175, 1572.5)
Alkaloids	alkaloid	cocaine	136.059	2.67722e+06	4195.69	1	1.25973e+06	3.95677e+06	1.16746e+06	1	1	426845	1	(304.49112, 53120.996)(305.15692, 5718.8013)(289.15305, 2197.5315)(309.1686, 4311.34)(287.15903, 9566.645)(323.1836, 16519.994)(304.1724, 11324.63)(331.4052, 2773.9202)(313.142, 138069.83)(314.14484, 16888.102)
Alkaloids	alkaloid	colchicine	16997328	233570	118.742	12921054	684475	2366335	2545612	1.39473e+06	1	657206	1706341	(405.1894, 2453.4)(418.7099, 21003.53)(419.71225, 1960.385)(421.22195, 1075.6166)(422.1544, 175312.33)(423.15698, 34893.348)(424.15732, 8517.88)
Alkaloids	alkaloid	corynantheal	5.29326e+06	56374.9	1.2377e+06	5695146	1.86148e+06	3.50005e+06	5.584e+06	506637	1	320140	2.55216e+06	(297.57672, 7502.62)(298.1818, 744.44)(278.17285, 13008.257)(318.16776, 61780.805)(319.1699, 6974.2617)
Alkaloids	alkaloid	deacetylcolchicine	435835	1.44699e+06	1	1.44328e+06	27851814	9440371	1	1	2.8666e+06	1	489755	(359.67578, 19905.174)(361.31592, 3262.8914)(360.1783, 36835.656)(361.18106, 4066.923)(341.92087, 9656.638)(344.4322, 816.78)(376.20728, 349890.4)(377.21017, 101066.88)(378.21912, 36171.87)(379.2227, 1794.3766)(360.20364, 12620.536)(362.19434, 14179.594)(382.66553, 19702.525)(382.16223, 1764.9933)(363.14194, 22235.682)
Alkaloids	alkaloid	dehydroscoulerine	1	1	176088	1	1	1	1	1	1.16815e+06	1	1	(325.12585, 3732.0676)(329.13388, 7245.0835)(324.1398, 12476.876)(325.13687, 5154.2266)
Alkaloids	alkaloid	demecolcine	1	550062	995758	646729	583006	1	928922	1	1	382989	145904	(372.5544, 7803.968)(374.19125, 3264.1667)(375.18887, 33979.27)(377.1892, 734.9)(359.5063, 5501.2236)(360.1993, 21369.646)(374.43216, 9816.208)(375.571, 3871.0618)(375.2161, 7029.125)(376.20605, 3259.115)(397.85507, 7265.8765)(380.17468, 3022.7932)
Alkaloids	alkaloid	deoxypumiloside	546058	2411.17	536799	98.517	1	1	1	4435.73	1	1	1	(515.8479, 16392.896)(515.7273, 818.0816)(518.23315, 5391.1265)(519.219, 6611.1636)(497.97116, 8412.183)(499.22644, 1822.7375)
Alkaloids	alkaloid	dihydropapaverine	3.21391e+06	2732529	9356030	7516328	3.71368e+06	563671	2.70248e+06	1	1	601119	3262.13	(342.57196, 4307.724)(346.37946, 4796.273)(347.1765, 1804.86)(360.086, 15635.97)(362.74533, 5084.631)(362.99957, 1615.6481)(343.23486, 3147.9985)(344.6501, 1598.1692)(345.19952, 1044.125)(364.14688, 5403.41)(349.23047, 4006.4248)(351.1593, 421.39)
Alkaloids	alkaloid	ecgonine methyl ester	1	1	1	1	1	58.5933	1	1	1	1	1	(203.1303, 245.81)(201.1388, 8265.41)
Alkaloids	alkaloid	guattegaumerine	151826	1.83711e+06	2.18901e+06	693863	13282022	1	12003696	2.15738e+06	326510	188645	2.75665e+06	(602.18744, 10452.099)(602.30786, 1709.5024)(582.6072, 6306.2856)(583.80176, 2523.87)(601.64453, 125182.336)(603.31445, 59479.293)(584.80664, 3607.255)(586.322, 1109.54)(617.341, 374207.88)(618.3435, 120195.29)(619.3395, 20466.617)(598.6412, 11704.262)(599.90204, 5691.216)(600.3644, 865.18)(622.6751, 12581.071)(622.9666, 3176.7478)(625.31494, 181.57)(606.2992, 3919.938)(606.28455, 3100.2559)(608.…
Alkaloids	alkaloid	harmaline	1.79327e+06	827058	1	1	1	1	1	1	1	1	1	(201.11266, 129.08499)(219.12321, 37303.45)(220.12585, 804.77)(223.09644, 5902.2617)(217.14369, 22285.729)(218.14478, 975.8025)
Alkaloids	alkaloid	harmalol	1	1	1	1	1	1	1	1	44.9093	1	1	(182.0861, 2726.95)(187.1009, 4176.41)(204.1275, 114371.48)(205.0743, 3227.6)
Alkaloids	alkaloid	lampranthin I	1	1	327728	1	1	575862	1	137459	1	48.1088	509333	(696.6582, 1299.4833)(697.16095, 1937.4498)(677.70074, 3205.928)(678.18854, 8856.39)(679.18945, 2155.24)(721.1763, 2930.44)(722.16376, 253.02798)(702.08484, 6365.7866)(702.8912, 1040.36)(703.1497, 872.365)
Alkaloids	alkaloid	lampranthin II	175842	196076	312960	244665	1	434149	176406	1	1	3360.97	379991	(727.2075, 3056.368)(727.21387, 3706.6326)(728.2171, 504.7867)(708.1975, 9468.929)(747.22687, 2123.28)(727.21246, 3657.2537)(728.21454, 711.4634)
Alkaloids	alkaloid	laudanosine	4745257	6.03347e+06	9531708	5.6152e+06	4608885	675228	6.63732e+06	8827200	1	5929.36	13527.5	(359.19922, 24961.545)(342.89963, 1519.3975)(344.1952, 1621.0677)(359.21225, 72801.805)(360.20584, 17386.89)(361.19373, 4276.5405)(345.95267, 21936.037)(346.21933, 22159.846)(381.1797, 928.42)(365.95612, 21077.7)(367.1866, 3764.0776)
Alkaloids	alkaloid	lupanine	1	1	1	1	1	1	1	1	1	806.784	1	(233.192, 4262.54)
Alkaloids	alkaloid	magnoflorine	612236	730844	1.81473e+06	1.04477e+06	447204	799338	2059455	1.24558e+06	2.37975e+06	3.1536e+06	1	(344.55643, 5889.929)(345.51016, 1294.1716)(347.1783, 992.35)(326.50333, 1412.8966)(329.1685, 6517.29)(343.18427, 15949.49)(344.1854, 1201.38)(329.957, 4597.4927)(360.20383, 18938.94)(361.2002, 5241.187)(343.4799, 4467.8716)(343.1845, 403.48502)(365.16476, 28090.484)(366.1662, 2027.77)(351.1075, 6644.682)(351.5643, 1790.79)(352.17307, 2857.7034)
Alkaloids	alkaloid	miraxanthin V	1	1	1	1	1	1	1	521889	1	1	1	(367.09708, 4615.65)(354.09488, 2124.2468)
Alkaloids	alkaloid	morphine	406710	1.53775e+06	451268	228235	3.61053e+06	957176	11600.6	1	4.09082e+06	4.04178e+06	2.18677e+06	(288.07098, 3707.0964)(269.46677, 1927.4933)(288.65726, 4506.05)(269.9664, 24020.062)(271.65137, 959.3318)(304.17117, 6959.248)(286.16412, 25227.555)(287.16724, 4349.1714)(313.1406, 31061.354)(314.14386, 2177.3633)(293.70374, 3153.8286)
Alkaloids	alkaloid	naphthylisoquinoline alkaloid precursor	1	1	1	1	1	1	1	1	64.9663	1	1	(178.079, 2008.86)(195.1053, 36280.58)(197.1208, 34723.85)
Alkaloids	alkaloid	narcotinehemiacetal	2.10746e+06	995177	1	1.17176e+06	897707	1.23617e+06	964792	1.72031e+06	580278	1	1.55678e+06	(415.1945, 57638.457)(416.1973, 8051.374)(422.15378, 8170.9385)(423.15637, 1624.2488)(424.1572, 262.96)
Alkaloids	alkaloid	N-formyldemecolcine	16997328	1	1	12921054	684475	2366335	2545612	1.39473e+06	1	657206	1706341	(422.1544, 175312.33)(423.15698, 34893.348)(424.15732, 8517.88)
Alkaloids	alkaloid	O-methylandrocymbine	7175.22	297823	495303	534237	3323602	489153	462273	1	1	1.58475e+06	229521	(387.96002, 11014.114)(388.70865, 6817.655)(373.19278, 3627.2517)(387.7095, 21396.477)(388.2089, 3847.635)(372.04257, 16416.742)(372.70853, 10219.79)(407.5124, 4173.6367)(408.23184, 478.3025)(388.48047, 10292.286)(390.2382, 1077.0767)(409.4592, 3482.9783)(412.20642, 6650.8047)(391.39423, 7629.595)(392.1958, 1081.318)
Alkaloids	alkaloid	papaverine	1	1	1	1	1	1	6055.45	1	622327	350203	1	(324.1392, 2561.57)(360.02914, 23364.729)(361.19928, 3837.8525)(362.1948, 1405.285)(342.7536, 13803.506)(343.9843, 582.518)
Alkaloids	alkaloid	papaveroxine	2.10746e+06	995177	3.50452e+06	1.17176e+06	897707	1.23617e+06	964792	1.72031e+06	580278	1	1.55678e+06	(433.19882, 53116.934)(434.20108, 5932.754)(415.1945, 57638.457)(416.1973, 8051.374)(422.15378, 8170.9385)(423.15637, 1624.2488)(424.1572, 262.96)
Alkaloids	alkaloid	perakine	421618	1	1	1	347792	182804	1155909	1	1	1	1	(350.66122, 9235.837)(351.1597, 550.74)(334.16248, 2592.8633)(352.172, 6230.8027)(336.17584, 9719.417)(337.1769, 851.45)(371.20822, 9967.848)(350.18948, 5522.0347)(377.1642, 1658.2032)
Alkaloids	alkaloid	pseudoephedrine	1	1	1	1	1	1	1	1	1891007	7.83141e+06	1	(148.10631, 75719.31)(149.10898, 3036.8118)(151.11664, 6593.8335)
Alkaloids	alkaloid	pumiloside	1.39591e+06	1	71.9394	2.22995e+06	1	407229	1	1	1	1	1	(531.71155, 14053.488)(531.2027, 2344.29)(513.45935, 16629.086)(514.46265, 1094.0725)(539.1735, 1020.33673)(522.17554, 2953.8965)(523.1606, 3469.3135)
Alkaloids	alkaloid	quinidinone	1.70431e+06	3.43974e+06	659925	1.43991e+06	1	4.17704e+06	686084	265703	241396	846678	936589	(322.30307, 16721.455)(323.1774, 3287.6035)(304.78482, 16930.371)(305.16034, 3726.2878)(324.1803, 2883.85)(308.9221, 3219.0227)(345.2084, 17194.836)(322.2008, 33457.71)(346.66425, 7546.8755)(347.1715, 3504.09)(332.16846, 639.685)
Alkaloids	alkaloid	raucaffrinoline	1.3742e+06	4048215	598736	1	303911	1	287176	592847	3308.09	322715	2.39093e+06	(353.5689, 8285.379)(335.66705, 28140.14)(335.16403, 4199.2915)(357.19647, 7665.2056)(339.0371, 2897.0757)(371.303, 23914.623)(373.51108, 8722.267)(373.7234, 15193.702)(374.22678, 4242.643)(376.7843, 5907.998)(378.98065, 1461.136)(357.16513, 4471.93)
Alkaloids	alkaloid	secoberbine intermediate	1.15622e+06	535633	1.50017e+06	388023	1266292	1	110518	1	611745	1	1	(372.25528, 11592.176)(372.17215, 67.01)(353.4028, 15769.825)(353.15067, 1986.215)(371.18124, 2295.1067)(353.16516, 11125.903)(390.31717, 17871.434)(393.20322, 4590.2803)(373.864, 10197.243)(375.21252, 272.74)(394.1543, 1097.7)(379.91086, 9599.545)
Alkaloids	alkaloid	senecionine	20463.3	19741860	1.20128e+06	9971401	2.13354e+06	3.47166e+06	6591424	1.74831e+06	1	1.36391e+06	2.03035e+06	(319.16843, 6167.885)(360.51184, 15021.293)(361.17993, 2396.3118)(318.16782, 80280.086)(319.1703, 8120.923)(336.17697, 51787.754)(337.1795, 6685.552)
Alkaloids	alkaloid	senecionine N-oxide	349368	3747809	1.65519e+06	475432	284907	1	4923.18	487462	75.2322	1.19571e+06	2.26515e+06	(351.95364, 3436.5723)(335.4957, 2388.171)(336.17493, 214.72667)(352.5075, 11480.592)(353.1735, 329.04333)(335.0775, 28205.83)(335.16403, 4027.665)(370.912, 12352.344)(373.41022, 9890.077)(377.244, 1488.5299)
Alkaloids	alkaloid	solanidine	1	1	1	157254	1	1	1	457182	1136050	1	1	(403.3617, 21539.004)(404.3643, 3048.45)(380.32162, 9019.188)(381.3259, 253.02)(420.38757, 28404.008)(421.39038, 3394.1833)(422.67096, 14890.495)(426.34573, 4129.3403)
Alkaloids	alkaloid	strictosamide	780968	1	101.391	219170	1	1.81766e+06	984950	1	1	1	133736	(502.20944, 51204.984)(503.21207, 8480.8)(483.2006, 4517.6265)(501.22635, 6823.393)(482.2051, 10612.028)(482.212, 300.69666)(516.2202, 4773.63)(499.76624, 16534.695)(500.2344, 5935.3813)(522.1939, 13239.421)(523.19684, 1247.8467)
Alkaloids	alkaloid	vomilenine	421618	338344	1.43954e+06	309944	347792	182804	1155909	1	1	3.54594e+06	1144017	(350.56058, 10451.921)(351.16003, 263.89667)(334.16248, 2592.8633)(352.17206, 5739.9346)(335.6727, 33624.62)(336.50784, 6145.0044)(371.2074, 7681.4653)(350.18973, 21680.098)(351.19177, 3907.6785)(375.8293, 1467.9321)(355.14737, 1318.6467)
Alkaloids	3&beta;-hydroxysteroid" "an alkaloid	solasodine	320293	739862	1	1	1	2648.18	1	1	1.00127e+06	1	1	(397.31924, 32092.338)(398.32205, 2760.202)(439.0788, 41439.2)(440.3335, 6247.1216)(424.3437, 6037.1846)
Alkaloids	glycoalkaloid	&alpha;-solanine	1	387108	3.29904e+06	1	1	1	1	1	1	1	1	(868.4841, 86408.375)(869.4864, 30615.32)(870.48785, 3450.0364)(850.4961, 17664.73)(851.49854, 4798.6196)
Alkaloids	glycoalkaloid	&beta;-solanine	1	1	1	671878	870496	1	451316	538085	1	320861	1	(703.4099, 19280.398)(704.4126, 3725.8215)(740.49286, 21493.43)(741.4958, 5684.8013)(730.4183, 8663.068)(731.42084, 1155.7999)
Alkaloids	glycoalkaloid	6-O-methyl-N-deacetylisoipecoside	1	2147.73	696061	799505	603173	2173430	1.14571e+06	1	1.4881e+06	755895	203319	(538.605, 3732.291)(521.2166, 62200.188)(522.2195, 11457.399)(521.2406, 1025.13)(558.38153, 14118.92)(559.25836, 6103.164)(562.2803, 272553.56)(539.5099, 21156.744)(540.5954, 5561.1074)
Amide	carboxamide	5-formamido-1-(5-phospho-D-ribosyl)-imidazole-4-carboxamide	1	1	1	1	1	1	1	1.01097e+06	1	1	1	(382.0686, 19682.143)(383.06564, 9946.103)
Amide	carboxamide	adenosine 5'-carboxamide	1.11444e+06	274692	401951	5885.95	224469	5969845	341693	13397308	1	312362	248565	(281.0932, 2945.5698)(266.6956, 2043.2711)(267.69495, 8000.4844)(303.1331, 7276.3213)(280.11676, 37298.61)(281.11038, 7017.33)(285.06595, 374987.28)(286.0688, 45188.19)(287.07028, 1661.61)
Amides	amide	4-coumaroyl-3-hydroxyagmatine	482269	644336	1	369896	1	1	1.12861e+06	1	95.6581	217114	1	(294.16748, 14567.426)(295.17, 568.63995)(276.1546, 3512.0364)(294.1685, 5968.0835)(276.9762, 10261.607)(315.20422, 5792.771)(319.1582, 4635.7744)(320.15604, 797.8467)(303.15414, 1857.7389)
Amides	amide	4-coumaroylagmatine	1	1	141718	132.291	1.74588e+06	1061579	3.16664e+06	1	1.46772e+06	1862629	5797207	(259.98492, 64249.984)(278.17075, 7360.8364)(303.43658, 3410.0188)(304.05652, 3897.341)(304.1666, 1234.98)(286.8887, 7441.9297)
Amides	amide	caffeoylserotonin	1	1	1	1	1	1	1	1	5432.84	1	1	(340.1357, 3696.6)(323.1196, 17069.33)(324.1394, 15772.97)(325.1366, 7735.43)(357.1622, 4363.36)(359.1777, 3917.91)(339.1497, 9183.33)(365.1287, 5859.27)
Amides	amide	carboxin	1	1	1	1	14769.8	738118	1	1	131227	1	1	(238.79063, 347.11996)(256.10297, 15033.081)(239.335, 5212.36)
Amides	amide	cinnamoylserotonin	251039	2.6951e+06	383040	1	458778	9736.97	86.5125	1	1	1	1	(306.13068, 2823.8582)(329.1872, 2816.88)(307.16568, 628.68005)(329.13437, 18264.627)(330.13638, 2801.7734)(311.12354, 11082.987)
Amides	amide	cinnamoyltyramine	7.93207e+06	2.38316e+06	12057329	4.42267e+06	1.78447e+06	2.75299e+06	3.40968e+06	664974	1	1.60983e+06	1.99293e+06	(267.1225, 38801.605)(268.12302, 3248.3337)(249.59662, 6311.8833)(250.12683, 2247.9268)(272.1495, 147.21333)(250.12566, 21938.03)(251.13693, 2498.4133)(286.41428, 12831.364)(287.16168, 3007.923)(269.48386, 11126.035)(270.555, 798.5487)(272.1615, 2927.8499)(293.07642, 1516.7472)(294.13226, 2418.8127)(276.1213, 227.64497)
Amides	amide	feruloylagmatine	1	537817	13956.6	1	1	1	1	1	1	1	1	(307.1711, 1484.7933)(290.1742, 1963.2451)(308.17923, 9564.316)(330.22244, 15425.158)
Amides	amide	feruloylserotonin	1082392	579924	1547887	475432	1	1	1	554024	611745	1	1	(353.8201, 20692.008)(353.15067, 2169.3333)(335.13437, 3072.0984)(337.13547, 5132.767)(339.15012, 6034.52)(357.1648, 2296.6516)(338.15555, 2387.0134)(372.18686, 1299.2168)(375.18384, 58170.465)(352.4202, 12553.419)(353.1735, 260.17)(379.14377, 5581.133)
Amides	amide	hordatine A	366998	187531	22444178	16731918	7373222	488307	122692	2.17125e+06	1.21031e+06	268187	318455	(553.9488, 8357.347)(555.3205, 2264.8684)(555.32184, 805.0933)(534.3033, 6626.5703)(554.525, 101846.945)(555.7272, 17297.514)(558.352, 3196.73)(570.342, 540683.06)(571.34344, 93445.25)(572.34375, 7030.33)(555.44543, 147620.44)(557.3498, 51983.145)(558.3517, 4762.2656)(576.7444, 47210.45)(577.1151, 24831.434)(578.31964, 7905.8867)(559.61914, 7446.5586)(558.3009, 2424.6301)
Amides	amide	p-coumaroylserotonin	84.1972	734846	1	363800	1	455478	1	1	2860.44	1	1	(306.1311, 6649.666)(306.1301, 5826.7144)(342.42413, 7937.1875)(322.16327, 10433.748)
Amides	amide	p-coumaroyltyramine	273180	1	1	1	1	2.40165e+06	1	235048	1.18701e+06	1	60.2201	(284.45633, 3866.3333)(265.10934, 58351.926)(266.10574, 1635.3334)(286.13712, 671.855)(267.12122, 7070.0034)(268.11664, 18191.375)(302.58466, 2757.5715)(303.91232, 11744.907)(305.16333, 662.12006)(283.1464, 9664.813)(310.12332, 1817.2266)(290.0982, 148.26)
Amides	amide	sinapoyltyramine	3.7373e+06	207035	1	1	414580	1	1	1	5262.04	1	1	(343.1479, 886.22)(325.1365, 8294.44)(363.68375, 86415.086)(362.1791, 12347.284)(346.67944, 6673.742)(347.17615, 2182.9402)(367.1436, 127.59)(349.1338, 127.99)
Amides	amide	tricaffeoyl spermidine	1.69281e+06	1	1	2627.48	1	1	1	1	1	1.05554e+06	1.17046e+06	(615.2535, 2641.04)(620.284, 75837.8)(632.7159, 4866.1753)(649.2905, 5853.75)(637.249, 31881.025)(638.25146, 5059.2437)(635.2767, 2789.5967)
Amides	amide	tricoumaroyl spermidine	141148	324978	230932	361265	300.126	322853	1	1	574750	273850	33927888	(584.2835, 4229.74)(586.2912, 1359.15)(587.2745, 2706.17)(588.2837, 1021.32)(567.27997, 3174.3398)(569.2725, 1134.56)(585.2883, 8361.597)(570.54126, 2416.9875)(569.2755, 4845.76)(571.2749, 1224.07)(604.40936, 13048.299)(606.3071, 3580.344)(585.16595, 75795.516)(586.4977, 40550.27)(587.1318, 8088.4785)(606.95105, 8923.277)(607.2685, 1250.37)(588.99554, 9803.141)(589.263, 5779.95)(590.2582, 584.2)
Amides	amide	triferuloyl spermidine	1	233098	1	1.09176e+06	1.26872e+06	1	1.11625e+06	7882.93	1	1	177344	(679.301, 32264.64)(661.30396, 290.47)(679.3022, 32961.68)(680.3046, 6470.02)(656.8023, 7266.062)(659.6473, 3263.3567)(662.3237, 10559.105)(691.73566, 15595.9375)(693.3194, 7342.005)(674.337, 29504.57)(675.33685, 8598.419)
Amini	histidine derivative" "an <i>N</i>-methylated amino acid	hercynine	1	1	1	1	1	1	1	1	2.4294e+06	1	1	(197.12036, 20818.42)(179.1103, 3138.57)(203.1308, 385.5)(206.10963, 822.20996)
Amino acid or its derivative	&alpha; amino acid	tetrahomomethionine	75.0249	559725	11070.9	832926	1.76564e+06	214673	2.15658e+06	1	2910804	1.48596e+06	652360	(205.1098, 2036.016)(187.09982, 17018.83)(188.1032, 866.36)(209.12007, 17069.17)(210.1214, 98.54)(189.11526, 11650.892)(226.14598, 36996.62)(227.14886, 3719.2766)(229.10873, 555.39)(211.09892, 56422.316)
Amino acid or its derivative	&alpha; amino acid	trihomomethionine	1	207809	1	1	1	1	102169	1	2.55978e+06	1	1	(191.09453, 9045.179)(173.08528, 49605.156)(174.0883, 318.66)(195.10515, 30040.908)(196.1077, 104.25)(211.13371, 1283.2968)(212.13121, 30171.781)(213.133, 612.63)(194.12077, 3384.8801)(219.08818, 1922.0834)(197.08186, 2099.55)
Amino acid or its derivative	<i>N</i>-methylated amino acid	&beta;-alanine betaine	1	1	1	1	1	1	1	1	1	1.22166e+06	1	(132.09666, 11970.487)(136.0696, 5090.2866)
Amino acid or its derivative	<i>N</i>-methylated amino acid	N,N-dimethyl-&beta;-alanine	1	1	28270354	1	1	1	1	1.34542e+06	2597247	1	1	(118.081436, 127473.54)(119.08407, 9395.76)(100.07174, 25367.602)(143.076, 10218.16)(144.07509, 4069.2566)
Amino acid or its derivative	<i>N</i>-modified amino acid	D-octopine	4749858	2.7724e+06	12010.7	2.31863e+06	2.42853e+06	1.13871e+06	2.84485e+06	1	1	2.84547e+06	707232	(246.13612, 30386.086)(247.13567, 1188.4822)(248.14969, 138.115)(233.13972, 58299.94)(234.14253, 2672.1138)(274.1282, 447.84668)(252.73709, 14534.428)(255.12593, 1047.7134)
Amino acid or its derivative	<i>O</i>-methylated amino acid	O-methylserine	1	152295	1	143235	130824	128873	126752	1	1	1	1	(124.0365, 7946.817)(125.03267, 5849.212)
Amino acid or its derivative	<i>S</i>-alkyl-L-cysteine S-oxide	petiveriin	1	1	1	1	1	1	1	1	144941	1	1	(227.05518, 8640.824)(211.06087, 4975.7935)(248.08893, 1598.0634)
Amino acid or its derivative	amino acid	&gamma;-methylphosphinothricin	1	1	1	1	1	1	1	1	1.34034e+06	1	1	(195.06659, 29161.482)(194.0822, 2510.5632)(217.04762, 3688.7532)
Amino acid or its derivative	amino acid	a glutamate	3.30691e+06	2739619	2.78726e+06	2.61824e+06	2.44642e+06	2.55069e+06	2582015	1.11912e+06	1	2.64774e+06	2700594	(130.04422, 537.5373)(169.0912, 1876.9801)(170.04123, 529.9995)(151.8637, 38105.492)(152.86095, 11320.45)(153.02542, 13763.542)
Amino acid or its derivative	amino acid	DL-norvaline	1	1	28270354	1	1	1	1	1.34542e+06	2597247	1	1	(118.081436, 127473.54)(119.08407, 9395.76)(100.07174, 25367.602)(143.076, 10218.16)(144.07509, 4069.2566)
Amino acid or its derivative	amino acid	homoarginine	1	1	1	1	1	1	1	1	1.51192e+06	1	1	(191.147, 7018.67)(213.46387, 3256.24)(215.1303, 10998.058)(197.1208, 17417.74)
Amino acid or its derivative	amino acid	L-2-aminoadipate	1	1	1	1	1	1	1	1	1	91462.9	1	(168.04439, 23476.502)(169.0456, 1753.0801)
Amino acid or its derivative	amino acid	L-kynurenine	1	1	1	1	1	1	1	1	264577	1	1	(209.08179, 15227.317)(211.0979, 34116.44)(194.0822, 3120.4402)(211.0991, 47636.13)(228.12639, 4561.5767)(213.1153, 191.72)(233.08006, 11372.066)
Amino acid or its derivative	amino acid	nicotianamine	1.13758e+06	3.88226e+06	374195	4954018	228607	1.37253e+06	620970	1.62587e+06	1	1.30205e+06	269242	(303.88733, 6287.8574)(285.74496, 9872.112)(286.12845, 539.69995)(306.0336, 41846.555)(305.15485, 5188.8936)(286.13904, 2981.5652)(322.17374, 29310.113)(323.17828, 5519.306)(304.16504, 10086.232)(306.29553, 3843.6638)(329.1348, 11479.15)(330.13638, 2876.9167)(331.14505, 7510.5566)(310.12515, 929.37994)
Amino acid or its derivative	amino acid derivative	4-(3-methylbut-2-enyl)-L-abrine	1	955262	1	1	1	1	1	1	4.24756e+06	4.0579e+06	9153.49	(286.1641, 48608.637)(287.16724, 4331.467)(274.17453, 15455.088)(288.47772, 74829.36)(289.1946, 6767.8486)(294.55096, 52163.215)(296.15518, 6451.715)
Amino acid or its derivative	amino acid derivative	L-methionine-D,L-sulphoximine	1	1	1	1	1	1	1	1	1	1260391	1	(203.09523, 1654.4933)(203.04558, 54209.582)
Amino acid or its derivative	amino acid derivative" "an L-amino acid	hypusine	1	1	1	1	1	1	1	1	1	821732	1	(235.20752, 17546.893)(260.18613, 427.41333)(245.1773, 857845.2)
Amino acid or its derivative	amino sugar	a hexosamine	1	1	1	1	1	1	1	1	2.4294e+06	1	1	(166.07916, 3675.37)(181.08972, 762.61005)
Amino acid or its derivative	aromatic D-amino acid	D-phenylalanine	1	1	1	2.13539e+06	1	1	15761.1	4668247	1	1	1	(166.07921, 12283.927)(185.12013, 87.23)(188.06323, 18354.736)(189.0665, 99.34)
amino acid or its derivative	aromatic L-amino acid" "a standard &alpha; amino acid" "a non-polar amino acid" "an L-amino acid	L-phenylalanine	1	1	1	2.13539e+06	1	1	15761.1	4668247	1	1	1	(166.07921, 12283.927)(185.12013, 87.23)(188.06323, 18354.736)(189.0665, 99.34)
Amino acid or its derivative	aromatic nitrile	phenylacetonitrile	1	59.3411	1	1	1	1	1	1	1	1	1	(118.0593, 9644.29)(121.0779, 4150.45)
Amino acid or its derivative	L-amino acid	buthionine sulfoximine	1	1	1	1	1	1	1	103.94	1	5002180	1	(223.0994, 15873.44)(240.14328, 62734.316)(241.14551, 2132.685)
Amino acid or its derivative	L-amino acid	L,L-diaminopimelate	1	1	1	1	1	1	1	1	2.04383e+06	1	1	(190.09776, 3994.2634)(173.0849, 22603.234)(211.13562, 35408.207)(212.1333, 4938.5435)
Amino acid or its derivative	L-amino acid	L-cystathionine	1	1	1	1	1	1	1	50.2709	56.8267	1	1	(225.0768, 1654.68)(205.0604, 7060.76)(245.1048, 326.78)(245.0634, 2575.81)
Amino acid or its derivative	L-amino acid	L-ethionine	553509	490496	515627	423901	377510	404583	386072	1	1	361874	346978	(168.04358, 24406.258)(169.04471, 1698.8298)(170.04123, 572.06506)
Amino acid or its derivative	uncharged polar amino acid" "a standard &alpha; amino acid" "a neutral amino acid" "an L-amino acid	L-glutamine	1	1	1	1	1	1	1	1	1	232389	1	(130.0598, 2970.13)(146.09038, 7168.27)
Amino acid or its derivative	uncharged polar amino acid" "a standard &alpha; amino acid" "an L-amino acid	L-asparagine	532101	1	1	1	1	1	1	1	1	1	1	(115.048004, 4486.767)(117.05127, 4655.717)(132.07396, 17210.996)
Amino acid or its derivative	("DL-norvaline" "an L-amino acid	L-norvaline	1	1	28270354	1	1	1	1	1.34542e+06	2597247	1	1	(118.081436, 127473.54)(119.08407, 9395.76)(100.07174, 25367.602)(143.076, 10218.16)(144.07509, 4069.2566)
Amino acid or its derivative	<i>C</i>-methylated amino acid	2-methylaspartate	3.30691e+06	2739619	2.78726e+06	2.61824e+06	2.44642e+06	2.55069e+06	2582015	1.11912e+06	1	2.64774e+06	2700594	(130.04422, 537.5373)(169.0912, 1876.9801)(170.04123, 529.9995)(151.8637, 38105.492)(152.86095, 11320.45)(153.02542, 13763.542)
Amino acid or its derivative	<i>C</i>-methylated amino acid	5-methyl-DL-tryptophan	3.27009e+06	23288.9	88.7289	1	428462	1	1	1	1	1	199588	(218.10402, 5180.6685)(205.10924, 657.92993)(205.1086, 1242.84)(219.12598, 28097.11)(245.1021, 2007.5933)(227.1017, 1850.17)
Amino acid or its derivative	D,L-carnitine" "a monocarboxylate	L-carnitine	1	1	4512160	102.668	8350.81	1	1330670	1.65942e+06	1	1.35376e+06	572708	(144.09563, 22814.111)(145.0977, 291.5)(187.1, 15768.318)(166.07942, 14069.392)
Amino acid or its derivative	D-amino acid	D-glutamine	1	1	1	1	1	1	1	1	1	232389	1	(130.0598, 2970.13)(146.09038, 7168.27)
Amino acid or its derivative	D-amino acid	D-proline	1	1	1	616358	1	1	740408	6.6568e+06	1	214139	1	(119.073456, 73122.83)(120.07617, 97216.875)(121.0792, 2621.9702)(138.04922, 32780.695)(139.053, 1430.23)
Amino acid or its derivative	D-amino acid" "a glutamate	D-glutamate	3.30691e+06	2739619	2.78726e+06	2.61824e+06	2.44642e+06	2.55069e+06	2582015	1.11912e+06	1	2.64774e+06	2700594	(130.04422, 537.5373)(169.0912, 1876.9801)(170.04123, 529.9995)(151.8637, 38105.492)(152.86095, 11320.45)(153.02542, 13763.542)
Amino acid or its derivative	dipeptide	carnosine	1	1	1	1	1	1	1	1	278645	1	1	(226.10803, 5205.8804)(208.09734, 5908.096)(245.14003, 3773.8503)(246.1383, 215.76)(230.14093, 7562.267)
Amino acid or its derivative	dipeptide	homocarnosine	1	440353	1	2.5361e+06	217611	1	1.58266e+06	103.94	1	5002180	338640	(243.12393, 29068.838)(244.12569, 3281.24)(246.13553, 10686.811)(263.16556, 55426.105)(240.14227, 25368.883)(241.14551, 2132.685)(266.899, 22975.758)(267.9909, 2857.2493)(246.44064, 4831.4756)
Amino acid or its derivative	dipeptide	L-alanyl-D-glutamate	1	1	1	1	1	1	1	1	278340	1	220602	(223.09863, 2836.8665)(235.1098, 8289.113)(217.10991, 2168.2131)(245.08122, 4980.6934)
Amino acid or its derivative	dipeptide	L-alanyl-L-glutamate	1	1	1	1	1	1	1	1	278340	1	220602	(223.09863, 2836.8665)(235.1098, 8289.113)(217.10991, 2168.2131)(245.08122, 4980.6934)
Amino acid or its derivative	dipeptide of D-amino acids	D-alanyl-D-alanine	1	1	1	1	1	1	1	924400	1	1	1	(143.076, 11191.563)(144.07518, 2826.4465)
Amino acid or its derivative	histidine derivative	ergothioneine	91.7468	1	1	1	1	11228.7	575095	1	1	78.8324	1	(234.09998, 347.97003)(247.11958, 10552.416)(248.11574, 528.5075)(229.1063, 193.71)(252.0849, 40726.254)(253.08646, 975.845)
Amino acid or its derivative	hydroxy-D-amino acid" "3-hydroxyaspartate	3-hydroxy-D-aspartate	213642	180857	187449	167691	158336	175813	178208	1	1	181751	178186	(151.02946, 160647.62)(152.03055, 18171.82)(130.01167, 10681.888)(154.00691, 3802.3967)(155.00592, 405.4225)
Amino acid or its derivative	hydroxy-L-amino acid	5-hydroxy-L-tryptophan	220468	1	312645	1	1	1	1	1	1	1	1	(223.09668, 17206.29)(238.11469, 8440.535)
Amino acid or its derivative	hydroxylated amino acid	3-hydroxyaspartate	213642	180857	187449	167691	158336	175813	178208	1	1	181751	178186	(151.02946, 160647.62)(152.03055, 18171.82)(130.01167, 10681.888)(154.00691, 3802.3967)(155.00592, 405.4225)
Amino acid or its derivative	modified amino acid	3-(pyrazol-1-yl)-L-alanine	1	1	1	1	1	1	1	1	577285	1	1	(158.0857, 110.26)(175.11153, 1384.6832)(183.06714, 957.2334)
Amino acid or its derivative	modified amino acid	alanopine	1	1	1	1	1	1	1	1	1	91462.9	1	(168.04439, 23476.502)(169.0456, 1753.0801)
Amino acid or its derivative	modified amino acid	D-nopaline	59.9955	744736	379302	3.28018e+06	1	212682	485811	218586	1	790090	208027	(303.54025, 11222.166)(304.13913, 1047.3433)(285.12225, 20371.45)(286.12744, 2976.1274)(306.14572, 1300.38)(286.1357, 1573.47)(322.1722, 40797.58)(323.1754, 6168.073)(303.65726, 7352.798)(304.91614, 1358.525)(329.1359, 17227.398)
Amino acid or its derivative	modified amino acid	L-saccharopine	1.1063e+06	314057	375316	218228	1	203405	1	1	616956	1	1	(276.12192, 8677.998)(261.12338, 1434.9701)(279.1373, 5797.877)(262.12906, 17086.822)(263.12903, 89777.47)(294.16592, 4511.8003)(277.90518, 139111.02)(279.82687, 65084.766)(280.16122, 12579.574)(301.45938, 1139.8966)(284.6193, 7940.33)(285.11954, 1824.4135)
Amino acid or its derivative	modified amino acid	ornaline	1010583	481578	324937	690236	1	553039	1.42876e+06	1	472057	1178467	569467	(264.224, 3697.7744)(247.25084, 4808.9897)(267.12283, 41433.05)(247.02708, 3616.4297)(247.94978, 4634.5176)(248.98294, 5531.829)(249.1143, 5094.185)(261.5046, 18287.898)(262.7121, 2879.8044)(287.10333, 1838.13)(268.54147, 4823.0654)(269.10028, 1395.8724)
Amino acid or its derivative	modified amino acid	phenylacetylglycine	1	1	1	1	1	1	1	1	64.9663	1	1	(211.0996, 28332.92)(192.0946, 7307.84)
Amino acid or its derivative	modified amino acid	seleno-L-methionine	60.7382	1	1	1	1	1	1	1	1	1	1	(215.9821, 16574.93)(217.9797, 422.05)
Amino acid or its derivative	modified amino acid	strombine	3.30691e+06	2739619	2.78726e+06	2.61824e+06	2.44642e+06	2.55069e+06	2582015	1.11912e+06	1	2.64774e+06	2700594	(130.04422, 537.5373)(169.0912, 1876.9801)(170.04123, 529.9995)(151.8637, 38105.492)(152.86095, 11320.45)(153.02542, 13763.542)
Amino acid or its derivative	negatively-charged polar amino acid" "a standard &alpha; amino acid" "a glutamate" "an L-amino acid	L-glutamate	3.30691e+06	2739619	2.78726e+06	2.61824e+06	2.44642e+06	2.55069e+06	2582015	1.11912e+06	1	2.64774e+06	2700594	(130.04422, 537.5373)(169.0912, 1876.9801)(170.04123, 529.9995)(151.8637, 38105.492)(152.86095, 11320.45)(153.02542, 13763.542)
Amino acid or its derivative	non-polar amino acid" "an L-amino acid" "selenocysteine	L-selenocysteine	1	1838.95	1	1	1	1	1	1	1	1	1	(200.9639, 5254.1)(169.9693, 6021.71)
Amino acid or its derivative	non-standard &alpha; amino acid	(2S,3R)-2-amino-3-methyl-4-ketopentanoate	667314	1	1	1	1	1	1	1	1	1	1	(146.07422, 41518.527)(146.08403, 416.40665)
Amino acid or its derivative	non-standard &alpha; amino acid	D-fructosyl-L-lysine	60.0074	311508	1	204494	291203	680111	836055	1	1	3173.74	1	(310.0459, 8351.715)(294.1683, 267.58)(311.67462, 35607.387)(313.18143, 2768.7131)(296.8473, 7355.5176)(329.2017, 8631.538)(336.1746, 179864.3)(337.1771, 20097.59)(314.4305, 11835.147)
Amino acid or its derivative	non-standard &alpha; amino acid	L-canaline	1	1	1	1	1	1	1	1	257509	1	1	(120.07569, 30643.432)(134.09074, 12300.07)
Amino acid or its derivative	non-standard &alpha; amino acid	L-homomethionine	553509	490496	515627	423901	377510	404583	386072	1	1	361874	346978	(168.04358, 24406.258)(169.04471, 1698.8298)(170.04123, 572.06506)
Amino acid or its derivative	non-standard &alpha; amino acid	selenocysteine	1	1838.95	1	1	1	1	1	1	1	1	1	(200.9639, 5254.1)(169.9693, 6021.71)
Amino acid or its derivative	positively-charged polar amino acid" "an aromatic L-amino acid" "a standard &alpha; amino acid" "a basic amino acid" "an L-amino acid	L-histidine	1	1	1	1	1	1	1	1	577285	1	1	(158.0857, 110.26)(175.11153, 1384.6832)(183.06714, 957.2334)
Amino acid or its derivative	standard &alpha; amino acid" "a branched-chain amino acid" "a non-polar amino acid" "a neutral amino acid" "an L-amino acid	L-leucine	1	1	1	1	1	1	1	1	1	1.22166e+06	1	(132.09666, 11970.487)(136.0696, 5090.2866)
Amino acid or its derivative	standard &alpha; amino acid" "a branched-chain amino acid" "a non-polar amino acid" "an L-amino acid	L-isoleucine	1	1	1	1	1	1	1	1	1	1.22166e+06	1	(132.09666, 11970.487)(136.0696, 5090.2866)
Amino acid or its derivative	standard &alpha; amino acid" "a branched-chain amino acid" "a non-polar amino acid" "an L-amino acid	L-valine	1	1	28270354	1	1	1	1	1.34542e+06	2597247	1	1	(118.081436, 127473.54)(119.08407, 9395.76)(100.07174, 25367.602)(143.076, 10218.16)(144.07509, 4069.2566)
Amino acid or its derivative	standard &alpha; amino acid" "a non-polar amino acid" "a neutral amino acid" "an L-amino acid	L-proline	1	1	1	616358	1	1	740408	6.6568e+06	1	214139	1	(119.073456, 73122.83)(120.07617, 97216.875)(121.0792, 2621.9702)(138.04922, 32780.695)(139.053, 1430.23)
Aromatic compound	aromatic carboxylate	1-naphthoate	1	1	1	1	1	1	1	1	1.33163e+06	1	1	(154.0411, 4706.05)(154.0419, 4195.91)(189.07973, 12047.403)(176.02257, 3261.2136)
Aromatic compound	aromatic carboxylate	salicylate	5500053	1.5421e+06	103.323	1	1	1	1	5965.38	17380.2	102.422	1	(120.0175, 102710.41)(120.01815, 29544.582)(138.04985, 105769.68)(139.0531, 1923.645)(147.01668, 19215.895)
Aromatic compound	aromatic carboxylate	vanillate	553509	490496	515627	423901	377510	404583	386072	127470	1	361874	346978	(168.0419, 32647.33)(169.0424, 3463.7)(170.0392, 1702.96)(151.02902, 149294.89)(152.03024, 16950.178)(168.04373, 22529.512)(169.04478, 1630.9503)(170.04135, 512.54425)(151.03026, 133619.77)
Aromatic compound	aromatic compound	(2E,4E)-6-(2-aminophenyl)-2-hydroxy-6-oxohexa-2,4-dienoate	1	1.51807e+06	1	16043779	1	1	3.75088e+06	36552832	1	1	956069	(255.05522, 299713.1)(256.05807, 36215.24)(257.06064, 3658.1868)
Aromatic compound	aromatic compound	2-hydroxylaminobenzoate	72.673	4518.1	326691	288109	264814	273340	274446	105844	1	286016	289685	(152.03079, 15785.959)(153.02719, 11241.527)(137.0311, 1659.66)(161.02278, 4791.2085)(162.02435, 466.495)
Aromatic compound	aromatic compound	2-propylphenol	1	1	1	1	1	1	1	1.34542e+06	1	1	1	(143.076, 10218.16)(144.07509, 4069.2566)
Aromatic compound	aromatic compound	4-hydroxybenzoate	5500053	1.5421e+06	103.323	1	1	1	1	5965.38	1	1	1	(120.017876, 32318.166)(147.01616, 20179.717)(138.04985, 105769.68)(139.0531, 1923.645)
Aromatic compound	aromatic compound	4-hydroxybenzoyl-acetate	354435	1	1.07045e+06	1	1	460878	1	1	1	1.15975e+06	6577.73	(183.04271, 1765.5845)(161.02261, 22144.652)(162.02422, 1221.4618)(163.02037, 771.74506)(165.043, 337.85)
Aromatic compound	aromatic compound	6,8-dihydroxypurine	1	1	1	1	1	1	1	437871	302880	1	1	(137.04033, 9185.25)(138.04851, 56850.332)(139.053, 2193.8467)(173.08546, 39064.945)(174.0883, 434.19)(155.07521, 2161.8633)
Aromatic compound	aromatic compound	6-amino-6-deoxyfutalosine	1	1	1	1	1	1	1	2.92905e+06	1	1	1	(417.1017, 84124.0)(418.1044, 9980.5)
Aromatic compound	aromatic compound	8-hydroxypurine	1	1	1	1	1	1	1	603731	1	1	1	(137.0403, 9869.427)(138.0497, 99672.88)(139.053, 1703.5133)
Aromatic compound	aromatic compound	8-oxoguanine	1	1	65.4089	388687	377510	404583	386072	1	1	361874	346978	(168.044, 23037.719)(169.04527, 1454.7975)
Aromatic compound	aromatic compound	9H-purine-2,6,8-triol	3.41418e+06	2778903	2.89881e+06	3.00797e+06	2823924	2.95572e+06	2.96816e+06	1.24662e+06	1	3.00976e+06	3.04772e+06	(170.04123, 543.5565)(151.66342, 64031.457)(152.66177, 12402.9375)(153.02586, 13119.543)(175.011, 4103.9214)
Aromatic compound	aromatic compound	benzyl-6-hydroxy-2-cyclohexene-on-oyl	323385	302516	1	1	439113	1	1	1	724835	1	1	(248.09221, 4362.54)(247.10242, 14598.47)(265.12888, 6186.2427)(247.31812, 2983.274)(249.34016, 7344.587)(250.12427, 47477.277)(251.13005, 2032.14)
Aromatic compound	aromatic compound	coumaryl acetate	1	1	1	1	1	1	1	1	64.9663	1	1	(178.079, 2008.86)(214.1255, 13248.63)(215.13, 8811.67)(195.1053, 36280.58)(197.1208, 34723.85)
Aromatic compound	aromatic compound	dehypoxanthine futalosine	1	1	292179	1	1	1	1	1	1	1	1	(313.10666, 3873.8665)(297.11252, 4592.39)
Aromatic compound	aromatic compound	dihydrocoumarin	1	1	1	1	103.719	58.6844	202068	1	1	217820	1	(130.04459, 1175.5116)(169.0912, 1674.72)(153.02753, 8277.3)
Aromatic compound	aromatic compound	guaiacylglycerol-&beta;-guaiacyl ether	4342.22	998352	236317	1	1	2.48293e+06	1	1	1	981473	1	(306.13232, 4678.733)(303.1311, 11443.8955)(304.13272, 2806.2634)(338.16562, 5578.205)(320.15045, 29495.31)(321.15103, 3067.0715)
Aromatic compound	aromatic compound	methylchavicol	1	1	1	1	1	1	1	1	1.50077e+06	39555.8	1	(134.0906, 1127.71)(136.10635, 4032.06)(173.08467, 7203.017)(155.07509, 13157.641)
Aromatic compound	aromatic compound	salicortin	1	1	1	1	1	1	1	908839	1	1	1	(445.1866, 12067.036)(427.17993, 773.51)(428.1668, 325.55)
Aromatic compound	aromatic compound	salicyl-6-hydroxy-2-cyclohexene-on-oyl	1.11444e+06	274692	401910	412387	1	1	341693	13409642	3657.64	312362	1	(266.23752, 888.5228)(245.07147, 371.53)(245.0813, 6456.15)(280.31876, 14373.958)(283.1283, 360.4)(266.92157, 63259.4)(285.06595, 374987.28)(286.0688, 45188.19)(287.07028, 1661.61)(267.0664, 1334.47)
Aromatic compound	aromatic compound	salidroside	5621.36	11933110	1	1	1	1	1	349831	9550.77	1	1	(303.12234, 2343.93)(287.1276, 1248.62)(285.5223, 4041.6785)(320.5644, 2281.4517)(302.43576, 3192.1401)(304.40714, 5879.6377)(305.1634, 381.13)(323.1196, 17692.54)
Aromatic compound	aromatic compound	urate	3.41418e+06	2778903	2.89881e+06	3.00797e+06	2823924	2.95572e+06	2.96816e+06	1.24662e+06	1	3.00976e+06	3.04772e+06	(170.04123, 543.5565)(151.66342, 64031.457)(152.66177, 12402.9375)(153.02586, 13119.543)(175.011, 4103.9214)
Aromatic compounds	guaiacol	3-methoxytyramine	1	1	1	1	1	1	1	1	2.54941e+06	1	1	(191.14662, 8056.346)(195.10515, 29621.635)(196.1077, 102.17)(173.08528, 49055.938)(174.0883, 312.29)
Carbohydrate	carbohydrate	1-(&beta;-D ribofuranosyl)nicotinamide	1	3929.58	1	1	1	1	1	1	1	1	1	(258.09784, 8347.721)(276.147, 4426.395)
Carbohydrate	carbohydrate derivative	2,4-diacetamido-2,4,6-trideoxy-&alpha;-D-mannopyranose	5194336	3.34796e+06	1245483	3015811	2.46649e+06	1.50073e+06	3.51759e+06	1	1	3.30518e+06	2628589	(247.11916, 6200.4126)(251.13713, 2446.466)(232.1212, 1687.2866)(249.13759, 4292.683)(248.1487, 237.89)(247.3249, 21299.523)(248.1507, 88.9)(271.61563, 1222.8766)(252.6619, 13286.908)
Carbohydrate	carbohydrate derivative	3'-ketolactose	1	1	1	1	1	1	1	1.31978e+06	1	123586	1	(360.13672, 1919.2633)(342.1268, 712.14)(365.09253, 162437.05)(366.09543, 15474.856)(367.09714, 3379.8467)(346.09116, 14291.789)
Carbohydrates	carrageenan oligosaccharide" "a disaccharide	neo-&lambda;-carrabiose	8348.57	381150	302530	993147	1	1.66002e+06	332461	1	1	193913	193021	(581.4151, 5607.738)(581.9589, 375.215)(565.93805, 2761.0488)(581.7407, 4097.9634)(565.941, 5329.4077)(567.9478, 630.6767)(606.1815, 3229.8716)(590.943, 2367.63)
Carbohydrates	chitodextrin	chitotriose	1	1	1	1	1	1	1	1	6671.76	1	1	(628.2934, 8956.14)(629.2936, 86.06)
Carbohydrates	disaccharide	&beta;-L-arabinofuranosyl-(1&rarr;2)-&beta;-L-arabinofuranose	280364	1	1	1	1	1	1	85.1922	1	1	1	(267.0952, 2136.915)(269.0994, 2623.915)(266.091, 5862.355)(269.0987, 3222.59)(303.1308, 634.67)(283.11414, 7401.9297)(285.45844, 203.47002)(286.13596, 630.64)(287.0708, 835.46)
Carbohydrates	disaccharide	&beta;-primeverose	461352	1	292179	1	1	1	1	1	1	1	1	(313.10617, 4361.3022)(313.1044, 2480.88)(297.1119, 3111.7766)
Carbohydrates	disaccharide	(1,4)-&beta;-xylobiose	280364	1	1	1	1	1	1	85.1922	1.61317e+06	1	46.0445	(267.09647, 2956.1768)(269.0994, 2623.915)(266.26477, 4741.815)(269.0987, 3222.59)(302.1353, 848.57007)(283.1207, 4651.538)(285.45844, 203.47002)(286.13596, 630.64)(287.0708, 835.46)
Carbohydrates	disaccharide	chitobiose	611278	730844	1.81473e+06	469276	447204	860079	1427609	492957	2.34276e+06	2.89058e+06	1	(366.1662, 1797.34)(329.16882, 6042.1167)(346.55478, 6142.636)(347.17612, 1711.61)(361.08966, 15424.957)(361.19888, 4364.638)(362.19498, 1958.3633)(345.3628, 9480.852)(345.6754, 785.615)(350.38626, 4848.51)(343.11423, 5775.601)(344.59613, 6985.983)
Carbohydrates	disaccharide phosphate	D-cellobiose 6'-phosphate	75.9636	1	1	1	1	1	1	1	1	1	1	(438.1077, 17290.25)(439.1103, 200.97)
Carbohydrates	disaccharide phosphate	D-trehalose 6-phosphate	75.9636	1	1	1	1	1	1	1	1	1	1	(438.1077, 17290.25)(439.1103, 200.97)
Carbohydrates	disaccharide phosphate	mannosylfructose-phosphate	1	1	1	1	1	1	1	148098	1	1	1	(423.07413, 1670.3234)(426.1129, 3530.5603)
Carbohydrates	disaccharide phosphate	sucrose 6-phosphate	75.9636	1	1	1	1	1	1	1	1	1	1	(438.1077, 17290.25)(439.1103, 200.97)
Carbohydrates	disaccharide" "a galactosyl inositol	fagopyritol A2	1	1	1	219170	1	1	1	1	1	1	1	(522.1939, 13239.421)(523.19684, 1247.8467)
Carbohydrates	disaccharide" "a galactosyl inositol	fagopyritol B2	1	1	1	219170	1	1	1	1	1	1	1	(522.1939, 13239.421)(523.19684, 1247.8467)
Carbohydrates	disaccharide" "a glucoside" "a phenylpropanoid" "a phenol	furcatin	1	105.49	1	1	1	1	1	1	1	1	1	(428.1627, 822.76)(428.1967, 339.17)
Carbohydrates	disaccharide" "an agaro-oligosaccharide	agarobiose	1	1	1	1	1	1	1	1	829327	1	1	(326.12158, 259.00998)(343.1479, 559.0)(325.13693, 5175.5435)
Carbohydrates	galactosyl inositol" "a methylated inositol" "a trisaccharide	ciceritol	302368	1	1	15268.2	1	1	1	1	1	1	1	(500.178, 11112.239)(501.1768, 401.49)(537.2376, 6014.185)(520.0173, 5110.58)(541.18317, 247.29001)
Carbohydrates	glucoside	6-tuliposide A	1	1	1	1.21248e+06	1	1	1	1	276191	1	1	(266.10196, 1751.2533)(298.13632, 32453.525)(297.13733, 830.36005)(279.12317, 10413.32)(282.1315, 30279.588)(283.12872, 406.42667)
Carbohydrates	glucoside	coniferin	19979010	1	176088	1	1	1	1	1	615423	1	1	(327.62744, 4053.91)(327.13535, 7856.11)(361.1696, 417684.16)(361.17722, 158844.92)(362.1791, 11282.724)(343.1479, 956.19)(365.129, 6452.8667)
Carbohydrates	glucoside" "a nitrile	lotaustralin	77099808	52147716	70924584	36862064	3.80396e+06	32394968	1.3447e+06	5.22728e+06	1.97348e+06	1.45205e+06	1.87422e+06	(263.12808, 12910.859)(245.78679, 3572.488)(248.1157, 619.7428)(263.08267, 20514.166)(264.74963, 7371.3135)(266.14444, 1366.2601)(244.12079, 7522.55)(245.11836, 1879.8365)(279.15848, 511153.72)(280.161, 81334.016)(281.16266, 3546.363)(261.74817, 29173.693)(262.14804, 8552.818)(284.97717, 1543.1086)(268.1913, 2390.5212)
Carbohydrates	glucoside" "an aromatic compound	1-naphthol glucoside	1	160406	1	475483	1	243268	209331	1	829327	1	1	(291.9609, 3628.551)(324.1398, 13016.263)(325.13693, 5175.5435)(306.53452, 9698.878)
Carbohydrates	glucoside" "an aromatic compound	2-naphthol glucoside	1	160406	1	475483	1	243268	209331	1	829327	1	1	(291.9609, 3628.551)(324.1398, 13016.263)(325.13693, 5175.5435)(306.53452, 9698.878)
Carbohydrates	glycogen" "ethyl iodide	1,4-&beta;-D-glucan	1	1	1	1	1	1	1	1	1	4454135	1	(667.26715, 108654.96)(668.2696, 26087.703)(669.2715, 1920.0668)
Carbohydrates	glycosyl ester" "a glucoside	&beta;-D-glucosyl crocetin	1.95623e+06	16891434	1	428527	214145	23113076	71.7815	1	848599	477273	1112839	(490.64377, 5226.3354)(492.2251, 5400.67)(473.01163, 16755.072)(474.01328, 2119.812)(476.22864, 778.5733)(493.24155, 1578.7333)(509.1968, 17247.867)(509.75894, 3940.6711)(513.27594, 8284.776)(491.97845, 44658.438)(491.74512, 7441.3447)(491.23987, 351.99667)(515.71246, 7633.953)(514.2108, 987.97)
Carbohydrates	glycosyl ester" "a glucoside	bis(&beta;-D-glucosyl) crocetin	198369	47.6439	379267	306915	124.49	1	1.44137e+06	1	1.39198e+06	1	794580	(656.2765, 21274.58)(657.2772, 6273.41)(635.26996, 15172.786)(636.2725, 3002.99)(657.0513, 4537.4253)(658.30896, 287.575)(635.27765, 6669.8228)(636.3025, 1290.57)(652.59045, 11590.064)(653.3099, 4241.7334)(678.2757, 6363.1543)(677.27124, 2222.1965)(659.2608, 61653.223)(660.26215, 12238.335)(663.2748, 722.305)
Carbohydrates	glycosyl ester" "a glucoside" "a carotenoate	&beta;-D-gentiobiosyl crocetin	53.7945	794962	210959	4214.17	209534	1	5.45513e+06	1	1.00106e+06	1	658489	(656.6486, 13084.374)(657.27814, 3832.5134)(636.84796, 3795.7441)(657.2704, 8558.427)(635.27765, 7595.3164)(669.2947, 10808.97)(670.29755, 1348.7333)(651.9693, 13932.843)(653.31024, 4368.123)(657.309, 4863.783)(680.27997, 120.526665)(657.5038, 160915.38)(658.5066, 45999.953)(658.25024, 10505.594)
Carbohydrates	graminan	1,6-kestotetraose	1	1	1	1	1	1	1	1	1	4454135	1	(667.26715, 108654.96)(668.2696, 26087.703)(669.2715, 1920.0668)
Carbohydrates	hexitol	D-mannitol	1	1	1	1	1	1	1	1	44.9093	1	1	(187.1009, 4176.41)(204.1275, 114371.48)(205.0743, 3227.6)
Carbohydrates	hexitol	D-sorbitol	1	1	1	1	1	1	1	1	44.9093	1	1	(187.1009, 4176.41)(204.1275, 114371.48)(205.0743, 3227.6)
Carbohydrates	hexitol	galactitol	1	1	1	1	1	1	1	1	44.9093	1	1	(187.1009, 4176.41)(204.1275, 114371.48)(205.0743, 3227.6)
Carbohydrates	hexitol	L-iditol	1	1	1	1	1	1	1	1	44.9093	1	1	(187.1009, 4176.41)(204.1275, 114371.48)(205.0743, 3227.6)
Carbohydrates	hexosamine	an N-acetyl-D-hexosamine	1	1	1	1	1	1	1	1	2571.5	1	1	(223.098, 1309.76)(226.1078, 2851.02)(208.0971, 5192.68)(243.1365, 807.93)(245.0805, 2099.58)(248.0921, 3111.32)
Carbohydrates	hexosamine	mycaminose	1	1	1	1	1	1	1	1	1	270151	1	(175.11206, 10003.97)(219.12573, 27780.94)
Carbohydrates	hexosamine	mycosamine	667314	1	4377.68	1	1	1	1	1	1	1	1	(146.08461, 4644.002)(191.09328, 3223.1802)
Carbohydrates	hexose 1-phosphate	D-glucose 1-phosphate	355494	434779	489365	360643	250204	328734	382773	1	1	308777	342977	(264.06586, 4022.2043)(265.00513, 27312.064)(266.00623, 5468.6084)
Carbohydrates	hexose 1-phosphate	L-fuculose 1-phosphate	355494	434779	489365	360643	250204	328734	382773	1	1	308777	342977	(264.06586, 4022.2043)(265.00513, 27312.064)(266.00623, 5468.6084)
Carbohydrates	linear malto-oligosaccharide" "a tetrasaccharide	maltotetraose	1	1	1	1	1	1	1	1	1	4454135	1	(667.26715, 108654.96)(668.2696, 26087.703)(669.2715, 1920.0668)
Carbohydrates	linear malto-oligosaccharide" "a trisaccharide" "a short glucan	maltotriose	1	1	1	219170	1	1	1	1	1	1	1	(522.1939, 13239.421)(523.19684, 1247.8467)
Carbohydrates	sugar 1-phosphate" "a hexose phosphate	a hexose 1-phosphate	355494	434779	489365	360643	250204	328734	382773	1	1	308777	342977	(264.06586, 4022.2043)(265.00513, 27312.064)(266.00623, 5468.6084)
Carbohydrates	sugar alcohol	a hexitol	1	1	1	1	1	1	1	1	44.9093	1	1	(187.1009, 4176.41)(204.1275, 114371.48)(205.0743, 3227.6)
Carbohydrates	sugar phosphate	D-erythrose 4-phosphate	16988.7	1	1	1	1	1	1	1	1	1	1	(179.98126, 20560.52)(199.0181, 146.01)(224.98825, 5238.34)
Carbohydrates	tetrasaccharide	isolychnose	1	1	1	1	1	1	1	1	1	4454135	1	(667.26715, 108654.96)(668.2696, 26087.703)(669.2715, 1920.0668)
Carbohydrates	tetrasaccharide	lychnose	1	1	1	1	1	1	1	1	1	4454135	1	(667.26715, 108654.96)(668.2696, 26087.703)(669.2715, 1920.0668)
Carbohydrates	tetrasaccharide	mediose	1	1	1	1	1	1	1	1	1	4454135	1	(667.26715, 108654.96)(668.2696, 26087.703)(669.2715, 1920.0668)
Carbohydrates	tetrasaccharide	stachyose	1	1	1	1	1	1	1	1	1	4454135	1	(667.26715, 108654.96)(668.2696, 26087.703)(669.2715, 1920.0668)
Carboxy acids	&omega;-9 fatty acid" "a monounsaturated fatty acid" "a long-chain fatty acid	oleate	171210544	120788032	166615216	58382020	258267040	185236144	283947488	122633808	99296328	380348	161012560	(281.25485, 700.63)(265.2419, 83652.34)(266.2448, 9208.543)(268.25217, 2681.2974)(282.30063, 2956946.5)(283.2716, 583649.9)(284.2767, 73516.41)(285.287, 9872.899)(286.2896, 646.44556)
Carboxy acids	&omega;-hydroxy long-chain fatty acid	16-hydroxypalmitate	1.6906e+06	1.27732e+06	2.39973e+06	350539	311025	66.8716	4325.98	1	1	1	1	(277.20416, 9363.885)(279.10718, 16768.285)(279.82196, 38111.613)(280.22308, 8866.715)
Carboxy acids	&omega;-hydroxy long-chain fatty acid	18-hydroxyoleate	7.00563e+06	15566971	1	1	1	1	1	9511617	1	154.829	173.358	(297.2487, 3589.8972)(281.23776, 2670.5166)(316.7768, 1010.0925)(298.26385, 50389.66)(299.26666, 4914.6797)(320.2407, 15925.21)(321.2432, 1331.5433)
Carboxy acids	&omega;-hydroxy long-chain fatty acid	22-hydroxydocosanoate	2.07037e+06	826400	2.00471e+06	10344.3	1	1	1	1	4.61015e+06	1	1	(359.3373, 9033.939)(338.48077, 51929.88)(339.329, 6678.1313)(376.36288, 2872.9531)(381.3187, 32714.654)(382.32153, 3560.24)
Carboxy acids	&omega;-hydroxy long-chain fatty acid" "an epoxy fatty acid" "a long-chain fatty acid	9,10-epoxy-18-hydroxystearate	415949	3.617e+06	236020	465496	212175	175092	19723806	325699	697446	793165	19134318	(295.23416, 17703.793)(301.24, 280.96)(331.27017, 5692.9487)(313.60773, 13843.87)(314.26495, 2428.7834)(336.3332, 1443.176)(318.22525, 5569.8633)
Carboxy acids	&omega;-hydroxy medium-chain fatty acid	&omega;-hydroxycaprate	1	1	1	1	249773	1	1	1	800586	1	1	(189.14122, 7567.765)(205.1617, 18363.756)(213.63023, 11078.751)(215.12975, 10588.224)(194.12068, 1071.6166)(197.12047, 33604.78)
Carboxy acids	&omega;-oxo fatty acid	16-oxo-palmitate	56.1897	1	1	1	1	1	1	1	1	1	1	(295.2117, 270.87)(277.2022, 2789.6)
Carboxy acids	&omega;-oxo fatty acid	18-oxo-oleate	6.0586e+06	29387.2	5.2032e+06	1	14496332	32172.1	10900807	10165527	134.141	251.262	21794438	(318.512, 19314.527)(319.22806, 1567.6775)(279.2203, 24270.9)(280.83173, 6126.686)(295.2339, 12442.086)(296.2439, 437.55)(316.2717, 662.9186)(297.2467, 7942.53)(296.59708, 75106.74)(297.40112, 9599.465)(298.26227, 5029.2964)(299.26553, 568.9544)
Carboxy acids	&omega;-oxo fatty acid	22-oxo-docosanoate	1	1	1	1	1	1	1	124000	1	1	1	(336.2981, 7193.0034)(363.29672, 10565.137)
Carboxy acids	3-oxoacid	3-oxo-myristate	1	1	1	1	1	1	1	1	1	68.8439	1	(264.1677, 12375.22)(251.1662, 4723.1)
Carboxy acids	3-oxoacid	3-oxo-palmitate	56.1897	1	1	1	1	1	1	1	1	7957.51	1	(251.19336, 8285.575)(293.20453, 10276.59)(277.2022, 2789.6)
Carboxy acids	6-hydroxy-5-isopropenyl-2-methylhexanoate	(5R)-6-hydroxy-5-isopropenyl-2-methylhexanoate	1	1	1	1	1	1	1	1	292885	1	1	(205.16142, 7012.81)(190.09776, 12114.007)
Carboxy acids	6-hydroxy-5-isopropenyl-2-methylhexanoate	(5S)-6-hydroxy-5-isopropenyl-2-methylhexanoate	1	1	1	1	1	1	1	1	292885	1	1	(205.16142, 7012.81)(190.09776, 12114.007)
carboxy acids	benzoate	3-hydroxybenzoate	5500053	1.5421e+06	103.323	1	1	1	1	5965.38	1	1	1	(120.017876, 32318.166)(147.01616, 20179.717)(138.04985, 105769.68)(139.0531, 1923.645)
carboxy acids	benzoate	4-aminobenzoate	1	1	1	1	1	1	1	4027.25	1	803836	1	(137.04037, 4623.174)(138.04951, 54170.406)(139.0531, 3103.8198)
carboxy acids	carboxylate	3-oxo-dodecanoate	70.6305	199348	86.766	1	1	1	1	1	1	6077.22	1	(213.14954, 10547.508)(233.19199, 8440.555)(218.12802, 1821.842)
carboxy acids	carboxylate	a 6-hydroxy-3-isopropenylheptanoate	1	1	1	1	1	1	1	1	292885	1	1	(205.16142, 7012.81)(190.09776, 12114.007)
carboxy acids	carboxylate	a 6-hydroxy-5-isopropenyl-2-methylhexanoate	1	1	1	1	1	1	1	1	292885	1	1	(205.16142, 7012.81)(190.09776, 12114.007)
carboxy acids	carboxylate	vernoleate	4538046	13235623	3270645	1.22038e+06	11594951	5012521	14484474	5991225	511521	9049337	16745107	(297.2298, 17153.857)(298.23227, 1267.77)(279.22073, 38573.566)(280.42654, 7021.456)(297.24945, 13315.81)(298.26074, 986.225)(317.27927, 2105.0042)(298.2622, 5945.118)(299.2657, 396.69998)(319.2307, 5772.6753)
carboxy acids	divinyl ether fatty acid	colneleate	2.42938e+06	2318696	2.29516e+06	7207.77	5.94181e+06	3.736e+06	11726125	5159192	4389671	7.30195e+06	10858835	(295.2136, 744.37)(277.2052, 19439.209)(278.8475, 4694.485)(295.23074, 5584.0)(277.9604, 98618.86)(279.07315, 15119.024)(279.22037, 48882.2)(280.2241, 4239.5767)(294.60907, 137086.94)(295.62457, 18128.992)(296.24707, 103342.13)(297.2504, 16122.228)(298.25714, 203.32)(316.20956, 21520.074)(317.21204, 1841.2999)
carboxy acids	divinyl ether fatty acid	colnelenate	1	1	1	1	1	1	601777	2508.31	1	6187.11	1	(317.188, 1048.77)(277.20593, 1233.75)(292.20108, 23673.059)(292.2141, 6520.13)
carboxy acids	fatty acid derivative	dihydrosterculate	109.153	87.4339	11106.4	152311	3.12134e+06	1.80149e+06	3.93199e+06	1.67983e+06	1.83697e+06	3052301	4551048	(297.283, 2705.625)(282.2686, 1184820.0)(283.27148, 216728.67)(296.28326, 81757.93)(297.28625, 10466.384)
carboxy acids	fatty acid derivative	sterculate	1	1	1	1	1	1	125407	1	1	2671.75	2708.85	(297.68735, 76083.445)(297.2512, 5493.8203)(298.26392, 70585.34)(280.25345, 109087.234)(281.25592, 11850.8)(320.24414, 65511.95)(321.24722, 5884.2646)
carboxy acids	hexuronate	D-fructuronate	1	1	1	1	1	1	1	1	291892	1	1	(176.02257, 8829.563)(195.06671, 32751.625)
carboxy acids	hexuronate	L-guluronate	1	1	1	1	1	1	1	1	291892	1	1	(176.02257, 8829.563)(195.06671, 32751.625)
carboxy acids	long-chain fatty acid	(9R,10S)-dihydroxystearate	1193644	1	11975.5	1	1	361244	1	1.33836e+06	1	1	2526080	(319.27277, 1239.1599)(297.2492, 8004.637)(319.272, 9292.92)(333.2872, 3905.11)(318.28793, 1639.65)(341.2532, 3081.46)(320.24097, 24814.691)(321.2432, 1474.15)
carboxy acids	long-chain fatty acid	12-oxo-cis-10,15-phytodienoate	1	1	1	1	1	1	601777	2508.31	1	1	1	(277.20593, 1233.75)(292.20102, 28281.65)(292.2141, 6520.13)
carboxy acids	long-chain fatty acid	3-oxo-2-(cis-2'-pentenyl)-cyclopentane-1-octanoate	2.42938e+06	2318696	2.29516e+06	7207.77	5.94181e+06	3.736e+06	11726125	5159192	4389671	7.30195e+06	10858835	(295.2136, 744.37)(277.2052, 19439.209)(278.8475, 4694.485)(295.23074, 5584.0)(277.9604, 98618.86)(279.07315, 15119.024)(279.22037, 48882.2)(280.2241, 4239.5767)(294.60907, 137086.94)(295.62457, 18128.992)(296.24707, 103342.13)(297.2504, 16122.228)(298.25714, 203.32)(316.20956, 21520.074)(317.21204, 1841.2999)
carboxy acids	long-chain fatty acid" "an epoxy fatty acid	9,10-12,13-diepoxyoctadecanoate	2.42938e+06	2105940	8135637	1	2.34302e+06	18095.6	1	1	1	1	1	(295.2136, 1114.3301)(295.23065, 5505.615)(316.209, 43983.945)(317.21115, 3929.19)
carboxy acids	monounsaturated fatty acid" "a long-chain fatty acid	(9Z)-12,13,17-trihydroxyoctadeca-9-enoate	1	1	1	1	1	1	1	1	1	5.29608e+06	1	(330.22607, 74160.77)(331.22852, 5852.543)
carboxy acids	monounsaturated fatty acid" "a long-chain fatty acid	(9Z)-12,13-dihydroxyoctadeca-9-enoate	415949	1	236020	465496	212175	175092	1	325699	5239.68	793165	1	(301.24, 280.96)(331.27017, 5692.9487)(313.26056, 15457.3955)(314.26495, 2428.7834)
carboxy acids	monounsaturated fatty acid" "a long-chain fatty acid	a vaccenate	171210544	120788032	166615216	58382020	258267040	185236144	283947488	122633808	99296328	380348	161012560	(281.25485, 700.63)(265.2419, 83652.34)(266.2448, 9208.543)(268.25217, 2681.2974)(282.30063, 2956946.5)(283.2716, 583649.9)(284.2767, 73516.41)(285.287, 9872.899)(286.2896, 646.44556)
carboxy acids	monounsaturated fatty acid" "a long-chain fatty acid	lesquerolate	1	1.28922e+06	1.5092e+06	1	1	1	1	1	1	1	1	(348.2581, 39170.73)(349.2609, 2479.925)
carboxy acids	monounsaturated fatty acid" "a long-chain fatty acid	palmitoleate	24369096	4.66361e+06	471002	1	1	1	1	1	1	1	1	(237.20967, 4638.377)(237.2102, 2817.3)(254.23654, 448536.1)(255.35202, 129907.336)(256.38852, 53410.492)(257.75732, 22756.734)(258.2584, 1661.97)(279.21866, 703.77)
carboxy acids	monounsaturated fatty acid" "a long-chain fatty acid	petroselinate	171210544	120788032	166615216	58382020	258267040	185236144	283947488	122633808	99296328	380348	161012560	(281.25485, 700.63)(265.2419, 83652.34)(266.2448, 9208.543)(268.25217, 2681.2974)(282.30063, 2956946.5)(283.2716, 583649.9)(284.2767, 73516.41)(285.287, 9872.899)(286.2896, 646.44556)
carboxy acids	monounsaturated fatty acid" "a long-chain fatty acid	ricinoleate	7.00563e+06	15566971	2.2413e+06	1	5.28347e+06	2.52617e+06	7.67775e+06	9511617	1	4.96781e+06	5788882	(297.24927, 4303.675)(281.23776, 2670.5166)(317.6163, 823.43665)(298.2625, 42832.406)(299.26566, 4102.1963)(320.2409, 15960.205)(321.2432, 1331.5433)
carboxy acids	monounsaturated fatty acid" "an &omega;-oxo fatty acid" "a medium chain fatty acid	(9Z)-12-oxo-dodec-9-enoate	1	1	1	1	1	1	1	1	4.2229e+06	1	1	(211.13556, 46798.473)(212.13617, 2722.8567)(221.1198, 5371.8)
carboxy acids	monounsaturated fatty acid" "an &omega;-oxo fatty acid" "a medium chain fatty acid	traumatin	1	1	1	1	1	1	1	1	4.2229e+06	1	1	(211.13556, 46798.473)(212.13617, 2722.8567)(221.1198, 5371.8)
carboxy acids	polyunsaturated fatty acid" "a long-chain fatty acid	&alpha;-eleostearate	140352	5091466	959201	1	817697	437634	16921.5	391684	293213	936344	2.66975e+06	(279.2205, 13516.914)(280.22406, 2942.2324)(263.2244, 3808.3884)(262.74692, 4339.013)(263.39453, 8925.773)(264.2306, 681.64)(296.31863, 71608.945)(297.25015, 9229.56)(279.2098, 62262.973)(280.83945, 26393.686)(280.92194, 28089.678)(281.25635, 7609.5234)
carboxy acids	polyunsaturated fatty acid" "a long-chain fatty acid	(12Z,15Z)-9,10-dihydroxyoctadeca-12,15-dienoate	2.42938e+06	2105940	1	1	1	1	1	1	1	1	1	(295.2136, 1114.3301)(295.23065, 5505.615)(316.2095, 19505.42)(317.21204, 1841.2999)
carboxy acids	polyunsaturated fatty acid" "a long-chain fatty acid	(9Z,12E)-octadecadienoate	1	1	1	1	1	1	1	1.99377e+06	79403.3	14224.2	428008	(263.2273, 6576.35)(265.243, 7968.82)(266.246, 585.38)(280.25366, 342190.97)(281.25653, 51183.49)(282.26178, 56781.117)(283.27203, 51455.742)(284.2753, 6391.39)
carboxy acids	polyunsaturated fatty acid" "a long-chain fatty acid	(9Z,12Z)-15,16-dihydroxyoctadeca-9,12-dienoate	2.42938e+06	2105940	1	1	1	1	1	1	1	1	1	(295.2136, 1114.3301)(295.23065, 5505.615)(316.2095, 19505.42)(317.21204, 1841.2999)
carboxy acids	polyunsaturated fatty acid" "a long-chain fatty acid	(9Z,12Z)-octadecadien-6-ynoate	1	72.2871	1	1	1	1	1	1	1	1	1	(277.2034, 11865.63)(278.206, 1039.09)
carboxy acids	polyunsaturated fatty acid" "a long-chain fatty acid	(9Z,12Z,15Z)-octadecatrien-6-ynoate	1	1	1	1	1	85.6406	1	1	1	1	1	(298.1879, 3102.53)(279.1595, 14888.76)
carboxy acids	polyunsaturated fatty acid" "a long-chain fatty acid	(9Z,15Z)-12,13-dihydroxyoctadeca-9,15-dienoate	2.42938e+06	2105940	1	1	1	1	1	1	1	1	1	(295.2136, 1114.3301)(295.23065, 5505.615)(316.2095, 19505.42)(317.21204, 1841.2999)
carboxy acids	polyunsaturated fatty acid" "a long-chain fatty acid	calendate	140352	5091466	959201	1	817697	437634	16921.5	391684	293213	936344	2.66975e+06	(279.2205, 13516.914)(280.22406, 2942.2324)(263.2244, 3808.3884)(262.74692, 4339.013)(263.39453, 8925.773)(264.2306, 681.64)(296.31863, 71608.945)(297.25015, 9229.56)(279.2098, 62262.973)(280.83945, 26393.686)(280.92194, 28089.678)(281.25635, 7609.5234)
carboxy acids	polyunsaturated fatty acid" "a long-chain fatty acid	dimorphecolate	6.0586e+06	29387.2	5.2032e+06	1	14496332	32172.1	10900807	10165527	134.141	251.262	21794438	(318.512, 19314.527)(319.22806, 1567.6775)(279.2203, 24270.9)(280.83173, 6126.686)(295.2339, 12442.086)(296.2439, 437.55)(316.2717, 662.9186)(297.2467, 7942.53)(296.59708, 75106.74)(297.40112, 9599.465)(298.26227, 5029.2964)(299.26553, 568.9544)
carboxy acids	polyunsaturated fatty acid" "a long-chain fatty acid	punicate	140352	5091466	959201	1	817697	437634	16921.5	391684	293213	936344	2.66975e+06	(279.2205, 13516.914)(280.22406, 2942.2324)(263.2244, 3808.3884)(262.74692, 4339.013)(263.39453, 8925.773)(264.2306, 681.64)(296.31863, 71608.945)(297.25015, 9229.56)(279.2098, 62262.973)(280.83945, 26393.686)(280.92194, 28089.678)(281.25635, 7609.5234)
carboxy acids	polyunsaturated fatty acid" "a long-chain fatty acid" "an epoxy fatty acid	(12Z,15Z)-9,10-epoxyoctadeca-12,15-dienoate	2.42938e+06	2318696	2.29516e+06	7207.77	5.94181e+06	3.736e+06	11726125	5159192	4389671	7.30195e+06	10858835	(295.2136, 744.37)(277.2052, 19439.209)(278.8475, 4694.485)(295.23074, 5584.0)(277.9604, 98618.86)(279.07315, 15119.024)(279.22037, 48882.2)(280.2241, 4239.5767)(294.60907, 137086.94)(295.62457, 18128.992)(296.24707, 103342.13)(297.2504, 16122.228)(298.25714, 203.32)(316.20956, 21520.074)(317.21204, 1841.2999)
carboxy acids	polyunsaturated fatty acid" "a long-chain fatty acid" "an epoxy fatty acid	(9Z,12Z)-15,16-epoxyoctadeca-9,12-dienoate	2.42938e+06	2318696	2.29516e+06	7207.77	5.94181e+06	3.736e+06	11726125	5159192	4389671	7.30195e+06	10858835	(295.2136, 744.37)(277.2052, 19439.209)(278.8475, 4694.485)(295.23074, 5584.0)(277.9604, 98618.86)(279.07315, 15119.024)(279.22037, 48882.2)(280.2241, 4239.5767)(294.60907, 137086.94)(295.62457, 18128.992)(296.24707, 103342.13)(297.2504, 16122.228)(298.25714, 203.32)(316.20956, 21520.074)(317.21204, 1841.2999)
carboxy acids	polyunsaturated fatty acid" "a long-chain fatty acid" "an epoxy fatty acid	(9Z,15Z)-12,13-epoxy-octadeca-9,15-dienoate	2.42938e+06	2318696	2.29516e+06	7207.77	5.94181e+06	3.736e+06	11726125	5159192	4389671	7.30195e+06	10858835	(295.2136, 744.37)(277.2052, 19439.209)(278.8475, 4694.485)(295.23074, 5584.0)(277.9604, 98618.86)(279.07315, 15119.024)(279.22037, 48882.2)(280.2241, 4239.5767)(294.60907, 137086.94)(295.62457, 18128.992)(296.24707, 103342.13)(297.2504, 16122.228)(298.25714, 203.32)(316.20956, 21520.074)(317.21204, 1841.2999)
carboxy acids	saturated fatty acid	a methylhexadecanoic acid	8464139	6.05936e+06	8539762	20225.2	12992485	9452997	14880656	10456937	12203846	14013227	16045115	(256.253, 93002.26)(257.25577, 8111.429)(271.2698, 20149.408)(256.2547, 114490.8)(257.2577, 10889.21)(280.25232, 4122.0166)
carboxy acids	saturated fatty acid" "a long-chain fatty acid	arachidate	4592.65	1	287259	1	1.03157e+06	1	1.34744e+06	427729	505693	891570	1.01239e+06	(311.301, 24209.834)(298.29797, 3250.0073)(298.29855, 5428.972)(312.31436, 42423.74)(313.3173, 4288.0864)
carboxy acids	saturated fatty acid" "a long-chain fatty acid	behenate	1	1	1	1	1	1	1.64192e+06	1	1	1	1592592	(339.33224, 54853.082)(340.3348, 1393.7399)
carboxy acids	saturated fatty acid" "a long-chain fatty acid	myristate	637575	1	1	1	334096	356279	586309	1	2433.58	86893192	549866	(250.19057, 946192.7)(251.19316, 65855.664)(252.19534, 625.445)(214.20825, 1956.9911)(228.22295, 662971.0)(229.22594, 86540.04)(230.22829, 2442.3333)
carboxy acids	saturated fatty acid" "a long-chain fatty acid" "an even numbered straight chain 2,3,4-saturated fatty acid	palmitate	55897576	46713956	481660	1	48846.5	5.37006e+06	14005226	5088465	8.10837e+06	10847155	15749597	(242.23634, 3146.8728)(256.2446, 11573.664)(242.23917, 336673.6)(243.24228, 45046.28)(256.25223, 1443388.8)(257.25528, 236620.97)(258.25766, 11800.727)(262.2176, 2711.4553)(263.22678, 178.46333)
carboxy acids	saturated fatty acid" "a long-chain fatty acid" "an even numbered straight chain 2,3,4-saturated fatty acid	stearate	36032384	23664256	39737232	17983044	60723076	40397460	72941352	17452802	50989904	149470	70011128	(283.2703, 47293.273)(270.2678, 10534.338)(270.26575, 3552.7366)(284.284, 1013238.1)(285.2873, 180202.08)(286.28983, 8879.424)
Carotenoids	apocarotenoid	&beta;-ionone	1	1	1	1	1	1	419650	1	1	405607	1	(217.14632, 38104.793)(218.14612, 2501.3533)
Carotenoids	apocarotenoid	8'-apo-&beta;-carotenal	1	1	1	1	1	1	1	3464.99	1	1	1	(399.29285, 7185.9346)(438.36267, 43208.812)(439.36545, 5652.955)(421.33618, 3995.435)(441.31244, 4809.36)(443.31735, 6750.9297)
Carotenoids	apocarotenoid" "a glucoside	picrocrocin	1	458860	230098	258090	1	1	190177	1	638724	6427.88	1	(332.6786, 4216.547)(316.1734, 665.86)(317.1692, 500.49)(331.1833, 277.55)(316.90125, 6470.136)(317.1688, 2926.8223)(318.18646, 8794.026)(330.25427, 7687.2764)(331.18646, 1186.3613)(353.16516, 11195.169)(337.14886, 4620.928)(339.15012, 6074.793)
Carotenoids	apocarotenoid" "a ketone	13-apo-&beta;-carotenone	1	1	1	1	1	1	1	1	1	3.47087e+06	1	(265.18155, 1414539.6)(266.1846, 207324.92)(267.19006, 14747.113)
Carotenoids	apocarotenoid" "an aldehyde	4,8,13-trimethylhexadeca-heptaenedial	1	271032	292235	1	1	287301	1	1	1	2805934	1	(286.16522, 50090.746)(287.1678, 4202.33)(264.1503, 5018.393)(286.85263, 8434.961)(288.19022, 4606.7065)(270.17957, 7299.0527)(302.1943, 15914.11)(306.66138, 11523.434)(287.14365, 4087.36)
Carotenoids	apocarotenoid" "an aldehyde	4,9-dimethyldodeca-2,4,6,8,10-pentaene-1,12-dial	1	1	1	281930	211089	1	274512	1	1	410266	1	(201.1156, 472.57)(219.12523, 54342.17)(234.14323, 7107.5913)(217.14601, 43527.67)(218.14581, 3184.831)(244.1212, 4278.002)(223.09853, 7872.697)(225.11195, 619.41003)
Carotenoids	apocarotenoid" "an aldehyde	bixin aldehyde	81.7403	1.61147e+06	1.39521e+06	595468	1.26523e+06	1.5624e+06	1.38752e+06	801978	1	8664.67	730285	(348.20557, 5527.0)(331.37125, 9011.052)(331.1859, 118.92334)(349.21674, 37623.953)(332.20377, 17992.578)(348.2219, 58864.8)(349.2166, 2733.15)(373.52667, 20341.8)(374.8267, 2313.0386)(375.2178, 3838.0)(356.11612, 4092.9856)(357.1991, 9133.0205)
Carotenoids	apocarotenoid" "an aldehyde	crocetin dialdehyde	1	670737	141718	2.12047e+06	462614	1.75786e+06	1.36111e+06	1	1	1	209996	(297.4336, 5023.7163)(278.17087, 11289.921)(298.72488, 18298.504)(298.1818, 958.7233)(316.20953, 19208.45)(317.2124, 609.0)(299.20575, 2552.125)(319.6203, 9460.037)(323.179, 1384.8365)(303.65918, 9620.852)
Carotenoids	("astaxanthin	3S,3'S-astaxanthin	4957241	1	1	1	1	641151	1	1	1	1	1	(614.42, 100659.305)(615.424, 29772.89)(616.4228, 5118.6636)(619.3713, 4539.2)
Carotenoids	12'-apo-carotenal	5,6-epoxy-3-hydroxy-12'-apo-&beta;-caroten-12'-al	39226.3	7.32319e+06	1	4.34638e+06	1	70.4191	917659	1	1.68529e+06	1	296500	(391.25244, 16405.959)(426.79437, 16405.438)(428.29907, 2256.7068)(431.25012, 66417.54)(432.2542, 17520.475)(433.26538, 323.49002)(413.25473, 85845.56)(414.25778, 19776.537)(415.26517, 1676.1998)
Carotenoids	9-apo-carotenone	3-hydroxy-&beta;-ionone	1	1	1	1	1	1	1	1	641227	610358	1	(209.15657, 18618.057)(191.1466, 14704.433)(233.14113, 15147.37)(214.1252, 10637.387)(215.13008, 16968.557)
Carotenoids	9-apo-carotenone	3-hydroxy-9-apo-&delta;-caroten-9-one	1	1	1	1	1	1	1	1	641227	610358	1	(209.15657, 18618.057)(191.1466, 14704.433)(233.14113, 15147.37)(214.1252, 10637.387)(215.13008, 16968.557)
Carotenoids	9-apo-carotenone	5,6-epoxy-3-hydroxy-9-apo-&beta;-caroten-9-one	407965	623328	1	969170	1	333247	851629	72.0773	1	1	1	(226.14552, 2016.1967)(242.40707, 7087.288)(227.1667, 7125.22)(247.88608, 6380.7896)(233.13518, 34931.14)(234.1404, 1529.3433)
Carotenoids	9-apo-carotenone	grasshopper ketone	407965	623328	1	969170	1	333247	851629	72.0773	1	1	1	(226.14552, 2016.1967)(242.40707, 7087.288)(227.1667, 7125.22)(247.88608, 6380.7896)(233.13518, 34931.14)(234.1404, 1529.3433)
Carotenoids	carboxylic ester" "a carotenoate" "a monocarboxylate	bixin	234.621	4.19757e+06	25253.9	2.97708e+06	27675408	455868	2.03292e+06	793101	1	5.41974e+06	3.57605e+06	(393.50635, 40390.633)(394.71024, 14128.005)(396.20712, 2597.6467)(376.20132, 3826.0989)(380.2032, 15629.033)(395.58328, 14926.34)(395.21774, 1674.22)(376.20786, 313128.75)(377.21158, 82976.53)(378.2191, 36207.082)(379.22266, 1779.0933)(413.49954, 3828.1501)(417.24976, 78.32)(393.9538, 10056.538)(416.208, 37.94)(402.6312, 1034.0842)
Carotenoids	carotene	&alpha;-carotene	6670.25	1	1	1	1	1	1	1	1	1	1	(559.4436, 23894.996)(560.4457, 3359.7349)
Carotenoids	carotene	&chi;,&chi;-caroten-18-oate	323397	196576	2.10564e+06	1.0283e+06	170423	318818	2.43432e+06	248657	847048	22543862	1	(558.1883, 27626.156)(559.1045, 3522.235)(563.3487, 1608.03)(544.3458, 518.85)(559.369, 39889.0)(560.3713, 3704.88)(562.3476, 456.03)(542.67926, 65228.12)(542.84, 44904.953)(580.2413, 12293.028)(558.56635, 118802.11)(559.69617, 28487.18)(559.35614, 2434.7598)(585.917, 3227.6042)(584.3575, 752.46)(563.3276, 14552.281)(564.83105, 3160.365)
Carotenoids	carotene	&delta;-carotene	6670.25	1	1	1	1	1	1	1	1	1	1	(559.4436, 23894.996)(560.4457, 3359.7349)
Carotenoids	carotene	&epsilon;-carotene	6670.25	1	1	1	1	1	1	1	1	1	1	(559.4436, 23894.996)(560.4457, 3359.7349)
Carotenoids	carotene	&gamma;-carotene	6670.25	1	1	1	1	1	1	1	1	1	1	(559.4436, 23894.996)(560.4457, 3359.7349)
Carotenoids	carotene	15,15'-dihydroxy-&beta;-carotene	1.12069e+06	952638	2637.01	916269	1	204998	1.04725e+06	3310179	1	1.10853e+06	212419	(573.5347, 19582.611)(574.36017, 3852.018)(559.44794, 14849.053)(588.4674, 40145.418)(589.4697, 6335.4243)(575.47595, 9882.854)(576.4805, 2262.9067)(580.4529, 2206.5388)(581.4565, 2281.3643)
Carotenoids	carotene	18'-hydroxy-&chi;,&chi;-caroten-18-oate	116384	303357	5875664	299518	1424178	6674185	1	1	695436	45478480	1	(574.7689, 6535.2744)(575.33765, 937.92993)(555.3257, 46215.688)(556.32513, 9170.394)(557.3259, 1204.0433)(574.9413, 8111.888)(575.3349, 1200.6799)(556.3472, 592834.25)(557.3501, 169465.08)(558.352, 23101.174)(559.35614, 2022.0566)(576.3656, 233.83)(597.83026, 98886.73)(598.8316, 23217.229)(599.83746, 2695.0667)(578.3263, 9645.043)(579.33136, 1035.3365)
Carotenoids	carotene	18-hydroxyrenierapurpurin	3.17973e+06	1	158.205	4807.31	1	424307	692475	1	1	259414	3.42679e+06	(547.7834, 22700.127)(549.1435, 4553.2676)(527.7829, 44316.703)(528.73303, 8791.742)(528.3738, 1167.7567)(544.38196, 28617.684)(545.38495, 4480.6973)(552.501, 1693.0986)
Carotenoids	carotene	3,4,3',4'-tetradehydro-&beta;,&beta;-carotene	1	1	1	1	1	1	1	1	4396.42	1	237349	(532.4174, 13551.06)(533.4205, 821.73)(556.3841, 13255.72)(557.3867, 681.4033)
Carotenoids	carotene	4,4'-diapolycopenedial	11042289	1	1.13996e+06	9704794	5684156	73.892	3.00223e+06	1.37917e+06	1	1	210340	(428.61194, 17663.473)(414.76813, 2800.585)(429.28592, 50307.69)(430.2896, 10243.248)(429.28702, 14462.739)(430.28976, 710.2233)(435.251, 17328.26)(436.25284, 1261.9634)
Carotenoids	carotene	prolycopene	6670.25	1	1	1	1	1	1	1	1	1	1	(559.4436, 23894.996)(560.4457, 3359.7349)
Carotenoids	carotene	renierapurpurin	1	1	1	1	1	1	1	1	4.06861e+06	391527	1	(529.3796, 62808.594)(530.38226, 10730.991)
Carotenoids	carotenoid	3,4-didehydrorhodopin	42.8099	1	112272	1	1	47.3261	1961.15	1	784343	1	1	(552.43866, 3490.77)(559.44714, 2998.9685)(552.45264, 14471.875)(553.46313, 3185.1433)(581.45746, 2463.72)(557.4141, 3024.99)
Carotenoids	carotenoid	hydroxyspirilloxanthin	1	1	81917.5	1	1	198993	1	1	1	5185.08	254304	(582.44794, 3032.7334)(566.4443, 5708.32)(567.4477, 4340.14)(589.4577, 1739.26)(566.44305, 5335.7744)(567.4465, 4973.0806)(603.4753, 76801.76)(604.4771, 16692.904)(608.3334, 2583.2888)(611.47, 555.04504)(588.4092, 21657.844)(589.412, 2751.0151)
Carotenoids	carotenoid	isozeaxanthin	1	1	1	3.16357e+06	1	1	1	2427209	1	1	1	(570.4358, 57178.637)(571.4385, 10628.606)(556.42065, 13450.436)(570.43353, 63812.293)(571.4363, 11921.7)(578.4111, 1320.6766)
Carotenoids	carotenoid	rhodopin	546554	442357	630839	449499	1	288137	537218	1	1	554669	328043	(559.4502, 22695.984)(560.45264, 2826.9668)(575.47766, 10473.017)(576.4805, 2087.7932)(579.69965, 2049.6536)(581.459, 6041.7417)(560.26044, 6614.988)(560.4457, 3359.7349)
Carotenoids	carotenoid	rhodovibrin	1.55484e+06	1.39355e+06	2300981	1.70052e+06	1	1.45146e+06	1554287	1	5957.54	1.68314e+06	2.52709e+06	(589.2101, 5502.4946)(589.46643, 2401.1)(566.4415, 1549.9677)(567.4456, 892.01495)(588.4642, 12132.064)(589.46655, 2019.1699)(567.44617, 7099.07)(602.4864, 14964.75)(603.4892, 2272.91)(610.8734, 4249.876)(595.46094, 2906.1223)
Carotenoids	dicarboxylate" "a carotenoate	crocetin	420227	1	1	676570	1	1	1	1	935404	1	1	(327.66037, 13854.812)(308.14706, 13897.466)(345.19064, 54884.715)(347.4497, 5366.1323)(330.6857, 3838.1162)(350.9769, 17705.963)(353.15042, 2972.47)(336.142, 4965.7603)
Carotenoids	dicarboxylate" "a carotenoate	norbixin	23716562	181263	4.51738e+06	7.9125e+06	1.17172e+06	2.42777e+06	6216466	106.229	7997.7	4.15854e+06	9784204	(381.20078, 10888.55)(360.3773, 199367.27)(361.17908, 59757.062)(362.1791, 11282.724)(380.5562, 14188.579)(381.20413, 2858.4268)(366.19614, 7344.918)(398.22293, 3332.782)(379.9078, 11414.213)(404.29715, 5120.803)
Carotenoids	ketocarotenoid	3-hydroxyechinenone	177944	453140	630159	2296.5	1	1221345	282537	1	343967	1	467954	(549.1735, 15449.217)(550.39246, 1121.53)(549.39343, 21125.535)(550.39594, 2805.0598)(589.456, 4747.069)(566.8166, 3606.86)(593.41534, 4262.9385)(571.4032, 6605.863)
Carotenoids	ketocarotenoid	adonirubin	1.76851e+06	1.06803e+06	3.97521e+06	2.00192e+06	498142	7.07986e+06	1.86224e+06	1	1.7044e+06	2.3294e+06	5058817	(581.3987, 7116.2144)(582.3835, 2744.13)(581.3831, 18350.88)(582.3857, 1006.85)(598.56635, 93638.45)(599.4301, 23421.824)(600.4344, 3624.2168)(603.38354, 6008.5195)(604.3925, 1325.7167)
Carotenoids	ketocarotenoid	adonixanthin	227654	105782	688310	368094	1	1.10959e+06	260767	462287	1	401741	798014	(584.4117, 25968.238)(585.41516, 4553.371)(570.4321, 1277.45)(584.40796, 6671.8335)(570.435, 58713.812)(571.4384, 15472.739)(600.44354, 18371.186)(601.4462, 1915.682)
Carotenoids	ketocarotenoid	astaxanthin	4957241	1690694	391544	7181.27	38882044	641151	142252	1	1	1	1.11425e+06	(616.0186, 46771.633)(616.4226, 15900.69)(616.4228, 5118.6636)(598.42584, 59439.266)(599.42847, 12555.637)(623.14014, 9373.799)(602.5224, 386969.44)(603.3689, 221400.72)(604.372, 101457.84)(605.37354, 7489.703)
Carotenoids	ketocarotenoid	canthaxanthin	3779120	1	1	1	1	6339.88	1	1	1	1	1	(570.42957, 585.175)(549.38776, 13975.149)(549.3932, 32756.219)(550.39545, 3473.665)(593.4165, 4377.68)(570.39343, 176638.12)(571.3968, 47941.105)(572.3986, 4139.5034)
Carotenoids	ketocarotenoid	echinenone	1	1	1	1	1	1	1	1	11552.5	1	189595	(574.455, 5206.3867)(551.43866, 2795.1633)(552.44257, 2103.3)(573.4162, 27713.05)(574.4179, 518.57)
Carotenoids	ketocarotenoid" "a carboxylic ester	bixin dimethyl ester	12116470	3363598	2.51255e+06	7.41284e+06	21666.3	7649.07	4.18068e+06	327594	1.03003e+06	5382.92	107.284	(408.38043, 47153.6)(409.23236, 8088.1562)(410.23053, 132.14)(391.213, 4178.57)(413.25415, 940.245)(391.2338, 24520.496)(427.73584, 29509.348)(428.65347, 35597.234)(430.2812, 9848.172)(413.25708, 4726.0513)(414.2604, 877.37)(432.4014, 9211.938)(434.02945, 1620.7048)(435.2411, 2441.415)(416.29376, 10592.553)(417.2151, 1531.3689)
Carotenoids	xanthophyll	&alpha;-cryptoxanthin	42.8099	1	112272	1	1	47.3261	1961.15	1	784343	1	1	(552.43866, 3490.77)(559.44714, 2998.9685)(552.45264, 14471.875)(553.46313, 3185.1433)(581.45746, 2463.72)(557.4141, 3024.99)
Carotenoids	xanthophyll	&beta;-carotene 15,15' epoxide	42.8099	1	112272	1	1	47.3261	1961.15	1	784343	1	1	(552.43866, 3490.77)(559.44714, 2998.9685)(552.45264, 14471.875)(553.46313, 3185.1433)(581.45746, 2463.72)(557.4141, 3024.99)
Carotenoids	xanthophyll	&beta;-cryptoxanthin	42.8099	1	112272	1	1	47.3261	1961.15	1	784343	1	1	(552.43866, 3490.77)(559.44714, 2998.9685)(552.45264, 14471.875)(553.46313, 3185.1433)(581.45746, 2463.72)(557.4141, 3024.99)
Carotenoids	xanthophyll	&epsilon;,&epsilon;-carotene-3-diol	42.8099	1	112272	1	1	47.3261	1961.15	1	784343	1	1	(552.43866, 3490.77)(559.44714, 2998.9685)(552.45264, 14471.875)(553.46313, 3185.1433)(581.45746, 2463.72)(557.4141, 3024.99)
Carotenoids	xanthophyll	3,4,3',4'-tetradehydroisozeaxanthin	3779120	1	1	1	1	6339.88	1	1	1	1	1	(570.42957, 585.175)(549.38776, 13975.149)(549.3932, 32756.219)(550.39545, 3473.665)(593.4165, 4377.68)(570.39343, 176638.12)(571.3968, 47941.105)(572.3986, 4139.5034)
Carotenoids	xanthophyll	antheraxanthin	58.2151	1.41825e+06	1	125238	1	1	1	1	1	1	1	(589.4575, 6059.245)(603.47, 27888.666)(604.4721, 6030.067)(588.96155, 5735.2603)(589.468, 406.37)
Carotenoids	xanthophyll	caloxanthin	58.2151	1.41825e+06	1	125238	1	1	1	1	1	1	1	(589.4575, 6059.245)(603.47, 27888.666)(604.4721, 6030.067)(588.96155, 5735.2603)(589.468, 406.37)
Carotenoids	xanthophyll	hydroxy-&beta;-zeacarotene	546554	442357	630839	449499	1	288137	537218	1	1	554669	1	(559.4502, 22695.984)(560.45264, 2826.9668)(575.47766, 10473.017)(576.4805, 2087.7932)(580.0233, 2093.2307)(581.459, 6041.7417)(560.193, 8054.5063)(560.4457, 3359.7349)
Carotenoids	xanthophyll	lactucaxanthin	1	1	1	3.16357e+06	1	1	1	2427209	1	1	1	(570.4358, 57178.637)(571.4385, 10628.606)(556.42065, 13450.436)(570.43353, 63812.293)(571.4363, 11921.7)(578.4111, 1320.6766)
Carotenoids	xanthophyll	lutein	1	1	1	3.16357e+06	1	1	1	2427209	1	1	1	(570.4358, 57178.637)(571.4385, 10628.606)(556.42065, 13450.436)(570.43353, 63812.293)(571.4363, 11921.7)(578.4111, 1320.6766)
Carotenoids	xanthophyll	nostoxanthin	314629	1	1.39149e+06	1	200154	1.11226e+06	327555	924572	2482.22	1	1	(602.4206, 39013.38)(603.42334, 6815.764)(600.4435, 13699.088)(601.4473, 3025.2)(625.40234, 14491.675)(626.40497, 2053.8901)
Carotenoids	xanthophyll	violaxanthin	314629	1	1.39149e+06	441700	200154	1.11226e+06	327555	924572	2482.22	587408	899610	(602.4218, 38436.28)(603.42456, 6750.615)(607.4311, 362.74)(600.4428, 12436.984)(601.4462, 1915.682)(625.40234, 14491.675)(626.40497, 2053.8901)
Carotenoids	xanthophyll	zeaxanthin	1	1	1	3.16357e+06	1	84.646	1	2427209	11552.5	63.2193	4997.68	(569.9313, 43833.15)(571.4385, 10628.606)(556.42065, 13450.436)(570.43353, 63812.293)(571.4363, 11921.7)(591.4194, 727.96)(575.65594, 14133.017)(575.00525, 1373.678)
Carotenoids	xanthophyll	zeinoxanthin	42.8099	1	112272	1	1	8102.47	1961.15	1	784343	3.13755e+06	26678.5	(552.43866, 3490.77)(559.44714, 2998.9685)(552.45264, 14471.875)(553.46313, 3185.1433)(581.45746, 2463.72)(558.1539, 125267.8)(559.4031, 34551.176)(560.4054, 1582.43)
Catechol	catechol	(R)-adrenaline	1	4554.41	1.502e+06	1.10506e+06	771996	767617	1.64436e+06	1	552243	1.35376e+06	572708	(187.53804, 20474.314)(188.44041, 3930.1467)(169.09023, 13411.047)(189.11559, 8062.4233)(203.1307, 50624.66)(204.13353, 1598.4703)(185.12013, 131.12666)(211.09895, 59483.895)(212.10187, 1765.5967)(189.0796, 8779.187)
Catechol	catechol	8'-(3,4-dihydroxy-5-alkenyl)phenyl-3-[9'E,11'E-pentadecatrienyl]catechol	1	1	1	1	1	1	1	326439	1	1	1	(614.46014, 78396.85)(615.4629, 16690.096)(644.4688, 16077.137)(645.4717, 2161.2532)
Catechol	catechol" "an aromatic carboxylate	2,3-dihydroxybenzoate	30649050	10876450	7227545	32312	6.80418e+06	6.56886e+06	5379438	7316552	1	49610.7	169.263	(138.02182, 497.47922)(176.0085, 4517.1)(157.99675, 113873.664)(158.99806, 8980.45)
Catechol	catechol" "an aromatic carboxylate	protocatechuate	30649050	10876450	7227545	32312	6.80418e+06	6.56886e+06	5379438	7316552	1	49610.7	169.263	(138.02182, 497.47922)(176.0085, 4517.1)(157.99675, 113873.664)(158.99806, 8980.45)
Catechol	catecholate siderophore	enterobactin	390392	383370	593118	446375	1	657112	361904	1	1	350134	569110	(689.1868, 6258.9165)(669.172, 10825.69)(670.17413, 1494.724)
Catechol	nitroaromatic compound" "a C-nitro compound" "a catechol	4-methyl-5-nitrocatechol	3.77971e+06	3.10126e+06	3.16532e+06	2936108	2.73252e+06	2.84566e+06	2.86649e+06	1.22502e+06	1	2.94326e+06	2993712	(170.03963, 698.32)(151.02951, 135948.1)(152.0306, 15014.288)(153.02695, 10925.274)(170.04163, 504.8656)
C-nitro compound	C-nitro compound	2,4-diamino-6-methyl-5,3'-(3-nitrophenoxy)prop-1'-yloxypyrimidine	1	823547	1	358154	56.5282	3.53848e+06	310544	1	3816.94	722946	224690	(321.14658, 3962.8733)(303.46664, 12631.72)(304.13593, 1934.8566)(342.03033, 3071.8606)(343.1848, 407.60336)(322.17154, 34145.09)(323.17606, 4162.369)(329.13583, 5952.1333)
C-nitro compound	C-nitro compound	3-nitrobenzaldehyde	3713108	3049167	3113979	2906397	2.71124e+06	2.82403e+06	2.85651e+06	1.22502e+06	1	2933780	2.99031e+06	(151.02951, 135322.02)(152.0306, 14934.249)(153.02695, 10870.353)(137.0311, 1484.96)(161.02197, 7748.25)
C-nitro compound	C-nitro compound	3-nitrotoluene	1	1	1	1	1	1	1	5.32969e+06	1	1	1	(138.04976, 110043.0)(139.053, 2152.7166)
C-nitro compound	C-nitro compound	4-nitrotoluene	1	1	1	1	1	1	1	5.32969e+06	1	1	1	(138.04976, 110043.0)(139.053, 2152.7166)
C-nitro compound	C-nitro compound	nitecapone	1	1	1	1	1	1	1	2078.63	1	1	1	(266.06516, 749.645)(275.0517, 1109.2251)
C-nitro compound	C-nitro compound	tolcapone	1	1.58899e+06	1	17758242	1	1	4.02173e+06	41253076	1	1	993148	(255.05522, 304741.47)(256.05807, 36892.508)(257.06064, 3739.9036)
C-nitro compound	C-nitro compound" "a phenol	4-nitrophenol	203081	202267	188784	146366	138704	147842	168150	1	1	1	1	(138.02147, 9836.139)(124.0176, 560.27)(143.03339, 2076.176)(140.04948, 4271.286)(142.99986, 969.91705)
C-nitro compound	C-nitro compound" "an aromatic compound	2-amino-4,6-dinitrotoluene glucoside	1	1	1	1	1	1	1	1.01097e+06	1	1	1	(345.09082, 6841.2563)(346.0909, 969.81006)
C-nitro compound	C-nitro compound" "an aromatic compound	4-amino-2,6-dinitrotoluene glucoside	1	1	1	1	1	1	1	1.01097e+06	1	1	1	(345.09082, 6841.2563)(346.0909, 969.81006)
C-nitro compound	C-nitro compound" "an aromatic compound	nitrobenzene	4910018	4220849	4.31226e+06	3.93733e+06	3.64131e+06	3.76541e+06	3.82447e+06	1.72318e+06	1	3.87713e+06	3.83594e+06	(123.736115, 30975.59)(124.71259, 6027.9956)(125.03174, 7055.79)(151.03001, 129162.78)(128.68224, 56635.773)(129.66832, 12087.079)(130.01065, 10150.985)
C-nitro compound	C-nitro compound" "an aryl aldehyde	4-nitrobenzaldehyde	3713108	3049167	3113979	2906397	2.71124e+06	2.82403e+06	2.85651e+06	1.22502e+06	1	2933780	2.99031e+06	(151.02951, 135322.02)(152.0306, 14934.249)(153.02695, 10870.353)(137.0311, 1484.96)(161.02197, 7748.25)
Coenzyme A-activated compound	3-hydroxyacyl-CoA	3-hydroxybutanoyl-CoA	3.80873e+06	4006726	4413454	3.97921e+06	1	4802082	3.55148e+06	1	1	3.72548e+06	4.57846e+06	(836.1294, 1216.6012)(850.1501, 70141.375)(851.15137, 8475.058)(871.40405, 6034.697)(872.16064, 9886.72)(850.14417, 74367.25)(851.1453, 8973.172)(852.1237, 2826.806)
Coenzyme A-activated compound	3-hydroxyacyl-CoA	3-hydroxy-decanoyl-CoA	1	1	1	1	1	251507	1	1	1	1	228426	(937.2066, 19040.979)(938.2078, 2734.5598)(916.1832, 726.34406)(937.2099, 23397.58)(938.2111, 3422.4236)(959.2185, 1765.5983)
Coenzyme A-activated compound	3-hydroxyacyl-CoA	3-hydroxytetradecanoyl-CoA	1	1	1	1	1	365781	1	1	1	1	368774	(995.24677, 16858.533)(996.2482, 1537.6533)
Coenzyme A-activated compound	coenzyme A-activated compound	(1R,3R)-chrysanthemoyl CoA	489346	592606	756981	688912	1	977722	517436	1	1	581698	947434	(901.1751, 2001.4186)(901.17804, 2564.6396)(937.2071, 30056.604)(938.2086, 3675.5288)(937.59705, 21178.59)(938.2008, 2875.8738)(923.1895, 309.48093)
Coenzyme A-activated compound	coenzyme A-activated compound	2,4-dihydroxycinnamoyl-CoA	1	1	1	1	1	1	1	1	1	1	139928	(949.1248, 8121.614)(950.1268, 9219.403)
Coenzyme A-activated compound	coenzyme A-activated compound	2-methyl-3-hydroxybutyryl-CoA	236630	260882	274979	322450	1	475517	380777	1	1	408023	487647	(865.1471, 11157.861)(866.1511, 2167.9434)(851.1368, 1314.09)(850.6163, 24076.414)(851.1434, 5719.0063)(852.1197, 1547.3383)(887.16095, 1651.3584)(865.15314, 21497.0)(866.15125, 2999.379)(887.1542, 2326.56)
Coenzyme A-activated compound	coenzyme A-activated compound	2-methylacetoacetyl-CoA	1.72827e+06	1.88339e+06	2245825	2.02855e+06	1	2.51284e+06	1.70827e+06	1	1	1852293	2418343	(865.14435, 4524.69)(843.1326, 8332.04)(850.14557, 55058.547)(879.1657, 44111.14)(880.16705, 5617.896)(865.1514, 4729.992)
Coenzyme A-activated compound	coenzyme A-activated compound	2-methylbutanoyl-CoA	921639	927167	1.00314e+06	290386	1	1.12506e+06	875338	1	1	996730	1.15772e+06	(850.24854, 25820.201)(851.1472, 5284.803)(852.1267, 1733.0355)(853.1281, 226.868)(829.1222, 4203.6265)(850.14404, 24323.264)(851.1412, 4309.8955)(836.1304, 15589.398)(865.1531, 11320.296)(866.1514, 1023.38007)(871.25323, 2357.905)(852.788, 828.23773)
Coenzyme A-activated compound	coenzyme A-activated compound	3-hydroxy-isobutanoyl-CoA	3.80873e+06	4006726	4413454	3.97921e+06	1	4802082	3.55148e+06	1	1	3.72548e+06	4.57846e+06	(836.1294, 1216.6012)(850.1501, 70141.375)(851.15137, 8475.058)(871.40405, 6034.697)(872.16064, 9886.72)(850.14417, 74367.25)(851.1453, 8973.172)(852.1237, 2826.806)
Coenzyme A-activated compound	coenzyme A-activated compound	3-hydroxypropanoyl-CoA	1.37146e+06	1.37735e+06	1.51731e+06	1.4832e+06	1	1.09521e+06	654446	1	1	507658	749966	(822.3337, 2702.5317)(836.1339, 17177.182)(837.1325, 4065.4648)(838.1131, 739.45)(821.62396, 24432.412)(822.3738, 4917.275)(823.3556, 1923.2225)(858.14154, 3413.3457)(836.1286, 28085.889)(837.1266, 4170.988)
Coenzyme A-activated compound	coenzyme A-activated compound	3-keto-indole-3-butyryl-CoA	1	7836.91	980164	862509	1	1.20658e+06	1	1	1	5108.24	675362	(988.23804, 998.3566)(966.22473, 21117.082)(967.22626, 2097.6638)
Coenzyme A-activated compound	coenzyme A-activated compound	3-methylcrotonyl-CoA	1.89639e+06	812712	175131	152218	1	185577	223965	1	1	154406	190740	(851.1353, 2636.6392)(829.1228, 6418.0137)(850.53973, 38927.16)(851.14276, 7657.6035)(852.11896, 1934.5333)(829.1242, 6756.107)(865.1488, 5725.711)(866.1485, 2082.4634)(850.93866, 3370.6802)(851.1414, 1421.03)(851.1323, 2626.34)
Coenzyme A-activated compound	coenzyme A-activated compound	4-dihydrocoumaroyl-CoA	2378.41	2454.81	1	1	1	1	1	1	1	1	1	(916.1743, 714.09247)
Coenzyme A-activated compound	coenzyme A-activated compound	5-aminolevulinyl-CoA	1427658	1.58397e+06	1.90502e+06	1663366	1	1948371	1.29573e+06	1	1	1.3965e+06	1.85975e+06	(865.1488, 1024.8022)(879.1692, 59030.69)(880.1705, 7642.0063)(881.1465, 2189.6575)(865.1518, 870.125)(901.17633, 6383.2603)(879.16235, 58835.13)(880.16376, 7299.045)(881.1428, 1524.635)
Coenzyme A-activated compound	coenzyme A-activated compound	a cinnamoyl-CoA	366096	387361	534952	548898	1	612571	3854.68	1	1	327382	320091	(881.14056, 364.81)(880.7161, 317.74286)(916.1736, 1012.76)(894.1688, 11457.531)(895.1675, 812.4406)
Coenzyme A-activated compound	coenzyme A-activated compound	a tetradecenoyl-CoA (n-C14:1CoA)	1	1	1	1	1	365781	1	1	1	1	368774	(995.24677, 16858.533)(996.2482, 1537.6533)
Coenzyme A-activated compound	coenzyme A-activated compound	acetyl-CoA	935367	960042	1.12541e+06	1.03055e+06	1	104.694	916893	1	1	934806	1.06984e+06	(793.09515, 2983.776)(807.105, 41535.09)(808.1035, 5657.57)(809.0826, 1257.96)(793.0888, 3408.51)(829.1221, 5323.433)(807.11145, 41100.06)(808.11005, 5585.3037)(815.1003, 744.37)
Coenzyme A-activated compound	coenzyme A-activated compound	acryloyl-CoA	675389	1.17923e+06	774848	1.15826e+06	1	1.43814e+06	1.20277e+06	1	1	1.27065e+06	1.41708e+06	(800.10284, 4809.284)(822.1121, 3171.67)(836.1307, 17544.184)(837.3032, 1869.0168)(840.0637, 268.78995)(841.1343, 489.69003)(821.1257, 29932.996)(822.1225, 5340.094)(823.1021, 1489.1165)(821.13007, 35639.723)(822.1266, 6452.9854)(823.1072, 2237.8335)
Coenzyme A-activated compound	coenzyme A-activated compound	anthraniloyl-CoA	245647	342606	269708	5647.21	1	74.4449	4517.08	1	1	1	73.8957	(887.15717, 2001.4263)(865.7438, 7791.618)(866.1416, 2610.91)(901.1787, 5022.012)(887.1586, 1829.6512)
Coenzyme A-activated compound	coenzyme A-activated compound	benzoyl-CoA	1.89598e+06	2.00067e+06	2.31871e+06	2.09704e+06	1	113186	1.86775e+06	1	1	4639.07	5613.32	(852.12146, 2453.9988)(852.12213, 2516.3423)(853.1276, 304.42667)(887.15985, 1194.6532)(869.1106, 6443.26)(871.46686, 7717.1294)(872.1611, 3994.7402)
Coenzyme A-activated compound	coenzyme A-activated compound	caffeoyl-CoA	1	1	1	1	1	1	1	1	1	1	139928	(949.1248, 8121.614)(950.1268, 9219.403)
Coenzyme A-activated compound	coenzyme A-activated compound	carboxymethyl-CoA	4.14157e+06	4290791	4210054	2.49611e+06	1	923746	2.09025e+06	1	1	2.0906e+06	2.41117e+06	(823.1089, 6053.21)(807.1045, 1048.608)(841.2548, 1855.8488)(843.1374, 11468.0625)(821.1693, 76688.336)(822.34924, 8070.589)(823.3301, 2810.5557)
Coenzyme A-activated compound	coenzyme A-activated compound	formyl-CoA	4573117	4.66748e+06	5.31871e+06	4895699	1	5282294	4402789	1	1	4511313	4.80793e+06	(794.0809, 4549.18)(778.0903, 1181.993)(792.1078, 89322.88)(793.10913, 9166.637)(812.1104, 3664.4988)(813.78296, 9117.659)(814.1213, 13652.063)(792.10657, 88356.914)(793.10785, 9312.212)(794.0871, 6563.5215)(795.0883, 1378.19)
Coenzyme A-activated compound	coenzyme A-activated compound	glutaryl-CoA	2331.36	6466.7	219177	139740	1	165941	1	1	1	50.6637	1	(881.1453, 887.19403)(894.16504, 7920.229)(895.1627, 333.815)(880.5333, 4741.813)(880.1598, 1683.2775)(881.135, 329.41)
Coenzyme A-activated compound	coenzyme A-activated compound	indole-3-acetyl-CoA	534797	658522	845204	771855	1	1.10248e+06	566841	1	1	649916	1.06867e+06	(959.21533, 1760.7495)(937.2046, 29695.494)(938.2059, 3524.119)(939.1874, 221.91501)
Coenzyme A-activated compound	coenzyme A-activated compound	isobutanoyl-CoA	191219	208950	307272	278492	1	334519	243539	1	1	311776	347158	(836.1285, 933.78143)(821.1268, 89945.49)(822.12823, 10165.3)(851.14764, 11453.93)(836.1304, 1077.518)(841.1283, 2017.8789)(843.13293, 10359.174)
Coenzyme A-activated compound	coenzyme A-activated compound	isovaleryl-CoA	921639	927167	1.00314e+06	290386	1	1.12506e+06	875338	1	1	996730	1.15772e+06	(850.24854, 25820.201)(851.1472, 5284.803)(852.1267, 1733.0355)(853.1281, 226.868)(829.1222, 4203.6265)(850.14404, 24323.264)(851.1412, 4309.8955)(836.1304, 15589.398)(865.1531, 11320.296)(866.1514, 1023.38007)(871.25323, 2357.905)(852.788, 828.23773)
Coenzyme A-activated compound	coenzyme A-activated compound	jasmonoyl-CoA	534797	658522	845204	771855	1	1.10248e+06	566841	1	1	649916	1.07208e+06	(959.21533, 1760.7495)(937.2046, 29695.494)(938.2059, 3524.119)(939.1874, 221.91501)
Coenzyme A-activated compound	coenzyme A-activated compound	lactoyl-CoA	1.37146e+06	1.37735e+06	1.51731e+06	1.4832e+06	1	1.09521e+06	654446	1	1	507658	749966	(822.3337, 2702.5317)(836.1339, 17177.182)(837.1325, 4065.4648)(838.1131, 739.45)(821.62396, 24432.412)(822.3738, 4917.275)(823.3556, 1923.2225)(858.14154, 3413.3457)(836.1286, 28085.889)(837.1266, 4170.988)
Coenzyme A-activated compound	coenzyme A-activated compound	methylacrylyl-CoA	1559476	2356959	2704281	2422093	1	2.64685e+06	1.98154e+06	1	1	2.0867e+06	2530375	(836.1302, 6200.7046)(813.82416, 5424.8384)(814.1213, 9276.678)(850.18744, 46785.49)(851.1469, 6335.0225)(852.12537, 2331.4326)(853.1281, 377.06198)(836.1242, 30791.14)(837.1223, 4501.71)
Coenzyme A-activated compound	coenzyme A-activated compound	methylmalonyl-CoA	166214	3320.17	1	1	1	1	1	1	1	1	1	(881.1377, 847.762)(865.14325, 352.03003)
Coenzyme A-activated compound	coenzyme A-activated compound	OPC4-3-hydroxyacyl-CoA	1	1	1	1	1	1	1	1	2273.08	1	1	(1000.246, 1766.33)(999.2479, 2344.01)
Coenzyme A-activated compound	coenzyme A-activated compound	OPC4-3-ketoacyl-CoA	1	1	1	1	1	1	1	1	2120.79	1	1	(998.2471, 2743.3)(999.2479, 2539.34)(1000.246, 1913.53)
Coenzyme A-activated compound	coenzyme A-activated compound	OPC4-CoA	247292	338271	490082	431255	1	703856	274663	1	1	334526	699820	(966.22345, 18898.176)(967.2258, 2206.3625)(988.23804, 1034.0067)(995.2424, 8722.371)
Coenzyme A-activated compound	coenzyme A-activated compound	OPC4-trans-2-enoyl-CoA	1	1	1	1	2430.46	1	1	1	1	1	1	(982.23804, 4369.06)(981.23926, 6092.29)
Coenzyme A-activated compound	coenzyme A-activated compound	OPC6-CoA	112843	164832	240510	209651	1	365781	132602	1	1	166703	368774	(995.2429, 11112.965)(996.2482, 1537.6533)(995.24176, 9197.775)
Coenzyme A-activated compound	coenzyme A-activated compound	OPC8-3-ketoacyl-CoA	1	1	1	1	2349.45	3310	1	1	1	1	1	(1054.2544, 6180.935)(1055.255, 6972.915)(1056.2537, 6066.08)(1057.2532, 742.49)(1053.2838, 5694.9004)(1082.3029, 473.19)
Coenzyme A-activated compound	coenzyme A-activated compound	phenylacetyl-CoA	282688	238437	266550	612069	1	819855	526892	1	1	4228.54	462545	(885.1521, 1777.4277)(887.16077, 1731.0377)(865.27234, 12039.485)(866.592, 1631.8655)(870.1512, 384.065)(901.1752, 2148.6064)(885.03674, 1449.9612)
Coenzyme A-activated compound	coenzyme A-activated compound	succinyl-CoA	166214	3320.17	1	1	1	1	1	1	1	1	1	(881.1377, 847.762)(865.14325, 352.03003)
Coenzyme A-activated compound	long-chain acyl-CoA	9,12,15-cis-hexadecatrienoyl-CoA	47.5328	164832	410126	419303	1	793189	265203	1	1	333405	809900	(995.2437, 11782.532)(996.2482, 1601.65)(1024.263, 5218.717)
Fatty acid	&omega;-3 fatty acid" "a long-chain fatty acid	&alpha;-linolenate	140352	5091466	959201	1	817697	437634	16921.5	391684	293213	936344	2.66975e+06	(279.2205, 13516.914)(280.22406, 2942.2324)(263.2244, 3808.3884)(262.74692, 4339.013)(263.39453, 8925.773)(264.2306, 681.64)(296.31863, 71608.945)(297.25015, 9229.56)(279.2098, 62262.973)(280.83945, 26393.686)(280.92194, 28089.678)(281.25635, 7609.5234)
Fatty acid	&omega;-3 fatty acid" "a long-chain fatty acid	(4Z,7Z,10Z,13Z,16Z,19Z)-docosahexaenoate	1	1	1	17859	1	1	1	1	1	1	1	(332.2034, 30943.824)(333.20593, 169.58)
Fatty acid	&omega;-3 fatty acid" "a long-chain fatty acid	(5Z,8Z,11Z,14Z,17Z)-icosapentaenoate	1	1	1	1	1	1	1	3393148	1	1	1	(302.2325, 102188.086)(303.2352, 8199.853)
Fatty acid	&omega;-3 fatty acid" "a long-chain fatty acid	coniferonate	1	72.2871	1	1	1	1	1	1	1	1	1	(277.2034, 11865.63)(278.206, 1039.09)
Fatty acid	&omega;-3 fatty acid" "a long-chain fatty acid	eicosatetraenoate	1	1.4529e+06	5057.86	1	217954	1	1	1	1	1	1	(326.21872, 2099.76)(308.20828, 36673.297)(309.21042, 4378.3896)
Fatty acid	&omega;-3 fatty acid" "a long-chain fatty acid	pinolenate	140352	5091466	959201	1	817697	437634	16921.5	391684	293213	936344	2.66975e+06	(279.2205, 13516.914)(280.22406, 2942.2324)(263.2244, 3808.3884)(262.74692, 4339.013)(263.39453, 8925.773)(264.2306, 681.64)(296.31863, 71608.945)(297.25015, 9229.56)(279.2098, 62262.973)(280.83945, 26393.686)(280.92194, 28089.678)(281.25635, 7609.5234)
Fatty acid	&omega;-6 fatty acid" "a long-chain fatty acid	&gamma;-linolenate	140352	5091466	959201	1	817697	437634	16921.5	391684	293213	936344	2.66975e+06	(279.2205, 13516.914)(280.22406, 2942.2324)(263.2244, 3808.3884)(262.74692, 4339.013)(263.39453, 8925.773)(264.2306, 681.64)(296.31863, 71608.945)(297.25015, 9229.56)(279.2098, 62262.973)(280.83945, 26393.686)(280.92194, 28089.678)(281.25635, 7609.5234)
Fatty acid	&omega;-6 fatty acid" "a long-chain fatty acid	arachidonate	1	1.4529e+06	5057.86	1	217954	1	1	1	1	1	1	(326.21872, 2099.76)(308.20828, 36673.297)(309.21042, 4378.3896)
Fatty acid	&omega;-6 fatty acid" "a long-chain fatty acid	linoleate	1	195.411	9091092	2.10384e+06	31751312	15200229	38729004	1.99377e+06	9904604	1.5451e+06	428008	(263.22638, 4633.775)(265.243, 7968.82)(266.246, 585.38)(299.77377, 2266.2349)(280.25308, 385022.5)(281.25592, 57748.523)(282.26132, 32335.154)(283.27203, 51455.742)(284.2753, 6391.39)
Fatty acid	(2R)-2-hydroxy fatty acid	2-hydroxyhexadecanoate	1.6906e+06	1.27732e+06	2.39973e+06	350539	311025	66.8716	4325.98	1	1	1	1	(277.20416, 9363.885)(279.10718, 16768.285)(279.82196, 38111.613)(280.22308, 8866.715)
Fatty acid	[glycerolipid]-stearate" "a 1-acyl-<i>sn</i>-glycerol 3-phosphate	1-octadecanoyl-sn-glycerol 3-phosphate	355852	875102	3012607	505175	945598	332680	617148	1	1	1	1	(436.25262, 23267.545)(437.25497, 2444.9033)(441.28867, 53549.28)(442.29123, 6351.3804)(457.30145, 8138.246)(439.78488, 2038.9785)(441.28427, 12912.527)(459.583, 13916.55)(460.24838, 1533.8759)(461.2501, 1167.34)(443.89005, 8043.717)(445.9098, 3211.5247)
Glucosinolates	glucosinolate	8-methylthiooctyl glucosinolate	1	1	1	3.72657e+06	1	1	1	1	1	1	1	(495.14584, 117174.77)(496.14844, 25037.893)(497.15054, 682.55)
Hormones and derivatives	abscisic acid conjugate	&beta;-D-glucopyranosyl abscisate	1345160	223520	1.09685e+06	298239	1	7269.3	3.86399e+06	1	1	676965	1	(427.19055, 7049.633)(408.46292, 4395.5156)(432.20468, 9160.25)(445.51724, 116077.4)(447.48804, 42093.703)(449.2482, 6385.94)(427.07852, 47203.15)(427.22217, 9949.479)(431.1731, 2268.7566)
Hormones and derivatives	abscisic acid derivative	8'-hydroxyabscisate	77287384	1	1	1	1	1	1	277763	1	1	1	(279.1221, 13516.356)(280.1233, 1643.7599)(263.12677, 7558.2007)(300.1603, 1314.0599)(306.1288, 684.0467)
Hormones and derivatives	abscisic acid derivative	dihydroxyphaseic acid	5.25957e+06	2.4489e+06	4.85584e+06	852842	44592548	5.06721e+06	855622	6638.91	1.22789e+06	1.42585e+06	24470.1	(281.136, 3012.4568)(282.13235, 617.22)(263.129, 123755.87)(264.13147, 20973.447)(265.1335, 5687.0366)(286.41235, 8094.336)(287.16086, 6479.75)(265.14523, 29834.803)(266.14563, 2936.9365)(269.15082, 4265.205)(300.06055, 7634.821)(301.18155, 2933.56)(281.16428, 1864.7999)(306.59634, 1473.9347)
Hormones and derivatives	abscisic acid derivative	phaseic acid	77287384	429143	313796	1	5.45218e+06	722870	1	277763	1.63272e+06	100.928	750649	(279.12378, 23236.93)(280.1221, 4043.504)(261.11414, 12390.363)(281.26962, 14028.919)(282.13504, 1087.2657)(263.1882, 30025.96)(264.46655, 1451.3158)(301.16495, 805.91504)(284.15793, 4046.1497)(306.1288, 684.0467)(287.10315, 2345.6865)
Hormones and derivatives	auxin	indole-3-butyrate	1	1	1	1	1	1	1	1	245548	1	1	(203.0954, 3693.57)(185.0843, 685.74)(203.0946, 3908.42)(225.07599, 3816.4531)
Hormones and derivatives	auxin	methyl (indol-3-yl)acetate	1	1	1	1	1	1	1	1	448573	1	1	(189.07948, 9816.803)(195.1049, 35778.27)(209.12007, 19742.383)(210.79146, 10185.8125)(212.131, 33371.85)(194.12077, 3722.5432)(195.0663, 19846.01)
Hormones and derivatives	auxin-conjugate	indole-3-butyryl-glucose	1	1	1	1	1	1	1	1	2.64701e+06	296470	1	(367.1436, 65.39)(349.80606, 3030.7666)(351.1494, 9985.79)(371.1783, 175.83333)(350.1575, 1415.6367)(351.1624, 127.02)(365.17105, 18922.768)(366.18094, 582.8117)
Hormones and derivatives	24-epicathasterone sulfate	24-epicathasterone-22-O-sulfate	56.143	108696	1.60116e+06	2.18348e+06	705115	1	4.43457e+06	140479	1	8195.41	1	(498.30984, 3013.5886)(534.88214, 1262.3828)(540.3145, 128.73)(498.77502, 3360.4753)(500.3281, 4105.04)(512.319, 23797.127)(513.3212, 2515.7627)(517.2912, 1854.64)(513.7667, 10289.455)(513.3237, 1168.64)(514.3472, 6981.85)
Hormones and derivatives	brassinosteroids	(22&alpha;)-hydroxy-campest-4-en-3-one	1	1	1	1.87328e+06	1	1	1	1.50233e+06	1	1	1	(421.335, 2915.7932)(424.3461, 7772.035)(425.35007, 1307.5133)
Hormones and derivatives	brassinosteroids	(22&alpha;)-hydroxy-campesterol	1	1	1	358632	1	1	1	271540	1	1	1	(439.36435, 7143.69)(421.335, 4537.6685)
Hormones and derivatives	brassinosteroids	(6&alpha;)-hydroxycampestanol	1	1	1	1	1	1	1	1	741864	1	1	(420.38757, 30557.37)(421.39038, 3680.6868)(447.3859, 15170.356)
Hormones and derivatives	brassinosteroids	24-epibrassinolide	1.13318e+06	1	1	1	1	1	1	1	1	1	1	(482.34494, 61291.97)(483.3474, 8670.63)(490.34073, 810.70996)
Hormones and derivatives	brassinosteroids	26-hydroxybrassinolide	122081	4423151	1	34346164	1	659785	1	1	1	1	1	(498.33847, 7876.717)(499.34497, 6453.9937)(521.6607, 313404.53)(522.6637, 78882.22)(523.33154, 12336.095)
Hormones and derivatives	brassinosteroids	26-hydroxycastasterone	1.13318e+06	1	1	1	1	1	1	1	1	1	1	(482.34494, 61291.97)(483.3474, 8670.63)(490.34073, 810.70996)
Hormones and derivatives	brassinosteroids	3-epi-6-deoxocathasterone	1	1	1	1	1	1	1	1	741864	1	1	(420.38757, 30557.37)(421.39038, 3680.6868)(447.3859, 15170.356)
Hormones and derivatives	brassinosteroids	6&alpha;-hydroxy-castasterone	1	100.266	1	173627	1	127765	4398.64	675433	1	1	2.34361e+06	(468.37036, 16651.168)(469.37442, 3878.8464)(468.36954, 8176.215)(490.3442, 854.11)(471.33444, 38610.176)(472.33276, 12357.495)(473.33264, 195.16501)
Hormones and derivatives	brassinosteroids	6-deoxo-24-epicathasterone	1	1	1	1	1	1	1	1	741864	1	1	(420.38757, 30557.37)(421.39038, 3680.6868)(447.3859, 15170.356)
Hormones and derivatives	brassinosteroids	6-deoxocathasterone	1	1	1	1	1	1	1	1	741864	1	1	(420.38757, 30557.37)(421.39038, 3680.6868)(447.3859, 15170.356)
Hormones and derivatives	brassinosteroids	6-oxocampestanol	1	1	1	358632	1	1	1	271540	1	1	1	(439.36435, 7143.69)(421.335, 4537.6685)
Hormones and derivatives	brassinosteroids	7-oxateasterone	1	1	1	1	1	1	1	1.74627e+06	1	1	1	(468.3709, 17041.89)(469.3738, 1742.11)(482.38647, 34372.566)(483.38934, 7283.2197)(468.3717, 17612.91)(469.3746, 2153.19)(489.0089, 7714.7573)(470.3326, 23857.13)
Hormones and derivatives	brassinosteroids	7-oxatyphasterol	1	1	1	1	1	1	1	1.74627e+06	1	1	1	(468.3709, 17041.89)(469.3738, 1742.11)(482.38647, 34372.566)(483.38934, 7283.2197)(468.3717, 17612.91)(469.3746, 2153.19)(489.0089, 7714.7573)(470.3326, 23857.13)
Hormones and derivatives	brassinosteroids	brassinolide	1.13318e+06	7855.26	3.90291e+06	1.50988e+06	399253	4737503	1.50333e+06	2411.18	1	2.12449e+06	3.66616e+06	(482.34918, 99079.48)(483.3519, 18469.234)(484.35486, 2167.0088)(482.3471, 39694.207)(483.3474, 8670.63)(490.34073, 810.70996)
Hormones and derivatives	brassinosteroids	brassinolide-23-O-glucoside	1	1	113.625	3026.39	14731.2	1	3.66378e+06	1	315106	1	1	(644.90436, 27402.516)(643.3929, 9748.864)(625.40173, 77703.31)(626.4042, 18151.09)(627.40564, 451.16998)(643.73553, 4647.74)(625.4058, 15192.504)(626.4073, 1280.36)(662.43896, 550.47)(644.4277, 2614.08)
Hormones and derivatives	brassinosteroids	castasterone	1	1	2629.6	3.37555e+06	1	833424	1	1.74627e+06	1	160963	133671	(489.4858, 4147.249)(482.38477, 32389.375)(483.3876, 4436.5786)(468.36963, 5466.075)(469.3738, 1742.11)(470.9294, 5515.7896)(475.34094, 2606.41)(468.3717, 17612.91)(469.3746, 2153.19)
Hormones and derivatives	brassinosteroids	castasterone-23-O-glucoside	119889	92281.1	442879	1	689251	1.17479e+06	1	1	1	249705	456185	(626.8968, 11844.606)(627.40576, 643.9167)(628.43134, 7393.277)(628.4362, 21589.893)(629.4405, 6507.0723)(630.4438, 976.52)(651.41, 892.98334)
Hormones and derivatives	brassinosteroids	teasterone	1	1	1	1	1	1	1	1	1	1	17789.2	(471.33606, 60472.414)(472.3344, 21160.99)(473.33264, 195.16501)
Hormones and derivatives	brassinosteroids	typhasterol	1	1	1	1	1	1	1	1	1	1	17789.2	(471.33606, 60472.414)(472.3344, 21160.99)(473.33264, 195.16501)
Hormones and derivatives	jasmonate	a 12-hydroxyjasmonate	1	1	1	1	1	1	1	1	473953	1	1	(225.11256, 5416.424)(228.12663, 2182.2302)(244.15572, 3934.5735)(229.14555, 9516.5)(235.10976, 6856.1567)
Hormones and derivatives	jasmonate	a 12-hydroxyjasmonate sulfate	1	1	1	1	1	1	1	32877000	1	1	1	(271.3852, 510161.9)(272.3878, 59806.49)(273.0558, 4936.59)
Hormones and derivatives	jasmonate	a jasmonic acid	1	1	1	1	1	1	1	1	1.31293e+06	1	1	(209.12004, 18549.81)(210.1214, 102.49)(212.1316, 19429.24)(194.12077, 2993.28)(227.14886, 3480.9268)(235.10976, 4905.9604)(237.1136, 5319.52)
Hormones and derivatives	jasmonate	a jasmonoyl-1-aminocyclopropane-1 carboxylate	482269	623717	1	369896	1	1	1.12861e+06	1	95.6628	217114	1	(294.16748, 14898.3955)(295.17, 568.63995)(276.1546, 3512.0364)(294.1685, 5968.0835)(276.97632, 10353.549)(315.20422, 5936.7925)(319.15887, 2822.829)(320.1577, 725.305)(303.15414, 1871.1108)
Hormones and derivatives	jasmonate	a jasmonoyl-glutamine	8227.32	1	71.9788	1	1	284615	1	886507	1	1	1	(339.51926, 3965.2136)(356.21948, 29473.117)(357.22256, 1213.0533)(341.21408, 36585.484)(342.22153, 7652.42)(362.84753, 25644.896)(343.1705, 20147.484)(344.17294, 871.205)
Hormones and derivatives	jasmonate	a jasmonoyl-phenylalanine	501730	761264	9406409	589304	1.77128e+06	2.16023e+06	1.2769e+06	1	1.29831e+06	8291.27	1.11273e+06	(357.55634, 6142.289)(360.19815, 733.338)(340.1806, 4861.7065)(359.93582, 15252.811)(360.5336, 3434.415)(343.24554, 3651.2104)(345.2012, 9137.746)(375.21808, 4250.799)(359.21695, 9439.033)(380.17557, 9256.323)(381.17944, 955.4733)(365.4613, 20462.838)(366.78897, 5326.0547)
Hormones and derivatives	jasmonate	a jasmonoyl-valine	1	136413	1	1	1	1	1	1	1	1	1	(293.1968, 4105.783)(309.21008, 8593.56)
Hormones and derivatives	jasmonate	a methyl jasmonate	407965	623328	1	969170	1	333247	851629	72.0773	1	1	1	(226.14552, 2016.1967)(242.40707, 7087.288)(227.1667, 7125.22)(247.88608, 6380.7896)(233.13518, 34931.14)(234.1404, 1529.3433)
Hormones and derivatives	jasmonate	an 11-hydroxyjasmonate	1	1	1	1	1	1	1	1	473953	1	1	(225.11256, 5416.424)(228.12663, 2182.2302)(244.15572, 3934.5735)(229.14555, 9516.5)(235.10976, 6856.1567)
Hormones and derivatives	jasmonate" "a glucoside	tuberonic acid glucoside	2.30533e+06	387577	173486	1	3.48498e+06	727227	386265	1	1	1	1	(390.84784, 8077.3926)(370.1509, 8856.977)(390.18365, 16578.27)(373.1743, 1190.54)(375.17853, 3585.705)(405.86737, 10112.108)(408.2138, 60.42)(392.1997, 12856.557)(392.14316, 59016.074)(393.14578, 7393.4985)
Hormones and derivatives	jasmonic acid	(-)-jasmonate	1	1	1	1	1	1	1	1	1.31293e+06	1	1	(209.12004, 18549.81)(210.1214, 102.49)(212.1316, 19429.24)(194.12077, 2993.28)(227.14886, 3480.9268)(235.10976, 4905.9604)(237.1136, 5319.52)
Hormones and derivatives	jasmonic acid	(+)-7-iso-jasmonate	1	1	1	1	1	1	1	1	1.31293e+06	1	1	(209.12004, 18549.81)(210.1214, 102.49)(212.1316, 19429.24)(194.12077, 2993.28)(227.14886, 3480.9268)(235.10976, 4905.9604)(237.1136, 5319.52)
Hormones and derivatives	jasmonic acid	(+)-jasmonate	1	1	1	1	1	1	1	1	1.31293e+06	1	1	(209.12004, 18549.81)(210.1214, 102.49)(212.1316, 19429.24)(194.12077, 2993.28)(227.14886, 3480.9268)(235.10976, 4905.9604)(237.1136, 5319.52)
Hormones and derivatives	jasmonoyl-isoleucine	(-)-jasmonoyl-L-isoleucine	1	827900	1	726045	1	633625	1.06688e+06	1	1	719328	1	(322.20096, 29042.975)(344.24066, 117378.39)(345.2431, 11814.564)(345.59448, 7220.626)(346.21646, 1997.775)(330.45688, 4378.73)(331.43835, 3292.9336)(332.20242, 18319.812)
Hormones and derivatives	jasmonoyl-isoleucine	(3R, 7S)-12-hydroxy-jasmonoyl-L-isoleucine	777708	246986	1	1	823588	278715	1	1	127.909	730075	9683.51	(341.21408, 37761.938)(342.22153, 8006.733)(358.24014, 5652.053)(342.22552, 3244.5352)(362.6018, 9189.994)(343.17972, 10424.135)(344.17868, 760.95166)
Hormones and derivatives	methyl jasmonate	methyl jasmonate	407965	623328	1	969170	1	333247	851629	72.0773	1	664632	1	(226.14552, 2016.1967)(242.36415, 6258.59)(227.1667, 7125.22)(247.7677, 5733.7573)(233.13518, 34931.14)(234.1404, 1529.3433)
Hormones and derivatives	steroid hormone" "a C<sub>21</sub>-steroid	pregnenolone	1	1	1	54.8616	1	120794	1	1	1	2574.48	49.9924	(320.2438, 37271.7)(321.24765, 5801.7695)(316.27216, 8503.49)
Hormones and derivatives	strigolactone	(+)-5-deoxystrigol	2.2121e+06	412643	5596790	2514315	2.18537e+06	3244945	7110833	1	1	155435	823638	(334.1597, 9771.425)(335.1622, 980.71)(312.1301, 5860.44)(336.17654, 82846.664)(313.1414, 72576.21)(314.14432, 8489.57)(350.19174, 16773.74)(351.35776, 386.25833)(352.1817, 1546.355)(331.18234, 633.36)(333.1749, 1426.7433)(354.1308, 127.345)(336.12543, 588.23334)
Indole and derivatives	indole	indole	1	59.3411	1	1	1	1	1	1	1	1	1	(118.0593, 9644.29)(121.0779, 4150.45)
Indole and derivatives	indole	indole-3-propanoate	1	1	1	1	1	1	1	1	7979.57	1	1	(189.0793, 9412.24)(210.1214, 84.01)(189.0929, 535.39)(211.0606, 1805.78)
Indole and derivatives	indole derivative	N-methyl-3-aminomethylindole	1	1	1	1	1	1	1	1	236079	1	1	(163.11732, 1161.6766)
Indole and derivatives	indole derivative" "a secondary metabolite	10,11-epoxy-3-geranylgeranylindole	5166946	1	1	27712.3	1	1	1.5214e+06	1	1	1	1	(429.28635, 72225.43)(430.28882, 9533.498)
Indole and derivatives	indole derivative" "a secondary metabolite	14,15-epoxyemindole-SB	214871	62.9713	1	647777	12999822	93.3365	2.80213e+06	378464	1922680	256956	1.49378e+06	(423.31396, 1829.6466)(440.34082, 73111.05)(441.34354, 9461.233)(421.311, 17753.69)(422.3139, 469.6)(445.28812, 19449.408)(446.28714, 3140.3535)(427.54745, 48491.703)(428.83707, 39029.816)(429.61902, 33066.445)(430.2901, 7527.5845)
Indole and derivatives	indole derivative" "a secondary metabolite	emindole-SB	5166946	1	299420	27712.3	1	1	1.5214e+06	7751.09	1	1	1	(429.05954, 50739.58)(430.28946, 7809.75)(411.27512, 3105.89)
Indole and derivatives	indole" "a dye	indigo	1.11444e+06	65.0162	1	2.89178e+06	1	5978083	410934	13557509	1	312362	1	(263.64584, 3289.5598)(265.0874, 917.33496)(245.07147, 365.06665)(267.59448, 5847.6074)(281.61472, 63540.848)(283.78564, 20382.541)(285.06494, 204923.02)(286.06787, 22537.053)(287.07028, 1629.04)
Indole and derivatives	indole-diterpene" "a secondary metabolite	13-desoxypaxilline	2.60043e+06	304139	1	1.66879e+06	1.50206e+06	720298	196175	512202	675971	6399.64	2.49441e+06	(419.24384, 700.83997)(401.22403, 15687.609)(402.2265, 6761.41)(403.23782, 17157.955)(440.7582, 33615.53)(442.43674, 7781.8506)(442.96368, 9277.589)(443.29736, 4298.3237)(444.00998, 27101.773)(445.94464, 3793.8462)(426.62598, 17426.197)(427.22617, 3779.1025)
Indole and derivatives	indole-diterpene" "a secondary metabolite	paspalicine	67.5829	111.448	330863	655511	77.2236	229123	267439	72.9767	3149274	4463.93	3.73414e+06	(417.441, 11712.535)(418.23315, 2602.5215)(399.21753, 1868.76)(400.22177, 266.76)(420.23926, 1578.5566)(403.57217, 7577.1465)(441.2886, 136234.64)(441.43066, 18384.123)(441.56528, 2702.8933)(425.2943, 8279.623)(427.72684, 3324.1682)
Indole and derivatives	indole-diterpene" "a secondary metabolite	paspalinine	1.45937e+06	744820	17973632	4.4121e+06	15164.9	3.09987e+06	1.33355e+06	1	538123	3.4368e+06	358853	(434.35364, 19949.725)(434.22836, 3643.4045)(435.2395, 218.52)(416.65555, 3384.0261)(420.2274, 2644.0266)(437.24756, 17777.635)(436.2499, 1904.44)(416.9217, 8089.7827)(419.08887, 2819.3755)(455.71457, 34690.535)(456.2623, 14077.288)(435.25076, 65296.492)(436.25363, 12121.023)(437.25497, 1952.54)(457.92798, 6377.1694)(458.22766, 2247.545)(441.3013, 7215.3896)(441.77875, 5647.414)(442.20554, 1000.8…
Indole and derivatives	indole-phytoalexin	3,3'-diindolylmethane	714242	3470.58	342018	438279	1	1	158472	1	1	551674	1	(247.11871, 8295.58)(249.49686, 23628.568)(250.79826, 29579.273)(251.1341, 3402.54)(247.1197, 9519.591)(248.1129, 1847.41)(265.14484, 19414.86)(266.1482, 290.9)(269.1006, 3571.5413)
Indole and derivatives	indole-phytoalexin	ascorbigen	1	1	1	1	1	1	1	1	87.434	1	1	(290.0982, 129.73)(323.1208, 16343.53)
Indole and derivatives	indole-phytoalexin	indol-3-ylmethyl-cysteine	1	1.51807e+06	1	16043779	1	1	3.75088e+06	36554860	2.19809e+06	47.4084	956069	(233.08038, 16625.662)(268.11658, 10998.56)(273.0713, 565.77)(255.05522, 299713.1)(256.05807, 36215.24)(257.06064, 3658.1868)
Indole and derivatives	indole-phytoalexin	indol-3-ylmethyl-glutathione	615353	1	1	4.63737e+06	1	1	1	1	1	1	75.014	(440.10788, 70477.555)(441.11035, 9683.336)(442.1094, 2195.0198)
Indole and derivatives	indole-phytoalexin	indol-3-ylmethylisothiocyanate-glutathione	1	1	1	4.47121e+06	1	1	1	1	1	1	1	(495.14584, 121795.305)(496.14853, 26035.674)(497.15054, 715.7166)
Indole and derivatives	indole-phytoalexin	indole-3-carbinol	146742	1	1	1	1	1	1	1	1	1	1	(130.05827, 23892.35)(132.07396, 19877.951)
Indole and derivatives	indole-phytoalexin	indole-3-carboxaldehyde	553509	490496	515627	423901	377510	404583	386072	2519.17	1	361874	346978	(168.04366, 23340.604)(169.04471, 1698.8298)(170.04123, 572.06506)(151.03027, 138796.03)
Isoprenoids	methyl-branched lipid" "a prenol	geranylgeraniol	1	1	1	1	1	1	1	69.0189	1	1	76.8454	(295.23517, 19885.81)(296.24622, 3210.9849)
Ketone	methyl ketone	pseudoionone	1	1	1	1	1	1	419650	1	1	405607	1	(217.14632, 38104.793)(218.14612, 2501.3533)
ketone	quinone	6-decylubiquinone	323346	827900	1	447968	1	633625	874423	1	1	623966	1	(345.20233, 11037.299)(346.21634, 1797.5868)(347.21472, 230.07999)(331.75925, 12547.61)(332.20135, 21072.41)
ketone	quinone	acenaphthenequinone	1	1	1	1	1	1	1	111912	1	91462.9	1	(183.04372, 7095.5156)(168.04436, 16243.945)(169.0456, 1753.0801)
ketone	quinone	demethylphylloquinone	411283	1	4.44179e+06	1	1	13396.4	572288	1.70621e+06	1	1.96044e+06	1.05695e+06	(421.33594, 2628.4834)(424.3472, 14022.747)(425.35007, 1319.2001)(438.3623, 36540.25)(439.36514, 4082.82)(463.32425, 4394.8003)(442.16754, 61727.98)(443.32114, 9181.182)(444.32144, 801.8333)
ketone	quinone	dopaquinone	1	1	1	1	1	1	1	1	103.395	1	1	(183.0676, 1457.24)(197.0824, 2938.64)
ketone	quinone" "a secondary metabolite	shikonin	1	160406	1	475483	1	243268	209331	1	1	1	1	(292.11615, 3923.4746)(306.13132, 8897.858)
Lactone	&delta;-lactone	O-sinapoylglucarolactone	1	1	1	1	1	1	1	13000252	1	1	1	(381.40015, 178795.2)(382.06885, 20610.879)(423.0743, 955.73334)
Lactone	&delta;-lactone	triacetate lactone	13764246	4.52258e+06	1.74135e+06	2.32384e+06	1	15148.5	1	126.151	1	2.93718e+06	17655.3	(152.77594, 650.1265)(130.00249, 45660.39)
Lactone	lactone	carlactone	1	751044	1.73594e+06	1.10819e+06	254338	1	878413	390112	223287	1	379675	(302.31778, 8771.186)(288.18683, 1250.31)(308.209, 620.50336)(288.1908, 92104.51)(289.19363, 5888.1206)(328.62012, 3238.2036)(307.16522, 33870.605)
Lactone	lactone	carlactone carboxylate	2.41683e+06	3.72889e+06	6076508	2.71895e+06	2.36651e+06	3.55938e+06	7.9648e+06	1	56.4847	1	1	(335.61765, 16223.609)(313.14096, 88634.74)(314.1438, 9708.995)(336.17685, 110496.1)(337.1792, 14488.333)(318.1647, 76493.98)(319.167, 7449.04)(350.19113, 14787.154)(351.1918, 131.04668)(359.1527, 126.74)
Lipid	(4E)-4-sphinga-4,8-dienine ceramide	a sphinga-4,8-dienine-18:0-ceramide	21129846	10519501	21781504	4.62343e+06	39245416	20983390	40901280	26278904	23105988	33628908	38377008	(563.52734, 247702.78)(564.5302, 82263.94)(565.53253, 8589.667)(551.5266, 4432.772)(551.5272, 6518.39)(552.53, 501.84)(574.51, 117.79)
Lipids	("monogalactosyldiacylglycerol-34:1	1-18:1-2-16:0-monogalactosyldiacylglycerol	1.13495e+06	535170	194436	434126	1	2.95278e+06	2.60763e+06	51.6868	1	19329.3	19598.5	(756.94727, 3846.1846)(762.58734, 80749.336)(763.5894, 32551.207)(740.80707, 3776.5586)(741.8101, 8745.076)(742.5608, 2602.288)(756.58093, 4099.899)(783.17676, 3540.365)(784.857, 11635.699)(785.5994, 4766.9795)(764.6639, 8010.996)(764.3742, 7177.654)(765.5578, 3431.95)
Lipids	("monogalactosyldiacylglycerol-34:2	1-18:1-2-16:1-monogalactosyldiacylglycerol	1.79864e+06	1.71416e+06	1.76817e+06	172784	1	267683	140352	61.4283	1	344153	4250.21	(756.11346, 6244.439)(757.57135, 2112.928)(739.69183, 4521.1597)(742.49335, 2208.7349)(755.6842, 13743.152)(756.5756, 4437.807)(741.22437, 1328.0244)(741.55975, 7801.783)(742.56104, 1262.9701)(777.58856, 37200.52)(778.59094, 16486.402)(754.5786, 6021.62)(782.4543, 1223.705)(783.5896, 925.14)(764.7439, 3689.0256)
Lipids	("monogalactosyldiacylglycerol-34:2	1-18:2-2-16:0-monogalactosyldiacylglycerol	1.79864e+06	1.71416e+06	1.76817e+06	172784	1	267683	140352	61.4283	1	344153	4250.21	(756.11346, 6244.439)(757.57135, 2112.928)(739.69183, 4521.1597)(742.49335, 2208.7349)(755.6842, 13743.152)(756.5756, 4437.807)(741.22437, 1328.0244)(741.55975, 7801.783)(742.56104, 1262.9701)(777.58856, 37200.52)(778.59094, 16486.402)(754.5786, 6021.62)(782.4543, 1223.705)(783.5896, 925.14)(764.7439, 3689.0256)
Lipids	("monogalactosyldiacylglycerol-34:3	1-18:1-2-16:2-monogalactosyldiacylglycerol	407935	582390	12267.4	665760	1	1.49351e+06	5786.97	1	1	1	1	(756.56177, 1097.4519)(734.8844, 3737.2622)(736.5451, 1099.33)(740.5591, 1253.69)(754.5746, 2145.008)(755.57855, 5919.134)(756.57434, 3389.474)(757.5704, 449.995)(738.3374, 2158.451)(740.41327, 7629.0337)(741.5639, 9091.36)(770.5799, 8087.294)(771.5806, 2469.9697)(755.23584, 3312.3381)(755.5757, 14583.258)(756.578, 4030.9175)(780.56696, 780.0925)
Lipids	("monogalactosyldiacylglycerol-34:3	1-18:2-2-16:1-monogalactosyldiacylglycerol	407935	582390	12267.4	665760	1	1.49351e+06	5786.97	1	1	1	1	(756.56177, 1097.4519)(734.8844, 3737.2622)(736.5451, 1099.33)(740.5591, 1253.69)(754.5746, 2145.008)(755.57855, 5919.134)(756.57434, 3389.474)(757.5704, 449.995)(738.3374, 2158.451)(740.41327, 7629.0337)(741.5639, 9091.36)(770.5799, 8087.294)(771.5806, 2469.9697)(755.23584, 3312.3381)(755.5757, 14583.258)(756.578, 4030.9175)(780.56696, 780.0925)
Lipids	("monogalactosyldiacylglycerol-34:3	1-18:3-2-16:0-monogalactosyldiacylglycerol	407935	582390	12267.4	665760	1	1.49351e+06	5786.97	1	1	1.26207e+06	13490.3	(756.56177, 1097.4519)(735.4785, 3059.7573)(739.8926, 1349.655)(740.5591, 1253.69)(754.5746, 2145.008)(755.57855, 5919.134)(756.57434, 3389.474)(757.5704, 449.995)(737.99036, 1965.9827)(740.41327, 7629.0337)(741.5639, 9091.36)(770.58136, 7646.825)(771.5818, 2388.9858)(754.93646, 2861.528)(755.5787, 9787.068)(756.57697, 3969.62)(757.5735, 376.17)(780.56696, 780.0925)
Lipids	("monogalactosyldiacylglycerol-34:4	1-18:1-2-16:3-monogalactosyldiacylglycerol	22869.5	118.301	1	1	1	1	1	399426	1	1	1	(733.52356, 10471.263)(733.5212, 1068.6434)(736.5386, 3677.54)(770.5757, 2966.8467)(771.5782, 358.88)(754.5676, 4390.54)(755.5718, 17806.303)(756.574, 4978.4565)(776.54254, 7944.8267)
Lipids	("monogalactosyldiacylglycerol-34:4	1-18:2-2-16:2-monogalactosyldiacylglycerol	22869.5	118.301	1	1	1	1	1	399426	1	1	1	(733.52356, 10471.263)(733.5212, 1068.6434)(736.5386, 3677.54)(770.5757, 2966.8467)(771.5782, 358.88)(754.5676, 4390.54)(755.5718, 17806.303)(756.574, 4978.4565)(776.54254, 7944.8267)
Lipids	("monogalactosyldiacylglycerol-34:4	1-18:3-2-16:1-monogalactosyldiacylglycerol	2.73942e+06	1.44377e+06	4346452	622286	487629	4.46043e+06	1.7086e+06	399426	1	2.56821e+06	4.12309e+06	(732.6605, 74391.52)(733.51984, 21954.361)(734.52203, 3448.0032)(736.5386, 3677.54)(770.5757, 2966.8467)(771.5782, 358.88)(754.5676, 4390.54)(755.5718, 17806.303)(756.574, 4978.4565)(776.54047, 9779.338)(777.54395, 3827.9695)
Lipids	("monogalactosyldiacylglycerol-34:5	1-18:2-2-16:3-monogalactosyldiacylglycerol	1.42178e+06	1.09049e+06	3.26446e+06	507148	401064	436091	1	113712	1	1	1	(731.76117, 15280.017)(732.3101, 4246.034)(732.51416, 55623.26)(733.51605, 18482.873)(734.5169, 2767.5432)(776.15955, 6933.751)(776.8684, 2224.8735)
Lipids	("monogalactosyldiacylglycerol-34:5	1-18:3-2-16:2-monogalactosyldiacylglycerol	1.42178e+06	1.09049e+06	3.26446e+06	507148	401064	436091	1	113712	6441508	4736.09	580000	(748.51227, 32979.797)(749.5151, 7926.563)(750.5155, 2082.62)(731.76117, 15280.017)(732.3101, 4246.034)(732.51416, 55623.26)(733.51605, 18482.873)(734.5169, 2767.5432)(748.5134, 53039.56)(749.5162, 13721.91)(750.5178, 388.81)(776.15955, 6933.751)(776.8684, 2224.8735)
Lipids	("monogalactosyldiacylglycerol-34:6	1-18:3-2-16:3-monogalactosyldiacylglycerol	2622.33	1	198551	2807704	1	331093	1	2.71028e+06	2509304	2829.29	248268	(732.5176, 2953.3)(774.5199, 2764.892)(730.496, 10331.311)(731.4989, 1196.024)(748.5122, 9234.09)(753.4644, 3148.76)(747.19165, 40074.426)(748.0294, 11440.66)(750.5155, 2026.33)
Lipids	("monogalactosyldiacylglycerol-36:4	1-18:2-2-18:2-monogalactosyldiacylglycerol	1.96325e+06	14759.3	590018	1.1604e+06	1	1.29475e+06	1.04412e+06	2.67849e+06	1	1.11378e+06	1.27596e+06	(780.4461, 2261.6018)(782.4096, 2093.3433)(785.18665, 6584.914)(785.5934, 4489.865)(763.48035, 11522.311)(763.9135, 20691.867)(765.5582, 3067.19)(799.0495, 3890.6184)(800.05225, 6334.128)(800.6037, 3717.2915)(778.5924, 22092.332)(779.5926, 228.08)(784.4059, 17345.846)(784.5434, 1261.434)
Lipids	("monogalactosyldiacylglycerol-36:5	1-18:2-2-18:3-monogalactosyldiacylglycerol	2.9112e+06	2.77506e+06	2682322	18317.3	1	1	1	1	1	1	1	(764.7075, 1897.7413)(799.4153, 7245.2812)(800.41675, 4093.9023)(800.6012, 3156.56)(777.5869, 45265.78)(778.5886, 18347.775)(780.56537, 825.27405)
Lipids	("monogalactosyldiacylglycerol-36:5	1-18:3-2-18:2-monogalactosyldiacylglycerol	2.9112e+06	2.77506e+06	2682322	18317.3	1	803614	71.2208	1	1	7719.2	630170	(777.21185, 12682.772)(778.2146, 2605.2366)(758.5318, 31756.666)(759.5345, 8126.0103)(763.5589, 3699.181)(799.4153, 7245.2812)(800.41675, 4093.9023)(800.6012, 3156.56)(777.5869, 45265.78)(778.5886, 18347.775)(780.56537, 825.27405)(802.8074, 9988.282)(803.55853, 3201.1133)
Lipids	("monogalactosyldiacylglycerol-36:6	1-18:3-2-18:3-monogalactosyldiacylglycerol	173970	4691.63	309197	677361	1	497879	138288	237155	1	3053.93	1	(776.37103, 12091.69)(777.2039, 3092.7031)(758.5303, 7398.2847)(777.54865, 6514.0576)(758.5293, 14025.76)(759.5313, 4097.15)(777.6935, 6598.5083)(802.5531, 5280.51)(803.5579, 2848.61)(780.5196, 26342.525)(781.52246, 8030.6665)
Lipids	("phosphatidate-34:1	1-18:1-2-16:0-phosphatidate	1.74493e+06	1.2041e+06	4602303	731334	508293	4.14325e+06	1.6494e+06	1	1	2502413	3731301	(674.4767, 101565.164)(675.4793, 27026.287)(676.4817, 3558.0557)(657.4528, 5260.4697)
Lipids	("phosphatidate-34:3	1-18:2-2-16:1-phosphatidate	347205	43.876	373312	1	1	706077	1	1	4679.72	208773	462431	(669.4479, 2974.84)(654.4386, 2522.96)(656.4585, 2036.51)(669.4291, 6914.89)(686.7127, 17241.625)(687.47864, 3761.15)(691.441, 2785.31)
Lipids	("phosphatidate-36:2	1-18:1-2-18:1-phosphatidate	519527	260451	237730	204953	1	834219	168121	666215	1	210180	517228	(700.49243, 20025.37)(701.4951, 4532.5938)(703.6424, 7758.2188)(718.7779, 12103.482)(718.719, 4541.9517)(722.5261, 482.54498)(698.5251, 6603.15)(699.52783, 606.44)(705.97614, 13878.325)(704.47003, 2337.6868)
Lipids	("phosphatidylcholine-34:2" "a 1-palmitoyl-2-acyl-phosphatidylcholine" "a [glycerolipid]-linoleate	1-palmitoyl-2-linoleoyl-phosphatidylcholine	571501	595271	693227	628023	1	472338	367851	1	1	505769	384652	(763.57477, 5797.2)(740.5581, 1955.1068)(741.5622, 12318.556)(742.5635, 3065.904)(763.57214, 8284.143)(764.57385, 2265.93)(777.5901, 32563.354)(778.58984, 15190.659)(779.5926, 278.77)(757.56793, 635.63)(782.62103, 2750.291)(786.57574, 4060.4568)
Lipids	("phosphatidylcholine-36:2	1-18:1-2-18:1-sn-glycerol-3-phosphocholine	1.04054e+06	472574	152166	963038	1	2.99615e+06	2.52871e+06	1	1	2.60652e+06	348524	(785.58826, 4643.696)(786.5916, 2053.4233)(791.6063, 82835.54)(792.6088, 33480.69)(770.1241, 3190.3818)(771.1269, 4119.059)(771.5799, 1921.458)(806.6147, 9045.69)(807.6171, 3048.5)(785.60077, 4504.0835)(813.1076, 2430.7295)(813.6942, 12478.36)(814.61884, 4499.773)(793.58905, 3737.1077)(793.595, 996.16376)
Lipids	("phosphatidylcholine-36:3	1-18:1-2-18:2-phosphatidylcholine	1.33576e+06	1.32986e+06	618307	294191	1	190583	227919	1	1	283814	202529	(785.4045, 4642.175)(786.5853, 4410.983)(769.6197, 3388.466)(771.2012, 4236.134)(771.5792, 1687.71)(784.5992, 15192.917)(785.6014, 4842.76)(770.58374, 1713.9366)(771.584, 834.38)(806.6069, 35831.504)(807.6093, 15267.42)(784.5913, 6255.1553)(793.08856, 3782.379)(793.5944, 1155.02)
Lipids	("phosphatidylcholine-36:3	1-18:2-2-18:1-phosphatidylcholine	1.33576e+06	1.32986e+06	618307	294191	1	190583	227919	1	1	283814	202529	(785.4045, 4642.175)(786.5853, 4410.983)(769.6197, 3388.466)(771.2012, 4236.134)(771.5792, 1687.71)(784.5992, 15192.917)(785.6014, 4842.76)(770.58374, 1713.9366)(771.584, 834.38)(806.6069, 35831.504)(807.6093, 15267.42)(784.5913, 6255.1553)(793.08856, 3782.379)(793.5944, 1155.02)
Lipids	("phosphatidylcholine-36:4	1-18:1-2-18:3-phosphatidylcholine	341513	795490	929619	386741	94.716	1	248771	5961.14	1	67.1686	1.17685e+06	(785.8525, 3638.982)(787.0717, 2852.7573)(764.4014, 3411.36)(769.5814, 915.74)(786.0794, 4770.205)(786.5697, 1676.23)(767.78577, 2565.0486)(770.4881, 8940.635)(770.5856, 8201.08)(799.60016, 6157.8706)(800.60016, 2471.4426)(783.5936, 3788.964)(784.5978, 12414.71)(785.598, 4389.147)(786.5913, 433.22998)(809.5872, 456.79004)
Lipids	("phosphatidylcholine-36:4	1-18:2-2-18:2-sn-glycerol-3-phosphocholine	341513	795490	929619	386741	94.716	1	248771	5961.14	1	67.1686	1.17685e+06	(785.8525, 3638.982)(787.0717, 2852.7573)(764.4014, 3411.36)(769.5814, 915.74)(786.0794, 4770.205)(786.5697, 1676.23)(767.78577, 2565.0486)(770.4881, 8940.635)(770.5856, 8201.08)(799.60016, 6157.8706)(800.60016, 2471.4426)(783.5936, 3788.964)(784.5978, 12414.71)(785.598, 4389.147)(786.5913, 433.22998)(809.5872, 456.79004)
Lipids	("phosphatidylcholine-36:4	1-18:3-2-18:1-phosphatidylcholine	341513	795490	929619	386741	94.716	4385.19	248771	5961.14	1	416857	1.17685e+06	(785.1904, 4276.4116)(787.0717, 2852.7573)(764.4014, 3411.36)(769.5814, 915.74)(786.0794, 4770.205)(786.5697, 1676.23)(767.5085, 2815.2688)(770.50305, 8128.792)(770.5856, 8201.08)(799.60065, 6001.835)(800.6009, 2278.737)(783.594, 3772.4817)(784.5981, 12391.298)(785.59863, 4301.9263)(786.5913, 433.22998)(809.9798, 406.21002)
Lipids	("phosphatidylcholine-36:5	1-18:2-2-18:3-phosphatidylcholine	3.404e+06	14901.6	1	57.4454	1	1	151729	1	1	1	1	(783.07837, 3309.3652)(765.5591, 2675.9849)(785.58765, 4783.02)(765.5581, 3647.8933)(799.597, 3715.5732)(800.59894, 807.94165)(784.3374, 4014.9502)(784.5915, 16151.479)(785.5937, 4979.664)
Lipids	("phosphatidylcholine-36:5	1-18:3-2-18:2-phosphatidylcholine	3.404e+06	14901.6	518980	498494	1	487695	151729	1	1	200497	348527	(783.07837, 3309.3652)(765.5591, 2675.9849)(784.717, 53997.543)(783.541, 71244.69)(784.54346, 10779.83)(763.3523, 16284.684)(763.52795, 4640.175)(799.34827, 3079.3875)(800.35077, 3140.2725)(800.6064, 4346.6797)(783.9189, 4034.661)(784.87695, 12032.188)(785.5937, 4979.664)(806.32355, 5915.6743)(807.2611, 1244.0343)
Lipids	("phosphatidylcholine-36:6	1-18:3-2-18:3-phosphatidylcholine	299651	3.31935e+06	2.59052e+06	21507286	1	11944.1	1	9751661	1	1	1.99047e+06	(777.51874, 4726.1333)(778.522, 466.225)(759.53174, 7431.447)(782.5385, 94554.164)(783.5414, 35839.473)(784.5439, 3836.3315)(765.5625, 151.66)(798.19824, 7678.7583)(799.58887, 4270.694)(799.58826, 1687.715)(780.31354, 1436.29)(779.5502, 1531.2)(803.6182, 13199.896)(804.6211, 3312.4082)(803.5329, 856.59326)(788.5501, 394.45)
Lipids	("phosphatidylethanolamine-36:1	1-18:0-2-18:1-phosphatidylethanolamine	251030	233485	360516	300972	1	1.20601e+06	1.07745e+06	1	1	589981	759151	(748.5695, 38366.824)(749.5709, 14655.969)(727.551, 2134.8457)(728.5506, 560.1067)(748.5745, 41261.59)(749.57623, 15653.294)(750.5747, 108.11)(733.74805, 16819.455)(734.5634, 10744.731)(763.57983, 9792.091)(764.5778, 1551.0333)(770.9128, 6026.75)(771.4675, 4047.592)(771.5774, 3227.82)(751.67505, 1518.8021)(756.3513, 3146.7195)(756.5734, 3410.0234)
Lipids	("phosphatidylethanolamine-36:2	1-18:0-2-18:2-phosphatidylethanolamine	3226644	3.18644e+06	3.59993e+06	3.31961e+06	177059	3.48351e+06	3.05146e+06	2719.08	1	1	1	(748.5685, 9385.624)(749.57074, 2504.9631)(725.55225, 4308.663)(726.55634, 12239.324)(727.55853, 2991.59)(762.58545, 54895.348)(763.5877, 20380.955)
Lipids	("phosphatidylethanolamine-36:2	1-18:1-2-18:1-phosphatidylethanolamine	3226644	3.18644e+06	3.59993e+06	3.31961e+06	177059	3.48351e+06	3.05146e+06	2719.08	3167061	189560	348266	(748.81714, 8347.476)(749.57074, 2504.9631)(725.8379, 4797.553)(749.56366, 3732.3435)(726.805, 11737.353)(727.7006, 2943.3354)(762.8145, 48788.043)(763.5877, 20380.955)(749.5653, 4128.17)(748.51166, 73751.664)(749.51434, 20174.896)(750.5163, 1518.0167)
Lipids	("phosphatidylglycerol-34:1	1-18:1-2-16:0-phosphatidylglycerol	1.95119e+06	1624808	495054	1.62031e+06	1	759954	1.76118e+06	691162	5.7381e+06	1.85422e+06	2.25778e+06	(750.35626, 22145.676)(749.51434, 20174.896)(750.5163, 1518.0167)(732.5177, 3758.26)(733.5236, 6764.0527)(731.5019, 2913.415)(769.1763, 1564.041)(770.58154, 11650.079)(771.58234, 3582.8252)(749.8049, 17966.824)(750.22675, 11991.183)(751.5438, 938.0025)(775.38837, 3069.8845)(775.5279, 754.095)
Lipids	("phosphatidylglycerol-34:2	1-18:1-2-trans-16:1-phosphatidylglycerol	1.96716e+06	1	1	2.53943e+06	1	1	1	3.14553e+06	1	1	1	(746.48883, 47181.92)(747.49164, 11775.96)(732.5176, 3059.1433)(746.5319, 31430.521)(747.53467, 7724.595)
Lipids	("phosphatidylglycerol-34:2	1-18:2-2-16:0-phosphatidylglycerol	1.96716e+06	1	1	2.53943e+06	1	1	1	3.14553e+06	1	1	183339	(746.00586, 25525.26)(747.49164, 11775.96)(732.5176, 3059.1433)(750.5286, 1828.0933)(730.5137, 4039.5032)(764.53485, 1165.8433)(746.5319, 31430.521)(747.53467, 7724.595)
Lipids	("phosphatidylglycerol-34:3	1-18:2-2-trans-16:1-phosphatidylglycerol	1	1	74.9403	1	1	401867	1	1	1	1	1	(762.52527, 21108.258)(763.528, 4607.2)
Lipids	("phosphatidylglycerol-34:3	1-18:3-2-16:0-phosphatidylglycerol	1	1	429069	1	1	401867	1	1	1	201693	323619	(762.527, 17022.34)(763.52985, 3512.007)(744.5122, 11599.54)(745.51495, 1937.27)
Lipids	1,2-diacyl-<i>sn</i>-glycerol	1,2-dibutyrin	11267625	7467132	12185354	6.27072e+06	6.76665e+06	7501695	7052878	1	87497.8	11922528	1.81646e+06	(232.90656, 25916.16)(215.12878, 5832.943)(233.28923, 57326.805)(234.14226, 3034.6345)(215.40356, 19250.69)(217.33752, 1916.992)(233.8738, 5913.7114)(257.4394, 1495.81)(237.4245, 27130.955)(238.1157, 1958.4679)
Lipids	1,2-diacyl-3-O-(&beta;-D-galactopyranosyl)-<i>sn</i>-glycerol	1-18:3-2-16:4-monogalactosyldiacylglycerol	898595	1	548059	1	1	688015	1	1	1	236202	398493	(746.4911, 28710.135)(747.49164, 11775.96)(762.5261, 16977.252)(763.5289, 3583.2869)(744.5172, 25316.97)(745.5198, 6062.06)
Lipids	1-acyl-<i>sn</i>-glycerol 3-phosphate	1-C16:0-&alpha;,&omega;-dicarboxyl-2-lysophosphatidate	1	1	1	1	1	1	1	1	61.8917	1	1	(425.2033, 679.86)(456.244, 7570.55)(440.2327, 36743.45)(441.2344, 4562.43)
Lipids	1-acyl-<i>sn</i>-glycerol 3-phosphate	1-oleyl-2-lyso-phosphatidate	2.16633e+06	1	16970382	3082737	1	3066133	15590.3	4577	1	1	1	(419.98605, 1177.0925)(459.10092, 2869.1042)(458.2511, 59.84)(417.24994, 249.05002)(435.2511, 27932.506)(436.25323, 2509.061)(441.83725, 1339.462)
Lipids	1-acyl-<i>sn</i>-glycerol 3-phosphate	1-palmitoleylglycerol 3-phosphate	10311988	1	1	31752.4	697237	1	32082.9	1.6297e+06	57.697	1	187.953	(408.23117, 67396.57)(409.23328, 11395.297)(410.23053, 150.385)(393.8163, 4393.286)(413.25732, 885.8)(427.2722, 43907.605)(429.3624, 36526.86)(430.4144, 5482.1484)(413.2558, 4138.75)(433.22122, 11175.386)(434.228, 2269.7349)(416.21436, 2845.7415)(417.2123, 2508.2366)
Lipids	1-acyl-<i>sn</i>-glycerol 3-phosphate	1-palmitoylglycerol 3-phosphate	10311988	799108	2.35719e+06	31752.4	697237	666122	3.24578e+06	1.6297e+06	57.697	968011	2.06008e+06	(408.43732, 40493.17)(409.2328, 8420.88)(410.23053, 150.385)(393.93076, 3537.3113)(412.58487, 6277.3765)(414.25735, 1377.0349)(391.23367, 25700.1)(427.2722, 41005.83)(429.3624, 36526.86)(430.4144, 5482.1484)(413.25595, 4659.297)(433.22137, 9905.825)(434.22736, 1164.5399)(416.95218, 8694.06)(417.2123, 2508.2366)
Lipids	1-acyl-2-palmitoyl-<i>sn</i>-glycerol 3-phosphate	dipalmitoyl phosphatidate	258971	1.09277e+06	511278	2.25783e+06	1	625193	2.27968e+06	1	1	2342458	2.06643e+06	(649.4829, 1756.5967)(628.4341, 24616.256)(629.4368, 4025.1233)(652.4983, 5595.955)(635.4721, 2379.36)(667.46265, 5988.376)(668.51965, 16756.947)(669.5219, 2890.8208)(648.71246, 5853.8105)(648.4994, 1626.7734)(672.45807, 6312.4297)(673.46075, 971.00665)
Lipids	1-palmitoyl-2-acyl-phosphatidylcholine	1-palmitoyl-2-vernoloyl-phosphatidylcholine	402396	3.93213e+06	4430736	212839	194163	2.04265e+06	3.75293e+06	134171	1	3.90799e+06	4.18549e+06	(777.91437, 6519.402)(778.58685, 2532.9302)(756.56604, 1472.79)(760.86865, 37605.01)(757.5706, 1053.47)(791.74774, 43952.652)(792.75, 17716.91)(777.59106, 13842.152)(778.59314, 5199.121)
Lipids	1-palmitoyl-2-acyl-phosphatidylcholine" "phosphatidylcholine-34:1	1-16:0-2-18:1-phosphatidylcholine	2.16488e+06	625712	924942	1.75914e+06	1	3844887	860956	1	1	527621	1.29984e+06	(763.1056, 23385.932)(764.0193, 11519.068)(764.57794, 1267.4199)(741.562, 9003.108)(742.5624, 3045.5027)(762.5879, 67371.11)(763.59, 25743.912)(748.57367, 7114.1973)(777.592, 25562.867)(778.59357, 10015.647)(779.5926, 78.4)(785.0373, 3181.1663)(785.75323, 5680.391)(785.92316, 2543.4102)(786.5684, 986.85)(766.4238, 2414.6301)(770.1513, 3932.6094)(770.5816, 8218.172)
Lipids	1-palmitoyl-2-acyl-phosphatidylcholine" "phosphatidylcholine-34:3	1-16:0-2-18:3-phosphatidylcholine	1.12882e+06	1092350	202879	1.11272e+06	1	1.16298e+06	1060091	1	1	1169462	1.16212e+06	(756.5642, 2918.705)(741.4778, 700.5529)(741.55994, 9820.04)(742.5625, 1012.875)(762.5879, 75321.53)(777.58936, 22937.463)(778.5915, 7984.2837)(755.57733, 20062.102)(756.57935, 5620.532)(765.5597, 3035.6062)
Lipids	2-acyl-<i>sn</i>-glycerol 3-phosphate	2-&omega;-hydroxy-C22:0-LPA	89.538	894747	794355	9863064	41342512	712272	2.08762e+06	2653986	1	1	1	(513.32697, 3393.6416)(492.80557, 10090.162)(492.30258, 1777.7933)(512.32104, 83965.01)(513.323, 19597.46)(514.3276, 6264.8066)(532.56824, 4922.578)(533.303, 2352.32)(514.3013, 124610.914)(515.30457, 42129.49)(516.30255, 6600.8066)
Lipids	2-acyl-<i>sn</i>-glycerol 3-phosphate	2-C22:0-DCA-LPA	566032	883032	6279508	366770	11983781	1.21246e+06	224634	1	2017986	1	418159	(527.29504, 7621.237)(505.36206, 5058.059)(505.2804, 10593.26)(506.2822, 911.73)(526.1031, 46588.61)(527.8805, 18535.691)(505.6144, 167116.66)(506.28174, 51056.836)(507.28598, 5712.084)(541.6311, 8806.597)(542.66254, 7143.515)(543.3355, 7070.42)(544.329, 694.03)(521.5246, 11580.058)(522.3197, 3762.3599)(547.2766, 7369.566)(547.60394, 2570.3567)(548.2733, 1902.1)(529.004, 2128.3298)(529.94495, 954…
Lipids	2-acyl-<i>sn</i>-glycerol 3-phosphate	2-docosanoyl-glycerol 3-phosphate	1	324068	15177.5	93.5549	1	1	650426	1.57928e+06	3.50493e+06	2638.85	700937	(493.3345, 44758.87)(494.3367, 2886.29)(474.2989, 2682.55)(493.3328, 64068.21)(494.3349, 5308.89)(514.3564, 9060.476)(492.34427, 13495.091)(516.05725, 4547.713)(498.30536, 19374.092)(499.3087, 3651.35)
Lipids	diacylglyceryl-N,N,N-trimethylhomoserine	1-16:0-2-18:3-diacylglycerol-trimethylhomoserine	1	1	183409	1.32552e+06	255283	351146	222501	162565	1	3479.02	938578	(733.5685, 33619.074)(734.5703, 12887.651)(752.6276, 13823.458)(753.63055, 3110.6267)(758.69507, 5076.839)(757.57275, 2154.86)(741.0073, 5717.5054)(742.0099, 6426.829)(742.56616, 897.77)
Lipids	diacylglyceryl-N,N,N-trimethylhomoserine	1-16:0-2-18:4-diacylglycerol-trimethylhomoserine	473562	530034	835808	718432	188227	842016	596355	152609	1	659637	826478	(734.06396, 8346.894)(734.90094, 1642.4518)(713.54425, 2589.0515)(733.5708, 8207.96)(756.5666, 2786.4746)(757.5697, 735.25574)(740.5583, 2807.2654)(741.5623, 13159.565)(742.563, 3618.4324)
Nucleic acid component	base derivative" "a nucleic acid component	5'-deoxyadenosine	593494	675782	435827	48.0146	1	1	1	1	11376	1	299254	(252.7729, 10498.233)(234.09769, 240.945)(253.10704, 22920.334)(235.98244, 23666.297)(238.11407, 1545.5468)(270.1447, 358.79)(272.15, 25631.63)(273.1517, 448.44)(254.67072, 4544.77)
Nucleic acid component	base derivative" "a nucleic acid component	guanosine tetraphosphate	1	1	1	1	1	1	1	1	215292	1	1	(625.9073, 7355.2905)(603.8952, 11434.741)
Nucleic acid component	nucleic acid component	5'-n-propylthioadenosine	1	1	1	1	1	1	1	1	396325	1	1	(326.12103, 787.69336)(343.1479, 865.12)(325.13687, 7895.4336)
Nucleic acid component	nucleic acid component	8-oxo-deoxyguanosine	280364	1	1	1	1	1	1	1	1	1	1	(267.09497, 2224.03)(269.09915, 2823.4734)(303.1308, 634.67)(283.11414, 7401.9297)
Nucleic acid component	nucleic acid component	8-oxo-GMP	1	1	1	1	1	1	1	1.51662e+06	1	1	1	(383.06564, 13184.12)(395.08035, 36201.83)(396.08313, 1034.43)(381.06592, 296049.1)(382.06863, 23802.775)
Nucleic acid component	purine 2'-deoxyribonucleoside" "a nucleic acid component	2'-deoxyadenosine	593494	675782	435827	48.0146	1	1	1	1	11376	1	299254	(252.7729, 10498.233)(234.09769, 240.945)(253.10704, 22920.334)(235.98244, 23666.297)(238.11407, 1545.5468)(270.1447, 358.79)(272.15, 25631.63)(273.1517, 448.44)(254.67072, 4544.77)
Nucleic acid component	purine 2'-deoxyribonucleoside" "a nucleic acid component	2'-deoxyguanosine	861816	4.05667e+06	11206062	5774924	1.95725e+06	2.45092e+06	3.77834e+06	1.16147e+06	1	2.84378e+06	280839	(268.0981, 2639.7542)(251.09514, 1001.35333)(269.09912, 1590.0967)(251.094, 498.57666)(253.10667, 15317.574)(285.36603, 13057.428)(286.1297, 1547.1489)(267.19604, 37060.383)(268.1233, 3471.1687)
Nucleic acid component	purine base" "a nucleic acid component	hypoxanthine	1	1	1	1	1	1	1	603731	1	563802	1	(137.0403, 7116.315)(138.04947, 52138.562)(139.053, 1703.5133)
Nucleic acid component	purine ribonucleoside	adenosine	861816	4.05667e+06	11206062	5774924	1.95725e+06	2.45092e+06	3.77834e+06	1.16147e+06	1	2.84378e+06	280839	(268.0981, 2639.7542)(251.09514, 1001.35333)(269.09912, 1590.0967)(251.094, 498.57666)(253.10667, 15317.574)(285.36603, 13057.428)(286.1297, 1547.1489)(267.19604, 37060.383)(268.1233, 3471.1687)
Nucleic acid component	purine ribonucleoside	guanosine	280364	1	1	1	1	1	1	1	1	1	1	(267.09497, 2224.03)(269.09915, 2823.4734)(303.1308, 634.67)(283.11414, 7401.9297)
Nucleic acid component	purine ribonucleoside	inosine	1	1	1	1	1	12750375	1	1	1	1	1	(251.08203, 354110.47)(252.08484, 34928.754)(253.08636, 799.1167)
Nucleic acid component	purine ribonucleoside 5'-tetraphosphate	adenosine tetraphosphate	1	1	257231	2959.04	1	235773	1	1	1	120042	262443	(565.9382, 5707.8535)(565.9418, 9231.629)(566.9448, 269.0)(603.976, 37155.93)(604.97644, 1636.8542)(587.954, 1065.3966)
Nucleic acid component	purine" "a purine base	guanine	1	1	1	1	1	1	1	1	1.71695e+06	1	1	(173.75403, 9005.011)(155.07521, 15589.169)
Nucleic acid component	pyridine	2-(2-methylpyridin-3-yl)ethanol	52508.2	4.97903e+06	1	4992917	10790286	1	8006293	1	1	9162233	1	(120.0756, 114416.55)(121.07843, 3027.8755)(144.0731, 3396.48)
Nucleic acid component	pyrimidine	5-(hydroxymethyl)-2-methyl-4(1H)-pyrimidinone	151088	1	1	1	1	1	1	1	1	1	1	(143.06511, 3546.43)(144.07294, 5246.0166)(158.08812, 8280.149)(159.08333, 1217.2567)
Nucleic acid component	pyrimidine	dipicolinate	1	1	1	1	1	1	1	1	1	45.2441	1	(183.0435, 6523.6)(170.042, 730.37)
Nucleic acid component	pyrimidine	formylaminopyrimidine	1	1	1	1	1	1	1	1	552243	1	1	(169.09023, 13411.047)(189.0796, 8779.187)
Nucleic acid component	pyrimidine	trimethoprim	17118.2	465532	1	1	1	1	1	6940473	1	1	1	(295.1509, 7070.9004)(277.13882, 704.02)(295.15, 2746.305)(308.17923, 11536.739)(295.11786, 76805.63)
Nucleic acid component	pyrimidine 2'-deoxyribonucleoside	2'-deoxycytidine	1	1	1	1	1	1	1	1	123.057	1	1	(245.1192, 31713.9)(246.122, 916.71)
Nucleic acid component	pyrimidine 2'-deoxyribonucleoside	2'-deoxyuridine	1	1	1	1	1	1	1	1	62.3832	1	1	(233.0807, 10782.64)(211.0612, 8866.74)
Nucleic acid component	pyrimidine 2'-deoxyribonucleoside	thymidine	1	1	1	1	1	1	1	1	192596	1	1	(225.07599, 4965.48)(245.1048, 267.37)(262.13004, 267.79333)(244.11993, 3280.75)(249.0757, 1413.02)
Nucleic acid component	pyrimidine base	thymine	282726	874104	1	1	1	1	1	1	1	1	1	(130.05827, 9210.3955)(144.07321, 8545.111)
Nucleic acid component	pyrimidine base" "a pyrimidine	cytosine	1	1	1	1	1	1	1	1	1	171365	1	(112.046104, 7249.0435)(130.08113, 10021.489)(137.0404, 805.5833)
Nucleic acid component	pyrimidine nucleoside	pyrimidin-2-one-ribonucleoside	1	1	1	1	1	1	1	1	62.3832	1	1	(233.0807, 10782.64)(211.0612, 8866.74)
Nucleic acid component	pyrimidine ribonucleoside	cytidine	1.27232e+06	1	1	1	1	1	1	1	867259	1	1	(247.08882, 861.00336)(247.1025, 6352.5737)(229.09306, 786.8833)(262.1215, 56156.86)(264.13028, 6341.11)(245.71872, 5041.536)(247.118, 9132.35)
Nucleic acid component	pyrimidine ribonucleoside	uridine	1	1	1	1	1	1	1	1	118866	1	1	(227.05518, 8640.824)(248.08893, 1598.0634)(263.10794, 2698.4465)
Nucleic acid component	pyrimidine" "a base derivative	5,6-dihydrothymine	1	1	1	1	1	1	1	1	1	232389	1	(130.0598, 2970.13)(146.09038, 7168.27)
Nucleic acid component	pyrimidine" "a base derivative	5,6-dihydrouracil	9135.3	1	1	1	1	1	1	1	1	1	1	(137.0314, 6898.415)(119.02215, 16214.115)
Nucleic acid component	pyrimidodiazepine	2-amino-6-acetyl-3,7,8,9-tetrahydro-3H-pyrimido[4,5-b][1,4]diazepin-4-one	1	1	1	1	1	1	1	1	2571.5	1	1	(223.098, 1309.76)(226.1078, 2851.02)(208.0971, 5192.68)(243.1365, 807.93)(245.0805, 2099.58)(248.0921, 3111.32)
Organosulfur compound	organosulfur compound	3-dimethylsulfoniopropionaldehyde	57.5266	1	1	1	1	1	1	1	1	1	1	(124.0351, 10432.92)(125.0313, 8734.94)
Organosulfur compound	organosulfur compound	3-mercaptopropionate	1.97901e+06	1.61166e+06	1552295	1.52479e+06	1.44182e+06	1.43506e+06	1.4513e+06	783089	1	1.56724e+06	1.5593e+06	(104.998764, 2448.9849)(110.00471, 477014.66)(123.0356, 74852.88)(124.03651, 7101.868)(125.03271, 5300.876)(130.99219, 4110.848)(131.99086, 546.67)(112.9815, 3118.0127)
organosulfur compound	thiazole	4-methyl-5-(2-phosphonooxyethyl)thiazole	391135	534151	566427	77.204	1	1	1	1	1	1	1	(207.9765, 398.12)(243.98581, 1151.7699)(226.77771, 4872.1123)(226.97684, 1109.3049)
Phenylpropanoids	anthocyanidin	cyanidin	1	1	1	2.89262e+06	1	1	84.5625	13397308	1	1	1	(271.0496, 235.445)(285.06494, 207553.89)(286.06787, 22873.09)(287.07028, 1661.61)
Phenylpropanoids	anthocyanidin	luteolinidin	1	1	1	4.19532e+06	1	1	1	102473	1	1	1	(255.05501, 5893.5156)
Phenylpropanoids	anthocyanidin 3,5-di-<i>O</i>-&beta;-D-glucoside	bisdemalonylsalvianin	1	1	347388	1	1	616349	119509	1	1	2513.77	443777	(740.19147, 5954.2817)(784.21454, 1251.4032)(740.1903, 8846.313)(759.20166, 3567.9465)(760.20465, 1633.525)(774.71106, 2579.659)(759.20355, 3035.5183)(760.2065, 1886.99)
Phenylpropanoids	anthocyanidin 3,5-di-<i>O</i>-&beta;-D-glucoside	malonylshisonin	1	1	1	1	1	227090	174926	1	1	192475	217812	(865.1526, 11080.086)(850.1495, 38066.402)(851.15106, 4724.6694)
Phenylpropanoids	anthocyanidin 3,5-di-<i>O</i>-&beta;-D-glucoside	monodemalonylsalvianin	1	1	1	1	1	227090	174926	1	1	192475	217812	(865.1526, 11080.086)(850.1495, 38066.402)(851.15106, 4724.6694)
Phenylpropanoids	anthocyanidin 3,5-di-<i>O</i>-&beta;-D-glucoside	shisonin	1	1	347388	1	1	616349	119509	1	1	2513.77	443777	(740.19147, 5954.2817)(784.21454, 1251.4032)(740.1903, 8846.313)(759.20166, 3567.9465)(760.20465, 1633.525)(774.71106, 2579.659)(759.20355, 3035.5183)(760.2065, 1886.99)
Phenylpropanoids	anthocyanin	apigeninidin	1	114.326	1	16043779	1	1	3.75088e+06	36835756	1	1	956069	(255.05557, 338114.56)(256.05844, 41414.992)(257.06064, 3658.1868)
Phenylpropanoids	anthocyanin	peonidin 3,5-diglucoside	121522	49.0401	130510	4.29336e+06	1	48.8044	47.7155	1	1	1	1	(626.18036, 63064.082)(627.1828, 15340.159)(628.18207, 1220.8633)(650.15796, 12273.817)(631.14526, 6690.532)
Phenylpropanoids	anthocyanin	ternatin C3	1	1	2343.75	1	1	1	1	1	1	1	1	(1024.2595, 6396.7)(1024.2595, 6396.7)
Phenylpropanoids	anthocyanin	ternatin C5	1.29459e+06	1.43695e+06	1.73538e+06	1.56304e+06	1	1948371	1.29573e+06	1	1	1.3965e+06	1.85975e+06	(901.17664, 6340.616)(879.1657, 58577.863)(880.16705, 7409.0444)
Phenylpropanoids	isoflavanone	(3R)-vestitone	1	1	1	1	1	70.0877	1	7415022	1	1	1	(306.1145, 149.95)(309.07556, 86542.55)(310.0785, 10008.356)
Phenylpropanoids	isoflavone	2,4',7-trihydroxyisoflavanone	1	114.326	1	16043779	1	1	3.75088e+06	36836340	1	1	956069	(255.05557, 338114.56)(256.05844, 41414.992)(257.06064, 3658.1868)
Phenylpropanoids	isoflavone	7-hydroxy-4'5'-dimethoxyisoflavone	1	1	1.45398e+06	1	1	1	1	1	1	1	1	(316.11435, 27660.078)(317.11722, 747.5867)
Phenylpropanoids	isoflavone	a 4'-methoxyisoflavone	1	1	1	1	1	1.21291e+06	1	1	1	1	1	(252.08484, 40955.496)(253.08636, 963.79663)
Phenylpropanoids	isoflavone	a rotenoid	1	1	1	1	1	1.21291e+06	1	1	1	1	1	(252.08484, 40955.496)(253.08636, 963.79663)
Phenylpropanoids	isoflavone	afrormosin	1	1	1.45398e+06	1	1	1	1	1	1	1	1	(316.11435, 27660.078)(317.11722, 747.5867)
Phenylpropanoids	isoflavone	afrormosin-7-O-glucoside	1	1	705149	1	1	1	1	1	1	1	1	(442.11954, 24025.12)(443.12216, 2284.3066)(479.1707, 20830.29)(480.17334, 3121.1497)
Phenylpropanoids	isoflavone	afrormosin-7-O-glucoside-6''-O-malonate	1	1	1	1	1	1	1	7.10131e+06	1	1	1	(545.1134, 5231.165)(528.8094, 22800.564)(529.1424, 7212.88)(573.12994, 13252.353)(574.1319, 2421.7131)
Phenylpropanoids	isoflavone	calycosin	1	1	1	2.89262e+06	1	1	84.5625	13506575	1	1	1	(285.06494, 208860.83)(286.06787, 23039.209)(287.07028, 1679.4199)
Phenylpropanoids	isoflavone	coumestrol	1	1	1	1	1	1	1	1.51188e+06	1	1	1	(271.05, 176.33)(286.0688, 51136.312)(287.07028, 1916.5299)
Phenylpropanoids	isoflavone	dalcochinin-8'-O-&beta;-glucoside	161191	175240	3224.65	2.42541e+06	1	1	1	210220	1	1	1	(598.20233, 3056.305)(592.24713, 10219.808)(593.2511, 340.66998)(576.2199, 8460.775)(585.2045, 7808.397)(576.2214, 37352.332)(577.22363, 16089.211)(578.2441, 3943.1667)(579.249, 183.61)
Phenylpropanoids	isoflavone	dalnigrein 7-O-&beta;-D-apiofuranosyl-(1-6)-&beta;-D-glucopyranoside	1	1	271330	1	1	1	4.23734e+06	1	1	1	1	(636.2111, 13027.609)(637.2122, 1841.6766)(656.2486, 192057.98)(657.25116, 56587.535)(658.25024, 10505.594)
Phenylpropanoids	isoflavone	isoformononetin	1	1	1	1	1	1	580491	1	1	1	1	(268.0939, 16263.106)(269.10083, 2877.9531)
Phenylpropanoids	isoflavone" "a 4'-hydroxyisoflavone	daidzein	1	114.326	1	16043779	1	1	3.75088e+06	36835756	1	1	956069	(255.05557, 338114.56)(256.05844, 41414.992)(257.06064, 3658.1868)
Phenylpropanoids	isoflavone-7-O-&beta;-D-glucoside	daidzin	1	1	1	1	1	1	1	20543.3	1	1	1	(417.1021, 84491.15)(418.1048, 10040.005)
Phenylpropanoids	isoflavone-7-O-&beta;-D-glucoside	genistin	1	1	1	1	1	1	1	17300.4	1	1	1	(433.0965, 80820.42)(434.09924, 9588.7)
Phenylpropanoids	2,3-<i>cis</i>-flavan-3-ol	epiafzelechin	1	1	1	1	1	1	1	4588.21	1	1	1	(299.08063, 614.98)(279.06635, 8173.4)
Phenylpropanoids	2,3-<i>trans</i>-flavan-3-ol	afzelechin	1	1	1	1	1	1	1	4588.21	1	1	1	(299.08063, 614.98)(279.06635, 8173.4)
Phenylpropanoids	3'-methoxyflavonoid" "a flavonol derivative	syringetin	1	1	1	1	1	1	1	1.31978e+06	1	123586	1	(365.09253, 162437.05)(366.09543, 15474.856)(367.09714, 3379.8467)(345.09067, 49443.19)(346.09116, 14291.789)
Phenylpropanoids	4'-methoxyflavanone	ponciretin	1	1	1	1	1	1	1	13631269	1	1	1	(309.0757, 20147.64)(310.0784, 1678.2733)
Phenylpropanoids	4'-methoxyisoflavone	formononetin	1	1	1	1	1	1	580491	1	1	1	1	(268.0939, 16263.106)(269.10083, 2877.9531)
Phenylpropanoids	chalcone	2',3,4,4',6'-pentahydroxychalcone	1	1	1	4.19532e+06	1	1	1	33037694	1	1	1	(271.05014, 420455.78)(272.0529, 49032.875)(273.05557, 4942.1133)
Phenylpropanoids	chalcone	2',4,4',6'-tetrahydroxychalcone	1	114.326	1	16043779	1	1	3.75088e+06	36836340	1	1	956069	(255.05557, 338114.56)(256.05844, 41414.992)(257.06064, 3658.1868)
Phenylpropanoids	chalcone	butein	1	114.326	1	16043779	1	1	3.75088e+06	36836340	1	1	956069	(255.05557, 338114.56)(256.05844, 41414.992)(257.06064, 3658.1868)
Phenylpropanoids	dihydroflavonol	(-)-dihydrokaempferol	1	1	1	4.19532e+06	1	1	1	33037694	1	1	1	(271.05014, 420455.78)(272.0529, 49032.875)(273.05557, 4942.1133)
Phenylpropanoids	dihydroflavonol	(+)-dihydrokaempferol	1	1	1	4.19532e+06	1	1	1	33037694	1	1	1	(271.05014, 420455.78)(272.0529, 49032.875)(273.05557, 4942.1133)
Phenylpropanoids	flavanol	(2S)-flavan-4-ol	152555	1	1	1	1	1	1	1	278645	257474	1	(211.0973, 288.52)(227.905, 5559.134)(211.09808, 36206.137)(245.8042, 50556.984)(246.99327, 3607.5667)(249.15007, 1863.68)(228.12639, 5356.427)(253.10687, 1128.6333)(233.07991, 9284.263)
Phenylpropanoids	flavanol	apiforol	1	1	1	1	1	1	1	4588.21	1	1	1	(299.08063, 614.98)(279.06635, 8173.4)
Phenylpropanoids	flavanone	6C-glucosyl-2-hydroxynaringenin	1	1	1	1	1	1	1	17300.4	1	1	1	(433.0965, 80820.42)(434.09924, 9588.7)
Phenylpropanoids	flavanone	8C-glucosyl-2,5,7-trihydroxyflavanone	1	1	4053.3	1	1	1	1	1	1	1	1	(437.12494, 379.63)
Phenylpropanoids	flavanone	a flavanone 7-O-[&alpha;-L-rhamnosyl-(1&rarr;2)-&beta;-D-glucoside]	2660.32	155834	1	312331	1	581953	1	1	1	1	190050	(536.18677, 2196.835)(536.1909, 15942.237)(571.2514, 10517.153)(550.20557, 9043.578)(550.20624, 9098.946)
Phenylpropanoids	flavanone	C-hexosyl-luteolin	1	1	1	1	1	1	1	992226	1	1	1	(447.11075, 37135.418)(448.11343, 3481.6602)
Phenylpropanoids	flavanone	hesperidin	638665	1	1	173836	1	1	1	1	1	1	1	(634.19543, 18141.283)(635.1919, 5284.0938)(621.1988, 6229.5664)
Phenylpropanoids	flavanone	naringenin	1	114.326	1	16043779	1	1	3.75088e+06	36836340	1	1	956069	(255.05557, 338114.56)(256.05844, 41414.992)(257.06064, 3658.1868)
Phenylpropanoids	flavanone 7-O-[&alpha;-L-rhamnosyl-(1&rarr;2)-&beta;-D-glucoside]	naringin	5.21111e+06	1	1	1.4727e+06	1	1	1	1	1	1	1	(598.2009, 2938.8235)(603.16327, 97776.23)(604.1658, 24253.156)(605.1631, 6079.983)
Phenylpropanoids	flavanone-7-O-&beta;-D-glucoside	hesperitin-7-O-&beta;-D-glucoside	1	1	1	1	1	1	1	9373.11	1	1	1	(447.11105, 36647.164)(448.1138, 3539.095)
Phenylpropanoids	flavanone-7-O-&beta;-D-glucoside	prunin	1	1	1	1	1	1	1	20543.3	1	1	1	(417.1021, 84491.15)(418.1048, 10040.005)
Phenylpropanoids	flavone	6,7-dehydrobaicalein	1	1	1	1	1	1	1	1.51188e+06	1	1	1	(271.05, 176.33)(286.0688, 51136.312)(287.07028, 1916.5299)
Phenylpropanoids	flavone	6-O-&beta;-D-glucosyl-6-hydroxyflavone	1	1	1	1	1	6683.15	1	1	1	1	1	(401.107, 29559.34)(402.10968, 2247.1948)
Phenylpropanoids	flavone	7-O-&beta;-D-glucosyl-7-hydroxyflavone	1	1	1	1	1	6683.15	1	1	1	1	1	(401.107, 29559.34)(402.10968, 2247.1948)
Phenylpropanoids	flavone	8C-hexosyl chrysin	1	1	1	1	1	1	1	20543.3	1	1	1	(417.1021, 84491.15)(418.1048, 10040.005)
Phenylpropanoids	flavone	isovitexin-7-O-glucosyl-2''O-rhamnoside	1	1	1	1	1	369246	1	1	1	1	328950	(769.2054, 1973.6068)(750.19336, 1331.9349)
Phenylpropanoids	flavone	orientin	1	1	1	1	1	1	1	992226	1	1	1	(447.11075, 37135.418)(448.11343, 3481.6602)
Phenylpropanoids	flavone	scutellarein	1	1	1	1	1	1	1	1.51188e+06	1	1	1	(271.05, 176.33)(286.0688, 51136.312)(287.07028, 1916.5299)
Phenylpropanoids	flavone	vitexin	1	1	1	1	1	1	1	17300.4	1	1	1	(433.0965, 80820.42)(434.09924, 9588.7)
Phenylpropanoids	flavone	wogonin	1	1	1	2.89262e+06	1	1	84.5625	13506575	1	1	1	(285.06494, 208860.83)(286.06787, 23039.209)(287.07028, 1679.4199)
Phenylpropanoids	flavonoid	(-)-sativan	1	2.59966e+06	1.66882e+06	1	1	3.45908e+06	1	264748	961950	1	1	(289.8791, 2838.9424)(268.1166, 18676.312)(304.95856, 28166.697)(305.15576, 5739.0947)(290.1565, 1199.3)(311.1118, 1064.3534)(295.11646, 18628.412)
Phenylpropanoids	flavonol	gossypetin 3',8-dimethyl ether	1	1	1	1	1	1	1	1.31978e+06	1	123586	1	(365.09253, 162437.05)(366.09543, 15474.856)(367.09714, 3379.8467)(345.09067, 49443.19)(346.09116, 14291.789)
Phenylpropanoids	flavonol	quercetagetin 3',6-dimethyl ether	1	1	1	1	1	1	1	1.31978e+06	1	123586	1	(365.09253, 162437.05)(366.09543, 15474.856)(367.09714, 3379.8467)(345.09067, 49443.19)(346.09116, 14291.789)
Phenylpropanoids	flavonol derivative	2'-hydroxy 3,6,7,3',4'-pentamethylquercetagetin	16997328	1	1	12921054	684475	2366335	2.5474e+06	1.39473e+06	1	657206	1706341	(422.1544, 175312.33)(423.15698, 34893.348)(424.15732, 8517.88)
Phenylpropanoids	flavonol derivative	2'-hydroxy 3,6,7,4'-tetramethylquercetagetin	1	1	1	1	1	1	1	1.51662e+06	1	1	1	(395.08035, 36201.83)(396.08313, 1034.43)
Phenylpropanoids	flavonol derivative	2'-hydroxy 3,7,3',4'-tetramethylquercetin	2.30533e+06	1	1	1	1	727227	1	42.9726	1	1	1	(392.14316, 59016.074)(393.14578, 7393.4985)(379.1071, 20292.86)
Phenylpropanoids	flavonol derivative	2'-hydroxy 3,7,4'-trimethylquercetin	1	1	1	1	1	1	1	497371	1	1	1	(345.09082, 11125.94)(346.0909, 1577.3334)(365.09293, 236055.19)(366.0958, 22945.625)(383.06564, 15998.2)
Phenylpropanoids	flavonol derivative	3,3',4',5'-tetramethylmyricetin	2.30533e+06	1	1	1	1	727227	1	42.9726	1	1	1	(392.14316, 59016.074)(393.14578, 7393.4985)(379.1071, 20292.86)
Phenylpropanoids	flavonol derivative	3,3',5'-trimethylmyricetin	1	1	1	1	1	1	1	497371	1	1	1	(345.09082, 11125.94)(346.0909, 1577.3334)(365.09293, 236055.19)(366.0958, 22945.625)(383.06564, 15998.2)
Phenylpropanoids	flavonol derivative	3,3'-dimethylmyricetin	1	1	1	1	1	1	1	1.31978e+06	1	123586	1	(365.09253, 162437.05)(366.09543, 15474.856)(367.09714, 3379.8467)(345.09067, 49443.19)(346.09116, 14291.789)
Phenylpropanoids	flavonol derivative	3',4',5'-trimethylmyricetin	1	1	1	1	1	1	1	497371	1	1	1	(345.09082, 11125.94)(346.0909, 1577.3334)(365.09293, 236055.19)(366.0958, 22945.625)(383.06564, 15998.2)
Phenylpropanoids	flavonol derivative	3',4'-dimethylmyricetin	1	1	1	1	1	1	1	1.31978e+06	1	123586	1	(365.09253, 162437.05)(366.09543, 15474.856)(367.09714, 3379.8467)(345.09067, 49443.19)(346.09116, 14291.789)
Phenylpropanoids	flavonol derivative	3,6,7,2',4'-pentamethylquercetagetin	16997328	1	1	12921054	684475	2366335	2.5474e+06	1.39473e+06	1	657206	1706341	(422.1544, 175312.33)(423.15698, 34893.348)(424.15732, 8517.88)
Phenylpropanoids	flavonol derivative	3,6,7,3'-tetramethylquercetagetin	2.30533e+06	1	1	1	1	727227	1	42.9726	1	1	1	(392.14316, 59016.074)(393.14578, 7393.4985)(379.1071, 20292.86)
Phenylpropanoids	flavonol derivative	3,6,7,4'-tetramethylquercetagetin	2.30533e+06	1	1	1	1	727227	1	42.9726	1	1	1	(392.14316, 59016.074)(393.14578, 7393.4985)(379.1071, 20292.86)
Phenylpropanoids	flavonol derivative	3,7,3',5'-tetramethylmyricetin	2.30533e+06	1	1	1	1	727227	1	42.9726	1	1	1	(392.14316, 59016.074)(393.14578, 7393.4985)(379.1071, 20292.86)
Phenylpropanoids	flavonol derivative	3,7,3'-trimethylmyricetin	1	1	1	1	1	1	1	497371	1	1	1	(345.09082, 11125.94)(346.0909, 1577.3334)(365.09293, 236055.19)(366.0958, 22945.625)(383.06564, 15998.2)
Phenylpropanoids	flavonol derivative	3,7,3'-trimethylquercetagetin	1	1	1	1	1	1	1	497371	1	1	1	(345.09082, 11125.94)(346.0909, 1577.3334)(365.09293, 236055.19)(366.0958, 22945.625)(383.06564, 15998.2)
Phenylpropanoids	flavonol derivative	3,7,4'-trimethylquercetagetin	1	1	1	1	1	1	1	497371	1	1	1	(345.09082, 11125.94)(346.0909, 1577.3334)(365.09293, 236055.19)(366.0958, 22945.625)(383.06564, 15998.2)
Phenylpropanoids	flavonol derivative	3,7,4'-trimethylquercetin	1	1	1	1	1	1	1	1.35291e+06	1	1	1	(345.09106, 88747.59)(346.09116, 13977.539)
Phenylpropanoids	flavonol derivative	7,3',4',5'-tetramethylmyricetin	2.30533e+06	1	1	1	1	727227	1	42.9726	1	1	1	(392.14316, 59016.074)(393.14578, 7393.4985)(379.1071, 20292.86)
Phenylpropanoids	flavonol derivative	7,3',5'-trimethylmyricetin	1	1	1	1	1	1	1	497371	1	1	1	(345.09082, 11125.94)(346.0909, 1577.3334)(365.09293, 236055.19)(366.0958, 22945.625)(383.06564, 15998.2)
Phenylpropanoids	flavonol derivative	eupatolitin	1	1	1	1	1	1	1	1.31978e+06	1	123586	1	(365.09253, 162437.05)(366.09543, 15474.856)(367.09714, 3379.8467)(345.09067, 49443.19)(346.09116, 14291.789)
Phenylpropanoids	flavonol derivative	quercetin 3, 4', 7-trisulfate	1	1	185733	1	1	466587	1	1	1	1	342578	(542.22064, 5798.008)(520.8759, 19035.322)(540.88696, 10370.977)
Phenylpropanoids	flavonol derivative	quercetin-3-gentiobioside	394980	352972	466802	2.5724e+06	1	447856	355250	1	1	354756	357031	(629.9555, 3572.571)(611.13245, 3953.3958)(631.1499, 4472.9634)(611.1348, 3562.8093)(626.18036, 61457.26)(627.1828, 14852.801)(628.18207, 1175.18)(650.1569, 11952.903)(631.1439, 5216.96)
Phenylpropanoids	flavonol" "a flavone	kaempferol	1	1	1	2.89262e+06	1	1	84.5625	13397308	1	1	1	(271.0496, 235.445)(285.06494, 207553.89)(286.06787, 22873.09)(287.07028, 1661.61)
Phenylpropanoids	flavonol-3-<i>O</i>-&beta;-D-glucoside	kaempferol-3-glucoside	1	1	1	1	1	1	1	992226	1	1	1	(447.11075, 37135.418)(448.11343, 3481.6602)
Phenylpropanoids	flavonol-3-O-[D-glucopyranosyl(1->6)D-glucopyranoside]-7-O-L-rhamnopyranoside	kaempferol-3-O-gentiobioside-7-O-rhamnoside	1	1	265858	1	1	616349	119509	1	1	2693.05	566175	(740.1885, 8354.962)(779.2183, 3150.5664)(740.1913, 7926.429)(759.2024, 1295.0433)(761.18976, 151.595)
Phenylpropanoids	furanocoumarin	(+)-marmesin	323385	302516	1	1	439113	1	1	1	724835	1	1	(248.09221, 4362.54)(247.10242, 14598.47)(265.12888, 6186.2427)(247.31812, 2983.274)(249.34016, 7344.587)(250.12427, 47477.277)(251.13005, 2032.14)
Phenylpropanoids	furanocoumarin	bergapten	1	1	1	1	1	1	1	45.0746	131227	1	1	(203.0452, 26520.04)(217.04762, 6709.3164)(221.081, 3385.0168)
Phenylpropanoids	hydrolyzable tannin	1,2,3,6-tetrakis-O-galloyl-&beta;-D-glucose	1.071e+06	433747	563069	315607	1	577990	273621	1	1	738748	781019	(793.09717, 7220.343)(771.0799, 7037.596)(792.1113, 70092.76)(793.1126, 7689.893)(771.0842, 11779.487)(814.2518, 3198.077)(813.2849, 2442.9766)(814.1223, 11137.35)(793.4431, 5422.8486)(795.0883, 1135.5867)
Phenylpropanoids	hydroxyflavonone	a 4' hydroxyflavanone	1	1	1	10428.4	1	1	1	1	1	1	58.634	(245.1036, 917.87)(263.13156, 53017.27)(244.45421, 4386.5234)
Phenylpropanoids	lignan	&beta;-peltatin	1	1	1	1	1	1	1	1	62.1991	1	1	(415.1426, 6979.12)(436.1643, 3997.75)
Phenylpropanoids	lignan	(-)-lactol	23716562	1	1	1	1	1	1	1	280924	1	1	(362.1644, 1451.59)(343.1479, 1397.5)(362.1655, 2689.27)(366.1678, 288.4)(360.17432, 831531.2)(361.17722, 158844.92)(362.1791, 11282.724)(383.1404, 320.98)(365.129, 8657.75)
Phenylpropanoids	lignan	(-)-lariciresinol	23716562	1	1	1	1	1	1	1	280924	1	1	(362.1644, 1451.59)(343.1479, 1397.5)(362.1655, 2689.27)(366.1678, 288.4)(360.17432, 831531.2)(361.17722, 158844.92)(362.1791, 11282.724)(383.1404, 320.98)(365.129, 8657.75)
Phenylpropanoids	lignan	(-)-matairesinol	1	1	1	1	17866214	1	1	1	1	1	264920	(376.1725, 263709.28)(377.1752, 102730.98)(378.17734, 8341.983)(360.17746, 32604.0)(361.67764, 3731.82)
Phenylpropanoids	lignan	(-)-pinoresinol	1	1	1	1	17866214	1	1	1	1	1	264920	(376.1725, 263709.28)(377.1752, 102730.98)(378.17734, 8341.983)(360.17746, 32604.0)(361.67764, 3731.82)
Phenylpropanoids	lignan	(-)-secoisolariciresinol	529891	760972	8199096	1	1.93552e+06	622314	1	366546	1	1073776	1	(366.18848, 21471.389)(367.19034, 4534.1636)(344.172, 614.75)(366.18384, 64442.81)(367.18607, 6220.733)(350.1911, 16533.402)(380.20102, 29128.184)(381.2039, 5559.5127)(363.53476, 7978.6494)(363.19327, 1814.3866)(389.17526, 2393.1775)
Phenylpropanoids	lignan	(+)-lariciresinol	23716562	1	1	1	1	1	1	1	280924	1	1	(362.1644, 1451.59)(343.1479, 1397.5)(362.1655, 2689.27)(366.1678, 288.4)(360.17432, 831531.2)(361.17722, 158844.92)(362.1791, 11282.724)(383.1404, 320.98)(365.129, 8657.75)
Phenylpropanoids	lignan	(+)-pinoresinol	1	1	1	1	17866214	1	1	1	1	1	264920	(376.1725, 263709.28)(377.1752, 102730.98)(378.17734, 8341.983)(360.17746, 32604.0)(361.67764, 3731.82)
Phenylpropanoids	lignan	(+)-piperitol	1	1	1	1	1	1	1	1.1854e+06	1	1	1	(360.13672, 1919.2633)(342.1268, 712.14)(379.10757, 81527.555)(380.1101, 4727.6133)
Phenylpropanoids	lignan	(+)-secoisolariciresinol	529891	760972	8199096	1	1.93552e+06	622314	1	366546	1	1073776	1	(366.18848, 21471.389)(367.19034, 4534.1636)(344.172, 614.75)(366.18384, 64442.81)(367.18607, 6220.733)(350.1911, 16533.402)(380.20102, 29128.184)(381.2039, 5559.5127)(363.53476, 7978.6494)(363.19327, 1814.3866)(389.17526, 2393.1775)
Phenylpropanoids	lignan	(+)-secoisolariciresinol diglucoside	404112	1	1	615762	209534	1	1	1	1	1101447	1.06691e+06	(668.2696, 28778.033)(669.2715, 2161.77)(669.2947, 10808.97)(670.29755, 1348.7333)(704.3154, 7762.9497)(705.31714, 1100.8334)(686.81647, 13291.829)(687.81885, 2049.695)(710.78467, 5878.7266)(713.2895, 1797.52)
Phenylpropanoids	lignan	(+)-secoisolariciresinol monoglucoside	589858	2811716	401797	1	32529170	2.61254e+06	1	57.8638	7437.84	1.57911e+06	1	(524.218, 14162.23)(507.62152, 5304.593)(508.22998, 1360.6334)(530.64685, 339263.4)(531.24786, 147794.89)(508.8974, 3328.7957)(545.8698, 19259.107)(547.27216, 5272.348)(548.2797, 181.34)(526.0537, 16168.33)(527.4613, 8939.846)(530.2744, 789.97)(552.23956, 10633.224)(529.1985, 84110.54)(530.2009, 16228.88)(531.2027, 2024.6133)
Phenylpropanoids	lignan	5'-demethoxy-6-methoxypodophyllotoxin	1	1	1	1	1	1	1	1	62.1991	1	1	(415.1426, 6979.12)(436.1643, 3997.75)
Phenylpropanoids	lignan	5'-demethoxy-6-methoxypodophyllotoxin 7-glucoside	1	1	1	2.82309e+06	1	1	1	1	1	1	1	(576.22107, 78351.18)(577.22363, 16663.822)(578.2441, 4083.9932)(579.249, 190.17)
Phenylpropanoids	lignan	6-methoxypodophyllotoxin 7-glucoside	1	1	1	1	1	1	1	1	1	23859.2	1	(607.21655, 70050.72)(608.2192, 16205.055)(609.2218, 234.99)
Phenylpropanoids	lignan	justicidin B	1	1	1	1	1	1	1	7845131	1	805680	1	(365.09244, 246548.52)(366.09537, 22768.828)(367.09708, 4941.4263)(346.09116, 12050.094)
Phenylpropanoids	lignan	podophyllotoxin 7-glucoside	1	1	1	2.82309e+06	1	347266	1	1	1	1	1	(595.22626, 18352.924)(596.229, 2637.83)(576.22107, 78351.18)(577.22363, 16663.822)(578.2441, 4083.9932)(579.249, 190.17)
Phenylpropanoids	methoxyflavone" "a dihydroxyflavone	7,4'-dihydroxy, 8-methoxyflavone	1	1	1	2.89262e+06	1	1	84.5625	13506575	1	1	1	(285.06494, 208860.83)(286.06787, 23039.209)(287.07028, 1679.4199)
Phenylpropanoids	methoxyflavone" "a dihydroxyflavone	8-hydroxy-salvigenin	1	1	1	1	1	1	1	1.35291e+06	1	1	1	(345.09106, 88747.59)(346.09116, 13977.539)
Phenylpropanoids	methoxyflavone" "a dihydroxyflavone	genkwanin	1	1	1	2.89262e+06	1	1	84.5625	13506575	1	1	1	(285.06494, 208860.83)(286.06787, 23039.209)(287.07028, 1679.4199)
Phenylpropanoids	methoxyflavone" "a dihydroxyflavone	nevadensin	1	1	1	1	1	1	1	1.35291e+06	1	1	1	(345.09106, 88747.59)(346.09116, 13977.539)
Phenylpropanoids	methoxyflavone" "a monohydroxyflavone	8-hydroxy-7-methoxy-flavone	1	1	1	1	1	1	580491	1	1	1	1	(268.0939, 16263.106)(269.10083, 2877.9531)
Phenylpropanoids	methoxyflavone" "a monohydroxyflavone	apigenin-7,4'-dimethyl ether	1	1	1.45398e+06	1	1	1	1	1	1	1	1	(316.11435, 27660.078)(317.11722, 747.5867)
Phenylpropanoids	methoxyflavone" "a trihydroxyflavone	carthamidin-7-methyl ether	1	1	1	2.89262e+06	1	1	84.5625	13506575	1	1	1	(285.06494, 208860.83)(286.06787, 23039.209)(287.07028, 1679.4199)
Phenylpropanoids	phenylpropanoid	1-(3,4-dihydroxyphenyl)-5-hydroxy-3-decanone	10892898	7029968	10130965	4.79626e+06	953085	3.95431e+06	11213443	1	1	3.68001e+06	2434575	(280.1615, 77442.93)(281.163, 4260.8994)(285.43106, 1063.9883)(263.16562, 99141.6)(264.16736, 9543.767)(299.1957, 3273.54)(304.0295, 19658.53)(306.04968, 3139.9133)(307.50717, 2959.3435)(308.1793, 6819.48)(287.15707, 8053.9707)(288.1608, 3094.4336)
Phenylpropanoids	phenylpropanoid	6-gingerol	11394.4	1	1	4919.29	1.5256e+06	1	1165070	1	1	1	1	(317.17062, 10453.451)(318.1663, 3207.62)(304.16968, 10771.29)
Phenylpropanoids	phenylpropanoid	caffeate	354435	1	1.07045e+06	1	1	460878	1	1	1	1.15975e+06	6577.73	(183.04271, 1765.5845)(161.02261, 22144.652)(162.02422, 1221.4618)(163.02037, 771.74506)(165.043, 337.85)
Phenylpropanoids	phenylpropanoid	epoxypseudoisoeugenol-2-methylbutyrate	25296.6	14545843	13083342	9142317	7102837	11201337	12856099	1	4984.29	1	1	(264.22433, 3741.079)(265.1354, 130.69)(250.4221, 1919.9471)(265.1433, 144950.44)(266.1461, 12671.587)(250.13837, 6305.9673)(274.1281, 277.96)
Phenylpropanoids	phenylpropanoid	ferulate	1	1	332838	1	1	1	1	1	1	1	1	(175.03743, 15388.863)(203.04353, 921.5967)
Phenylpropanoids	phenylpropanoid" "a polyketide" "a phenol	curcumin	428554	1	1	1	1	1	1	1	1	1	1	(368.1422, 19720.627)(369.14502, 406.95334)
Phenylpropanoids	phenylpropanoid" "a polyketide" "a phenol	curcumin 4'-O-&beta;-D-gentiobioside	1	1	1	1	1	1	1	1	1	340140	1	(711.28076, 13604.992)(712.28143, 2737.6367)
Phenylpropanoids	phenylpropanoid" "a polyketide" "a phenol	curcumin 4'-O-&beta;-D-gentiobiosyl 4''-O-&beta;-D-glucoside	1941.84	1	1	1	1	1	1	1	1	1	1	(872.3364, 5650.7)(873.3386, 375.95502)
Phenylpropanoids	phenylpropanoid" "a polyketide" "a phenol	curcumin diglucoside	1	1	1	1	1	1	1	1	1	340140	1	(711.28076, 13604.992)(712.28143, 2737.6367)
Phenylpropanoids	phenylpropanoid" "a polyketide" "a phenol	curcumin monoglucoside	1	1	1	1	1	1.17583e+06	1	1	1	1	1	(530.2009, 16747.908)(531.2027, 2089.0732)(539.1736, 632.07)
Phenylpropanoids	prenylchalcone	desmethylxanthohumol	1	1	1	1	1	1	1	1	885977	1	1	(339.1141, 3426.71)(340.13608, 3165.0134)(323.12, 14884.59)(325.13687, 6960.533)(357.1625, 3485.1833)(339.15012, 8045.473)(365.129, 5193.217)
Phenylpropanoids	prenylchalcone	xanthohumol	1	1	8360.48	1	1	1	1	1	990396	1	1	(354.1313, 19127.7)(337.13547, 3788.0134)(340.13617, 1939.0465)(357.16263, 2809.5234)(336.14188, 5167.4233)(374.175, 1373.515)(353.16516, 8474.913)(379.14377, 4117.9434)
Phenylpropanoids	pterocarpan	(-)-maackiain	1	1	1	2.89262e+06	1	1	84.5625	13506575	1	1	1	(285.06494, 208860.83)(286.06787, 23039.209)(287.07028, 1679.4199)
Phenylpropanoids	pterocarpan	(-)-phaseollidin	1	160406	176088	656585	1	1	209331	1	1.16815e+06	1	1	(324.13525, 9712.784)(325.13687, 5154.2266)(306.13098, 7538.854)(345.75397, 4370.9834)(325.17102, 1328.2733)(329.16882, 3924.1768)(349.1338, 77.17)
Phenylpropanoids	pterocarpan	(-)-phaseollin	1	1	1	1	1	1	1	1	727668	1	1	(323.12, 17052.377)(325.1365, 8096.95)(324.1406, 13785.27)
Phenylpropanoids	pterocarpan	(+)-maackiain	1	1	1	2.89262e+06	1	1	84.5625	13506575	1	1	1	(285.06494, 208860.83)(286.06787, 23039.209)(287.07028, 1679.4199)
Phenylpropanoids	rotenoid	rotenone	1	1	2.0169e+06	1	1	1	1	1	1	1	1	(414.18225, 924.80664)(399.18433, 75446.43)
Phenylpropanoids	simple coumarin	daphnetin	354435	1	1.03809e+06	1	1	460878	1	1	1	1.11586e+06	6577.73	(161.0227, 19681.705)(162.0248, 1445.7267)(163.02116, 830.8867)(183.04271, 1765.5845)
Phenylpropanoids	simple coumarin	esculetin	354435	1	1.03809e+06	1	1	460878	1	1	1	1.11586e+06	6577.73	(161.0227, 19681.705)(162.0248, 1445.7267)(163.02116, 830.8867)(183.04271, 1765.5845)
polypirrole	porphyrin	coproporphyrin III	1	1	1	1	57.0817	1	1	1	1	1101447	1	(668.5258, 24280.713)(669.52795, 1963.6274)
polypirrole	porphyrin	protoporphyrin IX	295489	235945	1	14882466	1.79994e+06	6680.63	7285028	4992666	168138	548233	1	(562.82404, 18149.22)(563.2561, 1432.5034)(562.2659, 200476.56)(563.2685, 46550.133)(564.2707, 4423.0996)(544.2524, 4442.3135)(547.2416, 292.475)(579.2864, 6631.8535)(582.29803, 3803.5)(584.2821, 2325.65)(562.3408, 180375.72)(563.0413, 78880.484)(563.97327, 14368.502)(564.2685, 358.06998)(585.5827, 27337.799)(589.2629, 17745.893)(566.2402, 15978.27)(567.2431, 1682.74)
polypirrole	porphyrin	protoporphyrinogen IX	228292	8.10186e+06	2.26222e+06	917978	3.51006e+06	1	156421	1	1.55556e+06	14606.9	3.08536e+06	(568.9331, 14749.157)(568.49896, 6746.228)(550.0913, 2348.8818)(550.2779, 2901.343)(569.9692, 2650.4233)(571.2947, 16902.78)(572.2986, 2557.09)(553.80554, 1856.0226)(584.31195, 16392.76)(585.3133, 10043.724)(591.55786, 74276.8)(591.28644, 47933.098)(592.28766, 6164.0366)(573.52704, 32306.057)(573.9486, 9419.442)(575.2801, 4245.527)(576.28595, 33545.266)(577.2803, 13060.9795)
polypirrole	porphyrin	uroporphyrin I	1	1	1	168.793	1	5.41555e+06	4.2426e+06	1	1	4.41533e+06	5067338	(821.12964, 79556.07)(822.13196, 9208.33)(821.1328, 77993.78)(822.134, 8935.13)(843.1404, 11680.202)(829.1229, 220.48799)
polypirrole	porphyrin	uroporphyrin III	1	1	1	168.793	1	5.41555e+06	4.2426e+06	1	1	4.41533e+06	5067338	(821.12964, 79556.07)(822.13196, 9208.33)(821.1328, 77993.78)(822.134, 8935.13)(843.1404, 11680.202)(829.1229, 220.48799)
Quinol	quinol	2,3-dimethyl-6-geranylgeranyl-1,4-benzoquinol	1	1	1	1	1	4789.65	1	1	1	1	301251	(433.31512, 13969.536)(416.28897, 2118.912)
Quinol	quinol	2,3-dimethyl-6-phytyl-1,4-benzoquinol	1	1	1	358632	1	1	1	271540	1	1	1	(439.36435, 7143.69)(421.335, 4537.6685)
Quinol	quinol	2-methyl-6-geranylgeranyl-1,4-benzoquinol	1	739862	1	1	1	1	9917760	1.89136e+06	3513683	5.13633e+06	2226929	(398.3225, 24552.25)(399.3254, 2554.27)(379.29004, 3938.2864)(397.1186, 33329.42)(398.12146, 2804.844)(423.56216, 1100.5375)(401.27084, 63624.98)(402.27322, 8405.698)
Quinol	quinol	2-methyl-6-phytyl-1,4-benzoquinol	1	1	1	1	1	1	1	112858	2.89207e+06	1	1	(403.3617, 25304.303)(404.3643, 3602.71)(420.38757, 32825.72)(421.39038, 4020.0403)(425.34644, 21351.387)(426.34573, 4885.1665)(407.3209, 4201.23)
Quinol	quinol	3''-hydroxy-geranylhydroquinone	1	1	1	139.838	1	1	1	1	2966.88	3.56927e+06	1	(263.16562, 92552.336)(264.16736, 8843.28)(265.18155, 1354030.6)(266.1846, 197350.25)(267.19067, 15165.266)(290.1587, 83.77)(269.1494, 807.8333)(270.1447, 1042.2)(272.151, 16618.05)
Quinol	quinol	demethylphylloquinol	1	1	1	1	1	1	1	568610	1	1	1	(468.37158, 30317.953)(469.37442, 4082.9968)
Quinol	quinol	geranylhydroquinone	3.26172e+06	2.74699e+06	613269	948397	3.57038e+06	3.58848e+06	14236.4	1	2840.91	60463684	2.49686e+06	(246.59793, 291599.6)(248.17456, 91892.07)(231.1652, 257.38)(231.16087, 201281.8)(232.16353, 14250.771)(249.18744, 4494133.5)(250.19057, 745179.94)(251.1931, 49306.793)(269.3903, 37008.215)(270.65414, 2586.9114)(251.40135, 13681.697)(255.1532, 1719.61)
Quinone	hydroxyanthraquinone	chrysophanol	1	114.326	1	16043779	1	1	3.75088e+06	36835756	1	1	956069	(255.05557, 338114.56)(256.05844, 41414.992)(257.06064, 3658.1868)
Quinone	menaquinone	menaquinone-1	1	459819	1	2.5361e+06	217611	1	1.58266e+06	103.94	1	5002180	338640	(266.84253, 21267.41)(267.92426, 3412.6804)(260.1498, 22754.44)(262.3597, 33592.777)(243.12386, 32941.992)(245.63255, 10970.703)(246.13591, 9271.29)(249.1131, 1017.98)(240.14227, 25291.762)(241.14551, 2132.685)
Quinone	ubiquinone	ubiquinone-1	6488406	765550	1	1.71541e+06	692855	10229.2	661172	664974	2988.4	1	364651	(250.88673, 16588.855)(251.13655, 2484.3923)(255.13365, 3284.71)(270.03555, 21403.588)(271.04602, 3748.2722)(251.95648, 8571.2705)(254.15125, 8074.54)(276.12088, 526.672)(258.26743, 41273.293)(259.103, 1463.1167)
Quinone	ubiquinone	ubiquinone-2	1.20407e+06	126044	96.1898	1.25866e+06	1.05453e+06	958625	977376	1	1	4721.48	1	(318.72217, 7088.309)(300.178, 11112.532)(301.18143, 1994.93)(320.86304, 9724.493)(302.18704, 8245.716)(344.73593, 2575.0867)
Secondary metabolite	coniferyl ester" "a secondary metabolite	coniferyl acetate	1	1	1	1	203579	710632	598314	1	365190	1.22696e+06	53.6243	(223.09822, 6539.562)(223.0988, 17301.7)(208.09734, 523.83)(243.50218, 17503.406)(227.1302, 6431.98)(245.0815, 5273.0366)
Secondary metabolites	polyketide	aloesone	1	1	1	251.684	1	1	3.75088e+06	36552832	1.23613e+06	1	956069	(233.08038, 18691.217)(235.10976, 4261.3667)(237.11296, 5122.3735)(255.05591, 348730.0)(256.05878, 43749.96)(257.06116, 4745.42)
Secondary metabolites	polyketide	barbaloin	1	1	1	666293	1	1	1	1	3861.41	1	1	(403.1395, 1573.62)(436.1629, 9100.59)(441.11182, 23765.977)(442.1094, 2546.1733)
Secondary metabolites	polyketide	chrysophanol anthrone	1	1	1	10428.4	1	1	1	1	1	1	58.634	(245.1036, 917.87)(263.13156, 53017.27)(244.45421, 4386.5234)
Secondary metabolites	polyketide	olivetol	1	1	1	1	1	1	1	1	99115.6	1	1	(187.10051, 6761.0864)(190.11157, 665.9167)
Secondary metabolites	polyketide	tetraketide pyrone	1	235151	1	298424	203579	1	1	1	1	1	53.6243	(223.09773, 8501.854)(242.13986, 3910.3352)(246.1364, 28754.78)(251.0945, 893.80664)
Secondary metabolites	secondary metabolite	(1E,6E)-1-(4-hydroxyphenyl)-7-phenylhepta-1,6-diene-3,5-dione	1	1	1	1	1	11775730	1	1	1	1	1	(310.4872, 228073.7)(311.48965, 26961.664)(312.1573, 1558.1699)
Secondary metabolites	secondary metabolite	(4E,6E)-1-(4-hydroxyphenyl)-7-phenylhepta-4,6-dien-3-one	2210900	1.18655e+06	436296	1012126	621554	1827516	2200411	1	287388	1.77628e+06	1.16217e+06	(280.08694, 8822.398)(281.31992, 3904.2874)(262.77444, 60306.156)(263.95502, 3716.5906)(265.14185, 121721.914)(281.1362, 26744.19)(282.1388, 572.96)(262.09534, 31643.115)(264.36676, 7004.4854)(265.23575, 85578.74)(266.14713, 8432.811)(297.94342, 8181.473)(301.17953, 401.04666)(279.15744, 1356.9722)(303.13312, 6532.9336)(304.13272, 1589.0099)(284.15652, 4412.0117)
Secondary metabolites	secondary metabolite	(S)-DNPA	1	1	1	1	1	1	1	13631269	1	1	1	(309.0757, 20147.64)(310.0784, 1678.2733)
Secondary metabolites	secondary metabolite	5-methyl-phenazine-1-carboxylate	1	1	1	1	1	1	1	1	2571.5	1	1	(225.0757, 2407.44)(240.086, 2371.07)
Secondary metabolites	secondary metabolite	bisdemethoxycurcumin	1	1	1	676570	1	1	1	1	1	1	1	(311.12537, 7743.3267)(313.14026, 1175.7301)
Secondary metabolites	secondary metabolite	hydroxyversicolorone	1	1	1	1	1	548987	1	497371	1	1	1	(383.06564, 15998.2)(401.10684, 29706.1)(402.1096, 2262.1667)(411.08328, 4214.6997)
Secondary metabolites	secondary metabolite	methoxyanigorufone	54.2163	327302	1	199762	1	1	687692	1	1	2902.72	1	(287.10318, 3770.7434)(268.09393, 16269.383)(269.10083, 2878.5332)(269.09955, 4750.7183)(304.13538, 2828.1138)(286.12686, 8101.597)(313.10733, 1327.701)
Secondary metabolites	secondary metabolite	phlorisovalerophenone	1	1	1	1	1	1	1	1	6.35429e+06	1	1	(194.0822, 775.4666)(211.09904, 39787.8)(212.1018, 694.07)(228.12639, 1119.7767)(213.11482, 1071.5466)(214.12512, 7282.6133)(215.13, 8895.7705)(233.08038, 10667.5625)
Secondary metabolites	secondary metabolite	versicolorone	1	1	1	1	1	1	1	81784.4	1	1	1	(411.08334, 16127.344)(412.0851, 1476.4434)
Secondary metabolites	secondary metabolite	versiconal hemiacetal acetate	1	1	1	1	1	1	1	20543.3	1	1	1	(417.1021, 84491.15)(418.1048, 10040.005)
Secondary metabolites	secondary metabolite	versiconol	1	1	1	1	1	1	1	972758	1	1	1	(365.09293, 165262.55)(345.09082, 7564.42)(346.0909, 1075.3833)(379.10757, 25629.768)(380.1101, 1534.6967)(382.06863, 21087.979)(383.06564, 11049.53)
Secondary metabolites	secondary metabolite	versiconol acetate	1	1	1	1	1	5434.42	1	1.54265e+06	1	1	1	(382.06863, 26316.432)(383.06564, 15175.97)(401.1066, 27177.47)(402.10944, 2043.265)(423.0743, 1424.7032)
sphingoid base	sphinganine	sphinganine	34255828	22921668	37955632	1	55190056	37602812	65491816	45540872	47325636	56013792	68685424	(310.29813, 123934.5)(311.30087, 17807.295)(312.30463, 640.344)
sphingoid base	sphingoid 1-phosphate	phytosphingosine 1-phosphate	1	1	331406	809860	196899	1	6206086	1	1	693122	2394422	(400.75812, 2922.5713)(401.26553, 22303.652)(402.2713, 6565.075)(414.28772, 10005.062)(420.14905, 3106.3545)(401.22644, 18987.182)
sphingoid base	sphingoid 1-phosphate	sphinganine 1-phosphate	1	1	4.44976e+06	1	1	857333	1	1	1	1	1	(404.25, 7435.35)(385.22815, 28097.03)(386.2305, 4813.857)
sphingoid base	sphingoid 1-phosphate	sphingosine 1-phosphate	1	1	1	1	1	1	1	1	1	1	2394422	(401.22427, 36097.656)(402.22668, 5774.027)(385.2365, 2186.95)
sphingoid base	sphingoid base	3-dehydrosphinganine	1	1	1	1	258051664	185122544	283666464	342437	1	267654416	291407264	(284.66696, 69997.53)(285.28732, 9998.103)(286.28967, 420.57428)(284.84045, 104011.71)(285.28806, 32932.35)(286.29044, 1740.2725)(308.2823, 3484.588)
sphingoid base	sphingoid base	4,8-sphingadienine	246792	1	256046	1.35764e+06	655408	228599	801842	352627	6514.37	591420	820477	(282.50085, 256438.19)(283.50357, 32994.04)(284.284, 200967.52)(285.2869, 23391.117)(300.2771, 1804.4767)(298.29816, 17107.488)(299.302, 903.70844)
sphingoid base	sphingoid base	a 4-hydroxy-8-sphingenine	1	1	1	1	1	1	1	1	1	1	2353985	(318.2881, 478.09)(322.26163, 522.30334)
sphingoid base	sphingoid base	a sphinganine	34255828	22921668	37955632	1	55190056	37602812	65491816	45540872	47325636	56013792	68685424	(310.29813, 123934.5)(311.30087, 17807.295)(312.30463, 640.344)
sphingoid base	sphingoid base	phytosphingosine	504709	72.5194	1	483497	1	1	1	78.159	8972.27	1.144e+06	1	(341.2905, 27743.06)(342.2933, 1900.0422)
sphingoid base	sphingoid base	sphinganine (C20)	369674	2842.07	574403	265989	924313	381039	1.35268e+06	856308	662462	858584	1.01239e+06	(338.3284, 137271.2)(339.33115, 22443.768)(340.3348, 1448.1317)
sphingoid base	sphingoid base	sphingosine	1	1	1	1	258051664	185122544	283666464	342437	1	267654416	291407264	(284.66696, 69997.53)(285.28732, 9998.103)(286.28967, 420.57428)(284.84045, 104011.71)(285.28806, 32932.35)(286.29044, 1740.2725)(308.2823, 3484.588)
Steroid	&Delta;<sup>14</sup>steroid	4&alpha;-methyl-5&alpha;-ergosta-8,14,24(28)-trien-3&beta;-ol	1	1	1	978891	1	1	1	724575	1	1	1	(438.36148, 40217.246)(439.36435, 4978.6953)
Steroid	&Delta;<sup>14</sup>steroid" "a 3&beta;-hydroxysteroid	14-demethyllanosterol	1	1	1	978891	1	1	1	724575	1	1	1	(438.36148, 40217.246)(439.36435, 4978.6953)
Steroid	&Delta;<sup>14</sup>steroid" "a 3&beta;-hydroxysteroid	4&alpha;-methyl-5&alpha;-cholesta-8,14,24-trien-3&beta;-ol	1	1	1	1	1	1	1	349185	1	1	1	(421.33597, 5152.4663)(424.34726, 25653.947)(425.35007, 2828.3533)
Steroid	&Delta;5,7-sterol	5-dehydro episterol	1	1	1	1	1	1	1	349185	1	1	1	(421.33597, 5152.4663)(424.34726, 25653.947)(425.35007, 2828.3533)
Steroid	&Delta;5,7-sterol	5-dehydroavenasterol	1	1	1	978891	1	1	1	724575	1	1	1	(438.36148, 40217.246)(439.36435, 4978.6953)
Steroid	17&alpha;-hydroxy-C<sub>21</sub>-steroid	17-&alpha;-hydroxyprogesterone	4.68318e+06	2.68785e+06	17179804	7.05364e+06	1.94844e+06	2676923	17920980	1468916	1	5682751	1.51818e+06	(330.22437, 84370.11)(331.2267, 7786.0)(331.2281, 66.08)(313.22525, 2799.345)(348.2612, 8986.46)(353.21655, 32171.229)(354.21948, 1513.69)
Steroids	3&beta;-hydroxy-4&alpha;-carboxysteroid	4&alpha;-carboxy-4&beta;-methyl-5&alpha;-cholesta-8,24-dien-3&beta;-ol	1	1	1	1	1	1	1	1	1	1	131425	(468.33505, 4698.0903)(446.32254, 3012.0066)
Steroids	3&beta;-hydroxy-4&alpha;-carboxysteroid	4&alpha;-carboxy-4&beta;-methyl-5&alpha;-cholesta-8-en-3&beta;-ol	1	1	1	1	1	1	1	1	931360	1	1	(425.34286, 37854.44)(426.34573, 4702.8667)(447.3859, 15965.37)(448.3892, 2426.16)
Steroids	3&beta;-hydroxy-4&alpha;-carboxysteroid	4&alpha;-carboxy-5&alpha;-cholesta-8,24-dien-3&beta;-ol	154271	47.6702	255684	1	1	294166	118030	1	1	2759.02	256028	(455.15717, 3535.5312)(455.32138, 3573.7734)(433.31335, 10469.987)
Steroids	3&beta;-hydroxysteroid	(24R)-cholest-5-ene-3&beta;,24-diol	1	1	1	1	1	1	1	112858	1	1	1	(425.35007, 3766.4968)(407.3209, 4201.23)
Steroids	3&beta;-hydroxysteroid	14-oxolanosterol	1	1	1	1	1	1	1	568610	1	1	1	(468.37158, 30317.953)(469.37442, 4082.9968)
Steroids	3&beta;-hydroxysteroid	4&alpha;-carboxy-5&alpha;-cholesta-7,24-dien-3&beta;-ol	154271	47.6702	255684	1	1	294166	118030	1	1	2759.02	256028	(455.15717, 3535.5312)(455.32138, 3573.7734)(433.31335, 10469.987)
Steroids	3&beta;-hydroxysteroid	4&alpha;-formyl-5&alpha;-cholesta-7,24-dien-3&beta;-ol	1	1	1	1.0222e+06	1	1	1	1	1	1	1	(395.33926, 857.3034)(421.33408, 3503.03)
Steroids	3&beta;-hydroxysteroid	4&alpha;-formyl-5&alpha;-cholesta-8,24-dien-3&beta;-ol	1	1	1	1.0222e+06	1	1	1	1	926655	1	1	(395.33926, 857.3034)(440.3409, 85088.01)(441.34363, 11563.718)(421.33408, 3503.03)
Steroids	3&beta;-hydroxysteroid	4&alpha;-hydroxymethyl-5&alpha;-cholesta-7,24-dien-3&beta;-ol	1	1	1	1.87328e+06	1	1	1	1.50233e+06	1	1	1	(421.335, 2915.7932)(424.3461, 7772.035)(425.35007, 1307.5133)
Steroids	3&beta;-hydroxysteroid	4&alpha;-hydroxymethyl-5&alpha;-cholesta-8,24-dien-3&beta;-ol	1	1	1	1.87328e+06	1	1	1	1.50233e+06	1	1	1	(421.335, 2915.7932)(424.3461, 7772.035)(425.35007, 1307.5133)
Steroids	3&beta;-hydroxysteroid	ergosterol	1	1	1	1	1	1	1	349185	1	1	1	(421.33597, 5152.4663)(424.34726, 25653.947)(425.35007, 2828.3533)
Steroids	3&beta;-hydroxysteroid" "an ecdysteroid	ecdysone	13217.5	773376	5.02025e+06	1.80987e+06	436002	6317496	1.84231e+06	892238	1	2.80063e+06	4.97627e+06	(487.3034, 8766.712)(488.30777, 702.80994)(448.31992, 23421.494)(466.07422, 7502.1953)(482.34863, 103646.86)(483.35144, 17680.549)(484.35486, 2223.2568)(470.33212, 23642.846)
Steroids	3&beta;-hydroxysteroid" "an ecdysteroid 22-phosphate	ecdysone 22-phosphate	721024	1.54626e+06	10514578	411579	1.29524e+06	1.13705e+06	1	176696	844258	214883	447029	(544.931, 44927.895)(547.2683, 28291.799)(548.27075, 4359.2466)(527.87, 8075.712)(529.2709, 1701.585)(543.94165, 13411.607)(545.61346, 1702.2534)(529.94354, 6315.723)(531.2764, 108.06)(561.795, 4557.036)(563.29486, 15003.671)(564.29645, 2662.3164)(543.5663, 40931.535)(544.67365, 10333.013)(544.2963, 1331.63)(569.25793, 10038.054)(567.24884, 3382.3035)(550.05255, 5068.7295)
Steroids	3-oxo-&Delta;<SUP>4</SUP>-steroid	androst-4-ene-3,17-dione	1	1	1	1	1	1	2.06523e+06	1	1	3905.51	1	(288.19183, 69373.055)(289.1942, 3269.26)(270.18237, 43941.67)(309.17435, 78168.72)(310.17618, 1636.9766)(295.18875, 12264.925)
Steroids	3-oxo-&Delta;<SUP>4</SUP>-steroid" "a C<sub>21</sub>-steroid" "a progestogen	progesterone	238573	1	2.54465e+06	905304	798818	1	1	703382	52.3647	1	1	(318.2285, 9023.3)(315.74, 7941.8896)(297.22894, 14355.844)(298.23227, 1399.7666)(335.2665, 9011.11)(337.22076, 26335.188)(338.22424, 2468.7178)
Steroids	3-oxosteroid	3-dehydro-4-methylzymosterol	1	1	1	1	1	1	1	349185	1	1	1	(421.33597, 5152.4663)(424.34726, 25653.947)(425.35007, 2828.3533)
Steroids	4-hydroxy-3-polyprenylbenzoate	3-geranyl-4-hydroxybenzoate	270207	252546	1	1.21248e+06	329724	1	1	1	295619	1	210672	(273.15198, 515.32666)(255.13374, 10491.94)(260.15106, 143817.2)(274.17438, 27470.81)(275.17575, 1525.11)(296.14066, 30344.29)(297.13733, 830.36005)(279.52664, 7375.5674)(281.38583, 13388.405)(282.13184, 3260.5332)
Steroids	bile acid	6-&beta;-hydroxylithocholate	1	1	1	62.9438	1	1	1.07598e+06	1	1	9942.54	1	(373.2646, 12396.505)(414.2619, 21168.145)(415.266, 253.2)(401.2704, 80703.48)
Steroids	bile acid	deoxycholate	1	1	1	62.9438	1	1	1.07598e+06	1	1	9942.54	1	(373.2646, 12396.505)(414.2619, 21168.145)(415.266, 253.2)(401.2704, 80703.48)
Steroids	bile acid	hyodeoxycholate	1	1	64.8103	62.9438	1	1	1.07598e+06	1	1	9942.54	1	(373.2646, 12396.505)(414.27002, 19083.373)(415.266, 253.2)(400.46832, 64620.93)
Steroids	bile acid	taurochenodeoxycholate	209381	3514970	2626720	142.821	1.04069e+06	258986	4.02773e+06	243067	75.5381	1	8219.49	(500.52194, 7142.5474)(501.28665, 1032.26)(482.28232, 7842.0283)(501.0893, 4331.9097)(483.92468, 8788.082)(486.09286, 2997.402)(522.3415, 847.13007)(498.31024, 10127.382)(499.31116, 1682.4049)(527.2939, 33951.9)(505.26807, 14329.057)(505.98337, 19342.365)(506.28198, 7119.4434)(507.2836, 146.88)
Steroids	bile acid	taurohyocholate	2.44288e+06	395819	131.696	7065888	11436.5	1	5297407	6155684	1.96608e+06	254859	692732	(514.5764, 6207.744)(496.6298, 19794.525)(497.25974, 3268.99)(518.9594, 8745.134)(517.2782, 1641.81)(500.09534, 8755.491)(500.71387, 5635.6143)(534.9816, 1312.9767)(514.40265, 106385.08)(515.3048, 37587.81)(516.303, 6772.865)(540.2762, 4328.5986)(543.2837, 2015.1766)(522.0557, 6965.0166)(524.27496, 5768.1426)
Steroids	bile acid" "a sterol	muricholate	7667.62	3428.4	429090	5421.14	1	489179	88696.3	1	1	226906	402829	(407.2834, 6769.597)(425.3127, 11593.271)(430.93262, 9264.933)(413.25497, 58787.613)(414.25806, 24517.184)(415.26505, 1963.6)
Steroids	bilin	bilirubin	1	629464	1984.91	297370	308572	738580	1	1	561677	1	8.37988e+06	(582.2634, 3597.28)(566.74786, 9033.423)(565.23444, 1997.6034)(568.7591, 20768.115)(567.25055, 4741.1865)(601.28357, 10266.04)(603.0452, 2495.135)(606.3068, 717.39)(584.7016, 67520.625)(585.911, 31824.375)(586.62146, 12108.173)(588.2849, 1965.7)(610.2578, 3513.06)
Steroids	bilin	biliverdin-IX-&alpha;	5258193	1	1	1.40526e+06	1	1.35034e+06	1	1	1	1	16807764	(569.2604, 212.67)(599.25995, 307587.53)(600.26227, 89987.77)(601.2662, 9504.696)(585.20886, 86024.63)(586.2115, 21113.82)(587.2105, 3510.1335)
Steroids	bilin	red chlorophyll catabolite	478253	1	135037	191468	1	1	374384	1	938957	1	662151	(628.2828, 6551.983)(610.26654, 15735.997)(611.269, 2015.16)(629.66187, 8315.164)(631.1808, 868.81744)(609.7746, 12772.013)(610.2808, 3212.1433)(644.29694, 4923.9233)(627.54987, 10871.79)(628.3028, 973.8433)(635.2775, 6117.057)
Steroids	biopterin	7,8-dihydrobiopterin	1	1	1	824091	1	1	1	1	1	1	1	(244.12213, 846.76337)(257.13333, 19870.92)
Steroids	bitter acid	4-prenylphlorisovalerophenone	2.74633e+06	2936042	743406	590338	4579179	1.72356e+06	3569815	1	14996.5	1862629	5.60369e+06	(277.64407, 666.99255)(261.18488, 9205.8545)(262.1404, 576.898)(279.158, 395011.25)(280.16064, 72220.12)(281.16202, 4484.956)(260.89752, 11520.379)(262.14056, 995.2999)(295.17, 435.53003)(302.372, 11878.953)(302.6409, 1194.4984)(284.79218, 2589.07)(285.68814, 2129.5234)(286.1403, 1788.2225)
Steroids	bitter acid	diprenylphlorisobutyrophenone	20926652	34171.6	551592	167.332	1	3537.57	20966.7	1.45219e+06	1	9465.6	13767.6	(331.52914, 5208.2217)(317.18814, 1000.09)(332.20428, 2708.3684)(349.2167, 14972.982)(336.17712, 97130.664)(337.17984, 18820.84)(338.18106, 3773.5598)
Steroids	bitter acid	diprenylphlorisovalerophenone	9475.1	7462.27	5.77741e+06	1.83084e+06	8.15593e+06	3.42719e+06	7071645	1.59424e+06	1	389726	5.69885e+06	(345.39273, 4240.5527)(348.2193, 28013.17)(330.3634, 8879.177)(332.20306, 18273.15)(346.21854, 18778.77)(347.22134, 2386.7249)(328.2096, 23017.486)(329.21313, 6743.203)(345.63937, 1382.238)(371.2092, 7675.3896)(372.2056, 1008.92334)(350.19107, 7557.5815)(351.19116, 195.28334)
Steroids	hydroxysteroid	secalciferol	1	810296	1	1	1	498597	1	1	1	1	1	(398.82605, 16375.621)(399.32507, 2478.8135)(421.311, 16809.977)(422.3139, 491.96)
Steroids	steroid	11-desoxycortisol	442383	4454076	10234.6	938022	4.78698e+06	832876	2.25737e+06	1.66219e+06	1	1.19692e+06	6.49803e+06	(346.21796, 25256.55)(347.22083, 3793.931)(328.2082, 18804.408)(329.21313, 6668.487)(330.55753, 54618.305)(331.22537, 8274.965)(367.25476, 15409.77)(346.2396, 55.42)(371.38223, 11439.716)(373.37946, 8181.4478)(374.21045, 17813.502)
Steroids	steroid	24-alkyl sterol 1	1	1	1	1	1	1	1	349185	1	1	1	(421.33597, 5152.4663)(424.34726, 25653.947)(425.35007, 2828.3533)
Steroids	steroid	24-alkyl sterol 2	1	1	1	1.87328e+06	1	1	1	1.50233e+06	1	1	1	(421.335, 2915.7932)(424.3461, 7772.035)(425.35007, 1307.5133)
Steroids	steroid	24-alkyl sterol 3	1	1	1	1.87328e+06	1	1	1	1.50233e+06	1	1	1	(421.335, 2915.7932)(424.3461, 7772.035)(425.35007, 1307.5133)
Steroids	steroid	24-methylenecycloartanol	1	1	1	1	1	1	1	1	9025.97	1	1	(447.3854, 19649.36)(448.3892, 2426.16)
Steroids	steroid	26-degluco-protodioscin	1	3.5444e+06	2.63466e+06	1	1	111073	1	1	1	1	1	(868.4736, 106615.16)(869.47614, 40537.234)(870.47784, 5845.215)(892.4664, 7000.063)(893.46893, 1332.0533)
Steroids	steroid	3-O-&beta;-D-glucoside digitoxigenin	705423	3064508	8273500	3.84413e+06	314668	3.7266e+06	1	281490	1	369973	2.88626e+06	(540.23126, 11424.055)(539.30994, 7163.286)(519.1515, 46946.395)(519.30334, 22472.729)(520.3075, 1224.05)(539.0533, 9055.085)(539.304, 237.37)(520.3015, 16946.986)(521.30664, 1818.1367)(524.31604, 4503.54)(525.3173, 180.58)(555.3295, 30399.08)(556.33966, 25045.912)(561.7889, 1100.3251)(562.282, 802.8)(541.9992, 48449.69)(543.5398, 18214.102)(544.79395, 1229.4425)
Steroids	steroid	4&alpha;-formyl,4&beta;,14&alpha;-dimethyl-9&beta;,19-cyclo-5&alpha;-cholest-24-en-3&beta;-ol	1	1	1	1	1	1	1	568610	1	1	1	(468.37158, 30317.953)(469.37442, 4082.9968)
Steroids	steroid	4,5&beta;-dihydrocortisone	323346	92.6744	1	6806.78	1	796808	1.01493e+06	1	1	1	1	(386.2959, 5908.9526)(345.20267, 10799.557)(346.2169, 1883.4501)(347.21472, 218.99)(371.2099, 13557.6)
Steroids	steroid	5-&alpha;-pregnane-3,20-dione	1	1	1	54.8616	1	120794	1	1	1	2574.48	49.9924	(320.2438, 37271.7)(321.24765, 5801.7695)(316.27216, 8503.49)
Steroids	steroid	cortisone	2.00319e+06	1.69441e+06	1.44813e+06	1.04764e+06	1.59158e+06	3.61912e+06	4.18294e+06	1.27881e+06	1.43237e+06	4.17304e+06	8866030	(361.4603, 9217.916)(362.99557, 2997.4563)(365.2094, 104.565)(343.4897, 5775.9043)(343.1845, 172.855)(362.32443, 2357.2925)(363.20093, 2961.545)(365.2155, 1379.57)(345.80115, 3670.2656)(378.8903, 50146.88)(379.22446, 8674.345)(362.01718, 8210.5)(385.1923, 8321.497)(386.79877, 3338.564)(388.1884, 5708.83)(366.30194, 23273.727)(366.67642, 1691.4166)
Steroids	steroid	digiproside	1.59262e+06	1	1	1	87.9011	1	1	1	1.0819e+06	1	1	(520.30426, 26494.896)(521.30664, 1947.11)(543.28827, 8834.0625)(544.2956, 1749.7)(525.7834, 7158.645)(528.29, 26095.988)(531.2975, 8081.2)
Steroids	steroid	digitoxigenin	401548	380249	184882	1.17208e+06	1	377179	329804	1	3274.35	328419	1	(357.23462, 5449.18)(359.24896, 1589.425)(358.15295, 66509.86)(359.25595, 11896.161)(379.2895, 3526.79)(400.19098, 24638.033)(400.24606, 8260.015)(401.258, 3339.005)(379.22336, 12266.322)
Steroids	steroid	digitoxigenin 3-O-&beta;-D-quinovoside	1.59262e+06	8120.94	1.21852e+06	87407760	2.44223e+06	13609463	2554.93	1	1.0819e+06	347804	1	(520.55414, 12811.749)(521.30664, 1947.11)(505.31412, 3683.2234)(522.5292, 337626.25)(522.5802, 104676.9)(523.3314, 14425.336)(544.3723, 9589.068)(546.7051, 657.09595)(526.7017, 34109.91)(526.8558, 13718.205)(531.2975, 8081.2)
Steroids	steroid	glucodigifucoside	12144.8	2.63415e+06	22309542	582680	1	9898334	1	1	424648	1	567843	(682.85504, 2209.4485)(664.5877, 4520.7627)(667.349, 15006.94)(668.3511, 2664.13)(683.3741, 27673.803)(684.36456, 8731.717)(666.75507, 12537.382)(667.7562, 1973.07)(700.3864, 1223.2667)(682.3813, 96304.0)(683.38367, 26922.908)(684.38306, 8251.639)(711.1211, 1488.3337)(687.92993, 2806.896)
Steroids	sterol	(24R)-cholest-5-ene-3&beta;,7&alpha;,24-triol	1	1	1	1	1	1	1	1	252931	1	1	(441.34354, 11143.313)(423.31396, 2108.6199)
Steroids	sterol	4&alpha;,14&alpha;-dimethyl-9&beta;,19-cyclo-5&alpha;-cholest-24-en-3-one	1	1	1	978891	1	1	1	724575	1	1	1	(438.36148, 40217.246)(439.36435, 4978.6953)
Steroids	sterol	4&alpha;-carboxy,4&beta;,14&alpha;-dimethyl-9&beta;,19-cyclo-5&alpha;-cholest-24-en-3&beta;-ol	1	1	1	2.09355e+06	1	330087	1	116.966	1	1	1	(438.36078, 28361.018)(439.36374, 4908.6025)(482.34924, 10537.696)(483.35226, 1206.9667)
Steroids	sterol	avenastenone	1	1	1	978891	1	1	1	724575	1	1	1	(438.36148, 40217.246)(439.36435, 4978.6953)
Steroids	sterol	episterone	1	1	1	1	1	1	1	349185	1	1	1	(421.33597, 5152.4663)(424.34726, 25653.947)(425.35007, 2828.3533)
Steroids	sterol 3-&beta;-D-glucoside	3-O-&beta;-D-glucosyl-brassicasterol	227654	1	214452	269718	1	7682.04	260767	1	1	1	875901	(542.3917, 4129.426)(584.7047, 18173.64)(585.4146, 2966.103)(570.4123, 5188.6)
Steroids	sterol 3-&beta;-D-glucoside	cholesteryl-&beta;-D-glucoside	1.58503e+06	1	258484	1	1	5460.4	1	55.622	3448494	58.5206	433681	(548.41406, 369.03)(532.4186, 9427.55)(536.9221, 2117.457)(566.44244, 2950.6558)(573.74695, 50761.234)(572.9078, 12886.263)(574.4179, 719.3)
Steroids	sterol 3-&beta;-D-glucoside	solasodine 3-O-&beta;-D-glucopyranoside	2349073	1.51554e+06	477148	1	1	653444	176099	248657	1.54014e+06	24310.7	242073	(559.7372, 37701.082)(560.11383, 9047.262)(602.8992, 8233.62)(604.3955, 1720.35)(559.39215, 27092.62)(560.39435, 1836.1733)(579.40247, 6755.027)(600.43787, 7985.396)(581.3819, 23488.477)(582.3842, 2009.7233)(578.41284, 14026.432)(579.41486, 2826.655)
Steroids	sterol 3-&beta;-D-glucoside	stigmasterol 3-O-&beta;-D-glucoside	1.83038e+06	1.90406e+06	2.26129e+06	1.20222e+06	426432	1.92992e+06	1.12162e+06	611936	1	1.18319e+06	1.83764e+06	(577.4329, 1535.8975)(556.4202, 27459.43)(557.42303, 3916.2634)(595.461, 3598.6367)(596.4649, 9723.412)(597.46564, 1400.5292)(574.4534, 38063.715)(575.4561, 5633.9146)(598.42755, 21758.32)(599.43024, 3659.42)
Terpenoids	cannabinoid	cannabichromenate	501730	317571	10074560	95.4537	1.77295e+06	1	1	4984.79	1	1	296722	(358.81024, 3364.621)(341.9474, 497.475)(359.21176, 9626.751)(342.2194, 2408.05)(380.20007, 33886.9)(381.20316, 8401.228)(363.5246, 12065.238)(364.52554, 1360.6323)
Terpenoids	cannabinoid	cannabichromene	238573	1	2.54465e+06	905304	798818	1	1	703382	1	1	1	(315.23947, 3952.082)(297.22894, 14355.844)(298.23227, 1399.7666)(337.22064, 27535.602)(338.22424, 2468.7178)
Terpenoids	cannabinoid	cannabidiol	238573	1	2.54465e+06	905304	798818	1	1	703382	1	1	1	(315.23947, 3952.082)(297.22894, 14355.844)(298.23227, 1399.7666)(337.22064, 27535.602)(338.22424, 2468.7178)
Terpenoids	cannabinoid	cannabidiolate	501730	317571	10074560	95.4537	1.77295e+06	1	1	4984.79	1	1	296722	(358.81024, 3364.621)(341.9474, 497.475)(359.21176, 9626.751)(342.2194, 2408.05)(380.20007, 33886.9)(381.20316, 8401.228)(363.5246, 12065.238)(364.52554, 1360.6323)
Terpenoids	cannabinoid	cannabigerolate	13296623	1	1	27451	7032524	825952	1	4.20486e+06	358201	1	3.42547e+06	(359.21365, 32383.832)(360.20593, 9188.316)(361.19373, 3441.6902)(343.57788, 9877.464)(345.0968, 19860.021)(346.2191, 30090.734)(342.22275, 15174.763)(343.22806, 2461.6934)(384.97534, 1469.6174)(364.20645, 13309.022)(365.20914, 5330.0903)
Terpenoids	cannabinoid	cannabinerolate	13296623	2.42353e+06	1.23353e+06	2.76603e+06	7032524	825952	1469388	4.20486e+06	358201	29042.1	3.42547e+06	(359.34595, 27355.06)(360.21066, 7118.724)(361.19373, 3441.6902)(343.7538, 9239.166)(345.0968, 19860.021)(346.2191, 30090.734)(361.22617, 246.73334)(342.2237, 62361.453)(343.22845, 11950.619)(359.24728, 14965.552)(360.2488, 185.97)(385.08356, 17177.795)(386.2307, 7892.1665)(364.33112, 11870.968)(365.20914, 5330.0903)
Terpenoids	diol" "a monoterpenoid	a limonene-1,2-diol	1	1	1	1	1	1	1	3.10734e+06	1	1	1	(152.12126, 49142.934)(175.11198, 12209.409)
Terpenoids	diterpenoid	(-)-9&beta;-pimara-7,15-dien-19-al	1	52.3086	1	1	1	1	1	1	1	1	1	(309.2098, 8821.06)(292.2124, 319.25)
Terpenoids	diterpenoid	(-)-9&beta;-pimara-7,15-dien-19-oate	1	1	1	1	1	1	1	3393148	1	1	1	(302.2325, 102188.086)(303.2352, 8199.853)
Terpenoids	diterpenoid	(-)-9&beta;-pimara-7,15-dien-19-ol	1	1	1	1	1	1	1	1	1	1	4131.45	(270.23303, 9353.96)(294.2318, 191.855)
Terpenoids	diterpenoid	(-)-9&beta;-pimara-7,15-diene	1	1	1	1	3691.96	1	394565	1	1	336633	446046	(295.23514, 23532.19)(296.2458, 2123.1772)
Terpenoids	diterpenoid	(+)-copalyl diphosphate	481354	1	1	1	1	1	1	1	1	1	1	(447.2006, 25460.88)(448.20316, 2526.3499)
Terpenoids	diterpenoid	(+)-isopimara-7,15-diene	1	1	1	1	3691.96	1	394565	1	1	336633	446046	(295.23514, 23532.19)(296.2458, 2123.1772)
Terpenoids	diterpenoid	(13E)-labda-7,13-dien-15-yl diphosphate	481354	1	1	1	1	1	1	1	1	1	1	(447.2006, 25460.88)(448.20316, 2526.3499)
Terpenoids	diterpenoid	10&beta;,14&beta;-dihydroxytaxa-4(20),11-dien-5&alpha;-yl acetate	2.53312e+06	3.05272e+06	12035032	2.28101e+06	2.91095e+06	7772010	13894496	1	1	1.89163e+06	5.78308e+06	(344.23938, 85347.695)(345.24185, 7977.301)(346.23938, 132.61)(386.33838, 2746.2935)(388.2327, 820.62)
Terpenoids	diterpenoid	13-epi manoyl oxide	1	1	1	1	1	1	1	69.0189	1	1	76.8454	(295.23517, 19885.81)(296.24622, 3210.9849)
Terpenoids	diterpenoid	2&alpha;, 7&beta;-dihydroxytaxusin	2871.43	871518	234556	1493308	2281974	339845	793257	181999	1195623	411734	2.0418e+06	(538.08405, 5750.1963)(519.459, 7221.032)(520.5873, 706.61005)(541.47644, 4135.432)(540.266, 2876.7598)(521.8328, 16509.559)(523.2705, 7046.6035)(556.13153, 6831.8003)(558.3087, 2266.2026)(538.4223, 26219.639)(539.8034, 4961.9644)(562.0633, 15289.055)(564.773, 15122.362)(564.269, 3859.29)(544.7112, 2119.7717)(546.2673, 69495.71)(547.2659, 65195.3)
Terpenoids	diterpenoid	2&alpha;-hydroxytaxusin	700037	1	1	1	17752514	1	5789739	64.3933	1	1	392452	(521.0942, 21104.178)(522.10223, 7149.28)(523.2769, 1283.68)(503.2501, 501.96335)(504.26062, 79189.1)(505.2618, 15605.169)(506.2604, 72.59)(504.26035, 209901.69)(505.26175, 48532.42)(506.258, 5385.585)(539.5021, 12348.402)(541.4536, 5857.9)(542.3107, 963.28)(544.9293, 106808.38)(547.26666, 77538.85)(548.2673, 7647.9966)(530.24585, 13905.017)(531.2477, 1678.165)
Terpenoids	diterpenoid	2&beta;,3&beta;-dihydroxy-12,15-cassadiene-11-one	1.96758e+06	1	1.06417e+06	1	1.96677e+06	1	1	5149604	1	1	1	(318.31784, 36982.43)(319.2294, 2327.2349)(319.2321, 9015.73)(320.24222, 10777.677)(321.24747, 1582.41)(322.2594, 343.40665)
Terpenoids	diterpenoid	3&beta;-hydroxy-12,15-cassadiene-11-one	1	1	1	1	1	1	1	3.64809e+06	1	1	1	(302.2325, 103957.31)(303.2352, 8384.12)(330.2251, 1575.16)
Terpenoids	diterpenoid	3&beta;-Hydroxy-9&beta;-pimara-7,15-diene-19,6&beta;-olide	1.37447e+06	517648	540765	16190.4	1.1406e+06	1.66039e+06	1.16123e+06	2986845	555756	1.47796e+06	975267	(316.30087, 21931.47)(317.2121, 996.504)(317.2169, 11507.077)(299.19537, 3262.94)(334.23734, 25701.479)(335.24075, 1711.8875)(317.0393, 12892.536)(319.59796, 7939.719)(320.36835, 28500.186)(321.2458, 2059.4243)(341.2014, 826.87)(323.1809, 1174.53)
Terpenoids	diterpenoid	3&beta;-hydroxy-9&beta;-pimara-7,15-diene-19,6&beta;-olide	1	1	1	1	1	1	1	1	88.5387	1	1	(334.2369, 16836.93)(316.2189, 5427.38)
Terpenoids	diterpenoid	9&alpha;-copalyl diphosphate	481354	1	1	1	1	1	1	1	1	1	1	(447.2006, 25460.88)(448.20316, 2526.3499)
Terpenoids	diterpenoid	9&beta;-stemod-13(17)-en-19-al	1	52.3086	1	1	1	1	1	1	1	1	1	(309.2098, 8821.06)(292.2124, 319.25)
Terpenoids	diterpenoid	9&beta;-stemod-13(17)-en-19-oate	1	1	1	1	1	1	1	3.64809e+06	1	1	1	(302.2325, 103957.31)(303.2352, 8384.12)(330.2251, 1575.16)
Terpenoids	diterpenoid	9&beta;-stemod-13(17)-en-19-ol	1	1	1	1	1	1	1	1	1	1	4131.45	(270.23303, 9353.96)(294.2318, 191.855)
Terpenoids	diterpenoid	9&beta;-stemod-13(17)-ene	1	1	1	1	3691.96	1	394565	1	1	336633	446046	(295.23514, 23532.19)(296.2458, 2123.1772)
Terpenoids	diterpenoid	abieta-7,13-diene	1	1	1	1	3691.96	1	394565	1	1	336633	446046	(295.23514, 23532.19)(296.2458, 2123.1772)
Terpenoids	diterpenoid	aphidicolan-16&beta;-ol	1	1	1	1	1	1	1	69.0189	1	1	76.8454	(295.23517, 19885.81)(296.24622, 3210.9849)
Terpenoids	diterpenoid	copal-8-ol-diphosphate	1	1	419208	1	1	665812	1	1	1	1	1	(451.19717, 14669.944)(452.2002, 953.77325)(485.72885, 374133.25)(465.1985, 14839.106)(466.20035, 277.04666)
Terpenoids	diterpenoid	cyclooctat-9-en-7-ol	1	1	1	1	1	1	1	69.0189	1	1	76.8454	(295.23517, 19885.81)(296.24622, 3210.9849)
Terpenoids	diterpenoid	cyclooctatin	1	1	12231.6	1	1	1	1	1	1	1	1	(345.2409, 18490.828)(346.23938, 108.44501)
Terpenoids	diterpenoid	dehydroabietadiene	1	1	1	1	1	1	1	1	1	1	4131.45	(270.23303, 9353.96)(294.2318, 191.855)
Terpenoids	diterpenoid	ent-16-a-hydroxy-kaurene	1	1	1	1	1	1	1	69.0189	1	1	76.8454	(295.23517, 19885.81)(296.24622, 3210.9849)
Terpenoids	diterpenoid	ent-sandaracopimaradiene-3&alpha;-ol	1	1	1	1	1	1	1	1	1	1	4131.45	(270.23303, 9353.96)(294.2318, 191.855)
Terpenoids	diterpenoid	ferruginol	1	52.3086	1	1	1	1	1	1	1	1	1	(309.2098, 8821.06)(292.2124, 319.25)
Terpenoids	diterpenoid	fusicocca-2,10(14)-diene	1	1	1	1	3691.96	1	394565	1	1	336633	446046	(295.23514, 23532.19)(296.2458, 2123.1772)
Terpenoids	diterpenoid	kauralexin A1	1	1.4529e+06	5057.86	1	217954	1	1	1	1	1	1	(326.21872, 2099.76)(308.20828, 36673.297)(309.21042, 4378.3896)
Terpenoids	diterpenoid	kauralexin A2	2892077	1.24281e+06	5944.11	2.45123e+06	9595.39	1.19798e+06	3.89059e+06	649970	1	499431	915205	(332.20358, 15130.429)(333.2064, 124.55)(316.453, 164.27)(333.20575, 41.48)(316.5417, 30734.234)(317.20697, 8286.8955)(358.32352, 5737.592)(360.1992, 21890.904)(339.5838, 13910.092)(338.18106, 4450.6133)
Terpenoids	diterpenoid	kauralexin A3	1.91471e+06	1	1	1	16002.6	95.8988	1	237080	186169	422682	205378	(317.2152, 4373.8467)(318.28983, 15368.69)(319.22894, 2031.6621)(335.2406, 1086.2999)(320.1315, 44194.254)(321.16373, 8000.99)(321.2478, 2142.14)
Terpenoids	diterpenoid	kauralexin B1	1	1	1	1	1	1	1	3393148	1	1	1	(302.2325, 102188.086)(303.2352, 8199.853)
Terpenoids	diterpenoid	kauralexin B2	5750612	3.57342e+06	258902	4054.97	1	1	1	1	638724	507579	1	(330.4177, 5658.909)(331.18326, 235.06201)(316.17795, 657.22)(332.2013, 20607.158)(318.1878, 6214.541)(332.2041, 13583.588)(354.998, 6416.1934)(337.35428, 6469.656)(337.17697, 1480.4501)
Terpenoids	diterpenoid	kauralexin B3	1.33158e+06	5771.22	840883	1.59294e+06	1.27791e+06	664301	6.37996e+06	139.611	1.29166e+06	1	1.83396e+06	(297.183, 42860.812)(298.1818, 1346.2567)(316.26157, 42255.355)(317.21436, 3391.7637)(336.2374, 789.8934)(317.89117, 27148.93)(319.2318, 3885.2976)(319.43616, 10977.314)
Terpenoids	diterpenoid	labd-13-en-8&alpha;-,15 diol	3.01454e+06	1.06935e+06	2.86273e+06	1	8448677	3.86428e+06	10446463	4.01437e+06	4518792	7388034	11067032	(310.43887, 60059.46)(311.29837, 7388.5034)(295.75162, 1290.9082)(296.2833, 3288.6133)(311.3015, 27816.574)(312.30463, 735.50397)(298.29794, 4795.9263)
Terpenoids	diterpenoid	levopimaradiene	1	1	1	1	3691.96	1	394565	1	1	336633	446046	(295.23514, 23532.19)(296.2458, 2123.1772)
Terpenoids	diterpenoid	manoyl oxide	1	1	66.4217	1	1	1	1	69.0189	1	1	76.8454	(295.23444, 16466.674)(296.24564, 2735.9065)
Terpenoids	diterpenoid	miltiradiene	1	1	1	1	3691.96	1	394565	1	1	336633	446046	(295.23514, 23532.19)(296.2458, 2123.1772)
Terpenoids	diterpenoid	neoabietadiene	1	1	1	1	3691.96	1	394565	1	1	336633	446046	(295.23514, 23532.19)(296.2458, 2123.1772)
Terpenoids	diterpenoid	oryzalexin B	1	1	1	1	1	1	1	3.64809e+06	1	1	1.04156e+06	(302.2325, 103957.31)(303.2352, 8384.12)(322.26163, 533.72003)(306.26758, 1207.08)(330.2251, 1575.16)
Terpenoids	diterpenoid	oryzalexin C	1	1	1	1	1	1	335277	4691703	284331	323240	271987	(320.24414, 22027.367)(321.24722, 1451.342)(322.2594, 331.24332)
Terpenoids	diterpenoid	oryzalide A	903192	260260	3.45455e+06	8119.82	230269	2199332	991182	1	700898	746842	379675	(302.29526, 15700.256)(303.1957, 2817.3567)(305.20154, 347.694)(344.71494, 7909.825)(345.5222, 368.8967)(329.06036, 1998.2043)
Terpenoids	diterpenoid	palustradiene	1	1	1	1	3691.96	1	394565	1	1	336633	446046	(295.23514, 23532.19)(296.2458, 2123.1772)
Terpenoids	diterpenoid	phytyl diphosphate	399618	217992	13004927	260634	9751777	399174	1	1	1.40821e+06	1	255088	(456.97546, 4632.9673)(435.77682, 9053.204)(437.1997, 959.27)(457.24567, 22467.969)(438.55975, 14967.864)(440.22827, 2646.4514)(472.78073, 11622.214)(474.717, 4908.361)(475.2673, 36279.49)(476.26965, 4945.653)(455.38065, 67818.33)(455.58432, 25180.025)(456.0859, 5068.8887)(479.21643, 40557.758)(458.99957, 3210.6802)
Terpenoids	diterpenoid	rebaudioside A	233515	1	1	1	1	1	1	1	1	1	395324	(952.45825, 1412.6733)(984.44727, 9656.563)(985.4483, 2487.9465)
Terpenoids	diterpenoid	rebaudioside B	1	1	579363	1	1	1	1	1	747737	1	1	(789.3799, 3731.3835)(790.3821, 452.75)(828.38055, 15079.126)(829.383, 3581.4734)(809.3547, 20200.984)(810.35645, 5933.6035)
Terpenoids	diterpenoid	rubusoside	532815	98312.7	1	1	1	1	117701	1	594124	1	1	(642.87244, 3590.6943)(644.32623, 772.42)(643.3197, 9845.82)(644.3244, 1092.58)(626.83344, 6295.482)(643.35114, 1814.2933)(645.37354, 2593.3933)(665.9907, 2609.8767)(653.33215, 1615.3467)
Terpenoids	diterpenoid	steviol	1.96758e+06	1	1.06417e+06	1	1.96677e+06	1.34111e+06	335311	5149604	286678	311230	270278	(318.27737, 25455.945)(319.2294, 2327.2349)(319.2321, 9015.73)(320.2432, 14503.043)(321.2472, 1290.724)(322.2594, 343.40665)(341.21408, 37282.61)(342.22092, 6316.0933)
Terpenoids	diterpenoid	steviolbioside	532815	98312.7	1	1	2.05267e+06	1	117701	1	594124	3.29903e+06	1	(642.9844, 11976.724)(644.32513, 3185.9834)(624.31274, 80684.25)(625.31573, 22326.994)(626.3182, 1540.2133)(643.3197, 9845.82)(644.3244, 1092.58)(626.83344, 6295.482)(643.3589, 1901.9779)(645.37354, 2593.3933)(665.9907, 2609.8767)(652.8195, 4573.177)(653.30927, 1548.5133)
Terpenoids	diterpenoid	steviolmonoside	210112	222054	2.03022e+06	2326929	15046197	293770	2.34086e+06	1	273542	1.83727e+06	2.03219e+06	(481.6135, 5123.047)(464.26096, 496.68335)(465.2591, 45.58)(484.6617, 4909.556)(487.29044, 1240.4434)(467.2809, 998.07196)(498.30853, 9820.975)(499.31357, 1494.5873)(500.3265, 615.44)(504.7641, 40058.305)(505.86273, 18240.127)(506.76318, 4034.8499)(487.61273, 5262.954)(487.00552, 1076.3275)
Terpenoids	diterpenoid	stevioside	1	1	579363	1	1	1	1	1	597113	4.06456e+06	1.54444e+06	(789.3801, 3129.9666)(790.38214, 705.7033)(826.4066, 2480.23)(805.4145, 102106.164)(806.4167, 36053.215)(807.41766, 4678.1133)(828.3851, 11680.46)(829.383, 5992.3228)(809.3547, 20200.984)(810.35645, 5933.6035)
Terpenoids	diterpenoid	taxa-4,11-diene	1	1	1	1	3691.96	1	394565	1	1	336633	446046	(295.23514, 23532.19)(296.2458, 2123.1772)
Terpenoids	diterpenoid" "an acid	abieta-7,13-diene-18-oate	1	1	1	1	1	1	1	3393148	1	1	1	(302.2325, 102188.086)(303.2352, 8199.853)
Terpenoids	diterpenoid" "an acid	dehydroabietate	1	1	1	1	1	1	1	932340	1	1	1	(302.23254, 55777.05)(303.2352, 4582.4136)
Terpenoids	diterpenoid" "an acid	isopimaric acid	1	1	1	1	1	1	1	3393148	1	1	1	(302.2325, 102188.086)(303.2352, 8199.853)
Terpenoids	diterpenoid" "an acid	levopimaric acid	1	1	1	1	1	1	1	3393148	1	1	1	(302.2325, 102188.086)(303.2352, 8199.853)
Terpenoids	diterpenoid" "an acid	neoabietic acid	1	1	1	1	1	1	1	3393148	1	1	1	(302.2325, 102188.086)(303.2352, 8199.853)
Terpenoids	diterpenoid" "an acid	palustric acid	1	1	1	1	1	1	1	3393148	1	1	2.65851e+06	(302.2325, 102188.086)(303.2352, 8199.853)(306.20425, 67267.445)(307.20615, 876.5533)
Terpenoids	diterpenoid" "an alcohol	abieta-7,13-dien-18-ol	1	1	1	1	1	1	1	1	1	1	4131.45	(270.23303, 9353.96)(294.2318, 191.855)
Terpenoids	diterpenoid" "an alcohol	dehydroabietadiene-diol	1	1	1	1	1	1	1	3.64809e+06	1	1	1	(302.2325, 103957.31)(303.2352, 8384.12)(330.2251, 1575.16)
Terpenoids	diterpenoid" "an alcohol	dehydroabietadienol	1	52.3086	1	1	1	1	1	1	1	1	1	(309.2098, 8821.06)(292.2124, 319.25)
Terpenoids	diterpenoid" "an alcohol	isopimaradienol	1	1	1	1	1	1	1	1	1	1	4131.45	(270.23303, 9353.96)(294.2318, 191.855)
Terpenoids	diterpenoid" "an alcohol	levopimaradienol	1	1	1	1	1	1	1	1	1	1	4131.45	(270.23303, 9353.96)(294.2318, 191.855)
Terpenoids	diterpenoid" "an alcohol	neoabietadienol	1	1	1	1	1	1	1	1	1	1	4131.45	(270.23303, 9353.96)(294.2318, 191.855)
Terpenoids	diterpenoid" "an alcohol	palustradienol	1	1	1	1	1	1	1	1	1	1	4131.45	(270.23303, 9353.96)(294.2318, 191.855)
Terpenoids	diterpenoid" "an aldehyde	abieta-7,13-diene-18-al	1	52.3086	1	1	1	1	1	1	1	1	1	(309.2098, 8821.06)(292.2124, 319.25)
Terpenoids	diterpenoid" "an aldehyde	isopimaradienal	1	52.3086	1	1	1	1	1	1	1	1	1	(309.2098, 8821.06)(292.2124, 319.25)
Terpenoids	diterpenoid" "an aldehyde	levopimaradienal	1	52.3086	1	1	1	1	1	1	1	1	1	(309.2098, 8821.06)(292.2124, 319.25)
Terpenoids	diterpenoid" "an aldehyde	neoabietadienal	1	52.3086	1	1	1	1	1	1	1	1	1	(309.2098, 8821.06)(292.2124, 319.25)
Terpenoids	diterpenoid" "an aldehyde	palustradienal	1	52.3086	1	1	1	1	1	1	1	1	1	(309.2098, 8821.06)(292.2124, 319.25)
Terpenoids	diterpenoid" "ethyl iodide	9&beta;-pimara-7,15-diene	1	1	1	1	3691.96	1	394565	1	1	336633	446046	(295.23514, 23532.19)(296.2458, 2123.1772)
Terpenoids	diterpenoid" "ethyl iodide	momilactone A	3377568	1.86e+06	1	1.30072e+06	462614	207947	995021	1	1	1	207279	(297.5174, 2050.57)(316.20682, 2411.99)(297.18304, 19508.06)(298.1818, 1255.12)(316.2087, 4150.47)(337.17874, 30703.695)(338.18106, 4254.79)(319.17004, 11526.544)
Terpenoids	diterpenoid" "ethyl iodide	momilactone B	5750612	3.57342e+06	258902	4054.97	869927	1.70062e+06	206657	1	638724	507579	1	(330.5042, 6195.5728)(331.18652, 530.20624)(313.7785, 21221.096)(313.18143, 2158.39)(332.2013, 20607.158)(318.1878, 6214.541)(348.22153, 60178.26)(349.21655, 2917.0999)(332.2041, 13583.588)(354.82315, 5824.757)(337.35428, 6469.656)(337.17697, 1480.4501)
Terpenoids	diterpenoid" "ethyl iodide	oryzalexin A	1	1	1	1	1	1	1	3.64809e+06	1	1	1	(302.2325, 103957.31)(303.2352, 8384.12)(330.2251, 1575.16)
Terpenoids	diterpenoid" "ethyl iodide	stemar-13-ene	1	1	1	1	3691.96	1	394565	1	1	336633	446046	(295.23514, 23532.19)(296.2458, 2123.1772)
terpenoids	monoterpenoid	(-)-isopiperitenone	1	1	1	1	1	1	1	1	1	9702.17	1	(132.0967, 10475.06)(133.09595, 895.05005)
terpenoids	monoterpenoid	(+)-menthofuran	1	1	1	1	1	1	1	1	1	9702.17	1	(132.0967, 10475.06)(133.09595, 895.05005)
terpenoids	monoterpenoid	a carvone	1	1	1	1	1	1	1	1	1	9702.17	1	(132.0967, 10475.06)(133.09595, 895.05005)
Terpenoids	protopanaxadiol-type ginsenoside with no glycosidic modification at position 3	protopanaxadiol	1	1	1	369943	1	1	1	284941	1	1	1	(483.38858, 9948.493)(468.37036, 12408.758)(469.37442, 2555.8)
Terpenoids	protopanaxadiol-type ginsenoside with two glucosyl residues at position 3" "a protopanaxadiol-type ginsenoside with a single glucosyl residue at position 20	ginsenoside Rd	1	1	1	1	1	1	1	1	1	1	404608	(964.56665, 16243.793)(965.5691, 1638.8633)
Terpenoids	protopanaxatriol-type ginsenoside with a single glucosyl at position 6	ginsenoside Rg1	1	578944	1	1	1	1	1	1	1	1	2.15394e+06	(801.5135, 23328.727)(802.51636, 7190.6147)
Terpenoids	protopanaxatriol-type ginsenoside with no glycosidic modification at position 6	protopanaxatriol	1	1	1	1	1	113.599	1	1	1	1	1	(482.3828, 23051.54)(483.386, 1410.6)
Terpenoids	sesquiterpenoid	(-)-curcuquinone	1.01729e+06	1.72707e+06	1.09947e+06	2.45811e+06	3.25073e+06	2.5268e+06	3.80426e+06	1	1	2990077	1.62491e+06	(257.10336, 10502.831)(260.1504, 15797.135)(217.14534, 25441.0)(218.14827, 1578.3734)(235.40616, 1583.81)(236.16255, 3846.14)(241.04698, 1743.8875)(232.16426, 20049.254)
Terpenoids	sesquiterpenoid	(-)-heliannuol A	1	252546	1	1	1	1	1	1	2981.73	1	1	(275.75226, 3390.0461)(257.1395, 6775.9116)
Terpenoids	sesquiterpenoid	(-)-heliannuol E	875398	59.1405	1.58479e+06	1.56429e+06	1.77593e+06	738118	1.43122e+06	1	189077	8539807	824402	(250.14502, 7090.477)(233.1383, 33896.176)(249.64745, 3779.8184)(233.40303, 39416.027)(234.14311, 2103.78)(270.1809, 17213.822)(271.18298, 642.91003)(251.16594, 2546.72)(256.4635, 3606.6208)(257.6339, 846.27655)(258.13428, 1956.2999)
Terpenoids	sesquiterpenoid	(+)-costunolide	1.01729e+06	1.72707e+06	1.09947e+06	2.45811e+06	3.25073e+06	2.5268e+06	3.80426e+06	1	1	2990077	1.62491e+06	(257.10336, 10502.831)(260.1504, 15797.135)(217.14534, 25441.0)(218.14827, 1578.3734)(235.40616, 1583.81)(236.16255, 3846.14)(241.04698, 1743.8875)(232.16426, 20049.254)
Terpenoids	sesquiterpenoid	(+)-heliannuol D	1	252546	1	1	1	1	1	1	2981.73	1	1	(275.75226, 3390.0461)(257.1395, 6775.9116)
Terpenoids	sesquiterpenoid	(+)-heliannuol F	25672	14545843	13077652	9142317	7102837	11264959	12856099	5602.87	4984.29	1	1	(264.22433, 3741.079)(265.1354, 130.69)(250.4221, 1919.9471)(265.1433, 144950.44)(266.1461, 12671.587)(249.13704, 7400.4116)(287.1275, 762.47)(274.1281, 277.96)
Terpenoids	sesquiterpenoid	(+)-heliannuol K	875398	59.1405	1.58479e+06	1.56429e+06	1.77593e+06	738118	1.43122e+06	1	189077	8539807	824402	(250.14502, 7090.477)(233.1383, 33896.176)(249.64745, 3779.8184)(233.40303, 39416.027)(234.14311, 2103.78)(270.1809, 17213.822)(271.18298, 642.91003)(251.16594, 2546.72)(256.4635, 3606.6208)(257.6339, 846.27655)(258.13428, 1956.2999)
Terpenoids	sesquiterpenoid	(2S,5R)-2-(2-hydroxypropan-2-yl)-5,9-dimethyl-1-oxaspiro[5.5]undec-8-ene-7,10-dione	1	1.09382e+06	1.06262e+06	696449	380911	218409	1.00433e+06	1	1	8213156	462411	(266.14664, 14710.091)(267.15604, 10098.674)(287.65833, 17877.516)(270.18076, 15004.919)(271.1823, 341.05832)
Terpenoids	sesquiterpenoid	15-hydroxysolavetivone	1	1	1	1	1	1	1	1	1	1.02453e+06	1	(235.17146, 31751.229)(236.17229, 1441.5967)(240.14326, 43475.87)
Terpenoids	sesquiterpenoid	1-deoxy-11-oxopentalenate	1	1	1	1	1	1	1	1	195627	312552	1	(248.94145, 5292.9385)(249.64752, 6290.893)(233.14128, 143286.55)(234.14374, 7700.7134)(270.18234, 33951.844)(253.11188, 17807.096)(255.12634, 1325.315)
Terpenoids	sesquiterpenoid	2,2,6,9-tetramethyl-3,6-dihydro-2H-1-benzoxocine-3,8-diol	875398	59.1405	1.58479e+06	1.56429e+06	1.77593e+06	738118	1.43122e+06	1	189077	8539807	824402	(250.14502, 7090.477)(233.1383, 33896.176)(249.64745, 3779.8184)(233.40303, 39416.027)(234.14311, 2103.78)(270.1809, 17213.822)(271.18298, 642.91003)(251.16594, 2546.72)(256.4635, 3606.6208)(257.6339, 846.27655)(258.13428, 1956.2999)
Terpenoids	sesquiterpenoid	2-dehydrolubimin	1	1	1	1	1	1	1	1	1	1.02453e+06	1	(235.17146, 31751.229)(236.17229, 1441.5967)(240.14326, 43475.87)
Terpenoids	sesquiterpenoid	3&beta;-hydroxycostunolide	875398	59.1405	1.58479e+06	1.56429e+06	1.77593e+06	738118	1.43122e+06	1	189077	8539807	824402	(250.14502, 7090.477)(233.1383, 33896.176)(249.64745, 3779.8184)(233.40303, 39416.027)(234.14311, 2103.78)(270.1809, 17213.822)(271.18298, 642.91003)(251.16594, 2546.72)(256.4635, 3606.6208)(257.6339, 846.27655)(258.13428, 1956.2999)
Terpenoids	sesquiterpenoid	3&beta;-hydroxyparthenolide	25296.6	14545843	13083342	9142317	7102837	11201337	12856099	1	4984.29	1	1	(264.22433, 3741.079)(265.1354, 130.69)(250.4221, 1919.9471)(265.1433, 144950.44)(266.1461, 12671.587)(250.13837, 6305.9673)(274.1281, 277.96)
Terpenoids	sesquiterpenoid	3-hydroxylubimin	1	1	1	1	1	1	1	1	89.1874	1.02453e+06	1	(235.17146, 31751.229)(236.17229, 1441.5967)(275.1623, 46231.67)(276.1636, 2360.83)
Terpenoids	sesquiterpenoid	4-(5,5-dimethylcyclohex-1-en-1-yl)cyclohex-1-ene-1-carbaldehyde	1	1	1	1	1	1	1	370523	1	1	1	(243.16145, 81895.31)(244.165, 6233.3765)(245.1746, 287.49)
Terpenoids	sesquiterpenoid	6&alpha;-hydroxy-germacra-1(10),4,11(13)-trien-12-oate	1	1	1	1	1	1	1	1	1	453589	1	(249.15002, 7033.3633)(233.14124, 83597.055)(234.14363, 3254.4368)(236.16264, 4889.0767)
Terpenoids	sesquiterpenoid	8&beta;-hydroxy-germacra-1(10),4,11(13)-trien-12-oate	1	1	1	1	1	1	1	1	1	453589	1	(249.15002, 7033.3633)(233.14124, 83597.055)(234.14363, 3254.4368)(236.16264, 4889.0767)
Terpenoids	sesquiterpenoid	desoxyhemigossypol	8644.62	1	1.01168e+06	1	310565	1	1	1	453505	300022	511875	(246.7451, 1696.6362)(248.1141, 1272.28)(249.1163, 215.74)(229.10957, 787.97)(246.83374, 7541.4077)(250.12488, 46303.547)(228.10583, 1698.8525)(263.1454, 2584.105)(245.92323, 46037.164)(248.39713, 1246.4075)(267.64456, 3816.901)
Terpenoids	sesquiterpenoid	desoxyhemigossypol-6-methyl ether	66.2696	282748	1	326999	1	1	304507	1	126182	1	1	(261.13315, 19069.045)(263.13217, 25435.865)(244.12004, 5575.2637)(261.14142, 17384.182)(243.12321, 6504.961)(246.1357, 49604.117)(276.1571, 4738.6904)(260.14948, 58561.438)(283.29968, 4173.22)(285.12183, 17397.242)(286.13025, 3010.4917)(267.22247, 31032.45)(268.12433, 2228.92)
Terpenoids	sesquiterpenoid	germacra-1(10),4,11(13)-trien-12-al	1	1	1	1	1	1	1	370523	1	1	1	(243.16145, 81895.31)(244.165, 6233.3765)(245.1746, 287.49)
Terpenoids	sesquiterpenoid	germacra-1(10),4,11(13)-trien-12-oate	1	1	1	1	1	1	1	1	1	5775290	1	(235.17116, 2976.9465)(251.19316, 75915.12)(252.19518, 540.1233)(240.143, 1706.8066)
Terpenoids	sesquiterpenoid	germacra-1(10),4,11(13)-trien-12-ol	1	1	1	1	1	1	1	1	1	235155	1	(221.19293, 9531.99)(245.17613, 3018.9534)
Terpenoids	sesquiterpenoid	gossypol	8086.53	1	232319	2.05016e+06	1	153989	1	1	5511.11	897561	1	(522.7154, 47434.492)(524.218, 9954.194)(500.17847, 7446.6504)(537.2332, 36481.637)(537.238, 6145.19)(520.42737, 14403.37)(522.62256, 4093.5261)(529.19806, 28241.396)
Terpenoids	sesquiterpenoid	gossypol-6,6'-dimethyl ether	17303166	1	692166	464635	1	2.61119e+06	1	1	1	1	1	(548.7386, 8353.957)(549.73334, 1434.7318)(535.23315, 232378.11)(546.26416, 286437.1)(547.26666, 69456.95)(548.2673, 6650.4297)(569.21405, 21560.584)(570.21674, 3748.0166)(557.2128, 8278.597)
Terpenoids	sesquiterpenoid	heliannuol C	875398	59.1405	1.58479e+06	1.56429e+06	1.77593e+06	738118	1.43122e+06	1	189077	8539807	824402	(250.14502, 7090.477)(233.1383, 33896.176)(249.64745, 3779.8184)(233.40303, 39416.027)(234.14311, 2103.78)(270.1809, 17213.822)(271.18298, 642.91003)(251.16594, 2546.72)(256.4635, 3606.6208)(257.6339, 846.27655)(258.13428, 1956.2999)
Terpenoids	sesquiterpenoid	heliespirone B	1	1	1	1	1	1	1	1	1	125589	1	(251.16594, 6883.42)(270.1813, 10357.054)
Terpenoids	sesquiterpenoid	heliespirone C	25296.6	14545843	13083342	9142317	7102837	11201337	12856099	1	367460	836694	7847745	(264.75638, 4032.126)(265.1354, 130.69)(250.38672, 1670.1139)(265.31778, 130938.2)(266.14627, 11831.538)(248.63777, 4055.0837)(274.1281, 277.96)
Terpenoids	sesquiterpenoid	hemigossypol	1	1	1	1	1	1	1	1	10782.2	1	1	(261.1143, 11870.1)(247.1023, 3786.14)(263.1293, 11929.53)
Terpenoids	sesquiterpenoid	hemigossypol-6-methyl ether	678945	1.3051e+06	1.51803e+06	240623	609161	711144	195657	1	1	1	1	(276.1219, 3797.6853)(277.13898, 408.13998)(261.13193, 1227.2683)(278.87134, 302839.3)(279.15872, 188134.73)(297.11325, 16522.172)(298.1154, 722.328)
Terpenoids	sesquiterpenoid	parthenolide	875398	59.1405	1.58479e+06	1.56429e+06	1.77593e+06	738118	1.43122e+06	1	189077	8539807	824402	(250.14502, 7090.477)(233.1383, 33896.176)(249.64745, 3779.8184)(233.40303, 39416.027)(234.14311, 2103.78)(270.1809, 17213.822)(271.18298, 642.91003)(251.16594, 2546.72)(256.4635, 3606.6208)(257.6339, 846.27655)(258.13428, 1956.2999)
Terpenoids	sesquiterpenoid	rishitin	1	1	1	1	1	1	1	1	2.25933e+06	1	1	(205.1617, 14381.004)(229.14563, 47488.89)(230.14684, 1607.7666)
Terpenoids	sesquiterpenoid	zealexin A1	1	1	1	1	1	1	1	1	1	5775290	1	(235.17116, 2976.9465)(251.19316, 75915.12)(252.19518, 540.1233)(240.143, 1706.8066)
Terpenoids	sesquiterpenoid	zealexin A2	1	1	1	1	1	1	1	1	1	453589	1	(249.15002, 7033.3633)(233.14124, 83597.055)(234.14363, 3254.4368)(236.16264, 4889.0767)
Terpenoids	sesquiterpenoid	zealexin A3	1	1	1	1	1	1	1	1	1	453589	1	(249.15002, 7033.3633)(233.14124, 83597.055)(234.14363, 3254.4368)(236.16264, 4889.0767)
Terpenoids	sesquiterpenoid	zealexin B1	26467886	20873820	17518618	15650381	12953295	15628815	25110130	1	8844.81	28722664	14238843	(233.36377, 50620.77)(234.14267, 2452.9995)(214.9475, 12935.8125)(216.56773, 6781.656)(218.14415, 1364.6599)(236.1636, 3372.135)(217.14525, 19116.52)(218.14531, 861.4806)(231.16092, 238781.2)(232.16356, 16558.076)(255.1331, 1223.9913)(257.25104, 959.6506)(258.13434, 1814.6444)(237.11412, 18891.092)(238.39244, 516.1345)
Terpenoids	sesterterpene	14&beta;H-scalarane-17&alpha;-19-diol	1	1	1	1	1	1	1	1	1.55738e+06	1	1	(359.3369, 15218.24)(359.3381, 9820.05)(376.36288, 4256.23)(381.3187, 45819.984)(382.32144, 5178.8633)
Terpenoids	sesterterpene	monocyclic sesterterpenediol	1	1	1	1	1	1	1	1	1.55738e+06	1	1	(359.3369, 15218.24)(359.3381, 9820.05)(376.36288, 4256.23)(381.3187, 45819.984)(382.32144, 5178.8633)
Terpenoids	sesterterpene	scalar-17(25)-en-19-ol	1	1	1	1	1	1	1	1	1.55738e+06	1	1	(359.3369, 15218.24)(359.3381, 9820.05)(376.36288, 4256.23)(381.3187, 45819.984)(382.32144, 5178.8633)
Terpenoids	sesterterpene	scalarane-17&alpha;-19-diol	1	1	1	1	1	1	1	1	1.55738e+06	1	1	(359.3369, 15218.24)(359.3381, 9820.05)(376.36288, 4256.23)(381.3187, 45819.984)(382.32144, 5178.8633)
Terpenoids	soyasapogenol	soyasapogenol A	1	1	1	1	1	108671	1	1	1	1	1	(497.36618, 6430.237)(482.34985, 35752.08)(483.35226, 2262.9668)
Terpenoids	soyasapogenol	soyasapogenol B	1	1	1	1	1	12693.6	1	2.03006e+06	1	1	1	(482.38275, 22620.1)(483.386, 1410.6)(468.3707, 11194.91)(469.37442, 1876.14)
Terpenoids	soyasaponin	soyasaponin III	1	3.98844e+06	1	56.4868	1.68776e+06	1	1	1	1	1	1	(795.4663, 5587.34)(796.4684, 337.18)(818.4363, 101682.02)(819.43744, 40272.332)(820.43915, 5105.49)(801.4156, 62288.78)(802.4175, 22476.953)(803.4192, 1879.4166)
Terpenoids	soyasaponin" "a pentacyclic triterpenoid	soyasaponin I	1	983351	263450	662682	3.96946e+06	479973	301529	1.29703e+06	1	1	1.01006e+06	(943.49054, 45344.812)(944.49347, 17789.52)(945.49585, 2233.7634)(926.4958, 342.13)(959.55597, 10112.513)(960.5589, 4317.2666)(942.55896, 15688.904)(943.56165, 5775.712)
Terpenoids	terpenoid	2,7-dihydroxycadalene	875398	63.9387	1.58479e+06	1.6855e+06	1.85904e+06	738118	1.52829e+06	1	490400	641256	978221	(233.1396, 68775.74)(234.14326, 4821.0244)(215.1293, 9241.987)(233.89523, 28591.023)(234.14282, 1216.952)(215.05357, 8636.782)(217.44527, 11669.849)(218.14539, 400.42142)(231.03949, 249821.69)(232.16371, 20896.59)(256.90927, 1736.475)(257.80072, 1173.7882)(258.13416, 2054.775)(236.25441, 26808.72)(238.34904, 2222.16)
Terpenoids	terpenoid	7&beta;-hydroxytaxusin	700037	331340	1.45377e+06	847384	17752514	1.03688e+06	5789739	64.3933	2.26502e+06	1205070	392452	(521.40436, 18682.852)(522.55634, 7832.4487)(524.7807, 692.35504)(504.9881, 3530.421)(504.7634, 39925.914)(506.26608, 9715.406)(506.2604, 72.59)(525.28754, 9709.026)(506.1577, 72407.78)(505.26175, 48532.42)(506.258, 5385.585)(539.7296, 24831.396)(540.6172, 7047.023)(542.8113, 1176.4451)(520.2938, 6589.947)(521.3042, 339.99)(544.7601, 68320.94)(546.26166, 42158.664)(547.2681, 4577.052)(527.5871, 1…
Terpenoids	terpenoid	heliocide B1	9928531	1	1.61437e+06	1	2.11797e+06	1	815372	510769	1	1	1	(424.67126, 6158.3047)(429.2222, 894.19)(405.7, 7703.105)(408.2253, 195.27)(427.1006, 8903.906)(429.24927, 16820.162)(430.25003, 3741.2332)(407.45184, 14690.954)(408.2226, 1679.9988)(442.9211, 20103.281)(443.7019, 7289.1387)(444.66217, 1553.278)(429.2502, 2375.8)(448.57874, 2620.311)(431.60614, 12124.329)(432.70743, 7586.3267)(432.54153, 1800.9467)(433.1977, 5201.12)
Terpenoids	terpenoid	heliocide B2	9928531	1	1.61437e+06	1	2.11797e+06	1	815372	510769	1	1	1	(424.67126, 6158.3047)(429.2222, 894.19)(405.7, 7703.105)(408.2253, 195.27)(427.1006, 8903.906)(429.24927, 16820.162)(430.25003, 3741.2332)(407.45184, 14690.954)(408.2226, 1679.9988)(442.9211, 20103.281)(443.7019, 7289.1387)(444.66217, 1553.278)(429.2502, 2375.8)(448.57874, 2620.311)(431.60614, 12124.329)(432.70743, 7586.3267)(432.54153, 1800.9467)(433.1977, 5201.12)
Terpenoids	terpenoid	heliocide B3	9928531	1	1.61437e+06	1	2.11797e+06	1	815372	510769	1	1	1	(424.67126, 6158.3047)(429.2222, 894.19)(405.7, 7703.105)(408.2253, 195.27)(427.1006, 8903.906)(429.24927, 16820.162)(430.25003, 3741.2332)(407.45184, 14690.954)(408.2226, 1679.9988)(442.9211, 20103.281)(443.7019, 7289.1387)(444.66217, 1553.278)(429.2502, 2375.8)(448.57874, 2620.311)(431.60614, 12124.329)(432.70743, 7586.3267)(432.54153, 1800.9467)(433.1977, 5201.12)
Terpenoids	terpenoid	heliocide B4	9928531	765289	1.61437e+06	1.00978e+06	2.11797e+06	212984	815372	510769	1061485	8195162	3.15694e+06	(425.0526, 4900.203)(429.2222, 894.19)(405.53183, 7516.707)(408.2253, 195.27)(427.36212, 14958.807)(428.94345, 9909.092)(430.25003, 3741.2332)(407.54355, 20843.746)(408.29083, 5666.9316)(410.2224, 82640.84)(411.2233, 1113.04)(442.71127, 14024.743)(443.9447, 5447.082)(444.66217, 1553.278)(428.75223, 1777.3467)(429.2473, 838.33)(448.2955, 3831.4602)(448.72098, 13422.164)(450.2178, 8409.054)(431.604…
Terpenoids	terpenoid	heliocide H1	71.1832	101.024	8983.66	3.87568e+06	1	84.7355	145.419	1.41301e+06	1	1	1653917	(410.57822, 1270.8639)(391.18118, 5406.0186)(392.194, 1181.84)(415.48016, 10107.702)(392.41592, 18679.525)(393.45645, 4147.866)(429.11526, 5532.37)(429.49918, 12933.42)(430.25, 3186.075)(410.4822, 3773.735)(433.42377, 5569.3267)(435.03818, 2236.7917)
Terpenoids	terpenoid	heliocide H2	71.1832	101.024	8983.66	3.87568e+06	1	84.7355	145.419	1.41301e+06	1	1	1653917	(410.57822, 1270.8639)(391.18118, 5406.0186)(392.194, 1181.84)(415.48016, 10107.702)(392.41592, 18679.525)(393.45645, 4147.866)(429.11526, 5532.37)(429.49918, 12933.42)(430.25, 3186.075)(410.4822, 3773.735)(433.42377, 5569.3267)(435.03818, 2236.7917)
Terpenoids	terpenoid	heliocide H3	71.1832	101.024	8983.66	3.87568e+06	1	84.7355	145.419	1.41301e+06	1	1	1653917	(410.57822, 1270.8639)(391.18118, 5406.0186)(392.194, 1181.84)(415.48016, 10107.702)(392.41592, 18679.525)(393.45645, 4147.866)(429.11526, 5532.37)(429.49918, 12933.42)(430.25, 3186.075)(410.4822, 3773.735)(433.42377, 5569.3267)(435.03818, 2236.7917)
Terpenoids	terpenoid	heliocide H4	1424598	682236	8983.66	3.87568e+06	430863	84.7355	725087	1.41301e+06	1	3363.26	1653917	(410.619, 5055.397)(413.2094, 556.175)(414.21924, 17358.445)(391.37082, 7889.495)(392.9441, 19094.455)(394.1989, 16909.01)(395.1963, 445.74)(415.1292, 6825.301)(392.58917, 20033.36)(393.64432, 4132.006)(395.1967, 431.45)(428.82266, 7944.301)(429.7501, 9432.679)(430.25, 3186.075)(410.30325, 4721.7183)(410.2314, 40.69)(433.47498, 5873.511)(435.2055, 1834.185)(437.2137, 525.49)(415.1811, 4734.495)
Terpenoids	terpenoid	hemigossypolone	2.42932e+06	1.91471e+06	793318	1	611355	2046484	1	1	1	968006	1.60609e+06	(279.11237, 9780.842)(259.0993, 615.4767)(294.13257, 3072.89)(278.83856, 10968.758)(279.4565, 5422.9336)
Terpenoids	terpenoid	lacinilene C	4548371	2892444	1.29051e+06	2.54558e+06	2.42853e+06	1.14464e+06	2.88863e+06	1	1	3.25116e+06	2.62379e+06	(249.80489, 3653.8787)(251.13683, 4683.7056)(232.1212, 1253.5967)(248.1376, 1738.2382)(248.1507, 66.96)(233.19182, 53074.65)(234.1421, 2045.036)(248.48247, 1386.7567)(274.1282, 447.84668)(253.10951, 15671.679)
Terpenoids	terpenoid	taxusin	3895.31	11207	8535.53	775840	26799790	393545	8738.53	4392.23	85.0263	2516094	810254	(504.7676, 20295.229)(505.84393, 6501.634)(508.7941, 1417.5825)(486.26254, 1754.614)(505.28036, 171633.38)(506.28223, 43559.94)(507.28552, 8317.613)(491.08017, 848.068)(490.2702, 12475.835)(491.27142, 1024.92)(526.03033, 6650.2944)(525.9943, 2017.4867)(504.80078, 19544.047)(506.31433, 4565.8203)(529.76575, 4685.3)(530.8788, 4023.0278)(531.2843, 715.62)(513.4341, 5282.1646)(513.59186, 1547.4)
Terpenoids	terpenophenolic	adhyperforin	5311.04	649000	810921	148186	1	1.78861e+06	1	1	1	1	9634.68	(549.3911, 20950.072)(550.3938, 1834.049)(556.4178, 16090.218)(576.0033, 1842.8721)
Terpenoids	terpenophenolic	hyperforin	11890.7	1.394e+06	3308722	161967	443531	1	283615	355002	840991	1	1	(536.8704, 9832.066)(539.38245, 2198.02)(540.38434, 62344.484)(541.387, 10986.05)(556.4174, 443.67)(559.1803, 15668.598)(560.65497, 1999.2172)(540.6909, 9022.866)(541.86084, 2963.11)
Terpenoids	triterpenoid	11&alpha;,30-dihydroxy-&beta;-amyrin	1	1	1	1	1	12693.6	1	2.03006e+06	1	1	1	(482.38275, 22620.1)(483.386, 1410.6)(468.3707, 11194.91)(469.37442, 1876.14)
Terpenoids	triterpenoid	11-deoxoglycyrrhetinate	1	1	1	1	1	673155	1	116.966	1	1	1	(438.3617, 35940.15)(439.3646, 3858.28)(462.33435, 29191.82)(463.33646, 804.31006)
Terpenoids	triterpenoid	11-oxo-&beta;-amyrin	1	1	1	1	1	1	1	568610	1	1	1	(468.37158, 30317.953)(469.37442, 4082.9968)
Terpenoids	triterpenoid	12,13&beta;-epoxy-16&beta;-hydroxy-&beta;-amyrin	1	1	1	1	1	12693.6	1	2.03006e+06	1	1	1	(482.38275, 22620.1)(483.386, 1410.6)(468.3707, 11194.91)(469.37442, 1876.14)
Terpenoids	triterpenoid	16-alpha-hydroxygypsogenate	84.3476	1	1	5370.7	15896659	1	1	1	1	109952	141053	(527.3151, 7882.7705)(528.31744, 602.7275)(506.03342, 114812.53)(506.28174, 46477.695)(507.28552, 7223.19)(502.33826, 7887.0396)
Terpenoids	triterpenoid	16-alpha-hydroxygypsogenate-28-beta-D-glucoside	459761	6.86056e+06	1.02494e+06	261321	732010	2084.89	1	1	9395.18	1	1	(645.3781, 128403.9)(646.38055, 38174.88)(647.3803, 7610.6167)(686.3619, 19334.486)(687.36383, 3664.4531)(683.27277, 27894.625)(684.27155, 8419.86)(666.38654, 1159.0166)(668.4129, 3947.78)
Terpenoids	triterpenoid	30-hydroxy-11-oxo-&beta;-amyrin	1	1	1	1	1	673155	1	116.966	1	1	1	(438.3617, 35940.15)(439.3646, 3858.28)(462.33435, 29191.82)(463.33646, 804.31006)
Terpenoids	triterpenoid	betulinate	1	1	1	1	1	673155	1	116.966	1	1	1	(438.3617, 35940.15)(439.3646, 3858.28)(462.33435, 29191.82)(463.33646, 804.31006)
Terpenoids	triterpenoid	betulinic aldehyde	1	1	1	1	1	1	1	568610	1	1	1	(468.37158, 30317.953)(469.37442, 4082.9968)
Terpenoids	triterpenoid	des-acyl avenacin A	1.93153e+06	1.01895e+06	1	4249961	5.37785e+06	236681	1.38597e+06	1.77245e+06	1	1	1.38025e+06	(961.23944, 5098.8438)(963.5013, 3390.2168)(943.88947, 65212.117)(944.8924, 27189.95)(945.4925, 4554.5166)(979.53107, 4381.205)(980.53357, 988.83)(961.5256, 186140.19)(962.5281, 88660.93)(963.5298, 16615.27)(964.5312, 230.32)(965.4668, 3514.026)(966.4737, 2361.4465)
Terpenoids	triterpenoid	glycyrrhetaldehyde	1	1	1	124.273	1	242215	1	1	1	1	1	(482.3494, 12761.18)(483.35165, 971.07)(463.3229, 398.59)
Terpenoids	triterpenoid	glycyrrhetinate	1	1	1	1	1	1	1	2641786	1	1	1	(470.33206, 24424.217)
Terpenoids	triterpenoid	gypsogenate	10006.3	16341144	461337	627077	162951904	1765223	720564	282333	3285.67	623157	14893.1	(485.3356, 5866.87)(487.3405, 1741.33)(471.51358, 2107.007)(472.32874, 1752.5216)(485.3205, 3577.44)(472.04172, 24475.236)(472.96545, 4340.343)(473.33264, 127.085)(502.33823, 4331.44)(485.33664, 6154.215)(487.34155, 2125.05)(512.32214, 65639.805)(513.3259, 25625.232)(489.4464, 346847.7)(490.38443, 114773.336)(491.29013, 55912.938)(492.29416, 5444.08)
Terpenoids	triterpenoid	gypsogenate-28-beta-D-glucoside	1	1	1	400148	2.46338e+06	2547.39	743984	1	50.7327	1	720853	(666.561, 13799.6045)(667.41077, 4187.76)(649.9907, 10444.049)(670.3727, 17823.879)(671.37164, 2388.6748)(652.3429, 59136.926)(653.34546, 29935.135)(654.3472, 2676.59)
Terpenoids	triterpenoid	gypsogenin	2482.67	898060	234298	109638	1	464286	97320.7	2641786	3.56499e+06	1	1.73333e+06	(495.84344, 20913.283)(494.33554, 4070.0203)(453.3277, 11133.788)(473.0414, 25901.66)(472.334, 13146.255)(473.33264, 248.395)(472.83652, 15867.058)(474.2989, 2431.06)
Terpenoids	triterpenoid	gypsogenin-28-beta-D-glucoside	1	1	716925	778354	388368	559877	268693	1	1	258433	431184	(651.41583, 27905.21)(652.41797, 6590.5835)(632.4318, 23743.38)(633.4346, 3738.882)(655.37787, 23166.203)(656.37616, 3731.9033)
Terpenoids	triterpenoid	hederagenin	2302.42	1	181236	2276.8	1	313206	308568	1	1	139242	247826	(471.33395, 5343.3833)(472.33017, 2632.3967)(453.32648, 7432.964)(498.72583, 3924.8406)(478.109, 6180.208)
Terpenoids	triterpenoid	medicagenate	84.3476	1	318788	407301	15896659	13065.8	2.55028e+06	1	1	109952	141053	(504.3218, 16473.166)(506.31805, 742.61)(502.33698, 10380.022)(501.97244, 8527.665)(527.64813, 5296.555)(528.31744, 602.7275)(506.03342, 114812.53)(506.28174, 46477.695)(507.28552, 7223.19)
Terpenoids	triterpenoid	monodeglucosyl des-acyl avenacin A	1	1	1	1	1	125754	1	1	1	2.8397e+06	1	(781.4587, 7454.3696)(805.4129, 72309.11)(805.4223, 50809.62)(806.424, 7183.6997)
Terpenoids	triterpenoid	oleanolate	1	1	1	2.09355e+06	1	330087	1	116.966	1	1	1	(438.36078, 28361.018)(439.36374, 4908.6025)(482.34924, 10537.696)(483.35226, 1206.9667)
Terpenoids	triterpenoid	oleanolate 3 &beta;-D-glucuronoside	761502	253980	2.355e+06	5.19785e+06	16752835	202597	146701	538541	1	1	1	(613.0596, 22467.229)(614.0587, 4211.259)(615.3677, 1222.94)(613.3634, 91170.1)(614.36584, 20817.105)(615.3669, 746.996)(651.4165, 7404.26)(652.41815, 1638.0067)(654.9771, 14763.169)(655.97644, 4768.182)(637.6884, 163869.86)(637.3494, 89185.93)(638.3545, 25226.43)
Terpenoids	triterpenoid	oleanolate 3-&beta;-D-glucuronoside-28-glucoside	1	106318	1	258070	1	1887.04	246894	1	1	1	3.21021e+06	(794.5618, 19964.123)(795.4587, 14405.863)(796.4608, 374.14)(781.458, 3122.585)(797.4361, 25606.734)(798.4383, 6556.1733)(811.4567, 10181.938)(812.459, 2003.0352)
Terpenoids	triterpenoid	oleanolate 3-beta-D-glucuronoside-(3,1)-galactoside	48.1898	608078	1	185148	222850	2010.64	150042	1	1	1	1.33284e+06	(795.7931, 19252.064)(797.4447, 7743.2275)(796.4608, 436.49)(774.40295, 9562.016)(775.40546, 1294.365)(781.458, 3518.1602)(811.4578, 9452.953)(812.46014, 1339.4)(801.4152, 15236.641)(802.41486, 6305.36)
Terpenoids	triterpenoid	oleanolic aldehyde	1	1	1	1	1	1	1	568610	1	1	1	(468.37158, 30317.953)(469.37442, 4082.9968)
Terpenoids	triterpenoid	ursolate	1	1	1	2.09355e+06	1	673155	1	116.966	1.70231e+06	65.3262	82.691	(438.3609, 41837.97)(439.36374, 4908.6025)(483.49905, 52788.52)(485.36807, 20295.885)(462.33505, 25278.41)(463.33673, 662.68256)
Terpenoids	triterpenoid	ursolic aldehyde	1	1	1	1	1	1	1	568610	1	1	1	(468.37158, 30317.953)(469.37442, 4082.9968)
vitamin	("vitamin A" "a carboxylate" "a retinoid	a retinoate	1	1	1	1	1	1	1	932340	1	1	1	(302.23254, 55777.05)(303.2352, 4582.4136)
vitamin	("vitamin A" "a retinoid	a retinol	1	52.3086	1	1	1	1	1	1	1	1	1	(309.2098, 8821.06)(292.2124, 319.25)
Vitamin	folate" "a pterin	folate	1	1	1	1	1	1	1	148098	1	1	1	(439.1256, 11244.38)(426.1129, 3530.5603)
Vitamines	tocopherol	&beta;-tocopherol	1	1	1	358632	1	1	1	271540	1	1	1	(439.36435, 7143.69)(421.335, 4537.6685)
Vitamines	tocopherol	&delta;-tocopherol	1	1	1	1	1	1	1	112858	1	1	1	(425.35007, 3766.4968)(407.3209, 4201.23)
Vitamines	tocopherol	&gamma;-tocopherol	1	1	1	358632	1	1	1	271540	1	1	1	(439.36435, 7143.69)(421.335, 4537.6685)
Vitamines	tocotrienol	&alpha;-tocotrienol	1	1	1	1	1	1	1	1.37786e+06	1.7661e+06	1	1	(425.34286, 37854.44)(426.34573, 4702.8667)(407.3209, 3105.4534)(447.3859, 15965.37)(448.3892, 2426.16)(424.3472, 29184.037)(425.35007, 2777.2666)(429.30197, 3840.51)
Vitamines	tocotrienol	&beta;-tocotrienol	1	1	1	1	1	4789.65	1	1	1	1	1	(433.31433, 14991.346)(416.2883, 1774.9651)
Vitamines	tocotrienol	&delta;-tocotrienol	1	739862	1	1	1	1	1	1.89136e+06	1	5.13633e+06	2226929	(424.3061, 216.55)(401.2709, 70695.19)(402.27338, 7762.598)(398.32202, 26068.465)(399.3249, 2395.475)
Vitamines	tocotrienol	&gamma;-tocotrienol	1	1	1	1	1	4789.65	1	1	1	1	1	(433.31433, 14991.346)(416.2883, 1774.9651)
Vitamines	vitamin	3,6-dihydronicotinate	1	506608	505166	439428	403181	432719	435956	167877	1	446204	439446	(124.03663, 7829.0303)(125.03283, 5727.1)(129.01608, 16964.127)(130.012, 9316.988)
Vitamines	vitamin	a D,L-carnitine	1	1	4512160	102.668	8350.81	1	1330670	1.65942e+06	1	1.35376e+06	572708	(144.09563, 22814.111)(145.0977, 291.5)(187.1, 15768.318)(166.07942, 14069.392)
Vitamines	vitamin	biotin	1	1	1	1	1	1	1	1	745843	1	1	(261.11356, 13742.04)(247.10286, 652.8367)
Vitamines	vitamin	nicotinate	1.91503e+06	1.55769e+06	1.49903e+06	1.47889e+06	1.40393e+06	1.3934e+06	1.41029e+06	783089	1	1.52176e+06	1.51765e+06	(125.032455, 5394.275)(123.736115, 29433.102)(124.71259, 5712.1704)(125.03174, 6644.2607)(147.0168, 2307.8577)(130.01172, 8412.951)
Vitamines	vitamin	thiamin	3419678	13606620	12571126	8407527	30078.9	10682806	12144166	1	1.31069e+06	3798716	11196.2	(265.11432, 17542.812)(247.10197, 6316.72)(248.0924, 1007.76)(267.12228, 27948.607)(268.12173, 6880.535)(250.23514, 8376.836)(253.10973, 9595.894)(286.1404, 1370.32)(265.29486, 127519.2)(266.1449, 12643.5)(290.0982, 62.52)
Vitamines	vitamin B6	pyridoxine	1	1	1	1	1	1	1	1	5763879	1	1	(195.06659, 9144.05)(155.07521, 14278.624)(189.11513, 2139.98)(173.08513, 35780.324)(174.0883, 125.92)
Vitamines	vitamin D" "a hormone	calcitriol	1	810296	1	1	1	1	1	1	1	1	1	(398.32217, 25771.635)(399.32507, 2478.8135)
Vitamines	vitamin K" "an electron-transfer quinol	phylloquinol	1	1	1	1.86968e+06	1	330087	1	1.50233e+06	1	1	1	(482.38477, 42454.285)(483.38785, 5610.262)
Vitamines	vitamin K" "an electron-transfer quinone	phylloquinone	1	1	1	289349	1	2435.43	1	762876	1	1	111029	(438.3599, 1208.875)(438.3612, 27968.592)(439.36487, 6337.7046)(468.37076, 20921.35)(469.37442, 4009.3333)(475.33496, 4030.016)(455.32755, 6446.223)
	&alpha;,&beta;-unsaturated aldehyde" "an aryl aldehyde	cinnamaldehyde	1	1	1	1	1	1	1	94.9829	746726	1	1	(132.05994, 11886.917)(118.0602, 4209.22)(134.09074, 3650.03)(137.04, 10833.5)
	&alpha;,&omega;-dicarboxylate	docosanedioate	1	1.45687e+06	1	1	1	1	1	1	1	1	1	(373.2612, 24932.357)(374.26392, 1337.1466)
	&alpha;,&omega;-dicarboxylate	hexadecanedioate	1	1	1	1	1	1	1	3393148	1	8748117	1	(266.18457, 161171.36)(267.19244, 17821.268)(302.2325, 102188.086)(303.2352, 8199.853)
	&alpha;-acid	cohumulone	1.05708e+06	773084	1.3163e+06	1.29668e+06	261292	253995	874707	1	257915	4.04603e+06	1	(349.28714, 4680.3193)(330.67932, 4391.7217)(331.18427, 5391.96)(350.1929, 4797.4775)(330.50052, 4774.6235)(331.18723, 1037.4432)(365.20935, 8745.37)(347.48383, 23221.664)(348.2055, 7017.26)(372.61197, 3096.3726)(374.07443, 16830.658)(374.51846, 23472.914)(375.17883, 7885.06)(352.5965, 13699.951)(353.1735, 326.31332)
	&alpha;-acid	humulone	3.29809e+06	2.76357e+06	4.1792e+06	671794	1.25744e+06	877696	3.9155e+06	472947	1.70172e+06	1.14745e+06	1	(362.53415, 7556.599)(363.29153, 3164.3547)(343.18338, 9087.395)(344.18488, 658.67)(364.20703, 11387.67)(365.21237, 1510.7576)(345.32492, 6684.7734)(347.45618, 2954.9087)(349.2167, 6864.535)(379.22586, 11262.923)(387.7773, 9299.564)(387.40536, 2446.572)(366.50684, 22244.54)(367.73508, 4686.672)
	(<i>R</i>)-2-hydroxycarboxylate" "a glycerate	D-glycerate	2.86829e+06	2.51002e+06	1.79594e+06	132837	2406.43	1	1	1	1	1	1	(129.442, 14144.845)(130.01044, 10559.25)(112.0013, 50041.945)(115.00652, 3804.9534)
	(6<i>S</i>)-<i>N</i><sup>5</sup>-formyl-tetrahydrofolate	5-formyl-tetrahydrofolate mono-L-glutamate	1	1	1	1	1	1	1	256259	1	1	1	(453.15027, 13089.667)(495.14713, 1068.4833)
	<i>N</i><sup>10</sup>-formyl-tetrahydrofolate	10-formyl-tetrahydrofolate mono-L-glutamate	1	1	1	1	1	1	1	256259	1	1	1	(453.15027, 13089.667)(495.14713, 1068.4833)
	<i>S</i>-alkylsulfenate	1-butenesulfenate	928103	999737	1.09818e+06	952901	851111	958846	980142	294681	1	870305	854350	(127.01889, 51920.64)(111.00567, 60585.79)
	<i>S</i>-alkylsulfinate" "a non-standard &alpha; amino acid	3-sulfinoalanine	375484	356587	71.8719	4801.79	313336	303145	307942	1	1	289382	332315	(155.0055, 304.15997)(133.99406, 1347.8287)(154.00749, 3188.3845)(155.00635, 441.76)(170.0398, 758.5621)(152.90239, 12907.688)(153.02533, 16770.256)
	acid	geranate	1	1	1	1	1	1	1	1	292885	1	1	(190.09776, 12114.007)(173.08496, 27286.217)
	aclacinomycin	15-demethoxy-aclacinomycin A	1	1	1	331567	1	1	1	1	1	1	1	(821.31, 17522.883)(822.3128, 4368.2563)
	aclacinomycin	aclacinomycin T	1	1	429899	2.35955e+06	4875.35	1	1	1	1.6801e+06	6803.11	342738	(554.9058, 3404.7634)(595.2225, 1213.7999)(556.23926, 194.25499)(589.89594, 6575.9326)(590.2698, 1377.2866)(572.24603, 12730.266)(576.22107, 74708.9)(577.22363, 15732.577)(572.2706, 79399.04)(573.27686, 20749.25)(575.28033, 7228.52)(576.2859, 8259.713)
	adenine-type cytokinin	benzyladenine	1	1	1	1	1	1.59537e+06	488791	1	230965	668514	3090.68	(229.1094, 1882.81)(226.1087, 6430.13)(245.63693, 32516.6)(246.80504, 454.71335)(252.33723, 15047.85)
	adenine-type cytokinin	dihydrozeatin	9297.5	1	897199	381168	1	1	1	1	475334	1	2.44093e+06	(226.146, 43994.625)(227.14876, 4839.9165)(204.126, 10501.69)(221.1564, 6548.12)(244.11934, 14083.038)(245.11787, 2190.8982)(226.60498, 3188.3674)
	agaro-oligosaccharide	agaropentaose	1	1	1	1	1	318275	1	1	1	1	319390	(817.2419, 950.2183)(798.23016, 4467.5264)
	aldehyde	3-acetamidopropanal	1	1	1	616358	1	1	740408	6.6568e+06	1	214139	1	(119.073456, 73122.83)(120.07617, 97216.875)(121.0792, 2621.9702)(138.04922, 32780.695)(139.053, 1430.23)
	aldehyde	4,9,13-trimethyltetradeca-2,4,6,8,10,12-hexaene-1,14-dial	2.88007e+06	1.502e+06	1.09666e+06	1.04179e+06	1.08125e+06	1.45618e+06	1.61558e+06	1	865460	1	1881859	(281.13675, 7925.865)(282.13846, 756.46674)(240.1422, 8504.674)(259.93732, 77568.875)(260.1505, 21176.713)(274.17505, 10926.789)(275.17575, 658.29)(262.66974, 41604.59)(264.43414, 2585.0894)(265.14377, 43841.016)(266.14648, 3767.1565)(260.0181, 45977.207)(261.18918, 3248.1987)
	aldehyde or ketone	4-hydroxy-5-methyl-2-methylene-3(2H)-furanone	13764246	4.52258e+06	1.74135e+06	2.32384e+06	1	15148.5	1	126.151	1	2.93718e+06	17655.3	(152.77594, 650.1265)(130.00249, 45660.39)
	aldehyde or ketone	4-hydroxy-5-methyl-2-propyl-3(2H)-furanone	1	1	1	1	1	1	1	1	577285	1	1	(137.0631, 4385.6567)(158.0857, 110.26)(175.11153, 1384.6832)(183.0676, 792.38)
	aldehyde or ketone	D,L-malic semialdehyde	1.77274e+06	1.50031e+06	1.51353e+06	1.34486e+06	1.1575e+06	420480	4453.31	65.0315	1	2467.6	1	(119.02225, 2362.545)(102.01696, 5974.644)(123.0357, 70654.625)(101.15148, 6448.562)(102.017784, 5296.138)(143.01355, 2616.26)
	aldehyde" "a secondary metabolite" "an aromatic compound	salicylaldehyde	1228386	1.24783e+06	1.34294e+06	1.16219e+06	1.0442e+06	1.17538e+06	1.19564e+06	362012	1	1.05363e+06	1.02925e+06	(123.03622, 78308.5)(145.02885, 12164.296)(127.2678, 73408.734)
	alditol phosphate	D-mannitol 1-phosphate	355494	434779	489365	360643	250204	328734	382773	1	1	308777	342977	(264.06586, 4022.2043)(265.00513, 27312.064)(266.00623, 5468.6084)
	alditol phosphate	D-sorbitol 6-phosphate	355494	434779	489365	360643	250204	328734	382773	1	1	308777	342977	(264.06586, 4022.2043)(265.00513, 27312.064)(266.00623, 5468.6084)
	alditol phosphate	galactitol 1-phosphate	355494	434779	489365	360643	250204	328734	382773	1	1	308777	342977	(264.06586, 4022.2043)(265.00513, 27312.064)(266.00623, 5468.6084)
	aldoxime	indolylmethylthiohydroximate	1	1	1	1	1	1	1	2089.23	1	1	1	(205.0611, 7244.355)(231.02646, 848.565)
	aliphatic aldoxime	4-methylthiobutylhydroximate	3.4385e+06	107.645	1	1	1	1	1	1	1	1	1	(147.01582, 30309.541)(148.0112, 6631.53)(151.0276, 5929.2246)(169.0429, 67.847496)
	aliphatic aldoxime	6-methylthiohexylhydroximate	1	1	1	1	1	1	1	1	5138308	1	1	(195.06659, 7699.267)(211.09904, 35253.484)(212.1018, 563.93)(194.0822, 646.26996)(217.04762, 960.1667)
	aliphatic aldoxime	8-methylthiooctylhydroximate	1	1	194456	1	1	1	1	1	78.84	1	1	(223.0984, 200.29)(244.11829, 2685.9624)(245.1179, 2593.7935)(221.11815, 8008.1377)
	aliphatic aldoxime	9-methylthiononylhydroximate	2.46079e+06	1.91469e+06	793318	2.81601e+06	789570	2047507	3.82328e+06	1.20347e+06	391068	884457	941784	(235.10936, 3655.5557)(221.29422, 5102.689)(221.0863, 2293.88)(237.11319, 37398.402)(238.1159, 2448.062)(222.29916, 9074.525)(255.4269, 2477.5686)(235.13399, 2440.9333)(236.1263, 643.56)(258.09915, 29362.77)(240.08623, 895.10333)
	all-<i>cis</i> polyisoprenyl diphosphate" "a sesquiterpenoid	(2Z,6Z)-farnesyl diphosphate	1	1	1	1	1	1	1	1.25413e+06	1	1	1	(379.10757, 83401.88)(380.1101, 4842.783)
	all-<i>trans</i>-polyisoprenyl diphosphate	geranylfarnesyl diphosphate	7182.42	1	1.1806e+06	1.55884e+06	599616	322863	1.14069e+06	296550	1	649496	133736	(517.4888, 4932.1104)(516.248, 2569.49)(497.49118, 7242.6646)(499.22885, 3000.7522)(503.2407, 939.96)(500.9906, 11706.754)(501.2371, 4066.0251)(535.8639, 10692.709)(536.9458, 17500.434)(537.2771, 1705.58)(516.87897, 11282.804)(517.26294, 1254.1079)(540.5601, 6539.072)(540.2295, 1772.4266)(521.2173, 71648.24)(522.2198, 14075.66)
	all-<i>trans</i>-polyisoprenyl diphosphate	geranylgeranyl diphosphate	481354	1	1	1	1	857862	1	1	1	1	1	(465.19846, 14791.837)(466.20035, 276.93668)(447.2006, 25460.88)(448.20316, 2526.3499)
	aminoalkylphosphonate	(2-aminoethyl)phosphonate	15879812	4.52258e+06	2.79106e+06	2.32766e+06	1985008	1.93433e+06	15107.3	16076	1	2.94191e+06	2505876	(152.8478, 487.721)(130.00267, 38042.348)
	androgen" "a 3-oxosteroid" "17-&beta;-hydroxyandrostan-3-one	5-&alpha;-dihydrotestosterone	1	525801	1	1	1	1	1	1	1	1	1	(294.22845, 181.53)(296.24448, 20105.018)(318.22507, 2972.4734)
	anthracycline	elloramycin	177631	1	1	1	1	1	1	1	1	1	1	(679.23755, 10317.276)(680.2399, 724.8667)
	anthracycline	methyl aklanonate	1	1	1	860077	1	1	1	2.26056e+06	1	1	1	(433.09497, 55779.84)(434.09775, 5980.928)
	anthracycline" "a carboxylate	aklanonate	1	1	1	1	1	1	1	1.54436e+06	1	1	1	(395.0804, 39088.67)(396.08313, 1141.93)(381.066, 315748.88)(382.06863, 25569.88)(423.0743, 1369.4766)
	anthracycline" "a polyketide	tetracenomycin C	1	1	1.87027e+06	617442	1	1	1	1	1	1	406917	(472.13043, 34203.816)(473.13315, 4682.2134)
	antibiotic	12-demethyl-elloramycin	3464.45	60.3349	296559	223187	1	328556	1	1	1	3476.14	284555	(669.1721, 11498.158)(670.17413, 1497.2693)
	antibiotic	15-demethoxyaclacinomycin T	1.1069e+06	10952.9	2252.92	228198	1	1.25719e+06	2.6759e+06	1	1	3279.39	1	(539.2035, 6028.3)(559.208, 200904.58)(560.2105, 51402.855)(561.2124, 4523.22)(574.91345, 17148.447)(576.7497, 4811.17)(559.23206, 78194.17)(558.2229, 25506.322)(559.2216, 3717.17)(556.95984, 38377.02)(558.2508, 12246.147)
	antibiotic	aclacinomycin A	1	1	1	46.7774	1	1	1	1	1	1	437895	(830.4075, 10906.454)(831.4058, 3689.6165)(815.39264, 5854.532)(816.3951, 649.4)
	antibiotic	myxothiazol	395270	139346	1	1	1456349	1	87.826	1	1	1	120730	(493.18756, 8623.223)(469.1884, 8278.15)(493.2005, 11757.755)(506.629, 6031.3604)(507.23538, 19238.217)(508.23727, 3249.4668)(487.23145, 44929.31)(488.23373, 4693.1006)(515.1738, 211.37)(493.18756, 8623.223)
	antibiotic	piericidin A	134625	68.6077	1	1	4542.98	1.53163e+06	1	1	1	1	301251	(415.27106, 16881.447)(416.2764, 2622.2034)(433.31577, 13288.331)(416.2894, 2348.21)(441.53354, 1120.0249)(421.2618, 262.87)
	antibiotic	rifamycin SV	713057	1	1	1	1	1	1086761	1	1	1	593891	(698.3111, 233.5)(679.30145, 36955.094)(680.3039, 7426.8535)(700.31555, 142755.28)(701.31714, 38592.5)(702.3187, 3701.4648)(714.3422, 20813.76)(715.34375, 5262.35)(719.96466, 27313.291)(720.9668, 7123.3867)
	antibiotic	tetracenomycin B3	1	1	1	1	1	1	1	219305	1	1	1	(381.06604, 108767.41)(411.08334, 16258.577)(412.0851, 1443.4199)(395.08047, 12752.942)(396.083, 435.41498)
	aromatic oxo-acid	4-hydroxyphenylpyruvate	354435	1	1.07045e+06	1	1	460878	1	1	1	1.15975e+06	6577.73	(183.04271, 1765.5845)(161.02261, 22144.652)(162.02422, 1221.4618)(163.02037, 771.74506)(165.043, 337.85)
	aryl aldehyde	1-naphthaldehyde	1	1	1	1	1	1	1	5.99281e+06	1	1	1	(138.04973, 98583.51)(139.053, 1765.13)
	aryl aldehyde	protocatechualdehyde	1.91859e+06	918531	1.09003e+06	3144.11	323457	442917	612915	87.8035	2.33216e+06	1.19567e+06	536330	(123.64949, 8535.69)(123.03541, 16020.328)(124.03619, 1699.2188)(161.02281, 16617.848)(162.02422, 957.76337)(163.02037, 603.5483)(145.30176, 6562.593)
	aurachin	aurachin B	50.7955	1	1	1	1	1	177546	1	1	1	1	(402.22946, 7007.7437)(385.73328, 12294.115)(388.2503, 4626.23)
	aurachin	aurachin C	50.7955	1	1	1	1	1	177546	1	1	3245.71	1	(402.22968, 7763.81)(385.5651, 8462.981)(388.2503, 4626.23)
	aurachin	aurachin C epoxide	666137	1	454881	380849	267358	4776369	1	1	1	7808015	1	(377.22876, 5214.197)(401.26703, 56415.41)(383.261, 3971.343)(415.2743, 3878.17)(420.634, 24098.309)(419.22696, 2512.4834)(400.674, 7785.2827)(403.23438, 772.695)
	aurone	aureusidin	1	1	1	2.89262e+06	1	1	84.5625	13397308	1	1	1	(271.0496, 235.445)(285.06494, 207553.89)(286.06787, 22873.09)(287.07028, 1661.61)
	aurone	sulfuretin 6-glucoside	1	1	1	1	1	1	1	17300.4	1	1	1	(433.0965, 80820.42)(434.09924, 9588.7)
	electron-transfer quinone	a plastoquinone	1	1	1	1	1	1	49.1754	1	1	159205	209866	(754.57684, 9477.748)(755.5809, 15471.114)(756.58307, 4091.6218)
	enamine	(2Z)-2-aminobut-2-enoate	1.91503e+06	1	1	1	1	1	1	1	1	1	1	(124.0354, 8817.146)(125.03147, 7401.01)
	epoxy fatty acid	(9Z)-(13S)-12,13-epoxyoctadeca-9,11-dienoate	2.42938e+06	2318696	2.29516e+06	7207.77	5.94181e+06	3.736e+06	11726125	5159192	4389671	7.30195e+06	10858835	(295.2136, 744.37)(277.2052, 19439.209)(278.8475, 4694.485)(295.23074, 5584.0)(277.9604, 98618.86)(279.07315, 15119.024)(279.22037, 48882.2)(280.2241, 4239.5767)(294.60907, 137086.94)(295.62457, 18128.992)(296.24707, 103342.13)(297.2504, 16122.228)(298.25714, 203.32)(316.20956, 21520.074)(317.21204, 1841.2999)
	epoxy fatty acid	9,10-epoxy-10,12Z-octadecadienoate	2.42938e+06	2318696	2.29516e+06	7207.77	5.94181e+06	3.736e+06	11726125	5159192	4389671	7.30195e+06	10858835	(295.2136, 744.37)(277.2052, 19439.209)(278.8475, 4694.485)(295.23074, 5584.0)(277.9604, 98618.86)(279.07315, 15119.024)(279.22037, 48882.2)(280.2241, 4239.5767)(294.60907, 137086.94)(295.62457, 18128.992)(296.24707, 103342.13)(297.2504, 16122.228)(298.25714, 203.32)(316.20956, 21520.074)(317.21204, 1841.2999)
	epoxy fatty acid	9,10-epoxy-12-cis-octadecenoate	6.0586e+06	29387.2	5.2032e+06	1	14496332	32172.1	10900807	10165527	134.141	251.262	21794438	(318.512, 19314.527)(319.22806, 1567.6775)(279.2203, 24270.9)(280.83173, 6126.686)(295.2339, 12442.086)(296.2439, 437.55)(316.2717, 662.9186)(297.2467, 7942.53)(296.59708, 75106.74)(297.40112, 9599.465)(298.26227, 5029.2964)(299.26553, 568.9544)
	epoxy fatty acid" "a long-chain fatty acid	12,13(S)-epoxylinolenate	1	1	1	1	1	1	601777	2508.31	1	1	1	(277.20593, 1233.75)(292.20102, 28281.65)(292.2141, 6520.13)
	epoxy fatty acid" "a long-chain fatty acid	9,10-epoxystearate	7.00563e+06	15566971	1	1	1	1	1	9511617	1	154.829	173.358	(297.2487, 3589.8972)(281.23776, 2670.5166)(316.7768, 1010.0925)(298.26385, 50389.66)(299.26666, 4914.6797)(320.2407, 15925.21)(321.2432, 1331.5433)
	epoxy fatty acid" "a long-chain fatty acid" "a monounsaturated fatty acid	vernolate	6.0586e+06	29387.2	5.2032e+06	316753	14496332	32172.1	10900807	10165527	666776	1.78297e+06	21794438	(295.2339, 12442.086)(296.2439, 437.55)(279.57605, 11705.777)(280.22476, 699.794)(299.9089, 2827.3232)(279.2203, 24270.9)(280.83173, 6126.686)(314.7665, 10460.624)(314.26526, 2283.34)(296.59708, 75106.74)(297.40112, 9599.465)(298.26227, 5029.2964)(299.26553, 568.9544)(318.512, 19314.527)(319.22806, 1567.6775)
	erythromycin	erythromycin A	1	57.1691	575368	799093	810750	494771	451316	1	1	1	106907	(738.2272, 10882.357)(738.47705, 1455.6934)(716.44824, 26625.438)(717.4504, 1729.4033)(740.4864, 8773.85)(734.4937, 13924.269)(735.4966, 2104.8267)(739.44727, 30946.623)(740.4478, 3256.7998)
	erythromycin	erythromycin B	553518	1.31013e+06	2187952	85.6013	1	1.0074e+06	523822	1	1	1.03434e+06	97211.2	(702.4701, 311.63)(701.4903, 2189.9065)(737.8399, 14004.293)(737.50024, 4731.2827)(720.48193, 6128.0703)(723.4527, 262.87)(719.2007, 17071.186)(719.7703, 4552.178)(722.4951, 1029.74)
	erythromycin	erythromycin C	2.33523e+06	1.33151e+06	5174.19	362158	1	1	1	1	1	1	1	(703.468, 24875.678)(704.47003, 2091.61)(720.47656, 10636.66)(721.4791, 833.99)(725.4211, 35115.95)(726.4256, 10124.767)
	erythromycin	erythromycin D	1	1	1.73775e+06	1	1	1.40683e+06	1	1	8804775	690147	1.09043e+06	(704.4869, 39647.223)(705.4896, 9358.89)(706.4921, 2182.7666)(709.44116, 4421.183)
	ester	capsiconiate	2892077	7962.23	1	1	71.3976	1.19798e+06	1	649970	1	1	915205	(332.2037, 11190.429)(314.1953, 43.76)(316.20667, 2607.22)(357.74362, 3547.887)(360.19772, 7211.3413)(339.93405, 21807.69)(338.18106, 4450.6133)
	ester	geranyl acetate	1	1	1	1846342	2.05138e+06	1.62897e+06	2.90272e+06	1	1	1.36926e+06	2056299	(203.13113, 88898.23)(204.13402, 3278.984)
	estrogen	17&beta;-estradiol	1	1	1	1.43217e+06	10209218	8395254	6505826	1	1	4.87845e+06	2367280	(274.17606, 743.205)(260.186, 10039.235)(300.17953, 3108.7288)(278.9369, 55405.297)(280.16217, 6824.2944)(281.16394, 294.02)
	estrogen	estrone	41722.8	9623776	49954.3	5.70828e+06	5.44812e+06	3.06228e+06	13016693	1.81495e+06	601065	13358875	6.90661e+06	(273.37067, 8597.381)(275.17603, 559.95996)(254.15106, 12197.054)(255.1532, 881.85)(274.17648, 14206.88)(288.1911, 126122.27)(289.1938, 9944.808)(270.1811, 14445.294)(271.1815, 206.19)(294.9587, 38272.05)(296.15555, 3676.276)(276.1518, 6183.55)
	Fe(III)-siderophore	ferric enterobactin complex	396755	2.9362e+06	3815164	3.29765e+06	1	3.97969e+06	3.02612e+06	1	1	1.87738e+06	3689878	(725.0464, 9396.715)(704.36835, 1872.7794)(704.83453, 1372.398)(706.03986, 3080.7234)(720.0535, 64183.21)(721.05286, 6352.2686)(705.0463, 67058.46)(706.0478, 4755.6367)(707.0288, 3412.66)(708.0301, 298.7)(735.0574, 4834.798)(740.05707, 4218.8633)(741.8819, 8691.629)(742.0671, 13687.763)(743.0652, 562.895)
	glucocorticoid	cortisol	323346	92.6744	831507	6806.78	1	796808	1.01493e+06	1	1	1064781	3300.14	(363.2073, 9243.5)(345.2029, 13277.81)(346.2132, 1560.01)(347.2111, 2024.88)(345.73782, 27285.908)(346.88538, 5648.033)(347.21472, 218.99)(386.45288, 11200.152)(386.20044, 4380.023)(369.52625, 6666.17)
	imine	&alpha;-iminosuccinate	1.30055e+06	1.27891e+06	1.35599e+06	1.16674e+06	1.04418e+06	1.14754e+06	1.19877e+06	387058	1	1.22547e+06	1.2075e+06	(130.00676, 7121.7993)(115.00689, 4588.6387)(130.01181, 9537.664)(112.00183, 57067.305)(155.00592, 390.91248)
	imine	2-iminobutanoate	1.91503e+06	1	1	1	1	1	1	1	1	1	1	(124.0354, 8817.146)(125.03147, 7401.01)
	indolocarbazole alkaloid	staurosporine	704607	1	517341	1	401588	905883	226029	1	1	1	14535405	(466.2025, 5214.7036)(451.19846, 1111.21)(470.54977, 1402.7201)(473.2309, 174.205)(449.19986, 11739.423)(486.17847, 47777.73)(488.39127, 27580.484)(489.49777, 27655.367)(490.25534, 15540.167)(469.2322, 89106.9)(470.23264, 18419.256)(491.19882, 9317.59)(492.20105, 403.58)
	insect hormone	juvenile hormone III	470480	1	1	1	1	1	1	1	1	536481376	1	(266.18405, 4977.09)(267.19263, 355.95337)(248.17456, 81376.32)(249.1875, 5345228.0)(250.19057, 900895.75)(251.19316, 62456.05)(274.17346, 41912.83)(275.17575, 1150.55)
	inulin	1,1-kestotetraose	1	1	1	1	1	1	1	1	1	4454135	1	(667.26715, 108654.96)(668.2696, 26087.703)(669.2715, 1920.0668)
	inulin	1-kestotriose	1	1	1	219170	1	1	1	1	1	1	1	(522.1939, 13239.421)(523.19684, 1247.8467)
	L-1-phosphatidylglycerol-phosphate	1,2-dipalmitoyl-phosphatidylglycerol-phosphate	1	55.6212	1	1	1	117014	1	1	1	3.86054e+06	1	(805.4573, 7069.1997)(804.9385, 74829.37)(805.4223, 52284.426)(806.424, 7429.047)(799.4933, 8782.15)(800.4961, 1823.31)
	L-1-phosphatidylglycerol-phosphate	phosphatidylglycerophosphate (1-octadecenoyl(9Z), 2-palmitoyl)	1	572544	1	1	341334	1	1	1	1	1	338878	(810.47406, 10226.147)(810.4802, 5547.233)(811.47015, 650.4733)(848.4441, 18617.873)(849.44354, 6668.233)(836.4806, 231.76)
	L-1-phosphatidylglycerol-phosphate	phosphatidylglycerophosphate (dioctadec-9-enoyl(Z))	1	449748	1	163527	545015	1	1	1	1	1	97.7094	(797.4334, 8798.75)(798.43677, 1163.4833)(796.2036, 12623.072)(797.2023, 3304.9502)(818.4045, 15121.414)(819.4051, 4313.5503)
	N<SUP>&alpha;</SUP>-acetylated amino acid" "an isoprenoid	N-acetyl-farnesylcysteine	610381	1.57709e+06	418931	554689	715893	1	368761	4157.3	1	3168309	1	(370.08466, 11625.744)(371.61038, 48197.96)(372.21597, 7481.2866)(350.18985, 2739.5032)(372.11887, 13844.334)(373.2329, 1984.3066)(349.21655, 37594.92)(387.25238, 28171.996)(388.2556, 3748.3057)(391.5461, 10062.658)(393.54065, 7547.135)(394.21515, 5037.1323)(372.80466, 6001.992)
	oleanonic-acid-type saponin ginsenoside	ginsenoside Ro	1	1	1	1	1	1	1	1	1	1	632994	(955.46735, 1750.52)(956.5041, 7812.1265)(957.5083, 626.3433)
	organophosphonate	3,4,-dihydroxybutylphosphonate	418912	361550	377981	317726	240971	3423.66	2569.75	1	1	1	1	(153.02643, 12959.056)(169.04514, 1312.1854)(170.0419, 413.546)(175.01064, 5322.9004)
	organosulfate	&alpha;-L-rhamnopyranose 3-sulfate	41.9544	1	99968.2	1765.08	1	1	1	1	1	1	1	(249.03467, 2392.785)(266.00546, 6813.1797)
	oxidized flavin" "a redox electron carrier	FAD	1	149701	223651	208430	1	215312	186182	1	1	230898	202034	(807.11115, 13554.105)(792.108, 78690.94)(793.10925, 8712.187)
	oxygen heterocycle	6-(4-methyl-2-oxopentyl)-4-hydroxy-2-pyrone	1	1	1	1	1	1	1	1	472139	1	1	(209.08179, 15364.184)(211.0983, 49620.74)(194.0822, 2939.9001)(213.11482, 361.44998)(233.08, 15879.67)
	urushiol	3-[(8Z,11E,13Z)-pentadeca-8,11,13-trien-1-yl] )catechol	238573	1	2.54465e+06	905304	798818	1	1	703382	1	1	1	(315.23947, 3952.082)(297.22894, 14355.844)(298.23227, 1399.7666)(337.22064, 27535.602)(338.22424, 2468.7178)
	urushiol	dimeric urushiol	1	1	442879	347982	1	821989	140202	326439	1	249705	455701	(628.43744, 19965.635)(629.4401, 3887.7314)(612.9515, 855.8)(628.438, 12284.893)(629.442, 8520.08)(630.4445, 544.82)(614.4585, 35834.344)(615.4623, 12923.668)(644.46716, 12165.319)(645.4717, 2161.2532)
	urushiol	dimeric urushiol peroxide	2.54631e+06	1	1.02217e+06	1	128271	807692	270025	786913	135.739	1	60.5775	(663.42896, 27897.979)(664.43195, 8491.841)(640.4059, 3518.5203)(676.4576, 12033.56)(677.4604, 985.46)(659.45294, 45997.18)(660.4563, 12177.205)(661.1209, 2738.0432)(682.41876, 28317.748)(683.4189, 15160.399)(666.2415, 1537.9066)
	urushiol	urushiol III	1	1	1	54.8616	1	120794	2184.38	1	1	2574.48	49.9924	(320.24377, 45911.69)(321.2473, 6290.354)(316.27216, 8503.49)
	&beta; amino acid" "an aromatic L-amino acid	L-&beta;-phenylalanine	1	1	1	2.13539e+06	1	1	15761.1	4668247	1	1	1	(166.07921, 12283.927)(185.12013, 87.23)(188.06323, 18354.736)(189.0665, 99.34)
	&beta;-D glucoside	salicin	54.2163	327302	372524	199839	1	1	745692	1	1	222809	1	(287.10318, 3770.7434)(268.09393, 15816.437)(269.10083, 2798.43)(269.10025, 5181.653)(304.80585, 1959.0154)(286.1291, 6502.345)(313.1072, 1285.4069)
	&beta;-D glucoside" "a nitrile	taxiphyllin	4403.55	1.09303e+06	398898	1	62.5598	1	1	1	1	1.38013e+06	1	(297.1126, 26291.742)(298.11563, 1121.1133)(329.13483, 14678.292)(330.1405, 915.6434)(331.15524, 124.72)(311.1237, 33250.918)(312.12656, 2160.2266)
	&beta;-D glucoside" "methyl-D-glucoside	methyl &beta;-D-glucoside 6-phosphate	1	1	1	1	1	1	1	3.84595e+06	1	1	1	(272.05383, 103288.74)(273.05557, 5950.2734)
	("[1-&beta;-D-fructofuranosyl-(2->1)-]<sub>(n)</sub> &beta;-D-fructofuranosyl-(2->6)-&alpha;-D-glucopyranoside	6G-di-&beta;-D-fructofuranosylsucrose	1	1	1	1	1	1	1	1	1	4454135	1	(667.26715, 108654.96)(668.2696, 26087.703)(669.2715, 1920.0668)
	("<i>s</i>-triazine	melamine	1	1	141.12	1	1	1	1	1	1	1	1	(144.0951, 52378.15)(145.0977, 422.38)
	("<i>trans</i>-2,3-dihydro-3-hydroxyanthranilate	(5S,6S)-6-amino-5-hydroxycyclohexa-1,3-diene-1-carboxylate	1	1	1	1	1	1	1	6.13726e+06	21141.8	1	1	(138.04868, 59959.2)(139.053, 1812.5267)(158.0857, 107.96)
	("1-acyl-<i>sn</i>-glycerol	glyceryl 1-monostearate	1	1	1	9194.6	453638	658224	534515	9275.55	838537	2.06362e+06	575550	(359.30136, 15225.966)(360.30435, 1773.5582)(341.29153, 22105.406)(342.29453, 2347.2412)
	("2-hydroxy-2-methylbutyronitrile" "an aliphatic (<i>R</i>)-hydroxynitrile	(2R)-2-hydroxy-2-methylbutanenitrile	1	1	1	1	1	1	1	1	503705	1	1	(100.07174, 12392.98)(104.103, 11951.224)
	("3-hydroxyaspartate" "a hydroxy-L-amino acid	3-hydroxy-L-aspartate	213642	180857	187449	167691	158336	175813	178208	1	1	181751	178186	(151.02946, 160647.62)(152.03055, 18171.82)(130.01167, 10681.888)(154.00691, 3802.3967)(155.00592, 405.4225)
	("citramalate	(R)-citramalate	3.22409e+06	2.86435e+06	3008436	2.61107e+06	2378857	2546790	2596351	981431	1	2.51744e+06	2.47908e+06	(151.02989, 134306.39)(128.31459, 104775.836)(129.31387, 15710.276)(130.01035, 10715.991)(129.0162, 16999.998)(130.01213, 9489.412)(154.00691, 3649.3857)(155.00592, 364.65753)
	("D-cellobiose 6'-phosphate	&beta;-D-cellobiose 6'-phosphate	75.9636	1	1	1	1	1	1	1	1	1	1	(438.1077, 17290.25)(439.1103, 200.97)
	("D-fructuronate	D-fructofuranuronate	1	1	1	1	1	1	1	1	291892	1	1	(176.02257, 8829.563)(195.06671, 32751.625)
	("D-galactopyranuronate	&alpha;-D-galacturonate	1	1	1	1	1	1	1	1	291892	1	1	(176.02257, 8829.563)(195.06671, 32751.625)
	("D-galacturonate	D-galactopyranuronate	1	1	1	1	1	1	1	1	291892	1	1	(176.02257, 8829.563)(195.06671, 32751.625)
	("D-glucopyranuronate	&alpha;-D-glucuronate	1	1	1	1	1	1	1	1	291892	1	1	(176.02257, 8829.563)(195.06671, 32751.625)
	("D-glucopyranuronate	&beta;-D-glucuronate	1	1	1	1	1	1	1	1	291892	1	1	(176.02257, 8829.563)(195.06671, 32751.625)
	("D-glucuronate	D-glucopyranuronate	1	1	1	1	1	1	1	1	291892	1	1	(176.02257, 8829.563)(195.06671, 32751.625)
	("D-trehalose 6-phosphate	&alpha;,&alpha;-trehalose 6-phosphate	75.9636	1	1	1	1	1	1	1	1	1	1	(438.1077, 17290.25)(439.1103, 200.97)
	("ethyl iodide	2-nonaprenyl-6-hydroxyphenol	1	1	1	1	1	121076	1	1	1	1	121344	(724.59937, 6992.2163)
	("ethyl iodide	7,2'-dihydroxy-4'-methoxy-isoflavanol carbocation intermediate 2	1	1	1	213765	1	1	1	1	1	3905.51	1	(294.1355, 3492.28)(276.12216, 5672.57)(277.32382, 8042.6235)(295.153, 50007.938)(296.1568, 7662.83)(297.11356, 4433.08)
	("ethyl iodide	L-2,3-dihydrodipicolinate	3.77971e+06	3.10126e+06	3.16532e+06	2936108	2.73252e+06	2.84566e+06	2.86649e+06	1.22502e+06	1	2.94326e+06	2993712	(170.03963, 698.32)(151.02951, 135948.1)(152.0306, 15014.288)(153.02695, 10925.274)(170.04163, 504.8656)
	("ethyl iodide	mimosine	1	1	1	1	1	225933	1	1	1	1260391	1	(218.10544, 1999.065)(221.10474, 1022.77997)(203.09523, 1654.4933)(203.04527, 32094.03)
	("galacturonate" "a glycan	D-galacturonate	1	1	1	1	1	1	1	1	291892	1	1	(176.02257, 8829.563)(195.06671, 32751.625)
	("lysophosphatidylcholine-16:0" "a 1-acyl 2-lyso-phosphatidylcholine	1-16:0-2-lysophosphatidylcholine	1	3730581	149907	12471421	1	611303	1	1	1	1	8747.89	(497.9344, 8083.624)(497.3233, 3455.16)(499.3483, 3752.23)(483.33942, 3068.435)(513.3627, 7367.87)(521.23303, 66636.87)(522.329, 20466.451)(523.3355, 83446.26)(523.33685, 47909.074)(524.3388, 4179.8135)
	("lysophosphatidylethanolamine-18:1" "a 1-acyl 2-lyso-phosphatidylethanolamine	1-18:1-lysophosphatidylethanolamine	1	1	1	1	1	113.063	1	1	1	1	815059	(486.54333, 15425.574)(487.5413, 3183.9075)
	("maltose 6'-phosphate	&alpha;-maltose 6'-phosphate	75.9636	1	1	1	1	1	1	1	1	1	1	(438.1077, 17290.25)(439.1103, 200.97)
	("mannuronate	D-mannuronate	1	1	1	1	1	1	1	1	291892	1	1	(176.02257, 8829.563)(195.06671, 32751.625)
	("methylmalonyl-CoA	(R)-methylmalonyl-CoA	166214	3320.17	1	1	1	1	1	1	1	1	1	(881.1377, 847.762)(865.14325, 352.03003)
	("methylmalonyl-CoA	(S)-methylmalonyl-CoA	166214	3320.17	1	1	1	1	1	1	1	1	1	(881.1377, 847.762)(865.14325, 352.03003)
	("NAD(P)H	NADH	55.7412	1	482802	1	1	756881	208604	1	1	183783	693806	(645.11005, 305.29666)(682.1507, 8074.383)(687.14764, 341.018)(663.13824, 3305.144)(664.123, 461.07803)
	("NAD(P)H	NADPH	491010	457806	477502	535238	1	504162	293176	1	1	419080	451121	(743.3132, 6522.51)(728.0464, 267.775)(725.25287, 8871.096)(726.055, 1441.3368)(727.05945, 7939.276)(763.0879, 84063.484)(764.08905, 8394.535)(742.06476, 13651.667)(765.39825, 5357.8066)(766.0686, 1211.7882)(750.05853, 2194.7236)(751.0449, 1152.5)
	("Superatoms	4'-phosphopantetheine group	1	1	1	1	1	1	1	106569	1	1	1	(356.0746, 6550.0103)(357.07455, 1990.3667)(345.09106, 100958.27)(379.44153, 11939.446)(380.11053, 548.64)(381.06546, 6963.42)
	("Superatoms	coenzyme-A-group	5028258	4991247	5.55712e+06	5.09289e+06	1	5.35259e+06	4820554	1	1	5.0496e+06	5.11382e+06	(763.08386, 92061.23)(764.08514, 8487.878)(748.987, 909.44995)(749.0745, 898.14)(784.74225, 11292.526)(784.85175, 11834.945)(785.104, 15605.03)(763.08905, 91323.93)(764.0902, 8645.521)(792.10223, 79287.88)(771.0861, 218.04)
	("Superatoms	linoleate-group	174380624	124207896	170557856	58559120	266714800	191852064	294139552	204376912	571.248	261608704	293980160	(265.74362, 69198.336)(266.33646, 9129.048)(268.25278, 2857.4575)(269.25604, 156.92398)(247.23227, 32045.684)(248.23544, 3280.5654)(270.23578, 140091.53)(270.2703, 188301.31)(284.5762, 97896.25)(285.28748, 14809.559)(286.28992, 878.14)
	("vernolate	(+)-vernolate	6.0586e+06	29387.2	5.2032e+06	1	14496332	32172.1	10900807	10165527	134.141	251.262	21794438	(318.512, 19314.527)(319.22806, 1567.6775)(279.2203, 24270.9)(280.83173, 6126.686)(295.2339, 12442.086)(296.2439, 437.55)(316.2717, 662.9186)(297.2467, 7942.53)(296.59708, 75106.74)(297.40112, 9599.465)(298.26227, 5029.2964)(299.26553, 568.9544)
	2-arylethylamine	serotonin	1	1	1	1	1	1	1	1	1	315398	1	(195.1416, 11381.919)(187.10051, 25646.172)
	2-deoxystreptamine antibiotic	a butirosin	5654.61	4938.22	1.63475e+06	4.29362e+06	7.04866e+06	10410368	1	245180	1	1	447055	(560.3178, 95375.89)(561.3239, 27802.375)(562.3256, 4650.8496)(543.83734, 47982.004)(544.3917, 10824.553)(560.2981, 226.33)(548.3239, 474.65)(560.32184, 401903.28)(561.3246, 118649.02)(562.32654, 13153.083)(584.5779, 23222.97)(586.4332, 5930.08)(564.8739, 12330.314)(566.4871, 3547.3901)
	2-deoxystreptamine antibiotic	hygromycin-B	30375710	4069357	6061.41	7769524	292891	1	1.17697e+06	302956	511693	1	1.89482e+06	(532.72034, 123164.09)(531.2508, 63493.723)(532.2546, 7259.791)(536.27563, 14312.153)(518.2791, 630.47504)(531.538, 22506.06)(531.28595, 7588.0444)(532.2754, 1891.6866)(555.253, 196.08667)(535.9336, 80741.31)(536.90137, 21366.883)(537.238, 5509.48)
	2-lyso-phospholipid" "an acylglycerone phosphate	1-oleoyl-2-lyso-glycerone phosphate	475878	295468	1.68704e+06	371367	16448.1	391998	215805	341434	2.10343e+06	377908	1	(432.95615, 12575.589)(434.1277, 3162.934)(435.2412, 3178.0833)(415.7211, 11041.522)(416.34576, 2213.2874)(435.24265, 83511.4)(436.24503, 12456.387)(417.53555, 13533.443)(416.23853, 3772.64)(450.2601, 13066.078)(433.75024, 16650.207)(436.25314, 4413.457)(437.2547, 82.41)(457.6022, 2609.9575)(441.07626, 10078.246)(442.2093, 3606.14)
	2-oxo carboxylate	2-oxo-4-methylthiobutanoate	10360	131996	20052.3	2.88648e+06	997916	1.01011e+06	205810	1.61175e+06	1	1004724	2941116	(130.00304, 19243.023)(153.02557, 11718.816)(130.01135, 5622.913)(168.04375, 11251.896)(169.04483, 922.69244)(151.03015, 62521.836)
	2-oxo carboxylate	2-oxobutanoate	2798.9	129534	161029	125012	118221	125636	124565	1	1	131116	125919	(101.02165, 7583.5537)(102.017715, 6530.3755)(127.018906, 55049.79)
	2-polyprenylphenol	2-octaprenylphenol	1	1	1	20281.7	1	3953538	2.79235e+06	1	1	2.90243e+06	3.67671e+06	(661.51447, 71517.64)(662.5164, 19154.63)
	4-hydroxy-3-polyprenylbenzoate	3-nonaprenyl-4-hydroxybenzoate	3.206e+06	1752851	688763	749655	188227	1.37117e+06	1113357	152609	1	1.65965e+06	1384140	(749.57245, 20529.516)(750.5747, 220.92)(733.56683, 37784.246)(734.57007, 7512.3804)(733.57104, 34615.56)(734.5741, 30193.81)(777.59, 40346.473)(778.59174, 16707.006)(756.04626, 2170.4617)
	5,10-methylene-tetrahydrofolate	5,10-methylenetetrahydropteroyl tri-L-glutamate	1	1	1	247311	1	1	1	1	1	1	1	(694.216, 12291.19)(695.2182, 1529.43)
	5,6,7,8-tetrahydropteridine" "a biopterin" "a tetrahydropterin	tetrahydrobiopterin	585125	235151	712910	298424	203579	559268	598314	1	1	1.28826e+06	53.6243	(243.12201, 3823.07)(246.133, 35176.055)(243.12352, 16892.967)(245.69742, 20260.32)(246.63489, 13725.836)(247.1366, 222.38)(260.14932, 34842.234)(262.0128, 7352.992)(241.71378, 2785.816)(267.3935, 15931.796)(268.12347, 1705.48)
	7-deazapurine base	queuine	2.53001e+06	1.89422e+06	1.02462e+06	2.71762e+06	813997	2336850	3755750	1.20347e+06	603793	1.16262e+06	100561	(278.40207, 10303.452)(279.61966, 9551.438)(280.11636, 6719.31)(258.09915, 29953.52)(259.10147, 769.17444)(279.75153, 10090.084)(280.11935, 4416.2456)(295.15002, 60842.223)(296.19977, 6571.3613)(281.1373, 7346.5312)(281.08786, 3070.2966)
	C4-dicarboxylate	enol-oxaloacetate	259490	320823	346469	330679	364003	296717	344348	1	1	226623	344535	(130.99219, 4748.3237)(133.04616, 1259.8754)(133.99547, 2199.8113)(112.98231, 3954.2922)(113.98158, 524.04443)(151.02943, 157721.81)(152.03055, 17653.555)(130.01154, 10432.755)(157.99529, 46361.8)
	C4-dicarboxylate	fumarate	45.8134	45.9304	1	1	1	1	1	1	1	1	1	(117.51165, 4966.445)(122.984695, 2036.79)
	C4-dicarboxylate	maleate	45.8134	45.9304	1	1	1	1	1	1	1	1	1	(117.51165, 4966.445)(122.984695, 2036.79)
	carboxylic ester	a methyl farnesoate	1	1	1	1	1	1	1	1	1	93095864	1	(250.19057, 941135.3)(251.19316, 65455.94)(252.19534, 622.59503)(233.19215, 4059.8533)
	cation	deferoxamine	1	1	210600	1	1	4238.36	900705	1	1	2387.55	1210155	(562.3634, 15890.375)(564.3534, 3772.28)(545.34296, 10043.194)(546.3464, 282.61)(568.38226, 1886.4434)(545.34467, 10905.68)(546.3477, 568.31)(584.4132, 12414.399)(585.4159, 1941.9141)(586.97394, 17973.107)(586.3462, 6174.202)(569.3379, 8115.8)
	CDP-diacylglycerol	CDP-1,2-dipalmitoylglycerol	462624	1	1	1	1095445	1	1	1	1	1	270444	(956.5041, 8066.944)(957.5083, 646.73)(974.4624, 449.80664)(957.4681, 10828.886)(957.45636, 6736.28)
	CDP-diacylglycerol	CDP-1-18:1(9Z)-2-16:0-glycerol	1	4.22207e+06	1	127902	16581337	1	1	1	1	1	1	(960.502, 94996.414)(961.5051, 44156.934)(963.529, 16067.203)(964.5312, 230.32)(977.56537, 254212.25)(978.56836, 141674.95)(979.5703, 32707.998)(980.57196, 2513.9866)
	CDP-diacylglycerol	CDP-1-18:1(9Z)-2-18:1(9Z)-glycerol	1	1	1	1	606316	1	1	1	1	1	1	(986.5125, 19251.623)(987.5151, 7673.1797)(1011.5451, 3639.2)(1012.5485, 669.6434)
	chlorin	a bacteriochlorin	197309	312645	561037	204420	181116	312529	855289	1	1	1	1	(315.67657, 64619.98)(319.1682, 16553.787)(318.1681, 77306.86)(319.17044, 7175.804)
	cyclic amide	3,6,8-trimethylallantoin	1	1	1	1	1	1	1	1	44.9093	1	1	(203.0954, 4964.02)(187.1009, 4176.41)(204.1275, 114371.48)(205.0743, 3227.6)
	demethylmenaquinol	demethylmenaquinol-7	418400	500289	643472	553124	1	1.04643e+06	590658	448327	135.739	652704	727614	(638.6001, 4373.4043)(639.4989, 7995.7466)(640.5001, 1253.3961)(618.48737, 7288.043)(619.48004, 877.48)(638.4977, 5178.395)(639.5006, 10739.37)(640.5039, 1295.875)(654.50604, 5200.146)(655.5054, 1795.59)(663.4047, 6792.5474)(663.47925, 6699.297)(646.68286, 17562.834)(646.6338, 6702.573)
	diadenosine polyphosphate	5',5'''-diadenosine triphosphate	208161	137090	322944	199090	1	327035	299067	1	1	287900	348148	(757.0668, 3458.954)(735.0562, 4884.7183)(757.06195, 547.235)(740.64215, 4390.6714)(741.82837, 8272.212)(742.06714, 12953.322)(771.1394, 9143.628)(757.07117, 849.27)(779.88055, 2406.8762)(764.0715, 3786.8584)
	dialkyl-thiosulfinate	petivericin	1	1	1	1	1	1	1	1	1	1	73.7986	(280.0802, 11009.42)(264.0671, 150.17)
	dihydroxypteridine	6,7-dimethyl-8-(1-D-ribityl)lumazine	1	1	1	1	1	1	1	1	396325	1	1	(326.12103, 787.69336)(343.1479, 865.12)(325.13687, 7895.4336)
	dinucleotide electron carrier	NADPHX	689945	1.47203e+06	534128	417061	1	669694	339439	1	1	1.07733e+06	896421	(763.8981, 11357.94)(764.07916, 3890.2651)(741.06165, 270.615)(763.0859, 55665.56)(764.0852, 5921.274)(765.0675, 2299.91)(766.069, 323.18)(742.06555, 10590.546)(743.0652, 800.525)(778.15204, 17975.201)(779.0909, 2972.9216)(783.0956, 2310.08)(785.6891, 3626.887)(765.5057, 3161.3833)(769.0716, 772.885)
	dye	4-dimethylaminophenylazobenzene	1	1	1	1	119809	1	1	3.41301e+06	1	1	1	(229.14578, 10344.748)(244.66551, 44716.28)(244.165, 6345.16)(245.1746, 295.71)(249.1208, 9677.082)
	dye	methylene blue	1	2103942	552751	2983313	3771.38	217023	818489	1.16147e+06	1	1	1	(285.1206, 31520.494)(286.12405, 2472.1099)(285.12268, 23331.03)(286.12714, 2161.869)(304.16315, 26659.447)(305.1647, 1681.58)(312.7558, 3937.9739)
	fatty amide	oleamide	309141	120740616	166608608	57761988	258051664	185122544	283679584	198716624	565.589	252256880	380602	(282.30167, 2492452.8)(283.27155, 546577.3)(284.2768, 69983.06)(285.28717, 7639.079)(286.28986, 503.59)(307.8787, 2135.3726)
	folate	7,8-dihydropteroate	1	1.3051e+06	561037	204494	1	312570	1	1	1	1	1	(316.11505, 13443.277)(317.11722, 1196.8833)(297.11197, 24314.734)(298.11505, 154.015)(334.1599, 65774.89)(335.16232, 5698.487)(314.14417, 12820.402)
	glycerophosphodiester	a 2-acyl-sn-glycero-3-phosphoglycerol (n-C18:1)	793931	446847	1	400841	5.46006e+06	89.5135	274695	141005	1	239773	20783	(512.2936, 1741.6599)(492.78156, 11401.264)(492.60233, 7350.0566)(513.29803, 7937.765)(515.3046, 1877.9335)(495.1937, 3163.992)(496.2918, 3919.3699)(528.3124, 5016.52)(512.3225, 91705.07)(513.3248, 20519.166)(514.3283, 3795.712)(536.0646, 8861.916)(535.96246, 3604.673)(514.27167, 6583.55)
	guaiacol	metanephrine	1	1	1	1	1	1	1	1	46.0075	1	1	(204.1274, 58204.96)(186.1174, 769.92)(226.1087, 4410.77)(203.0954, 6859.48)
	hydrazine	carbidopa	615097	1	1	1	1	1	1	1	1.0514e+06	62.1772	1	(227.1021, 2853.1602)(229.1063, 313.35)(209.58566, 5874.3403)(229.10957, 569.05664)(211.09892, 51336.016)(212.10187, 890.20996)(245.73257, 42914.164)(247.13408, 3022.7334)(228.12639, 2175.8867)(233.08038, 17956.658)
	hydroperoxy octadecatrienoate	(9Z,11E,14Z)-(13S)-hydroperoxyoctadeca-(9,11,14)-trienoate	93.5657	1	1	1	1	5719.91	1	1	1	1	1	(332.2028, 17224.84)(333.2022, 1524.54)(318.18945, 16848.39)
	hydroperoxy octadecatrienoate	13(S)-HPOTE	93.5657	1	1	1	1	5719.91	1	1	1	1	1	(332.2028, 17224.84)(333.2022, 1524.54)(318.18945, 16848.39)
	hydroxamate siderophore	desferrioxamine B	99344	2.38746e+06	1.07598e+06	3900252	343444	811605	1.02283e+06	1	148282	451955	836394	(561.68823, 1810.8534)(542.33105, 2490.278)(581.3819, 28357.89)(582.3842, 2941.7598)(560.37384, 12931.284)(561.37506, 3779.198)(587.39105, 12196.895)(587.43396, 3319.9678)(569.3393, 11261.231)(570.3416, 1389.56)
	kanamycin	kanamycin B	743126	8466702	162293	673201	12562403	1.29647e+06	458518	1	2.59555e+06	446787	2292288	(488.9872, 15152.18)(490.3727, 4129.5015)(491.30164, 10736.757)(492.30405, 1109.0701)(470.65323, 59194.62)(471.27527, 13757.151)(472.28323, 2421.9082)(473.27148, 185.52)(491.29974, 59373.934)(492.30234, 9146.534)(472.29196, 2443.2068)(513.17584, 2912.0398)(513.77826, 11300.945)(514.279, 3133.13)(494.70053, 3469.3186)(498.28317, 2394.8867)
	leukotriene	leukotriene-C4	162787	141000	1.21059e+06	363791	3.85665e+06	796573	2.29549e+06	1	70.9435	427856	500542	(625.75323, 20313.629)(625.28656, 4733.958)(608.13544, 20146.215)(611.2994, 9370.852)(627.0031, 9397.898)(625.28094, 1810.4066)(606.2998, 519802.8)(607.3026, 181735.61)(608.30426, 77265.22)(609.3061, 5224.45)(642.98553, 2092.6233)(643.309, 624.75)(625.1165, 49114.117)(625.31573, 21917.662)(626.3182, 1510.4233)(646.27484, 7554.047)
	leukotriene	leukotriene-D4	27978474	2.088e+06	23724.6	3.0329e+06	3.11547e+06	2.15477e+06	641796	723811	4284646	2886065	315389	(496.55435, 42775.133)(497.61807, 18126.803)(497.75693, 1791.8566)(499.91968, 1340.7734)(500.2513, 2960.16)(501.2477, 275.65)(477.78543, 21312.943)(479.32693, 6114.686)(480.2523, 897.24)(500.26266, 1860.0225)(478.2491, 2212.51)(514.2308, 9113.584)(514.2788, 3705.1113)(499.8072, 6276.2515)(501.28455, 2188.5027)(518.8031, 7164.5454)(520.74976, 706.895)(502.66815, 17047.63)(502.48645, 6998.12)
	levan	6-kestotriose	1	1	1	219170	1	1	1	1	1	1	1	(522.1939, 13239.421)(523.19684, 1247.8467)
	luciferin	oxidized renilla luciferin	1	1	445852	1	1.53374e+06	1	1	1	1.88879e+06	1	1	(397.17847, 24546.824)(400.18704, 6663.33)(400.1788, 7142.77)(400.1878, 1158.17)(380.6674, 11653.961)(382.1622, 1283.2434)(415.96265, 1092.3625)(398.76758, 3870.354)(400.20056, 3213.327)
	luciferin	renilla luciferin	629366	435377	404172	80.4377	710167	376061	1477228	1	1	408421	1	(409.17105, 21315.357)(410.17798, 2325.5833)(390.15, 1724.3301)(394.17712, 7959.0835)(394.4042, 64686.992)(395.18256, 15719.957)(429.90936, 968.173)(430.71548, 10515.692)(408.7649, 10202.308)(409.194, 5543.522)
	macrocycle	a chlorin	2.2121e+06	599912	5596790	2.51424e+06	2.18537e+06	3244945	7.11295e+06	1	1	1.07027e+06	823638	(313.0449, 80218.47)(314.14447, 9356.604)(313.14267, 24668.434)(314.14868, 2094.472)(331.18234, 350.94336)(333.1749, 876.9267)(336.12543, 588.23334)
	macrocycle	a porphyrin	51.5475	1.09303e+06	1	1	1	1	1	1	1	1.46601e+06	1	(311.12503, 32918.742)(312.27252, 3043.1958)(313.1388, 5197.3735)
	macrolide antibiotic	glucosyl-oleandomycin	1	7.05694e+06	1	1	1	1	1	1	1	1	2.71417e+06	(850.4543, 55055.68)(851.4571, 19997.19)(852.4693, 214089.88)(853.4725, 90659.25)(854.4744, 16661.453)(855.4765, 566.00665)(873.4488, 83115.51)(874.45123, 31008.303)(875.4528, 3817.0266)
	macrolide antibiotic	mycinamicin III	57873.6	722837	2633915	194645	142662	319753	1	1	69.2694	1	720853	(682.5978, 67602.87)(683.66254, 28673.252)(685.4048, 11541.635)(667.6668, 11226.04)(667.416, 3272.955)(665.4309, 1192.1)(706.4123, 29467.47)(707.41406, 7627.7773)
	macrolide antibiotic	mycinamicin VI	1	1	982297	941824	4934.51	291126	1	1	4140.92	1.68141e+06	1	(668.4058, 13188.719)(669.3997, 5567.797)(669.426, 7303.3633)(651.4152, 41084.996)(652.41754, 10106.474)(692.0459, 2096.546)(669.4287, 22200.73)(670.4309, 7352.2437)(673.36194, 7659.04)(674.3627, 2619.9048)
	maltose phosphate	maltose 6'-phosphate	75.9636	1	1	1	1	1	1	1	1	1	1	(438.1077, 17290.25)(439.1103, 200.97)
	mannan	a mannan oligosaccharide	1	1	1	1	1	1	1	1	1	4454135	1	(667.26715, 108654.96)(668.2696, 26087.703)(669.2715, 1920.0668)
	medium chain fatty acid	a farnesoate	1.01729e+06	1.72707e+06	1.09947e+06	2.45811e+06	3.25073e+06	2.5268e+06	3.80426e+06	1	1	2990077	1.62491e+06	(257.10336, 10502.831)(260.1504, 15797.135)(217.14534, 25441.0)(218.14827, 1578.3734)(235.40616, 1583.81)(236.16255, 3846.14)(241.04698, 1743.8875)(232.16426, 20049.254)
	medium chain fatty acid	a tetradecenoate(n-C14:1)	1	1	1	1	1	1	1	1	1	196.644	1	(248.1749, 103534.43)(231.1652, 152.55)
	medium-chain 2,3,4-saturated fatty acyl CoA	hexanoyl-CoA	1.72631e+06	1.88156e+06	2.24436e+06	2027801	1	2.51339e+06	1.70784e+06	1	1	1.85219e+06	2.40077e+06	(865.1494, 4675.9653)(843.1375, 8350.8955)(850.14624, 55499.105)(879.16833, 44735.996)(880.1698, 5773.5215)(887.1608, 1522.6276)(871.40405, 4423.8423)(872.16064, 7427.283)
	medium-chain 2,3,4-saturated fatty acyl CoA	octanoyl-CoA	3863.22	64.0663	505481	1.47925e+06	1	1.90609e+06	1.18994e+06	1	1	1.31214e+06	1.83038e+06	(894.1717, 3966.5293)(872.15735, 6487.077)(872.1609, 6134.2056)(916.18256, 656.10834)(894.16724, 7512.075)(895.162, 857.17804)
	medium-chain acyl-CoA	6-methyloctanoyl-CoA	945822	1.10713e+06	1.36667e+06	1244525	1	1.65052e+06	971568	1	1	1072953	1.58618e+06	(908.1907, 50092.375)(909.1919, 6805.0176)(930.19574, 3898.4072)(908.18427, 43199.5)(909.18536, 5445.2627)(910.16547, 1006.6925)
	medium-chain oxoacyl-CoA	3-oxohexanoyl-CoA	498803	330873	569459	513854	1	649807	356162	1	1	581390	686338	(879.655, 2989.6274)(880.1607, 673.745)(858.14, 3098.4126)(879.1671, 22472.613)(880.16797, 3302.0095)(881.1446, 1034.3156)(858.1427, 2672.9448)(894.1689, 8438.439)(895.16675, 381.1529)
	medium-chain oxoacyl-CoA	3-oxooctanoyl-CoA	945885	1.10702e+06	1.36601e+06	1.24443e+06	1	1.65116e+06	971568	1	1	635724	1.58703e+06	(908.18665, 47166.816)(909.18787, 6251.6147)(910.1666, 1283.02)(923.18774, 1757.5889)(908.18414, 41796.44)(909.1856, 5165.8076)(930.1885, 3231.705)
	methylated inositol" "a galactosyl inositol	D-galactosylononitol	1	1	1	1	1	1	1	11333.1	1	1	1	(342.1268, 712.14)(360.137, 2179.105)
	methylated inositol" "a galactosyl inositol	galactopinitol A	1	1	1	1	1	1	1	11333.1	1	1	1	(342.1268, 712.14)(360.137, 2179.105)
	methylated inositol" "a galactosyl inositol	galactopinitol B	1	1	1	1	1	1	1	11333.1	1	1	1	(342.1268, 712.14)(360.137, 2179.105)
	methyl-ethyl-ketone	6-hydroxypseudooxynicotine	298290	323936	1	1	428462	1	643740	1	1.19656e+06	1	199588	(218.10533, 9656.654)(179.11043, 3169.89)(198.48766, 6356.196)(213.14941, 10735.843)(197.87299, 11989.06)(205.11029, 915.57666)
	modified inositol	3D-(3,5/4)-trihydroxycyclohexane-1,2-dione	218.483	1	1	1	1	1	1	1	1	1	1	(143.0318, 95542.48)
	monocarboxylate	(R)-pantoate	1	4840.13	1	1	1	1	1	1	1	1	1	(130.05835, 8838.09)(170.05109, 1132.0701)
	monocarboxylate	16-feruloyloxypalmitate	6442547	391601	1.01114e+06	10125.1	4473900	605492	461196	1	541242	819398	2.61064e+06	(447.27386, 28381.195)(448.27597, 2484.5447)(430.4589, 34088.78)(432.2655, 22013.7)(433.2636, 1442.74)(431.26474, 3638.58)(470.3142, 983.0633)(471.33505, 878.79)(471.6562, 8275.88)(473.27023, 14255.372)(476.27365, 9803.811)(455.94366, 65228.094)(456.99454, 20427.223)(456.2605, 5661.853)
	monocarboxylate	2-oxo-5-methylthiopentanoate	71.2652	64.5336	1.03809e+06	204856	321114	460878	535952	1	1	1.1482e+06	536305	(161.02284, 18323.799)(162.02422, 1198.9917)(163.02037, 756.59)(144.01459, 938.59503)(145.02892, 2430.0522)
	monocarboxylate	mycophenolate	1	1	1	1	1	1	1	1	289084	1	1	(323.1208, 15264.17)(324.1406, 15430.38)(325.1377, 7282.14)(339.151, 9153.58)(341.1691, 1360.12)(319.1487, 23422.54)(320.1509, 472.11)
	monocarboxylate" "a hydroxy carboxylate	gentisate	30649050	10876450	7227545	32312	6.80418e+06	6.56886e+06	5379438	7316552	1	49610.7	169.263	(138.02182, 497.47922)(176.0085, 4517.1)(157.99675, 113873.664)(158.99806, 8980.45)
	monocarboxylate" "an amide	allantoate	1	1	3853.5	1	1	1	1	1	1	1	1	(203.04375, 1052.585)(159.04254, 516.85)
	monocarboxylate" "an organosulfur compound	2-hydroxy-4-methylthiobutanoate	44.199	94611.6	1	1	93369.3	1	1	1	1	1	1	(151.02788, 198927.33)(152.0294, 22008.33)(153.0254, 17731.912)(152.03061, 17478.33)(154.00632, 6551.769)(155.00592, 463.34)
	monocarboxylic acid amide	N-benzoyl-L-glutamate	1	1	1	1	1	1	1	3.84595e+06	1	1	1	(272.05383, 103288.74)(273.05557, 5950.2734)
	monoterpenoid derivative	7-deoxyloganate	1	1	1	1	3.54485e+06	1	1	1	1	1	1	(377.17526, 118219.19)(378.17734, 9901.493)(362.17398, 616.56665)
	monoterpenoid derivative	a 7-hydroxy-4-isopropenyl-7-methyloxepan-2-one	1	1	1	1	1	1	1	1	366705	1	1	(208.0973, 2945.42)(186.11623, 1133.5067)
	neoagaro-oligosaccharide	neoagarobiose	1	1	1	1	1	1	1	1	829327	1	1	(326.12158, 259.00998)(343.1479, 559.0)(325.13693, 5175.5435)
	neoagaro-oligosaccharide	neoagarotetraose	149554	1	1	1	1	1	1	1	1	1	1	(634.1934, 33044.176)(635.19366, 8352.547)
	nitrile	(R)-amygdalin	1.02067e+06	1	1	1	1	1	1	1	1	1	1	(458.16928, 44422.594)(459.17184, 5258.18)
	nitrile	(R)-prunasin	1	1	1	1	1	1	1	1.78279e+06	1	1	1	(295.13342, 79480.38)(296.1361, 7998.8438)
	nitrile	2-hydroxy-2-methylbutyronitrile	1	1	1	1	1	1	1	1	503705	1	1	(100.07174, 12392.98)(104.103, 11951.224)
	nitrile	dhurrin	1	1.09303e+06	1	1	1	1	1	1	1	1	1	(311.1237, 33250.918)(312.12656, 2160.2266)
	nitrile	indole-3-acetonitrile-glutatione conjugate	198326	1	1.60685e+06	159952	1	156898	1	1	1	1	1	(442.62012, 8026.5938)(443.12216, 1665.09)(444.1305, 9053.301)(479.1716, 11626.251)(480.17325, 3332.077)
	nitrile	R-vicianin	1	1	1	436760	1	1	1	317752	1	1	1	(428.1659, 498.84)(445.1866, 13790.903)(427.1793, 7031.3687)(428.16733, 4712.617)
	nitrile oxide	7-methylthioheptanonitrile oxide	1	1	1	1	1	1	1	1	3.7252e+06	1	1	(173.08527, 45776.527)(174.0883, 325.3)(155.07526, 14591.449)(194.12077, 2935.9133)(175.11153, 1177.3167)(197.08186, 1660.6234)(183.06714, 815.00336)
	nitrile oxide	indole-3-acetonitrile oxide	1	1	1	1	1	1	1	1	292885	1	1	(178.079, 1423.26)(190.09776, 12114.007)(173.08496, 27286.217)
	nitrile" "a &beta;-D glucoside	linamarin	3.57594e+06	3.7619e+06	12573237	8531130	148624	577057	3944532	1	545313	3.8897e+06	410161	(248.31233, 6868.0415)(251.1176, 2949.03)(232.43144, 10629.797)(249.1157, 4864.4487)(250.12398, 50596.12)(235.10945, 5258.83)(266.62732, 98801.54)(267.53244, 8413.961)(250.36859, 2953.0874)(252.0849, 40726.254)(253.08646, 975.845)
	nitrile" "a &beta;-D glucoside	linustatin	2.30533e+06	1	1	1	1	727227	1	1	1	1	1	(392.14316, 59016.074)(393.14578, 7393.4985)
	nitrile" "a &beta;-D glucoside	neolinustatin	319220	3358.93	917410	1.90513e+06	1	300528	1	2.96179e+06	1	773118	1	(425.1756, 130.255)(405.96747, 8979.189)(427.19043, 1607.9966)(406.74918, 9110.669)(408.93872, 1929.7949)(441.2037, 19709.016)(442.20877, 2010.0675)(424.2775, 17957.332)(426.21817, 3459.8516)
	nitroaromatic compound" "a nitrile	entacapone	1	1	1	1	1	1	1	1	723405	1	1	(290.0982, 129.73)(324.1398, 14472.129)(325.13687, 8082.7437)
	non-metabolic compound	EDTA	1	1	1	4504614	1	1	1	36824848	1	1	1	(271.05014, 426133.6)(272.0529, 49770.965)(273.05557, 5022.097)
	non-metabolic compound	triethanolamine	1	1	1	1	1	1	1	7383.86	1	1	1	(175.112, 18197.46)(152.1212, 30411.855)
	non-ribosomal peptide	angiotensin-(1-7)	1	1	1	1	41763592	1	1	1	1	1	1	(899.48615, 494327.5)(900.48895, 258176.5)(901.4909, 60110.375)(902.49194, 6038.117)(903.4737, 3271.0166)
	nucleobase analogue	a thiopurine	1	1	1	2729.7	3715.59	1950.5	1864.15	1	1	1	1	(154.0073, 2483.045)(153.0272, 12410.717)
	nucleoside analog	5-fluorocytosine	420463	324633	326691	4493.8	1	1	1	1	1	1	569525	(130.04398, 2960.6064)(117.03423, 2401.3684)(153.02625, 9052.457)(138.02089, 7478.094)
	nucleoside analog	isopentenyl adenosine	26217794	19742434	1.20128e+06	2837809	2.13354e+06	3191625	4.1111e+06	1.74831e+06	1	1.36391e+06	2.10821e+06	(339.17706, 713.64996)(337.3281, 127726.51)(337.178, 35629.61)(338.18106, 3519.4368)(319.6674, 54898.223)(319.91803, 7827.325)(356.20193, 6445.5513)(357.20468, 1902.7933)(336.17804, 19965.803)(337.18073, 1898.0813)(359.1527, 162.38)(344.14908, 3681.5369)
	pectin	xylogalacturonan	1	1	269764	1	1	482708	1	137459	1	48.1088	415517	(682.15216, 11627.671)(663.13794, 1561.0114)(682.15076, 10995.868)(663.13855, 1654.1786)(678.18854, 8856.39)(679.18945, 2155.24)(703.23804, 3253.6267)(704.1616, 716.9325)
	penicillin	penicillin K	1	1.36562e+06	1	1.44769e+06	1	8821.57	1	1	1.06875e+06	1	182246	(343.1479, 586.05)(325.3459, 6064.698)(325.1366, 5061.97)(325.64783, 4183.9526)(325.1376, 5624.3)(360.46213, 6905.5957)(360.18024, 80.19)(343.1715, 7452.626)(342.184, 1139.89)(365.34598, 4796.254)(350.9421, 264.654)
	peptidyl nucleoside	puromycin	108462	10455969	2790356	1.30452e+06	1	2635.15	343660	1	76.415	1	639757	(473.3091, 111897.2)(474.2358, 22980.994)(478.23257, 5552.8267)(477.24832, 6529.1206)(455.55753, 6870.393)(493.27356, 6923.0293)(491.25928, 1854.2433)(474.4884, 15593.882)(475.65344, 4361.953)(475.26743, 35788.62)(476.2698, 5064.797)(477.2803, 462.36)(499.51047, 18624.56)(498.2186, 8305.953)(499.241, 8342.073)(500.2462, 1019.6167)(480.33643, 38469.17)(481.22348, 14485.844)
	peptidyl nucleoside	streptothricin F	3225.58	579707	786705	1.95538e+06	14810549	394222	7183.15	2933.08	1	361207	4904.07	(505.45215, 102422.15)(506.9429, 54385.676)(507.28552, 8404.953)(489.00748, 7012.33)(490.77505, 9941.875)(507.2695, 2207.9167)(490.2814, 1436.3458)(492.27365, 8905.064)(491.2707, 1871.06)(528.3152, 6261.2935)(507.1658, 18826.162)(506.31403, 3756.3525)(530.3881, 22854.19)(529.26154, 10817.297)(513.767, 5756.705)(514.26166, 993.93335)
	perthiol	S-sulfanylglutathione	1	1	1	1	1	1	1	81712	1	1	1	(356.0746, 6717.22)(357.07455, 2045.38)
	phenol	chavicol	1	1	1	1	1	1	1	1	165.12	1	1	(120.076, 31154.37)(137.1019, 668.49)
	phenol	hispidol	1	114.326	1	16043779	1	1	3.75088e+06	36835756	1	1	956069	(255.05557, 338114.56)(256.05844, 41414.992)(257.06064, 3658.1868)
	phenol	phenoxy radical VI	1	1	1	4.19532e+06	1	1	1	33037694	1	1	1	(271.05014, 420455.78)(272.0529, 49032.875)(273.05557, 4942.1133)
	phenol	phenoxy radical VIII	1	114.326	1	16043779	1	1	3.75088e+06	36836340	1	1	956069	(255.05557, 338114.56)(256.05844, 41414.992)(257.06064, 3658.1868)
	phenothiazine	trifluoperazine	1.53124e+06	2030073	1	299044	1	1	1	1	1	448937	1	(408.6704, 15568.515)(410.17798, 2563.8835)(415.18033, 639.60004)(428.21307, 40092.36)(427.21985, 8112.8203)(431.1731, 2320.0767)
	phenyl acetate" "an auxin	phenylacetate	1	1	1	1	1	1	229711	1	1	431118	1	(138.04922, 11700.683)(136.06943, 3938.8)
	phenylurea-type cytokinin	CPPU	1	1	1	1	1	1	1	556790	1	1	1	(265.08707, 11630.403)(271.0497, 2247.4268)
	phosphatidylcholine	1,2-dipalmitoyl-phosphatidylcholine	6.90301e+06	6.73396e+06	743787	678951	443525	691053	601916	586925	1	2.9989e+06	969393	(734.08167, 53345.805)(734.8318, 26320.963)(719.54913, 1409.8235)(719.5528, 30230.59)(720.554, 11283.241)(733.56866, 26645.1)(734.5712, 7557.3687)(759.57745, 33957.582)(757.57336, 1657.315)(741.0911, 4062.097)(741.8972, 7385.127)(742.56396, 1053.1975)
	phycobilin	a phycocyanobilin	195037	377174	2604499	1	265421	1.01999e+06	997081	1	861901	1	38201860	(587.2779, 5584.94)(588.2826, 1050.48)(566.58765, 16004.898)(567.25055, 5369.277)(591.29553, 12113.505)(570.26953, 48977.895)(570.66675, 5763.3037)(572.77637, 6309.463)(605.67596, 91603.96)(605.10425, 54982.156)(606.1063, 7601.828)(606.3087, 666.4667)(585.1645, 76166.016)(586.5685, 34587.87)(587.0983, 9264.724)(608.5956, 2677.362)(609.2663, 1158.39)(593.68536, 562.29)
	phycocyanobilin	(2R,3Z)-phycocyanobilin	195037	1	1	1	1	1.01999e+06	1	1	861901	1	1	(587.2779, 5584.94)(588.2826, 1050.48)(566.7473, 23784.04)(567.25055, 5369.277)(569.26184, 5723.11)(571.60376, 8749.894)(572.2712, 1685.91)(608.3123, 2782.5667)(585.1783, 2536.8032)(587.3017, 5552.5576)(588.3078, 543.125)(593.251, 134.06)
	phytoalexin	(-)-medicarpin	1	1	1	1	1	1.21291e+06	1	1	1	1	1	(252.08484, 40955.496)(253.08636, 963.79663)
	phytobilin	a phytochromobilin	1	629464	1	1	1	1	1	1	561677	1	137.578	(569.2635, 2094.82)(571.2703, 13249.509)(601.28357, 10266.04)(603.0452, 2495.135)(606.3068, 717.39)(585.6226, 6212.346)(586.95087, 7796.686)(587.2805, 7603.19)(588.2849, 1965.7)
	phytochromobilin	(3E)-phytochromobilin	1	629464	1	1	1	1	1	1	561677	1	137.578	(569.2635, 2094.82)(571.2703, 13249.509)(601.28357, 10266.04)(603.0452, 2495.135)(606.3068, 717.39)(585.6226, 6212.346)(586.95087, 7796.686)(587.2805, 7603.19)(588.2849, 1965.7)
	phytochromobilin	(3Z)-phytochromobilin	1	629464	1	1	1	1	1	1	561677	1	137.578	(569.2635, 2094.82)(571.2703, 13249.509)(601.28357, 10266.04)(603.0452, 2495.135)(606.3068, 717.39)(585.6226, 6212.346)(586.95087, 7796.686)(587.2805, 7603.19)(588.2849, 1965.7)
	plastoquinol	plastoquinol-9	1	1	249659	1	1	530267	1	1	1	1	537097	(752.62897, 16295.099)(753.6319, 4031.7031)
	prosthetic group	coenzyme A	5028258	4991247	5.55712e+06	5.09289e+06	1	5.35259e+06	4820554	1	1	5.0496e+06	5.11382e+06	(763.08386, 92061.23)(764.08514, 8487.878)(748.987, 909.44995)(749.0745, 898.14)(784.74225, 11292.526)(784.85175, 11834.945)(785.104, 15605.03)(763.08905, 91323.93)(764.0902, 8645.521)(792.10223, 79287.88)(771.0861, 218.04)
	prosthetic group" "a pterin	a biopterin	5.57283e+06	3298.31	6.65016e+06	2.26587e+06	2369948	13693.2	1.94954e+06	1	1	1	1	(237.0804, 228.78333)(221.08565, 1880.2949)(221.6603, 3259.8445)(258.13245, 969.8682)(237.11308, 47843.88)(238.1159, 1903.1891)
	pterin	[1-(2-amino-7-methyl-4-oxo-7,8-dihydro-3H-pteridin-6-yl)]ethyl-4-(&beta;-D-ribofuranosyl)aminobenzene 5'-phosphate	1	1	216824	1	1	1	1	1	1	1	1	(509.18002, 52556.49)(510.18262, 8911.837)
	pterin	6-hydroxymethyl-7,8-dihydropterin	1	1	1	1	1	1	1	1	2.34997e+06	1	1	(197.08186, 2756.28)(213.11493, 2238.6233)
	pterin	7,8-dihydromonapterin	270255	1	1	1	1	1	1	1	1	1	1	(258.09634, 6790.777)(258.13184, 5986.473)
	pterin	7,8-dihydroneopterin	270255	1	1	1	1	1	1	1	1	1	1	(258.09634, 6790.777)(258.13184, 5986.473)
	pterin	molybdopterin adenine dinucleotide	2.45065e+06	2.36021e+06	129121	94578.4	147467	182175	1.93828e+06	1	1	15802	1.82135e+06	(723.04565, 5432.8237)(726.05237, 524.18)(727.0569, 14171.656)(705.0503, 8242.167)(728.0491, 3074.7546)(705.3907, 46641.98)(706.0495, 5813.8213)(707.0234, 5808.367)(708.0293, 981.88)(742.2384, 2109.4397)(725.05615, 10435.536)(726.0587, 2457.218)(727.0632, 14681.636)
	pterin	sepiapterin	5.57283e+06	3298.31	6.65016e+06	2.26587e+06	2369948	13693.2	1.94954e+06	1	1	1	1	(237.0804, 228.78333)(221.08565, 1880.2949)(221.6603, 3259.8445)(258.13245, 969.8682)(237.11308, 47843.88)(238.1159, 1903.1891)
	pteroate	dihydroisopteroate	1	1	5596790	2514315	1	3244945	1	1	1	1	1	(316.1154, 1175.6866)
	quaternary amine" "a methylated methyl donor	glycine betaine	1	1	28270354	1	1	1	1	1.34542e+06	2597247	1	1	(118.081436, 127473.54)(119.08407, 9395.76)(100.07174, 25367.602)(143.076, 10218.16)(144.07509, 4069.2566)
	redox electron carrier	d-NADH	1	1	1	1	1	83.128	1	1	1	1	1	(687.1469, 176.1)(664.1213, 163.83)
	redox electron carrier	NADHX	244875	142410	629941	1	1	969161	292602	1	1	274530	840734	(664.123, 521.43396)(682.1449, 5225.723)(701.161, 3021.8035)(702.1645, 1098.2745)(703.1499, 950.2783)(682.1513, 9207.845)
	redox electron carrier	riboflavin cyclic-4',5'-phosphate	75.9636	1	1	1	1	1	1	1	1	1	1	(438.1077, 17290.25)(439.1103, 200.97)
	reduced flavin	reduced riboflavin	359628	1	1	1	4374.48	1	1	1	619697	1	1	(381.1589, 33270.11)(382.1619, 1834.65)(365.1657, 26709.15)(381.1601, 48363.02)(382.1629, 3489.8)(365.1643, 33588.55)(366.166, 1191.43)(398.4464, 4426.9126)(400.2001, 3467.23)(378.779, 8645.256)(403.14005, 836.7134)(386.15048, 742.00665)
	rhodomycin	&epsilon;-rhodomycinone	1	1	1	860077	1	1	1	2.26056e+06	1	1	1	(433.09497, 55779.84)(434.09775, 5980.928)
	rhodomycin	15-demethoxy-&epsilon;-rhodomycinone	1	1	1	1	1	1	1	1.54436e+06	1	1	1	(395.0804, 39088.67)(396.08313, 1141.93)(423.0743, 1369.4766)
	short-chain <i>trans</i>-2,3-dehydroacyl-CoA	crotonyl-CoA	1559476	2356959	2704281	2422093	1	2.64685e+06	1.98154e+06	1	1	2.0867e+06	2530375	(836.1302, 6200.7046)(813.82416, 5424.8384)(814.1213, 9276.678)(850.18744, 46785.49)(851.1469, 6335.0225)(852.12537, 2331.4326)(853.1281, 377.06198)(836.1242, 30791.14)(837.1223, 4501.71)
	short-chain 2,3,4-saturated fatty acyl CoA	butanoyl-CoA	191219	208950	307272	278492	1	334519	243539	1	1	311776	347158	(836.1285, 933.78143)(821.1268, 89945.49)(822.12823, 10165.3)(851.14764, 11453.93)(836.1304, 1077.518)(841.1283, 2017.8789)(843.13293, 10359.174)
	short-chain 2,3,4-saturated fatty acyl CoA	propanoyl-CoA	2242828	2313781	2.66729e+06	2.43255e+06	118675	2.73938e+06	2.15265e+06	1	1	812250	330654	(821.6242, 4605.5967)(807.1086, 1424.4976)(821.1288, 47254.508)(822.12976, 8817.897)(823.1048, 4859.8623)(824.1074, 881.45)(807.1137, 18617.725)(808.1147, 5926.91)(840.7133, 2781.1702)(842.48175, 10249.191)(821.126, 70917.17)(822.1268, 9196.492)(829.1185, 211.64)
	short-chain oxoacyl-CoA	acetoacetyl-CoA	806244	927167	1.04079e+06	1.00617e+06	1	957888	870726	1	1	817060	490914	(851.1279, 1537.73)(829.117, 4311.243)(851.1378, 4316.3)(836.12976, 18001.451)(865.1496, 12543.108)(866.148, 1214.7325)(850.2754, 17467.406)(851.1423, 4001.4504)(852.12305, 907.59344)
	small molecule	&alpha;-3',4'-anhydrovinblastine	1	102778	1	55.9459	424064	1	172489	1	1	1	3627357	(797.43634, 3250.9534)(796.4319, 3864.735)(812.46014, 1259.5701)(795.87787, 22599.049)(795.71106, 11012.875)(796.4608, 374.14)(820.4227, 8949.652)(819.4051, 4163.0864)
	small molecule	&alpha;-difluoromethylarginine	1	1	1	1	1	1	1	1	1.26584e+06	1	1	(225.11256, 3305.827)(226.10803, 1927.3234)(208.09734, 2179.3)(242.14038, 4676.1865)(243.1365, 230.84)(229.14563, 18797.467)(247.10242, 10656.656)
	small molecule	&alpha;-ketol	2.42938e+06	2105940	1	1	1	1	1	1	1	1	1	(295.2136, 1114.3301)(295.23065, 5505.615)(316.2095, 19505.42)(317.21204, 1841.2999)
	small molecule	&alpha;-methyl-tyrosine	1	1	1	1	1	1	1	1	1.57771e+06	1	1	(199.0989, 203.01)(179.08244, 1718.6166)(181.0895, 614.48)(214.125, 10838.171)(215.1297, 7312.293)(197.12036, 22578.506)
	small molecule	&alpha;-ribazole	2.52117e+06	1.48088e+06	185843	1012126	5.98681e+06	1780093	1.8798e+06	1	2.3917e+06	1.58782e+06	1.06823e+06	(279.64566, 20906.092)(281.40283, 9524.569)(282.13437, 1104.39)(261.1143, 10004.22)(263.1293, 10004.27)(279.12585, 5040.9634)(263.1304, 49550.375)(264.21973, 2651.5957)(265.1409, 71886.34)(266.1432, 204.65)(296.6382, 4832.3975)(279.15768, 71291.266)(281.161, 291.675)(304.1325, 1732.98)(283.1136, 5774.69)
	small molecule	&alpha;-ribazole 5'-phosphate	1	1	1	1	1	1	1	106569	1	1	1	(356.0746, 6550.0103)(357.07455, 1990.3667)(381.06546, 6963.42)
	small molecule	&beta;-L-fucose 1-phosphate	355494	434779	489365	360643	250204	328734	382773	1	1	308777	342977	(264.06586, 4022.2043)(265.00513, 27312.064)(266.00623, 5468.6084)
	small molecule	&gamma;-glutamyl-ethylamide	1	1	1	1	1	1	1	1	3453.85	1	1	(175.1112, 3778.95)(199.0996, 649.15)(182.0852, 273.98)
	small molecule	&gamma;-glutamyl-isopropylamide	1	1	1	1	1	1	1	1	5.34592e+06	97.4601	1	(189.11545, 5434.99)(175.1122, 5133.25)(191.1466, 3981.6833)(212.44292, 12894.183)(195.10493, 29341.219)(196.1077, 36.23)
	small molecule	&gamma;-glutamyl-L-putrescine	1	1	1	1	1	1	1	49.4306	1.16343e+06	1	1	(221.1779, 5346.02)(241.89189, 4383.41)(246.14563, 1770.5433)
	small molecule	(-)-ephedrine	1	1	1	1	1	1	1	1	1891007	7.83141e+06	1	(148.10631, 75719.31)(149.10898, 3036.8118)(151.11664, 6593.8335)
	small molecule	(-)-glycinol	1	114.326	1	16043779	1	1	3.75088e+06	36836340	1	1	956069	(255.05557, 338114.56)(256.05844, 41414.992)(257.06064, 3658.1868)
	small molecule	(+)-(1R,2R)-1,2-diphenylethane-1,2-diol	1	1	1	1	1	1	1	1	843409	1	1	(199.09912, 237.43333)(214.12512, 15929.13)
	small molecule	(+)-3'-hydroxylarreatricin	4516051	250822	1.2377e+06	3.26667e+06	1.86148e+06	2.61923e+06	3.84535e+06	1	2.53034e+06	1	2.56427e+06	(301.74078, 3822.3005)(284.6376, 14653.8545)(283.12723, 2102.08)(303.1556, 14217.983)(318.79578, 62115.87)(319.17007, 5636.5684)(301.1589, 4106.565)(323.12, 11772.493)
	small molecule	(+)-bornane-2,5-dione	1	1	1	1	1	1	1	1	880592	1	1	(192.0946, 7115.52)(173.08516, 47479.863)(174.0883, 410.9)
	small molecule	(+)-columbianetin	323385	302516	1	1	439113	1	1	1	724835	1	1	(248.09221, 4362.54)(247.10242, 14598.47)(265.12888, 6186.2427)(247.31812, 2983.274)(249.34016, 7344.587)(250.12427, 47477.277)(251.13005, 2032.14)
	small molecule	(13E)-(15S)-11-&alpha;,15-dihydroxy-9-oxoprost-13-enoate	1	727662	4846.6	1	1	9321928	1	251748	160206	244116	1	(356.24753, 19554.488)(336.2329, 3823.585)(358.25302, 196953.25)(359.2554, 26140.354)(336.2357, 7877.06)(378.22125, 67588.695)(379.2238, 7710.49)(359.126, 5547.4946)
	small molecule	(13E)-11-&alpha;-hydroxy-9,15-dioxoprost-13-enoate	4945.18	587740	814820	1	119.636	313645	1	1	1	409300	213013	(333.95636, 4267.375)(373.2627, 12248.228)(374.93286, 9738.076)(376.71786, 11360.309)(379.22635, 2717.9001)(357.67154, 30875.342)(360.2011, 12770.614)
	small molecule	(1R)-trans-chrysanthemate	1	1	1	1	1	1	1	1	292885	1	1	(190.09776, 12114.007)(173.08496, 27286.217)
	small molecule	(24R)-24-methylcycloarta-25-en-3-&beta;-ol	1	1	1	1	1	1	1	1	9025.97	1	1	(447.3854, 19649.36)(448.3892, 2426.16)
	small molecule	(2R,3S)-2,3-dimethylmalate	218.483	1	1	1	1	1	1	1	1	1	1	(143.0318, 95542.48)
	small molecule	(2R,3S)-2,7-dihydroxy-4'-methoxyisoflavanone	1	1	1	1	1	70.0877	1	7415022	1	1	1	(306.1145, 149.95)(309.07556, 86542.55)(310.0785, 10008.356)
	small molecule	(3R)-3-(2,4-dihydroxyphenyl)-3,4-dihydro-2H-1-benzopyran-4,7-diol	1	1	1	1	1	1	1	4588.21	1	1	1	(299.08063, 614.98)(279.06635, 8173.4)
	small molecule	(3R)-3-(6-hydroxy-2H-1,3-benzodioxol-5-yl)-3,4-dihydro-2H-1-benzopyran-4,7-diol	1	1	1	2.89262e+06	1	1	84.5625	13506575	1	1	1	(285.06494, 208860.83)(286.06787, 23039.209)(287.07028, 1679.4199)
	small molecule	(5Z)-(15S)-11-&alpha;-hydroxy-9,15-dioxoprosta-13-enoate	3.32479e+06	2001875	63.3901	2827473	2.04932e+06	283949	3.29265e+06	1	1	106.503	279957	(352.20642, 4237.93)(331.44177, 7737.413)(332.20267, 25377.531)(333.20474, 286.89334)(349.223, 2648.9348)(374.1541, 43906.36)(375.61807, 13865.773)(375.20996, 2618.7832)(356.59186, 49010.98)(355.18506, 13135.725)
	small molecule	(5Z)-(15S)-11-&alpha;-hydroxy-9,15-dioxoprostanoate	4945.18	587740	814820	1	119.636	313645	1	1	1	409300	213013	(333.95636, 4267.375)(373.2627, 12248.228)(374.93286, 9738.076)(376.71786, 11360.309)(379.22635, 2717.9001)(357.67154, 30875.342)(360.2011, 12770.614)
	small molecule	(6S)-hydroxyhyoscyamine	456941	1	880722	1	1	1374568	1	1	1	1	1	(307.16605, 34743.17)(288.1612, 12624.599)(290.1742, 1990.7)(314.0206, 20990.53)(312.15747, 1717.3033)
	small molecule	(R)-3-((R)-3-hydroxybutanoyloxy)-butanoate	1	1	1	1	1	1	1	1	5.53171e+06	1	1	(189.0796, 281.5)(192.0941, 4971.73)(209.1197, 8282.67)(189.09497, 143580.33)(190.09776, 8359.687)
	small molecule	(R)-6-hydroxynicotine	1	1	1	1	1	1	1	1	236079	1	1	(163.11732, 1161.6766)
	small molecule	(R)-canadine	1	1	1	1	1	1	1	1	622327	350203	1	(324.1392, 2561.57)(359.94412, 23574.615)(361.20035, 5554.565)(343.01785, 15943.809)(343.9843, 582.518)
	small molecule	(R)-reticuline	1	458860	230098	1	1	1	1	1	638724	507579	1	(331.18375, 485.9633)(317.06897, 6775.8335)(318.18768, 7594.38)(330.18768, 8715.527)(331.1825, 1917.8234)(353.16516, 11195.169)(337.87228, 4119.7983)(339.151, 6161.54)
	small molecule	(S)-coclaurine	406710	1.53775e+06	1	87.2668	3.61053e+06	957176	11600.6	1	4.09082e+06	4.04178e+06	2.18677e+06	(288.1483, 3485.9436)(268.12555, 1390.765)(290.15695, 188.26001)(270.14825, 27455.906)(271.65137, 959.3318)(304.17117, 6959.248)(286.16412, 25227.555)(287.16724, 4349.1714)(293.70374, 3153.8286)
	small molecule	(S)-norcoclaurine	179656	514371	2.17486e+06	389212	411414	615563	1	6940473	1547175	1	257103	(276.5944, 1423.8335)(257.53168, 3050.2761)(276.39825, 4503.9526)(256.8349, 4914.1733)(291.30295, 6524.98)(273.24435, 9386.006)(273.15198, 375.31998)(296.0049, 28557.604)(296.1205, 5095.846)(278.02472, 12170.455)(280.1158, 21395.914)
	small molecule	1-(2-acetamido-2-deoxy-&alpha;-D-glucopyranosyl)-1D-myo-inositol	1	1	1	1	1	1	1	1	256792	1	1	(383.1404, 320.98)(365.129, 8418.483)(367.1436, 193.75)
	small molecule	1-(2-amino-2-deoxy-&alpha;-D-glucopyranosyl)-1D-myo-inositol	19979010	1	176088	1	1	2.49993e+06	1	1	1444762	1	7.46809e+06	(343.1479, 576.75)(324.1307, 6948.693)(325.13687, 5450.217)(360.1769, 335177.38)(361.17908, 60451.84)(362.1791, 11282.724)(346.18143, 4356.4497)(365.129, 4067.9932)(349.1338, 83.29)
	small molecule	1,2-dehydroreticulinium	1	904896	270827	1	1	1	482957	1	1.01623e+06	1	1	(333.1749, 1176.63)(329.16882, 3851.4167)(316.17123, 7526.61)(346.18216, 10761.242)(347.1765, 169.32333)(330.43665, 3982.0183)(351.1498, 11226.16)(337.14877, 4926.942)(337.13547, 4525.6533)
	small molecule	1,2-dihydrovomilenine	74.5731	4048215	1	1	4479.13	1	287176	592847	1	1	2.39093e+06	(352.62912, 6217.398)(334.91464, 40022.445)(335.16403, 4199.2915)(357.19687, 6887.1914)(371.34537, 23157.324)(373.08408, 8205.563)(373.82236, 13027.598)(374.2269, 4154.6147)(376.5741, 3220.337)(378.98065, 1461.136)(357.16708, 2014.8234)
	small molecule	1,2-dihydroxy-5-(methylthio)pent-1-en-3-one	71.2652	64.5336	1.03809e+06	204856	321114	460878	535952	1	1	1.1482e+06	536305	(161.02284, 18323.799)(162.02422, 1198.9917)(163.02037, 756.59)(144.01459, 938.59503)(145.02892, 2430.0522)
	small molecule	1,2-dioctanoyl-1,2,3-butanetriol	1	1	1	1	1	1	1	156125	1	1	1	(363.29672, 10996.214)(377.3119, 15505.55)(380.32275, 14807.823)(381.3259, 297.67)(385.2776, 4777.397)
	small molecule	1,2-dioctanoyl-1,2,4-butanetriol	1	1	1	1	1	1	1	156125	1	1	1	(363.29672, 10996.214)(377.3119, 15505.55)(380.32275, 14807.823)(381.3259, 297.67)(385.2776, 4777.397)
	small molecule	1,2-dioctanoyl-1-amino-2,3-propanediol	1	1.28922e+06	1.5092e+06	1	1	56.7295	1	1	1	189419	46.7777	(366.27075, 9775.334)(348.70657, 22965.828)(349.2609, 2479.925)
	small molecule	1,2-dioctanoyl-3-methyl-1,2,3-butanetriol	1	1	1	1	1	1	1	207455	1	1	1	(399.29263, 6015.8433)(394.33765, 19826.59)(377.3119, 11302.613)
	small molecule	1,2-di-O-sinapoyl-&beta;-D-glucose	1	1	1	1	1	1	1	191639	1	1	1	(597.1652, 11848.2705)(598.166, 2699.2434)
	small molecule	1,3,5-trimethoxybenzene	1	1	1	1	1	1	1	1	1.7819e+06	1	1	(169.0901, 11513.294)(186.11627, 476.90332)
	small molecule	1,3,7-trimethyl-5-hydroxyisourate	1	1	1	1	1	12750375	1	1	1	1	1	(251.08203, 354110.47)(252.08484, 34928.754)(253.08636, 799.1167)
	small molecule	1,3,8-trihydroxy-2-methoxyanthraquinone	1	1	1	1	1	1	1	1.51188e+06	1	1	1	(271.05, 176.33)(286.0688, 51136.312)(287.07028, 1916.5299)
	small molecule	1,3-dihydroxy-N-methylacridone	1	1	1	1	1	1	1	663826	1	1	1	(264.0674, 43651.69)(265.06717, 5225.6196)
	small molecule	1,3-dioctanoyl-1,2,3-butanetriol	1	1	1	1	1	1	1	156125	1	2.45399e+06	1	(363.29672, 10996.214)(377.3119, 15505.55)(380.32275, 14807.823)(381.3259, 297.67)(384.2695, 18725.371)(384.26248, 2449.2334)
	small molecule	1,3-propanediol-P	1	2157.02	1	1	45.9932	1	1	1	1	1	1	(154.00627, 6793.11)(155.0058, 376.05334)
	small molecule	1,4,5-trihydroxy-6,7,8-trimethoxy-2-methylanthraquinone	1	1	1	1	1	1	1	497371	1	1	1	(345.09082, 11125.94)(346.0909, 1577.3334)(365.09293, 236055.19)(366.0958, 22945.625)(383.06564, 15998.2)
	small molecule	1,4-dihydroxy-2-naphthoyl-CoA	1	1	1	1	1	1	1	1	1	1	597627	(949.1248, 7965.1997)(950.1268, 9041.063)
	small molecule	1,4-dihydroxy-6,7,8-trimethoxy-2-methylanthraquinone	1	1	1	1	1	1	1	1.35291e+06	1	1	1	(345.09106, 88747.59)(346.09116, 13977.539)
	small molecule	1,5-dideoxy-1,5-imino-D-galactitol	667314	1	4377.68	1	1	1	1	1	1	1	1	(146.08461, 4644.002)(191.09328, 3223.1802)
	small molecule	1,6,7,8-tetrahydroxy-2-methylanthraquinone	1	1	1	2.89262e+06	1	1	84.5625	13397308	1	1	1	(271.0496, 235.445)(285.06494, 207553.89)(286.06787, 22873.09)(287.07028, 1661.61)
	small molecule	1,6,7-trihydroxy-2-methylanthraquinone	1	1	1	4.19532e+06	1	1	1	33037694	1	1	1	(271.05014, 420455.78)(272.0529, 49032.875)(273.05557, 4942.1133)(255.0553, 6939.4478)
	small molecule	10-deacetyl-2-debenzoylbaccatin III	1.30603e+06	190163	1.40588e+06	1.87624e+06	55.1845	480591	1	2.96179e+06	2.0394e+06	801148	71.1693	(441.20316, 25705.785)(442.2066, 3836.86)(423.5284, 753.9301)(441.43607, 14894.509)(442.20917, 952.83)(424.0278, 15048.2705)(426.2185, 4674.3774)(460.58182, 1073.11)(443.29068, 9478.712)(444.24133, 2064.029)(445.90845, 1994.5533)(466.403, 5822.564)(469.20935, 9090.43)(446.6196, 1198.4872)
	small molecule	10-deacetylbaccatin III	7.36093e+06	2.72829e+06	239498	19115330	2.12248e+06	2.44103e+06	4.62285e+06	6.02123e+06	1	588082	2.00165e+06	(548.24, 1214.25)(527.8846, 9889.11)(528.88226, 3410.39)(530.2446, 6805.01)(531.2471, 190.38)(529.5705, 52461.75)(531.24805, 15352.135)(532.2508, 1277.655)(562.2616, 161844.78)(563.2652, 40195.477)(564.2725, 5557.535)(545.05914, 61237.312)(546.262, 22130.328)(547.2689, 2601.4834)(550.2254, 539.6)
	small molecule	10-deoxysarpagine	1.68617e+06	772220	1	454502	1.5256e+06	1	1.19392e+06	1	1	915900	324274	(294.16824, 8717.628)(295.17, 584.51666)(276.15726, 3303.841)(295.18845, 19649.984)(316.21017, 5005.1084)(318.59918, 7233.5913)(318.1562, 3734.34)(303.83136, 10673.244)(303.91656, 10612.798)
	small molecule	1-18:0-2-18:3-phosphatidylethanolamine	753449	765292	10122.2	990713	1	1	787015	1.74557e+06	1	773008	1.14389e+06	(746.53394, 37912.883)(747.53674, 9436.32)(727.5467, 1464.2357)(748.43677, 47854.617)(747.5351, 9268.75)(763.5744, 8120.7485)(764.576, 2030.5166)(741.5624, 14702.076)(742.563, 4694.45)(751.54486, 1378.3429)
	small molecule	1-18:0-2-18:4-phosphatidylethanolamine	1	617008	284719	9945.7	1	750153	112756	1	1	3487.89	646559	(740.805, 4388.054)(745.5205, 1469.1901)(721.76324, 1549.14)(722.49554, 611.02)(740.5259, 4931.6665)(741.51154, 306.85498)(722.51794, 2584.4)(760.9387, 4614.1406)(761.5561, 191.33)(740.5464, 3008.4734)(741.56134, 13066.454)(742.5622, 3375.8079)(764.53204, 484.00668)(750.52734, 1025.0333)
	small molecule	11-dehydro-15-oxo spinosyn macrolactone	4778327	119.415	4.08127e+06	2212713	10093.8	1.9096e+06	1.64591e+06	2.02041e+06	1	9082682	1.36333e+06	(404.14572, 2230.3865)(385.73523, 5999.8716)(388.2513, 641.096)(403.2369, 2531.99)(386.3174, 12818.041)(387.44595, 1639.0879)(402.52112, 8047.1978)(403.26993, 264.99332)(428.50278, 2767.6965)(429.24933, 10210.873)(430.24838, 3303.018)(407.2201, 30646.096)(408.2224, 5208.7134)(409.2293, 267.64502)
	small molecule	11-deoxycorticosterone	4.68318e+06	2.68785e+06	17179804	7.05364e+06	1.94844e+06	2676923	17920980	13529.3	1	1	111.584	(330.22388, 94517.68)(331.22632, 8739.01)(313.22525, 2799.345)(348.2612, 8986.46)(353.21655, 32171.229)(354.21948, 1513.69)
	small molecule	12-hydroxydihydrochelirubine	1	1	1	1	1	1	1	1.25413e+06	1	1	1	(379.10757, 83401.88)(380.1101, 4842.783)
	small molecule	13-hydroxylupanine	3.61935e+06	10074467	11479365	21532	1	27804.4	13295322	1	1	61873660	7083407	(247.4539, 665955.0)(250.19057, 815459.0)(251.1931, 55443.715)(252.1952, 332.37668)(288.4098, 39277.703)(289.19174, 7587.3)(273.51022, 8434.504)(274.1736, 6547.28)
	small molecule	15,16-dihydrobiliverdin	1	629464	1	1	1	1	1	1	561677	1	137.578	(569.2635, 2094.82)(571.2703, 13249.509)(601.28357, 10266.04)(603.0452, 2495.135)(606.3068, 717.39)(585.6226, 6212.346)(586.95087, 7796.686)(587.2805, 7603.19)(588.2849, 1965.7)
	small molecule	16-epivellosimine	1	1	1	1	1	1	1	1	613547	1	1	(276.14792, 7823.687)(275.16135, 38598.465)(319.1502, 26825.81)(320.1527, 942.93)(297.14175, 1572.5)
	small molecule	16-hydroxytabersonine	708005	451653	1.40298e+06	4.34881e+06	2817830	949556	2.72876e+06	1.33565e+06	1	1.45161e+06	1.62497e+06	(356.50177, 3399.327)(357.1951, 202.61)(335.6698, 1762.0651)(357.2604, 22223.098)(358.76785, 3372.9746)(359.21396, 8175.425)(336.38855, 29602.096)(337.18033, 3190.863)(373.06693, 5939.4937)(374.2209, 2761.9175)(353.21356, 25398.475)(354.21625, 1026.21)(378.10367, 46318.027)(378.6856, 50905.97)(378.1775, 8686.27)(360.3038, 16059.238)(361.37833, 3008.7341)(363.1899, 876.59)
	small molecule	16-methoxytabersonine	1.66726e+06	1	1.57573e+06	286112	344552	294292	303019	1	246260	23249.2	309735	(392.28934, 22575.684)(393.08752, 4470.494)(394.2113, 81.44)(350.19183, 38099.73)(351.19583, 4709.77)(367.87296, 4589.9634)(371.21344, 111980.984)(372.21582, 12707.324)(385.73807, 10156.994)(373.22714, 2520.5942)(374.7865, 30491.406)(376.1914, 9050.904)
	small molecule	16-sinapoyloxypalmitate	1	2.01254e+06	3.75907e+06	11294830	1345779	610407	835230	1	1	956082	811693	(477.28592, 40225.0)(478.28745, 6726.0767)(496.59167, 111121.01)(497.32196, 22249.426)(498.3242, 4541.9233)(503.2813, 234342.9)(506.28336, 101411.53)(485.67963, 984.27795)(487.28772, 659.735)
	small molecule	17-O-acetylajmaline	2.02978e+06	1.41743e+06	5355347	2.4005e+06	3.32227e+06	399488	2.65671e+06	1.32995e+06	377451	847072	1.15426e+06	(372.9274, 10000.144)(372.21603, 4375.0503)(373.2285, 11428.43)(351.19644, 9036.359)(373.22772, 17215.459)(374.22842, 1241.98)(357.2344, 3379.85)(387.2515, 18544.09)(388.25504, 2919.4067)(373.26245, 8754.059)(392.8198, 11333.853)(393.50748, 4662.097)(395.21652, 527.0334)(374.59283, 5192.9146)(375.1785, 2294.1167)
	small molecule	17-O-deacetylvindoline	1	8296.99	2.10394e+06	274107	272420	1	1	1	1	5757.17	245855	(415.56537, 9888.071)(416.8273, 6148.604)(401.22455, 4044.982)(400.2202, 32655.164)(400.2185, 5099.4966)(434.482, 6285.637)(436.25305, 3004.9866)(415.2373, 11286.51)(416.2397, 4480.24)(442.21075, 1366.55)(423.2142, 13586.339)(421.2142, 183.99)
	small molecule	17-oxosparteine	1	1	1	1	1	1	1	1	1	806.784	1	(233.192, 4262.54)
	small molecule	1-hydroxycumene	1	1	1	1	1	1	1	1.34542e+06	1	1	1	(143.076, 10218.16)(144.07509, 4069.2566)
	small molecule	1-methylpyrrolidine-2-acetyl-CoA	679025	1.32654e+06	877630	850441	1	564281	1.18994e+06	1	1	395176	298470	(894.1687, 7330.265)(895.1691, 879.646)(872.16034, 5106.9326)(872.1537, 6272.65)(908.3304, 25628.393)(909.18915, 3632.6152)(916.17694, 460.33902)
	small molecule	1-monopalmitoylethylene glycol	202496640	142472784	197162448	166912	1	1	1	1	1	1	1	(283.27017, 460380.22)(284.27255, 30134.982)
	small molecule	1-palmitoylglycerone 3-phosphate	107.707	347704	1	1	1	1	1	2.01613e+06	1	41445.4	762949	(407.21518, 12147.198)(390.33508, 4524.1553)(392.57986, 7288.2344)(393.20633, 19038.05)(407.39, 81182.59)(408.39383, 11713.226)(410.2296, 229.3)(394.21707, 1740.9967)(429.24976, 20057.623)(408.57446, 2137.74)(433.20508, 5299.643)(434.2197, 1066.4)
	small molecule	1-phenyl-7-(3,4-dihydroxyphenyl)-hepta-1,3-dien-5-one	1.38333e+06	1.42985e+06	5355793	8832138	1	358874	6018511	119.77	603793	278183	665379	(294.85187, 120779.75)(296.1344, 20825.938)(297.13733, 739.6767)(278.3722, 9528.855)(279.746, 4901.827)(281.1375, 4592.69)(297.1418, 108.13999)(279.1253, 14879.7295)(281.1375, 24339.28)(282.13574, 1076.045)(316.1742, 7147.6953)(317.1688, 7886.47)(295.27774, 49765.36)(296.15625, 4058.237)
	small molecule	1-phenylpropane-1,2-dione	1	1	1	1	103.719	58.6844	202068	1	1	217820	1	(130.04459, 1175.5116)(169.0912, 1674.72)(153.02753, 8277.3)
	small molecule	1-pyrroline-4-hydroxy-2-carboxylate	3.25761e+06	2739619	2.78726e+06	2.61824e+06	2.44642e+06	2.55069e+06	2582015	1.11912e+06	1	2.64774e+06	2700594	(130.04425, 538.5927)(151.8637, 38072.492)(152.86095, 11318.447)(153.02542, 13746.028)(138.02238, 7580.046)
	small molecule	2-(1,2-epoxy-1,2-dihydrophenyl)acetyl-CoA	3114.09	1	1	1	1	1	1	1	1	1	1	(881.1372, 258.52)(881.1361, 957.88)(916.1736, 496.86)(901.16943, 6386.5996)
	small molecule	2-(4-amino-4-carboxybutyl)aziridine-2-carboxylate	3.3155e+06	3.67103e+06	995682	1	1	1	21360.5	1	1	1.37101e+06	1	(203.09435, 805.5617)(205.10783, 210.41333)(219.12418, 32473.37)(220.12607, 1012.58)(201.11444, 168.08667)
	small molecule	2-(4'-methylthio)butylmalate	1	1	1	1	1	1.18595e+06	1	1	131227	1	1	(239.05481, 448.4567)(217.04762, 6709.3164)(252.08484, 40565.582)(253.08636, 949.98)
	small molecule	2-(5'-methylthio)pentylmalate	1	1	1	1	1	1	1	318.221	1	1	1	(273.0552, 4953.16)(255.056, 12170.8)
	small molecule	2-(6'-methylthio)hexylmalate	1.11444e+06	274692	401910	1	1	1	341693	56794.7	1	1	1	(265.0874, 945.45496)(267.8811, 3876.1914)(269.10068, 1738.2666)(280.11676, 12379.852)(267.1209, 72522.4)(287.07056, 1637.47)
	small molecule	2-(7'-methylthio)heptylmalate	1.39595e+06	72.5352	16143.2	1	1	1	1	1	603793	1.16262e+06	246720	(277.10452, 21698.648)(278.10794, 227.44)(258.09747, 3357.6782)(278.31708, 3712.7422)(265.1119, 2388.8867)(295.03516, 5639.8555)(300.14005, 40546.688)(278.66306, 7123.373)(281.55695, 14266.635)(281.13824, 6352.79)(282.13257, 995.57996)
	small molecule	2,3-dioctanoylglyceramide	3.33253e+06	12418738	1.67304e+06	2126931	2.8408e+06	105.877	6941629	1	2511.05	2.63472e+06	20534084	(358.17697, 138609.06)(359.25696, 20479.68)(360.25925, 1524.3983)(358.2561, 59190.16)(359.259, 9340.96)(379.2896, 7133.7)(384.2629, 2304.76)
	small molecule	2,4',5,7-tetrahydroxyisoflavanone	1	1	1	4.19532e+06	1	1	1	33037694	1	1	1	(271.05014, 420455.78)(272.0529, 49032.875)(273.05557, 4942.1133)
	small molecule	2,4-diamino-6-ethyl-5,3'-(2-cyclohexylphenoxy)prop-1'-yloxypyrimidine	2.97841e+06	6.98432e+06	17936220	2.74295e+06	1.0618e+06	1.1407e+06	4292005	400798	1	6131496	54.4937	(399.242, 26935.762)(435.71478, 35959.734)(436.2478, 12034.724)(399.24435, 46368.695)(430.28897, 7004.1562)(413.2564, 106550.69)(414.25876, 14041.737)(415.26517, 1323.76)(418.5351, 4143.1406)(418.22406, 1802.45)(415.2708, 7634.7764)(416.277, 1283.87)
	small molecule	2,4-diamino-6-ethyl-5,3'-(2-trifluoromethyl-4-sulphonamidophenoxy)prop-1'-yloxypyrimidine	615353	1	1	4.63737e+06	1	1	1	81878.3	1	1	75.014	(437.97052, 63011.848)(441.1122, 15620.918)(439.1256, 11111.473)(440.1055, 23634.455)(441.108, 1766.5599)
	small molecule	2,4-dihydroxybenzoate	30649050	10876450	7227545	32312	6.80418e+06	6.56886e+06	5379438	7316552	1	49610.7	169.263	(138.02182, 497.47922)(176.0085, 4517.1)(157.99675, 113873.664)(158.99806, 8980.45)
	small molecule	2,4-pyridinedicarboxylate	1	1	1	1	1	1	1	1	1	45.2441	1	(183.0435, 6523.6)(170.042, 730.37)
	small molecule	2,5,7-trihydroxyflavanone dibenzoylmethane tautomer	1	114.326	1	16043779	1	1	3.75088e+06	36836340	1	1	956069	(255.05557, 338114.56)(256.05844, 41414.992)(257.06064, 3658.1868)
	small molecule	2,6,7,4'-tetrahydroxyisoflavanone	1	1	1	4.19532e+06	1	1	1	33037694	1	1	1	(271.05014, 420455.78)(272.0529, 49032.875)(273.05557, 4942.1133)
	small molecule	2,6-dihydroxypseudooxynicotine	594765	3.03423e+06	355535	205361	2.71789e+06	2.48877e+06	1.62567e+06	624160	9423898	4191089	3.462e+06	(214.37314, 1630.4539)(214.12512, 6793.487)(215.7947, 2652.14)(217.1244, 812.65)(195.8578, 17058.645)(229.145, 45677.027)(230.14787, 3285.5774)(211.13562, 21429.74)(212.1333, 3758.2832)(235.19191, 22421.137)(238.11429, 5094.865)
	small molecule	2,6-dioxo-6-phenylhexa-3-enoate	1	1	1	1	1	1	1	45.0746	131227	1	1	(217.04762, 6709.3164)(203.0452, 26520.04)(205.0604, 7060.76)(221.081, 3385.0168)
	small molecule	2-amino-3,7-dideoxy-D-threo-hept-6-ulosonate	1	59.3924	1	1	1	1	47.5757	1	551255	1	1	(177.67888, 1566.1599)(177.07904, 361.8)(214.12505, 14394.051)
	small molecule	2-amino-4-carboxypyrimidine	5.50125e+06	918872	1.09397e+06	3144.11	323457	442917	612915	2992161	99.2501	1.11366e+06	536177	(121.522255, 21859.684)(123.68962, 4487.7856)(124.6878, 922.48883)(125.032, 1180.7)(156.05984, 2572.975)(138.04965, 95390.42)(139.05295, 1646.155)(161.02287, 17032.25)(162.02422, 982.89996)(163.02037, 617.92163)(146.64055, 16086.53)
	small molecule	2-amino-6-carboxamido-7,8-dihydropteridin-4-one	1	1	1	1	1	1	1	1	751033	1	1	(195.06667, 33539.81)(209.08179, 15688.786)(226.10803, 4423.1597)(208.09734, 5027.3867)
	small molecule	2-aminomalonate-semialdehyde	115034	106687	110666	105487	102519	109435	110679	1	1	122792	115386	(102.01765, 6761.013)(128.01456, 142106.31)(129.0158, 19711.607)(110.00462, 581975.75)(111.00561, 66459.914)
	small molecule	2-butyl-4-hydroxy-5-methyl-3(2H)-furanone	1	1	1	1	1	1	1	1	1.71695e+06	1	1	(169.0901, 12883.073)(194.08197, 59.02)(178.07878, 998.03)
	small molecule	2'-deamino-2'-hydroxyparomamine	64.1349	460556	1	4467.5	1	1	2.06523e+06	1	362529	3905.51	1	(329.75076, 2639.5642)(331.1847, 752.33)(330.18875, 5378.7114)(332.1816, 202.0)(309.17212, 49863.883)(310.17618, 1636.9766)(346.33292, 62175.746)(347.6136, 4697.434)(349.21634, 4484.5864)(327.70215, 4429.0723)(351.2877, 4902.5303)(352.16907, 809.8733)(331.14505, 7613.15)
	small molecule	2-dehydro-3-deoxy-D-arabinonate	72.298	354292	350315	296187	272338	303843	309142	104801	1	304126	300309	(129.01598, 17603.23)(130.01186, 9626.369)(154.0081, 662.72)
	small molecule	2-dehydropantoate	553509	490496	515627	423901	377510	404583	386072	125287	1	361874	346978	(130.0444, 330.23)(168.2224, 20406.334)(169.1642, 1584.5798)(170.04108, 619.53357)(151.02959, 141352.25)(152.03065, 15794.677)
	small molecule	2-deoxy-D-glucose 6-phosphate	355494	434779	489365	360643	250204	328734	382773	1	1	308777	342977	(264.06586, 4022.2043)(265.00513, 27312.064)(266.00623, 5468.6084)
	small molecule	2'-deoxymugineate	1	744736	1	869845	1	212682	326182	59.3469	1	734713	1	(305.37885, 6313.9424)(305.46545, 5895.5913)(321.14993, 7675.453)(303.4155, 9219.796)(304.13913, 821.33)(313.1076, 1064.2)
	small molecule	2-deoxystreptamine	1	659161	1	1	1	1	1	1	5567823	1	1	(148.10774, 1560.4468)(149.1086, 98.42)(151.1165, 4796.77)(188.10728, 29197.775)(188.1032, 375.42)(169.0901, 12808.223)
	small molecule	2-furoate	10957	1.17835e+06	1.22367e+06	1.04032e+06	963146	1.0518e+06	1.13322e+06	367870	1	1.15436e+06	1.20785e+06	(111.00572, 59982.484)(112.00188, 56331.777)(133.99529, 1799.8168)
	small molecule	2-hydroxy-1,4-benzoquinone	1988094	1.61166e+06	1.61579e+06	1.52479e+06	1.44182e+06	1.43506e+06	1.4513e+06	783089	1	1.60779e+06	1.5593e+06	(127.01888, 45681.668)(104.998764, 2438.6157)(124.0176, 489.51334)(123.736115, 29764.129)(124.81932, 5609.7725)(125.03186, 6270.9233)(130.99225, 4098.8223)
	small molecule	2-hydroxy-5-methylquinone	5500053	1.5421e+06	103.323	1	1	1	1	5965.38	1	1	1	(120.017876, 32318.166)(147.01616, 20179.717)(138.04985, 105769.68)(139.0531, 1923.645)
	small molecule	2-hydroxy-6-oxo-6-(2,3-dihydroxyphenyl)-hexa-2,4-dienoate	1	1	1	1	1	1	1	1	1	443289	1	(249.0368, 26655.75)(250.03839, 1917.77)
	small molecule	2-hydroxy-6-oxo-6-(2-hydroxyphenyl)-hexa-2,4-dienoate	1	1	1	1	1	12750375	1	1	1	1	1	(251.08203, 354110.47)(252.08484, 34928.754)(253.08636, 799.1167)
	small molecule	2-hydroxy-6-oxo-6-phenylhexa-2,4-dienoate	1	1	1	1	1	1	1	45.0746	131227	1	1	(217.04762, 6709.3164)(203.0452, 26520.04)(205.0604, 7060.76)(221.081, 3385.0168)
	small molecule	2-hydroxy-cyclohexane-1-carbonyl-CoA	395085	249340	1.60542e+06	1.47925e+06	1	1.90609e+06	1.18994e+06	1	1	1.2103e+06	1.83172e+06	(894.1687, 5261.1963)(895.1615, 426.614)(872.1587, 6160.2715)(872.1501, 6221.91)(908.1867, 30061.076)(909.188, 3881.8323)(910.16693, 910.2055)(916.1729, 456.85)
	small molecule	2'-hydroxydaidzein	1	1	1	4.19532e+06	1	1	1	33037694	1	1	1	(271.05014, 420455.78)(272.0529, 49032.875)(273.05557, 4942.1133)(255.0553, 6939.4478)
	small molecule	2'-hydroxydihydrodaidzein	1	114.326	1	16043779	1	1	3.75088e+06	36836340	1	1	956069	(255.05557, 338114.56)(256.05844, 41414.992)(257.06064, 3658.1868)
	small molecule	2-hydroxyethyldisulfide	1	1	1	1	93369.3	1	1	1	1	1	1	(154.00719, 6427.4233)(155.00635, 557.345)(143.00076, 755.99664)
	small molecule	2-hydroxyformononetin	1	1	1	2.89262e+06	1	1	84.5625	13506575	1	1	1	(285.06494, 208860.83)(286.06787, 23039.209)(287.07028, 1679.4199)
	small molecule	2'-hydroxygenistein	1	1	1	2.89262e+06	1	1	84.5625	13397308	1	1	1	(271.0496, 235.445)(285.06494, 207553.89)(286.06787, 22873.09)(287.07028, 1661.61)
	small molecule	2-hydroxyglutarate	3.22409e+06	2.86435e+06	3008436	2.61107e+06	2378857	2546790	2596351	981431	1	2.51744e+06	2.47908e+06	(151.02989, 134306.39)(128.31459, 104775.836)(129.31387, 15710.276)(130.01035, 10715.991)(129.0162, 16999.998)(130.01213, 9489.412)(154.00691, 3649.3857)(155.00592, 364.65753)
	small molecule	2-hydroxypurine	1	1	1	1	1	1	1	603731	1	1	1	(137.0403, 9869.427)(138.0497, 99672.88)(139.053, 1703.5133)
	small molecule	2-isopropylmaleate	354435	64.5336	1.03809e+06	1	321114	460878	81.6093	1	1	1.11586e+06	6577.73	(177.07932, 329.99002)(183.04271, 1765.5845)(161.02261, 19424.922)(162.02422, 1206.3517)(163.02037, 760.9483)
	small molecule	2-isopropylphenol	1	1	1	1	1	1	1	1.34542e+06	1	1	1	(143.076, 10218.16)(144.07509, 4069.2566)
	small molecule	2-ketocyclohexane-1-carbonyl-CoA	100085	101492	112560	101931	1	130225	44.0012	1	1	113069	158912	(887.1575, 3666.821)(870.9437, 3196.6768)(894.1681, 7275.214)(872.1558, 4069.5754)(908.18896, 25344.162)(909.19025, 3657.4934)(910.1667, 906.04004)(887.1649, 3092.2349)(898.12964, 564.525)
	small molecule	2-keto-D-gluconate	1	1	1	1	1	1	1	1	291892	1	1	(176.02257, 8829.563)(195.06671, 32751.625)
	small molecule	2-keto-L-gulonate	1	1	1	1	1	1	1	1	291892	1	1	(176.02257, 8829.563)(195.06671, 32751.625)
	small molecule	2-oleoylglycerol	1	1	1	1	1	1	1	1	1	1	351361	(379.28116, 11249.19)(361.27124, 3011.1501)
	small molecule	2'-O-methyllicodione	1	1	1	1	1	1	1	13631269	1	1	1	(309.0757, 20147.64)(310.0784, 1678.2733)
	small molecule	2-oxepin-2(3H)-ylideneacetyl-CoA	3114.09	1	1	1	1	1	1	1	1	1	1	(881.1372, 258.52)(881.1361, 957.88)(916.1736, 496.86)(901.16943, 6386.5996)
	small molecule	2-oxindole-3-acetyl-L-aspartate	1	1	1	1	1	1	1	1.56698e+06	1	1	1	(309.07544, 7592.947)(287.0697, 2015.22)(287.07056, 1867.185)
	small molecule	2-oxo-10-methylthiodecanoate	1	1	1	1	1	1	1	1	1	199098	1	(237.1144, 26631.908)(258.1, 14229.917)
	small molecule	2-oxo-5-chloro-4-pentenoate	1	42.9778	1	1	1	1	1	1	1	1	1	(155.0057, 392.29)(169.9693, 6021.71)
	small molecule	2-oxo-6-methylthiohexanoate	1	1	332838	1	1	1	1	1	1	1	1	(175.03743, 15388.863)(159.04253, 494.85666)
	small molecule	2-oxo-7-methylthioheptanoate	1	1	1	1	1	1	1	1	348979	1	1	(195.06673, 9159.013)(177.055, 496.54)(208.09743, 1781.6434)(211.0977, 10263.437)(189.07997, 16810.97)(217.04768, 1998.9966)
	small molecule	2-oxo-8-methylthiooctanoate	1	1	1	1	1	1	1	1	99115.6	1	1	(205.07378, 1912.7567)(209.08186, 1615.5067)(226.10785, 4288.73)(203.09492, 6979.1133)
	small molecule	2-oxo-9-methylthiononanoate	1	1	1	1	1	1	1	1	3085.55	1	234832	(238.31815, 407.73602)(217.10991, 1105.73)(240.0861, 6760.68)
	small molecule	2-oxoglutaramate	1	1	1	1	1	1	1	1	1	56.0291	1912.36	(145.02974, 12302.316)(127.01944, 57098.05)
	small molecule	2-oxohexa-4,5-cyclopropyl-5-enoate	13764246	4.52258e+06	1.74135e+06	2.32384e+06	1	15148.5	1	126.151	1	2.93718e+06	17655.3	(152.77594, 650.1265)(130.00249, 45660.39)
	small molecule	2-oxopenta-3,4-dienoate	10957	1.17835e+06	1.22367e+06	1.04032e+06	963146	1.0518e+06	1.13322e+06	367870	1	1.15436e+06	1.20785e+06	(111.00572, 59982.484)(112.00188, 56331.777)(133.99529, 1799.8168)
	small molecule	2-oxosuccinamate	1.37336e+06	1.28657e+06	1.35599e+06	1.16674e+06	1.04418e+06	1.14754e+06	1.19877e+06	387058	1	1.22547e+06	1.2075e+06	(130.01173, 9579.169)(112.00183, 56740.035)(154.00691, 3802.6526)(155.00592, 390.91248)
	small molecule	2-oxovalerate	1	1	1	1	1	1	1	1	11976.6	1	1	(116.0662, 1535.12)(120.0187, 29017.4)
	small molecule	2-phenylacetamide	1	1	1	1	1	440260	1	1	1	1	1	(136.06963, 1001.8333)(118.0601, 5031.017)
	small molecule	2-trans-hexadecenal	55186192	49476556	58799688	30006860	82852008	60569612	97467880	65175768	79932208	86018792	101505120	(242.23772, 5497.8687)(242.2395, 6727.85)(263.2261, 9069.001)(264.23013, 740.2128)(245.2168, 966.30865)
	small molecule	3-(4'-methylthio)butylmalate	1	1	1	1	1	1.18595e+06	1	1	131227	1	1	(239.05481, 448.4567)(217.04762, 6709.3164)(252.08484, 40565.582)(253.08636, 949.98)
	small molecule	3-(5'-methylthio)pentylmalate	1	1	1	1	1	1	1	318.221	917229	1	1	(249.07509, 7321.9966)(266.10254, 4779.697)(248.09221, 3772.5066)(273.0552, 4953.16)(255.056, 12170.8)
	small molecule	3-(6'-methylthio)hexylmalate	1.11444e+06	274692	401910	1	1	1	341693	56794.7	3657.64	312362	1	(265.0874, 945.45496)(245.0813, 6456.15)(249.0749, 12143.63)(267.8867, 3155.2356)(269.10068, 1738.2666)(280.47156, 10446.603)(266.7199, 59532.395)(287.07056, 1637.47)(267.0664, 1334.47)
	small molecule	3-(7'-methylthio)heptylmalate	1.39595e+06	72.5352	16143.2	1	813997	2336850	1	1	603793	1.16262e+06	246720	(277.2477, 18609.914)(278.10794, 227.44)(258.09814, 7686.547)(278.8156, 2714.662)(265.1119, 2388.8867)(294.69675, 4843.8555)(300.14005, 40546.688)(278.80905, 8792.726)(281.37735, 12632.543)(281.13818, 5171.033)(282.13257, 995.57996)(281.08786, 3070.2966)
	small molecule	3,5-dihydroxyanisole	75.337	325480	321152	277098	254412	277217	276329	1883.1	1	239246	224681	(140.04974, 3779.125)(123.0362, 82576.96)(168.04446, 20741.578)(145.02896, 12755.523)
	small molecule	3,5-dihydroxybenzoate	30649050	10876450	7227545	32312	6.80418e+06	6.56886e+06	5379438	7316552	1	49610.7	169.263	(138.02182, 497.47922)(176.0085, 4517.1)(157.99675, 113873.664)(158.99806, 8980.45)
	small molecule	3,6,7-trimethylquercetagetin	1	1	1	1	1	1	1	497371	1	1	1	(345.09082, 11125.94)(346.0909, 1577.3334)(365.09293, 236055.19)(366.0958, 22945.625)(383.06564, 15998.2)
	small molecule	3,9-dihydroxypterocarp-6a-en	1	114.326	1	16043779	1	1	3.75088e+06	36835756	1	1	956069	(255.05557, 338114.56)(256.05844, 41414.992)(257.06064, 3658.1868)
	small molecule	3-amino-5-hydroxybenzoate	72.673	4518.1	326691	288109	264814	273340	274446	105844	1	286016	289685	(152.03079, 15785.959)(153.02719, 11241.527)(137.0311, 1659.66)(161.02278, 4791.2085)(162.02435, 466.495)
	small molecule	3'-deoxyadenosine	593494	675782	435827	48.0146	1	1	1	1	11376	1	299254	(252.7729, 10498.233)(234.09769, 240.945)(253.10704, 22920.334)(235.98244, 23666.297)(238.11407, 1545.5468)(270.1447, 358.79)(272.15, 25631.63)(273.1517, 448.44)(254.67072, 4544.77)
	small molecule	3-dimethylallyl-4-hydroxybenzoate	1	1	1	1	1	166580	1	1	1	1	1	(191.09514, 6532.877)(205.11015, 6586.4165)
	small molecule	3-hydroxy-16-methoxy-2,3-dihydrotabersonine	809948	211592	2.21664e+06	448077	2864.93	329447	825529	1	246661	242882	309667	(387.96478, 35953.547)(389.2223, 4871.28)(369.40906, 7480.553)(371.21338, 107935.71)(372.21582, 11956.41)(388.2327, 1610.84)(373.22644, 4913.7935)(406.0482, 4701.422)(385.7048, 9335.624)(386.2307, 4390.6)(409.13568, 19056.021)(409.1985, 8346.9375)(392.3882, 7864.2197)(393.33612, 32613.98)(394.35312, 6324.626)
	small molecule	3-hydroxy-3-phenylpropanoyl-CoA	2378.41	2454.81	1	1	1	1	1	1	1	1	1	(916.1743, 714.09247)
	small molecule	3-hydroxyanthranilate	72.673	4518.1	326691	288109	264814	273340	274446	105844	1	286016	289685	(152.03079, 15785.959)(153.02719, 11241.527)(137.0311, 1659.66)(161.02278, 4791.2085)(162.02435, 466.495)
	small molecule	3-hydroxybenzaldehyde	1228386	1.24783e+06	1.34294e+06	1.16219e+06	1.0442e+06	1.17538e+06	1.19564e+06	362012	1	1.05363e+06	1.02925e+06	(123.03622, 78308.5)(145.02885, 12164.296)(127.2678, 73408.734)
	small molecule	3'-hydroxy-N-methyl-(S)-coclaurine	2.07747e+06	859938	1.1224e+06	139474	11469686	1	56.1992	1	396885	1	317629	(318.85632, 7028.8335)(318.15604, 2716.5833)(320.1577, 385.365)(302.82068, 1812.6456)(318.5549, 5260.946)(303.8531, 12021.639)(303.91608, 3214.6047)(304.1666, 1073.03)(316.17288, 31458.793)(317.17154, 11569.739)(340.15134, 6774.35)(322.64035, 27123.617)(325.13693, 7491.5435)
	small molecule	3-hydroxyquinine	2.36943e+06	1.64107e+06	1.50561e+06	2.46237e+06	609847	433664	6654027	8885662	1	5537.47	980993	(343.628, 3716.838)(344.5294, 2700.2656)(323.17673, 5268.8745)(345.20493, 9276.716)(346.21442, 5373.515)(359.21625, 43209.234)(360.21158, 13980.099)(345.60406, 25207.469)(343.2243, 14485.66)(366.036, 8630.394)(366.68756, 1472.095)(346.94913, 12114.895)(347.1714, 7933.8335)
	small molecule	3-methyl-1,2-didehydro-2,3-dihydrosqualene	1	1	1	1	1	1	1	1	6423.99	1	1	(447.3854, 23485.45)(448.3892, 2936.93)
	small molecule	3-methyl-2-oxobutanoate	1	1	1	1	1	1	1	1	11976.6	1	1	(116.0662, 1535.12)(120.0187, 29017.4)
	small molecule	3-methylphosphoenolpyruvate	139.489	1	1	1	1	1	1	1	1	1	1	(179.981, 24877.22)(199.0181, 146.01)(184.9595, 5413.66)
	small molecule	3-oxalomalate	371955	513322	547367	5924.6	1	1	1	1	1	1	1	(202.98732, 6001.5757)(225.97736, 23721.236)(226.97803, 1548.5035)
	small molecule	3-phenylpropanoate	1	1	1	1	1	1	1	1	956195	1	1	(132.0603, 20237.844)(154.04137, 9443.944)
	small molecule	3-phenylpropanoyl-CoA	1.29459e+06	1.43695e+06	1.73538e+06	1.56304e+06	1	1948371	1.29573e+06	1	1	1.3965e+06	1.85975e+06	(901.17004, 5677.44)(881.1465, 2189.6575)(901.179, 6524.185)(880.1545, 30157.35)(880.3264, 6184.027)(881.13934, 1047.9089)(916.1799, 531.66315)(901.17694, 6399.295)
	small molecule	3-undecyl-2-hydroxyl-1,4-naphthoquinone	1	1.57709e+06	957835	1	217954	390588	1	1	1	496401	1	(326.21872, 2099.76)(308.71204, 9531.887)(309.2134, 11049.708)(349.21667, 15906.474)(331.49692, 7701.7695)
	small molecule	4&alpha;,14&alpha;-dimethyl-porifersta-8,25(27)-dienol	1	1	1	1	1	1	1	1	9025.97	1	1	(447.3854, 19649.36)(448.3892, 2426.16)
	small molecule	4-(&gamma;-glutamylamino)butanal	1	1	1	281930	211089	1	274512	1	298495	410266	1	(199.09962, 6318.17)(219.12523, 54342.17)(201.1156, 472.57)(234.14323, 7107.5913)(218.1434, 3680.954)(222.29372, 7070.2656)(226.1078, 2070.37)
	small molecule	4-(1-methyl-2-pyrrolidinyl)-3-oxobutanoate	1	26309.6	1	5.6728e+06	2.46199e+06	4.26343e+06	5418790	1	223837	4.8536e+06	3.70498e+06	(189.11557, 11370.672)(188.68718, 10539.826)(188.42105, 997.74005)(208.95317, 2624.5613)
	small molecule	4-(1-methyl-2-pyrrolidinyl)-3-oxobutanoate methyl ester	1	1	1	1	1	58.5933	1	1	1	1	1	(203.1303, 245.81)(201.1388, 8265.41)
	small molecule	4-(1-methyl-2-pyrrolidinyl)-3-oxobutanoyl-CoA	489346	592606	756981	688912	1	977722	517436	1	1	581698	947434	(937.20557, 23346.62)(938.20703, 2266.41)(937.2038, 30056.785)(938.2051, 3681.2202)(939.1874, 208.51001)(952.20776, 718.45825)(937.2044, 30375.541)(959.2093, 1261.8699)
	small molecule	4-(2'-carboxyphenyl)-4-oxobutyryl-CoA	1	1	1	1	1	1	1	1	1	1	298814	(949.1248, 7965.1997)(950.1268, 9041.063)
	small molecule	4,21-dehydrogeissoschizine	347689	3.74864e+06	598736	475432	284907	1	4923.18	487462	1	1.19571e+06	2.26515e+06	(351.96915, 3115.5)(336.47684, 1388.704)(352.17432, 9525.364)(334.16165, 51017.824)(335.16403, 4027.665)(370.97818, 12193.549)(373.16058, 7142.3784)(374.21082, 14317.472)(377.09503, 987.04456)
	small molecule	4-acetamidobutanal	1	1	1	1	1	1	1	1	222514	1	1	(130.081, 9337.093)(115.08184, 2575.86)
	small molecule	4-coumaroyl-4'-hydroxyphenyllactate	1	1	1	1	1	1	1	8165475	1	1	1	(309.07584, 114037.06)(310.0785, 10227.058)
	small molecule	4-coumaroylhexanoylmethane	8382167	6179510	741640	3482250	12464630	125.044	4.32762e+06	4914967	873914	1.55096e+06	8.18979e+06	(261.09778, 88448.16)(262.14886, 14058.131)(245.85121, 29646.408)(246.56691, 4051.3455)(261.15045, 4319.455)(247.14859, 1823.63)(265.18143, 127288.71)(285.5734, 2082.4724)(266.93198, 39082.445)(268.12405, 3970.3184)
	small molecule	4-hydroxybenzaldehyde	1228386	1.24783e+06	1.34294e+06	1.16219e+06	1.0442e+06	1.17538e+06	1.19564e+06	362012	1	1.05363e+06	1.02925e+06	(123.03622, 78308.5)(145.02885, 12164.296)(127.2678, 73408.734)
	small molecule	4-hydroxybenzoyl-acetyl-CoA	1	1	1	1	1	1	1	1	1	1	139928	(949.1248, 8121.614)(950.1268, 9219.403)
	small molecule	4-hydroxymandelate	553509	490496	515627	423901	377510	404583	386072	127470	1	361874	346978	(168.0419, 32647.33)(169.0424, 3463.7)(170.0392, 1702.96)(151.02902, 149294.89)(152.03024, 16950.178)(168.04373, 22529.512)(169.04478, 1630.9503)(170.04135, 512.54425)(151.03026, 133619.77)
	small molecule	4'-methoxyisoflavan-2',4,7-triol	1	160406	1	475483	1	243268	209331	1	1	1	1	(292.11615, 3923.4746)(306.13132, 8897.858)
	small molecule	4-methylaminobutanoate	1	1	28270354	1	1	1	1	1.34542e+06	2597247	1	1	(118.081436, 127473.54)(119.08407, 9395.76)(100.07174, 25367.602)(143.076, 10218.16)(144.07509, 4069.2566)
	small molecule	4-methylene DAP	1	1	1	1	1	1	1	1	245548	1	1	(203.09486, 3836.8035)(185.0843, 685.74)(187.10063, 41741.895)(188.1032, 1407.84)(204.12657, 27344.393)(205.12935, 512.0733)(209.08183, 12455.628)
	small molecule	4-methylthiobutylhydroximoyl-cysteinylglycine	1	1	1	1	1	1	1	8165475	1	1	1	(309.07584, 114037.06)(310.0785, 10227.058)
	small molecule	4-methylthiobutylhydroximoyl-glutathione	7891.93	1	250821	1.3934e+06	1	1	1	148098	1	1	1	(440.2167, 7658.5205)(439.1103, 200.97)(441.12363, 8981.989)(426.1129, 3530.5603)(457.13803, 6046.4)(439.1256, 11244.38)
	small molecule	4-methylumbelliferyl-&beta;-D-cellobioside	64.5951	1	1	1	1	1	1	1	1	1	1	(500.1772, 14185.84)(501.1768, 579.94)
	small molecule	4'-phosphopantetheine	1	1	1	1	1	1	1	106569	1	1	1	(356.0746, 6550.0103)(357.07455, 1990.3667)(345.09106, 100958.27)(379.44153, 11939.446)(380.11053, 548.64)(381.06546, 6963.42)
	small molecule	4-pregnen-20,21-diol-3-one	1	1	1.84732e+06	598128	397941	1	206536	703382	1.08693e+06	1	299654	(318.22748, 6990.1313)(338.2535, 1230.88)(317.74167, 38851.69)(335.26578, 4633.4165)(337.22128, 26416.195)(338.22424, 2533.6611)
	small molecule	4-prenylphlorisobutyrophenone	6281750	1	5.39274e+06	40065.3	1	190.09	1	457595	1.84727e+06	1	3.62986e+06	(263.12924, 38256.086)(264.13165, 2800.0833)(246.17747, 7947.998)(246.12172, 686.3233)(265.1437, 4798.6636)(266.13904, 243.21333)(248.80208, 2508.5923)(283.04498, 1404.4938)
	small molecule	5-&beta;-pregnan-3,20 dione	1	1	1	54.8616	1	120794	1	1	1	2574.48	49.9924	(320.2438, 37271.7)(321.24765, 5801.7695)(316.27216, 8503.49)
	small molecule	5,8,11,14-eicosatetraynoate	2.65394e+06	13313157	141718	3.26667e+06	1.86148e+06	3.50005e+06	416664	79.0039	1	1.47296e+06	2.55216e+06	(297.68094, 2653.5847)(300.17648, 446.00333)(279.1588, 113367.23)(280.16144, 12727.85)(297.32635, 5303.8276)(278.1718, 10184.546)(316.20822, 8944.553)(297.19724, 10522.104)(319.59674, 46598.805)(320.50592, 7481.692)(303.15576, 12309.325)(301.14267, 1767.5465)
	small molecule	5-[[4-methoxy-3-(phenylmethoxy)phenyl]methyl]-2,4-pyrimidinediamine	24274336	8551422	217792	5.22728e+06	638776	868399	1.05216e+06	1.42205e+06	1	1.04375e+06	1.72394e+06	(341.17004, 2216.7732)(340.89767, 795.11285)(322.1699, 221.31667)(356.70377, 4939.416)(358.7662, 3810.3662)(336.17725, 80308.12)(337.17972, 15795.215)(338.18106, 3863.1067)(359.1527, 519.62)(344.14905, 1519.5067)
	small molecule	5-amino-6-(D-ribitylamino)uracil	2.53001e+06	1.97281e+06	1.02462e+06	2.68395e+06	826800	422541	154.89	786494	603793	1.16262e+06	1	(278.11258, 6990.7905)(280.11615, 11739.093)(258.09894, 26555.025)(259.101, 628.5829)(279.12415, 15332.382)(280.118, 7531.7827)(294.9068, 37630.477)(296.35107, 5249.245)(280.42007, 10028.811)(281.08786, 2799.7)
	small molecule	5-aminopentanoate	1	1	28270354	1	1	1	1	1.34542e+06	2597247	1	1	(118.081436, 127473.54)(119.08407, 9395.76)(100.07174, 25367.602)(143.076, 10218.16)(144.07509, 4069.2566)
	small molecule	5-androstene-3,17-dione	1	1	1	1	1	1	1	1	1	3905.51	1	(288.19183, 69373.055)(289.1942, 3269.26)(270.18237, 43941.67)(295.18875, 12264.925)
	small molecule	5-dehydro-D-gluconate	1	1	1	1	1	1	1	1	291892	1	1	(176.02257, 8829.563)(195.06671, 32751.625)
	small molecule	5-deoxypyridoxal	1	1	1	1	1	1	1	1	1.71695e+06	1	1	(136.39194, 236.40666)(137.0629, 136.07)(155.0754, 15877.21)
	small molecule	5-fluorouridine	1	1	1	1	1	1	1	1	1	1	73.4487	(264.0671, 154.47)(267.0994, 5268.84)
	small molecule	5-hydroxy-coniferaldehyde	1	1	1	1	1	1	1	1	1.34034e+06	1	1	(195.06659, 29161.482)(194.0822, 2510.5632)(217.04762, 3688.7532)
	small molecule	5-hydroxymethyluracil	3.60462e+06	141384	1	108682	1	1	1	1	9441.59	2248.42	2194.73	(125.70067, 4438.898)(170.04086, 393.89905)(148.22047, 32196.504)(150.69084, 13380.55)
	small molecule	5-isobutylthioribose	595013	235151	712910	298424	203579	710632	598314	1	365190	1.22696e+06	53.6243	(209.08177, 3715.5735)(245.0815, 5273.0366)(243.16171, 16401.098)(244.12184, 5238.5996)(223.09799, 11243.752)(225.11249, 4245.987)
	small molecule	5-methyl-tetrahydropteroyl-&alpha;-glutamylglutamate	10600615	1	1	2.81053e+06	1	2.70068e+06	1	1	1	1	1	(585.2085, 90874.99)(586.2111, 22471.826)(587.2105, 3510.1335)(588.5612, 17908.637)(586.2143, 10249.78)
	small molecule	5-methylthiopentylhydroximoyl-cysteinylglycine	1	1	1	1	1	1	1	59.5871	88.9216	1	1	(341.6289, 735.33)(323.1208, 13341.66)(346.0913, 14902.08)
	small molecule	5-methylthiopentylhydroximoyl-glutathione	602645	9486.81	1	1	1	1	1	4136.26	1	1	1	(456.133, 44097.086)(457.1356, 6269.9443)(453.1507, 13463.425)
	small molecule	5-oxoproline	3.25761e+06	2739619	2.78726e+06	2.61824e+06	2.44642e+06	2.55069e+06	2582015	1.11912e+06	1	2.64774e+06	2700594	(130.04425, 538.5927)(151.8637, 38072.492)(152.86095, 11318.447)(153.02542, 13746.028)(138.02238, 7580.046)
	small molecule	5-pentadecatrienyl resorcinol	238573	1	2.54465e+06	905304	798818	1	1	703382	1	1	1	(315.23947, 3952.082)(297.22894, 14355.844)(298.23227, 1399.7666)(337.22064, 27535.602)(338.22424, 2468.7178)
	small molecule	6,7,4'-trihydroxyflavanone	1	114.326	1	16043779	1	1	3.75088e+06	36836340	1	1	956069	(255.05557, 338114.56)(256.05844, 41414.992)(257.06064, 3658.1868)
	small molecule	6,7,4'-trihydroxyisoflavone	1	1	1	4.19532e+06	1	1	1	33037694	1	1	1	(271.05014, 420455.78)(272.0529, 49032.875)(273.05557, 4942.1133)(255.0553, 6939.4478)
	small molecule	6-aminohexanoate	1	1	1	1	1	1	1	1	1	1.22166e+06	1	(132.09666, 11970.487)(136.0696, 5090.2866)
	small molecule	6-aminohexanoate linear dimer	26836166	87723112	66642744	42037856	63990676	39769396	72355656	1	2.20155e+06	3399434	46920812	(245.47679, 590279.2)(246.17873, 66855.19)(247.18057, 2332.9932)(227.16667, 34164.87)(228.1696, 1443.025)(270.18057, 14986.527)(271.1822, 365.21286)(249.1503, 5817.53)
	small molecule	6-deoxyerythronolide B	1	1	1	114.074	1	59.6284	19532.3	1	1	1	8808.09	(413.2586, 743.17)(373.26453, 6025.535)
	small molecule	6-hydroxy-indole-3-acetyl-phenylalanine	1	1	1	1	1	1	1	1	332167	1	1	(339.1148, 2702.96)(340.13614, 3153.1667)(343.1479, 773.09)(323.12, 15125.1045)(325.13696, 6879.0405)(357.1625, 3666.2432)(337.13547, 7165.3633)(365.129, 5509.6562)
	small molecule	6-hydroxy-indole-3-acetyl-valine	1	1	1.57921e+06	1	1	1	1	1	1.12924e+06	1	1	(291.1308, 4075.2969)(307.49014, 21826.615)(293.14658, 9392.534)(316.11435, 31509.873)(317.11722, 1133.46)
	small molecule	6-hydroxymellein	1	1	1	1	1	1	1	1	1.34034e+06	1	1	(195.06659, 29161.482)(194.0822, 2510.5632)(217.04762, 3688.7532)
	small molecule	6-hydroxynicotinate	203081	202267	188784	146366	138704	147842	168150	1	1	170948	166722	(138.22212, 9607.885)(124.01823, 1060.98)(143.03369, 1765.5331)(124.019966, 2555.42)(140.04965, 4065.3572)(142.99986, 969.91705)
	small molecule	6-methoxymellein	1	1	1	1	1	1	1	1	751033	1	1	(209.08179, 15688.786)(194.0822, 3067.9434)(226.10803, 4423.1597)(208.09734, 5027.3867)
	small molecule	6-methylthiohexylhydroximoyl-cysteinylglycine	1	1	1	1	1	1	1	1	332167	1	1	(339.11398, 2343.34)(337.13547, 7165.3633)
	small molecule	6-O-methylnorlaudanosoline	135890	66.1445	315739	3.34377e+06	228607	217023	608869	1.16147e+06	469662	1.13088e+06	228208	(302.75967, 7922.4995)(285.39905, 15946.204)(286.12833, 544.97675)(305.8587, 3937.847)(286.80838, 3292.0784)(321.90045, 14722.1875)(323.17926, 4607.0312)(303.6847, 9317.502)(304.91815, 2508.7375)(327.63647, 9917.111)(310.12613, 429.62003)
	small molecule	7,8-didemethyl-8-hydroxy-5-deazariboflavin	1	1	1	1	1	1	1	1.31978e+06	1	1	1	(345.09106, 90758.75)(346.09116, 14291.789)
	small molecule	7-carboxy-7-deazaguanine	1	1	1	1	1	1	1	1	238818	1	1	(176.02257, 8622.696)(195.06671, 32783.812)
	small molecule	7-deoxyloganetin	1	1	1	1	1	1	1	1	3.06304e+06	1	1	(212.10187, 1397.7933)(213.11487, 2592.8665)(195.10515, 30497.781)(196.1077, 127.71)(230.14098, 5047.33)(212.1313, 36324.168)
	small molecule	7-deoxyloganin	6942.33	725488	1	3.43158e+06	1.62439e+06	1	1.77706e+06	1.2085e+06	513465	757130	1	(378.67664, 2892.8848)(357.156, 5698.91)(378.50406, 2380.8909)(380.1705, 4723.1777)(357.16107, 4371.253)(392.82175, 21912.643)(393.20132, 3396.3574)(374.8068, 27276.809)(376.93643, 5621.8223)(379.1833, 24735.14)(397.14566, 762.66504)(379.14377, 10080.246)
	small molecule	7-methylinosine	1	1	1	1	1	1	1	1	435621	1	1	(266.10254, 9549.859)(301.1382, 1705.49)(283.12723, 4505.4966)
	small molecule	7-methylthioheptylhydroximoyl-cysteinylglycine	995885	513654	1	1	1	1	1	1	757907	1	1	(337.11804, 3654.506)(370.1559, 435.83)(351.81512, 23474.742)(353.15067, 2140.5232)
	small molecule	7-methylthioheptylhydroximoyl-glutathione	1	1	2044372	1	1	1	1	1	1	1	1	(479.17062, 37769.33)(480.17325, 5166.96)
	small molecule	7-methylxanthosine	1	1	1	1	1	1	1	1	1	1	5382.8	(280.08008, 11133.305)(303.1346, 5245.36)
	small molecule	7''-O-phosphohygromycin B	1	1	1	1	1	1	1	1	1	5228.62	1	(608.2192, 19350.012)(609.22156, 273.05)
	small molecule	8-amino-7-oxononanoate	1	1	1	1	1	1	1	1	1.00241e+06	1	1	(213.1145, 452.92)(214.12512, 16353.663)(192.09431, 3890.8997)
	small molecule	8-hydroxyquinoline	553509	490496	515627	423901	377510	404583	386072	2519.17	1	361874	346978	(168.04366, 23340.604)(169.04471, 1698.8298)(170.04123, 572.06506)(151.03027, 138796.03)
	small molecule	8-methoxypsoralen	1	1	1	1	1	1	1	45.0746	131227	1	1	(203.0452, 26520.04)(217.04762, 6709.3164)(221.081, 3385.0168)
	small molecule	8-methylthiooctylhydroximoyl-cysteinylglycine	1	1	1	1	1	1	1	1	2751172	283045	1	(367.1436, 62.28)(349.80606, 3028.6865)(351.1494, 9510.27)(365.17105, 18543.842)(366.18094, 577.0517)
	small molecule	8-methylthiooctylhydroximoyl-glutathione	972465	1	2724593	142800	1	346524	1	1	761805	158773	1	(494.7843, 21117.73)(494.18826, 8842.601)(478.97177, 1988.7191)(499.1785, 8453.297)(478.172, 600.64)(493.71637, 17109.729)(494.2137, 1830.0)
	small molecule	9,10-epoxy-10,12Z,15Z-octadecatrienoate	1	1	1	1	1	1	601777	2508.31	1	1	1	(277.20593, 1233.75)(292.20102, 28281.65)(292.2141, 6520.13)
	small molecule	9-mercaptodethiobiotin	2.37381e+06	6844503	4.44953e+06	5.53221e+06	36432412	5.4081e+06	4294434	457595	1.88711e+06	967834	1.91754e+06	(245.1018, 3892.3835)(263.12955, 108663.37)(264.13223, 13305.387)(265.13358, 4289.72)(246.61891, 8302.888)(248.68799, 3429.8062)(250.12517, 20263.855)
	small molecule	9-methylthiononanaldoxime	9711378	4800920	4.82721e+06	5.54397e+06	10403805	4296132	5.60577e+06	1	1	5004032	3.75811e+06	(203.13051, 75734.78)(204.13327, 2364.5173)(185.1199, 132.19)(188.63503, 216.05334)
	small molecule	9-methylthiononylhydroximoyl-cysteinylglycine	652400	171426	4564093	421283	1	4.25165e+06	1	1	3.87838e+06	1	262919	(380.16504, 2401.08)(365.3447, 686.32404)(380.4215, 16848.86)(381.6708, 1356.87)(364.49173, 4579.3364)(399.85953, 5833.3364)(401.32114, 2565.256)(379.18088, 10325.186)(380.1981, 2337.2131)(404.4874, 712.17334)
	small molecule	9-methylthiononylhydroximoyl-glutathione	1.69448e+06	405242	2.33414e+06	72.5095	185032	548209	395336	1	1	1064000	193848	(510.1911, 43664.88)(510.18393, 11159.165)(491.18298, 1037.7433)(509.21585, 10342.492)(491.48563, 18638.3)(492.6977, 3612.555)(508.38416, 6758.0796)(511.20923, 2787.6936)
	small molecule	a 1-acyl-sn-glycero-3-phosphoethanolamine (n-C14:1)	242496	926116	50.7258	784237	153.471	2130342	908331	115259	1	9887.83	429818	(407.6954, 12879.366)(408.8131, 3736.3967)(409.2289, 4304.31)(428.74976, 59665.434)(429.2477, 1533.63)(407.73666, 7000.787)(408.2299, 20488.053)(409.23422, 389.53665)(442.9684, 11639.104)(444.9521, 2510.2344)(427.27197, 2182.9114)(428.27112, 1553.1967)(447.14853, 26156.92)(448.117, 5450.489)(449.22458, 1339.62)(433.22534, 11187.312)
	small molecule	a 1-acyl-sn-glycero-3-phosphoethanolamine (n-C16:1)	8488647	11469580	1	1	32923.5	1	7.54107e+06	1	373231	1	1	(469.29147, 1003.13007)(474.26172, 64477.637)(475.26535, 26241.291)(476.27765, 14295.835)(456.61752, 55400.586)(458.50867, 19975.395)(458.26627, 3062.3398)
	small molecule	a 1-acyl-sn-glycero-3-phosphoethanolamine (n-C18:1)	1	1	1	1	1	113.063	1	1	1	1	815059	(486.54333, 15425.574)(487.5413, 3183.9075)
	small molecule	a 1-acyl-sn-glycero-3-phosphoglycerol (n-C14:1)	1	1.25266e+06	13004927	1	1	1	1	1	2.00914e+06	1	255088	(456.22586, 4007.7136)(437.21652, 204.14)(459.257, 5087.3184)(440.23203, 28404.143)(441.2339, 2911.1797)(472.51425, 2506.9675)(474.25723, 646.93335)(475.27026, 1295.7733)(455.58936, 77546.016)(456.2535, 19395.715)(458.26627, 3570.843)(478.2194, 96217.68)(479.2228, 35691.094)(478.23257, 5136.3633)(462.09738, 3467.12)
	small molecule	a 1-acyl-sn-glycero-3-phosphoglycerol (n-C16:1)	192072	4716.51	1	1	946860	1	181379	1	273542	1	1	(485.066, 9846.544)(463.23358, 8729.38)(482.27554, 9524.743)(465.2433, 2608.52)(500.28384, 4158.8765)(483.2872, 18839.719)(485.29404, 3517.0603)(505.3412, 16604.145)(506.7518, 3015.3232)(508.243, 978.67505)(489.24893, 2021.2633)
	small molecule	a 1-hexadec-9-enoyl-sn-glycerol 3-phosphate	2.5298e+06	347704	186028	3080419	1.46627e+06	1.67677e+06	723559	2.01613e+06	418571	41445.4	762949	(407.21405, 12861.604)(408.22284, 9168.558)(391.25208, 5275.477)(392.64932, 7641.338)(393.20633, 19038.05)(407.284, 43650.773)(408.3066, 7188.6167)(410.2296, 229.3)(391.76556, 2672.356)(429.05328, 9387.019)(429.2491, 83.83)(407.90866, 1637.25)(432.20996, 5729.544)(434.22333, 571.58)
	small molecule	a 1-octadec-11-enoyl-sn-glycerol 3-phosphate	2.16633e+06	4817897	16970382	3082737	856686	3066133	2519496	4577	1	459848	1	(435.24966, 154366.69)(436.25177, 31981.246)(437.25497, 2027.7267)(418.23328, 3427.411)(435.25064, 24438.453)(436.25302, 2291.8645)(417.24994, 249.05002)(456.275, 11972.054)(458.9339, 6759.956)(458.2334, 1563.6875)(441.775, 2067.47)
	small molecule	a 2-acyl-sn-glycero-3-phosphoethanolamine (n-C14:1)	242496	926116	377158	784237	639464	2130342	908331	115259	1	9887.83	429818	(407.6954, 12879.366)(408.8131, 3736.3967)(409.2289, 4304.31)(428.82095, 54096.84)(429.2477, 1533.63)(407.73666, 7000.787)(408.2299, 20488.053)(409.23422, 389.53665)(443.1131, 11851.141)(444.98398, 2279.5308)(427.27197, 2182.9114)(428.27112, 1553.1967)(447.00616, 23539.95)(447.94073, 4396.3506)(449.22458, 1339.62)(431.97638, 11517.415)(429.2179, 7175.39)
	small molecule	a 2-acyl-sn-glycero-3-phosphoethanolamine (n-C16:1)	8488647	11469580	1	25952.1	6.95322e+06	793883	7.54107e+06	1	373231	466432	351404	(454.27133, 1256.6133)(434.2562, 11732.575)(436.25513, 2010.9033)(469.80295, 13365.929)(471.3175, 2860.9065)(455.30368, 2661.673)(475.54044, 44554.2)(475.26535, 26241.291)(476.27765, 14295.835)(456.6102, 52577.96)(458.10367, 16062.351)(458.46573, 3266.812)(460.2593, 1198.17)
	small molecule	a 2-acyl-sn-glycero-3-phosphoethanolamine (n-C18:1)	1	1	1	1	507898	113.063	2026930	1	1	1	815059	(486.29028, 15225.354)(487.2912, 3387.8813)(488.2896, 3351.84)
	small molecule	a 2-acyl-sn-glycero-3-phosphoglycerol (n-C14:1)	1	1.25266e+06	13004927	260634	11729970	290997	1	1	2.00914e+06	1	255088	(456.85562, 8349.983)(458.25006, 170.205)(436.21054, 4248.93)(458.96967, 7582.336)(458.2514, 850.8)(459.258, 889.09)(439.22607, 21599.19)(440.2285, 2630.035)(472.76794, 3119.8745)(474.59863, 19940.11)(475.77185, 5475.5)(455.2565, 117469.1)(456.00464, 26946.756)(456.76123, 5116.25)(478.5345, 60488.82)(479.67188, 24000.9)(478.98465, 3940.8025)(461.03543, 3702.0334)
	small molecule	a 2-acyl-sn-glycero-3-phosphoglycerol (n-C16:1)	192072	4716.51	1.53523e+06	720067	946860	1.35407e+06	181379	1	273542	1	1.77129e+06	(484.48373, 8853.364)(485.59888, 1643.8099)(463.23456, 6168.7593)(483.2744, 9857.966)(487.277, 2286.69)(464.82693, 2496.9028)(500.7882, 4496.473)(501.287, 143.47)(484.493, 12426.225)(485.95877, 2733.0676)(505.00018, 14837.581)(506.00015, 2439.6882)(508.243, 978.67505)(488.74564, 86010.16)(489.62048, 31817.39)(490.2358, 6511.7266)
	small molecule	a 6-hydroxy-3,7-dimethyloctanoate	1	1	1	1	249773	1	1	1	800586	1	1	(189.14122, 7567.765)(205.1617, 18363.756)(213.63023, 11078.751)(215.12975, 10588.224)(194.12068, 1071.6166)(197.12047, 33604.78)
	small molecule	a bulgecin	1	1	705149	1	1	1	1	908839	1	1	1	(442.11954, 24025.12)(443.12216, 2284.3066)(461.15958, 4196.6533)(447.11075, 36738.324)(448.11343, 3434.92)
	small molecule	a dihydrofurano derivative	5686.72	1	1	1	1	1	1	1	1	1	1	(407.1883, 10018.075)(408.1929, 162487.78)(409.195, 23726.47)(386.1505, 14412.32)
	small molecule	a phenolic steroid	1	1	9761786	1	1	1	1	1	1	20294262	5766.68	(242.18567, 4106.473)(260.187, 42055.008)(261.1902, 1934.275)(263.1655, 12058.081)(264.1659, 1161.5333)(265.1815, 143210.33)(266.18433, 15654.617)
	small molecule	a1-tetradec-7-enoyl-sn-glycerol 3-phosphate	23716562	27700.2	4.51738e+06	4.22252e+06	605550	2.38542e+06	187673	54.0339	75.1322	1	8422702	(379.8435, 4359.0034)(360.5615, 235117.64)(361.17908, 61211.36)(362.1791, 11282.724)(380.20117, 16177.203)(381.20288, 4943.683)(366.1934, 8176.653)(401.22165, 1463.7067)(379.87198, 9175.368)(380.20322, 20488.732)(403.68222, 810.51324)
	small molecule	acetoacetate	2798.9	129534	161029	125012	118221	125636	124565	1	1	131116	125919	(101.02165, 7583.5537)(102.017715, 6530.3755)(127.018906, 55049.79)
	small molecule	adenosine 5'-phosphoramidate	1	1	1	1	1	1	1	1.52734e+06	1	1	1	(345.09106, 92837.32)(346.09116, 14622.95)
	small molecule	adenosine 5'-propyl phosphate	1	1	1	1	1	1	1	219305	1	1	1	(411.08334, 16258.577)(412.0851, 1443.4199)(395.08047, 12752.942)(396.083, 435.41498)
	small molecule	ADT	1	4576.02	1	1	1	1	1	1	1	1	1	(117.05145, 1212.335)(118.05915, 9087.21)
	small molecule	ajmaline	2146953	5433769	10578970	3.06593e+06	2.14893e+06	1.18165e+06	12741747	682175	1	2861597	5182072	(327.55893, 1463.7393)(330.22208, 22479.678)(331.2231, 1743.7968)(308.7828, 1512.198)(328.9832, 4607.6973)(330.22446, 14687.909)(331.2261, 2843.07)(344.50674, 59911.81)(345.24194, 9788.019)(346.23938, 134.925)(330.2256, 22421.39)(331.2283, 4110.385)(350.19162, 10673.45)(351.19577, 2762.9133)
	small molecule	albendazole	279504	1	1	1	1	1	1	1	1.68944e+06	1	60.2201	(249.07509, 7218.7266)(266.67026, 4559.787)(269.09915, 2886.9102)(248.0921, 4544.033)(283.45496, 4028.0137)(265.11578, 20134.691)
	small molecule	albendazole s-oxide	1	1	1	1	1	330623	1	1.65971e+06	1	1	1	(263.0712, 4255.987)(265.08734, 723.79004)(281.11038, 7713.1797)(309.07584, 34701.67)(310.07846, 3192.1833)(286.0688, 43420.234)(287.07028, 1580.6766)
	small molecule	allocryptopine	1.26878e+06	513654	1.47782e+06	1	3.6814e+06	727227	287652	1	743854	1	1	(374.17496, 1343.4233)(351.77368, 21456.043)(353.15082, 1830.6119)(374.80176, 17939.129)(353.16516, 8670.181)(357.1625, 3113.41)(390.69406, 1940.255)(372.2775, 4481.3755)(374.1904, 9800.365)(393.00546, 25707.85)(393.14655, 4998.995)(379.14368, 6262.853)
	small molecule	allopregnanolone	1	1	1	1	1	1	1	481220	1	1	1	(319.27234, 11514.56)(336.2981, 7193.0034)(341.2533, 9059.16)
	small molecule	allopurinol	1	1	1	1	1	1	1	603731	1	1	1	(137.0403, 9869.427)(138.0497, 99672.88)(139.053, 1703.5133)
	small molecule	aminocarboxymuconate semialdehyde	1	1	1	1	1	1	1	111912	1	1	1	(205.06087, 3831.9065)(183.04376, 7884.0938)
	small molecule	aminoethoxyvinylglycine	1	1	1	1	1	1	1	1	1	6687.34	1	(164.10005, 750.70496)
	small molecule	amobarbital	1	1	1	1	123184	1	1	3.41301e+06	1	1	1	(229.14545, 7318.01)(244.66551, 44743.113)(244.165, 6345.16)(245.1746, 295.71)(250.61751, 4366.773)
	small molecule	ancymidol	1920391	360834	499415	824091	289783	1	1	1	930212	1	1	(260.38272, 6363.8457)(261.132, 17390.236)(239.36705, 4199.3433)(257.13333, 19870.92)(243.12329, 19213.236)(276.15402, 4256.2915)(260.14938, 34323.8)(280.54715, 7233.368)(283.11453, 4530.317)(263.61063, 1925.2749)
	small molecule	anthranilate	1	1	1	1	1	1	1	4027.25	1	803836	1	(137.04037, 4623.174)(138.04951, 54170.406)(139.0531, 3103.8198)
	small molecule	apigenin 7-O-&beta;-D-glucoside	1	1	1	1	1	1	1	17300.4	1	1	1	(433.0965, 80820.42)(434.09924, 9588.7)
	small molecule	atropine	6.91789e+06	1.4529e+06	356644	4.19251e+06	10201420	8395254	6.44614e+06	1	1	4.87845e+06	2.4017e+06	(295.1883, 11296.6)(273.22006, 1319.1099)(293.99356, 7373.628)(274.17477, 1280.3999)(308.20786, 47345.87)(309.21042, 4378.3896)(294.713, 12095.571)(316.17392, 25238.957)(317.3057, 4731.113)(318.18658, 3049.1116)(295.15305, 75792.086)(296.15552, 5807.4824)
	small molecule	azaguanine	1	1	332838	1	1	1	1	1	1	1	1	(175.03743, 15388.863)(161.0223, 38649.855)(162.02364, 1324.14)
	small molecule	azelate	1	572019	1	883131	1	1	2.05578e+06	1	6.54919e+06	1.47937e+06	652259	(189.0949, 46803.574)(190.09776, 2635.5369)(187.09991, 17975.148)(188.1032, 378.58)(169.0901, 12680.122)(204.12598, 3501.3047)(188.51585, 8383.567)(209.08179, 4204.5835)
	small molecule	azetidine-2-carboxylate	1	152295	1	143235	130824	128873	126752	1	1	1	1	(124.0365, 7946.817)(125.03267, 5849.212)
	small molecule	baccatin III	151826	1135679	317245	1	17772428	1	453457	1	1.27454e+06	1	503661	(593.26086, 3426.858)(575.2556, 248.27)(606.2785, 11980.504)(605.93823, 1334.5723)(589.62134, 97335.22)(589.7879, 40891.58)(592.29425, 10094.681)(596.2413, 7380.607)(597.2437, 1019.87994)
	small molecule	bacimethrin	1	1	1	1	1	1	1	1	577285	1	1	(158.0857, 110.26)(175.11153, 1384.6832)(183.06714, 957.2334)
	small molecule	berbamunine	151826	1	1	693863	1	1	12003696	2.15738e+06	326510	1	1	(603.32306, 513.75)(604.3064, 632.69)(584.3124, 2546.0432)(585.3024, 1409.6666)(602.3094, 8730.01)(605.3115, 2279.5466)(617.341, 374207.88)(618.3435, 120195.29)(619.3395, 20466.617)(598.8364, 1469.7584)(603.3241, 816.69)(622.7996, 12758.398)(622.79376, 3383.4368)(604.96423, 4479.7837)(606.28455, 3100.2559)(608.3102, 105.44)
	small molecule	berberine	1	1	1	1	1	1	1	1	352241	1	1	(337.13528, 6838.69)(340.1368, 1512.0)(323.12, 17114.951)(324.1398, 14100.112)(357.16263, 4685.8965)(359.17807, 3884.58)(338.1473, 8375.23)
	small molecule	bestatin	2.2121e+06	3.34312e+06	5665033	2514315	2.18537e+06	3244945	7110833	1	1	1.01602e+06	876190	(311.18945, 5422.487)(330.22354, 919.86334)(336.17712, 71114.914)(317.684, 85328.66)(316.83035, 6552.7134)
	small molecule	calcitetrol	8432106	1	14789788	1	2.87618e+06	1.76524e+06	416314	1	1	828416	3731158	(455.399, 119936.04)(456.40137, 21833.229)(457.315, 6769.999)
	small molecule	capsanthin	189514	1.41825e+06	932349	125238	1	2540871	290763	1	1	515052	2361363	(584.4127, 34593.05)(585.4154, 5995.0117)(570.42584, 2078.6948)(589.4575, 6059.245)(570.4324, 28699.312)(571.43475, 4221.277)(603.4722, 42614.47)(604.4749, 9711.565)(606.45416, 3360.8965)(589.1749, 3729.5974)(589.468, 406.37)(607.42633, 9640.145)(592.4089, 1549.7167)
	small molecule	capsorubin	314629	1	1.39149e+06	1	200154	1.11226e+06	327555	924572	2482.22	1	1	(602.4206, 39013.38)(603.42334, 6815.764)(600.4435, 13699.088)(601.4473, 3025.2)(625.40234, 14491.675)(626.40497, 2053.8901)
	small molecule	casbene	1	1	1	1	3691.96	1	394565	1	1	336633	446046	(295.23514, 23532.19)(296.2458, 2123.1772)
	small molecule	catharanthine	19977002	1	1	1	1	1	1	703382	1	1	1	(339.72183, 14643.087)(338.22592, 1382.8833)(360.17432, 831531.2)(361.17722, 158844.92)(362.1791, 11282.724)
	small molecule	cathinone	1	1	1	1	1	1	1	1	2704685	1	1	(134.09074, 2589.4565)(151.11664, 5955.8667)(173.085, 25724.227)(155.075, 14024.75)
	small molecule	cerulenin	1	1	1	1	1	166580	1	370523	1	1	1	(205.11015, 6586.4165)(229.14598, 15425.43)(244.66612, 44201.77)(244.165, 6233.3765)(248.62346, 10252.012)(248.11537, 1004.69336)(249.11711, 557.41)
	small molecule	CHAPS	9766718	510332	783088	1	571953	559777	1	1	47.4953	258433	431184	(633.34314, 17462.418)(633.43567, 3066.79)(615.3495, 62948.18)(616.33813, 17665.365)(616.4228, 5118.6636)(620.1776, 3251.904)
	small molecule	cinnamyl alcohol	1	1	1	1	1	1	1	1	165.12	1	1	(120.076, 31154.37)(137.1019, 668.49)
	small molecule	citramalate	3.22409e+06	2.86435e+06	3008436	2.61107e+06	2378857	2546790	2596351	981431	1	2.51744e+06	2.47908e+06	(151.02989, 134306.39)(128.31459, 104775.836)(129.31387, 15710.276)(130.01035, 10715.991)(129.0162, 16999.998)(130.01213, 9489.412)(154.00691, 3649.3857)(155.00592, 364.65753)
	small molecule	codeine	679097	305589	610183	578389	784375	1.20692e+06	6875.39	134739	1	438556	320442	(303.05814, 11591.217)(303.38748, 9461.539)(305.16504, 951.54004)(286.16345, 2249.0823)(287.15976, 3276.0598)(304.16995, 8095.857)(287.16745, 46806.49)(287.1676, 6233.453)(318.18842, 7391.9087)(300.1789, 7325.5444)(301.1818, 2161.41)(326.1531, 1408.11)(306.14252, 565.5375)
	small molecule	codeinone	1.27175e+06	3.09681e+06	612334	674725	10429847	290192	718081	330407	1	1	1	(303.15176, 1160.8783)(281.9974, 3601.6313)(303.87927, 11373.3125)(304.1669, 19574.273)(281.13626, 11365.852)(282.13846, 769.8867)(316.74863, 27113.99)(317.17136, 8724.196)(300.1782, 7828.7603)(301.17953, 480.70667)(303.82147, 7327.976)
	small molecule	columbamine	64.027	1	103.659	1	1	1	159462	1	396885	1	1	(340.15134, 6902.615)(340.13608, 3463.3435)(321.1405, 39485.84)(323.38998, 21338.154)(360.1866, 2613.675)(339.4536, 5204.2725)(343.1844, 12197.97)(365.1296, 5302.73)
	small molecule	coniferaldehyde	1	1	1	1	1	1	1	111912	1	1	1	(205.06087, 3831.9065)(183.04376, 7884.0938)
	small molecule	coniferaldehyde glucoside	1	1	1	1	1	1	1	1.31978e+06	878514	1	1	(342.1268, 712.14)(326.12103, 793.88995)(323.12, 16835.688)(362.1649, 5209.1636)(340.13608, 3617.1533)(345.09106, 90758.75)(346.09116, 14291.789)
	small molecule	coproporphyrin I	1	1	1	1	1	1	1	1	1	1101447	1	(668.2696, 28778.033)(669.2715, 2161.77)
	small molecule	coproporphyrinogen III	5556660	747266	285452	10653.6	1	1	1.2632e+06	1	1	1	361158	(659.2884, 3435.2034)(638.7729, 13399.992)(640.2791, 2364.8484)(662.3105, 474.74338)(675.33887, 25074.506)(676.344, 12928.095)(659.30646, 4415.552)(659.6473, 3274.3867)(662.3237, 10299.63)(661.2706, 90368.805)(662.27374, 19412.613)(663.27496, 1987.7767)
	small molecule	coronatine	5778605	281791	1.30562e+06	3601248	2.01077e+06	2405187	3973340	1	1	320140	2.81843e+06	(318.72614, 56397.473)(319.17007, 5822.7026)(300.1593, 4844.99)(301.16467, 1322.11)(341.21396, 19556.135)(321.19754, 5960.83)(342.17, 6379.5815)(344.17264, 497.31668)(326.1522, 321.73666)
	small molecule	coumaraldehyde	1	1	1	1	103.719	58.6844	202068	1	1	217820	1	(130.04459, 1175.5116)(169.0912, 1674.72)(153.02753, 8277.3)
	small molecule	crepenynate	140352	5091466	959201	1	817697	437634	16921.5	391684	293213	936344	2.66975e+06	(279.2205, 13516.914)(280.22406, 2942.2324)(263.2244, 3808.3884)(262.74692, 4339.013)(263.39453, 8925.773)(264.2306, 681.64)(296.31863, 71608.945)(297.25015, 9229.56)(279.2098, 62262.973)(280.83945, 26393.686)(280.92194, 28089.678)(281.25635, 7609.5234)
	small molecule	cyclohex-1-ene-1-carbonyl-CoA	402460	324997	359391	462931	1	543494	295169	1	1	430550	700086	(856.8874, 2129.0754)(872.1576, 10659.014)(858.1431, 1570.8536)(894.16876, 8884.657)(895.1653, 557.80756)(881.0776, 1595.5541)
	small molecule	cycloheximide	750827	4.06001e+06	449205	468647	588172	3.76344e+06	871070	1	1	1	1	(281.16302, 6871.2354)(264.15024, 2981.6301)(284.18005, 832.10004)(299.19528, 3237.9167)(304.15338, 22972.43)(305.1553, 5363.9165)(287.1439, 1819.71)
	small molecule	D,L-&alpha;-methylphosphinothricin	1	1	1	1	1	1	1	1	1.34034e+06	1	1	(195.06659, 29161.482)(194.0822, 2510.5632)(217.04762, 3688.7532)
	small molecule	D,L-5-fluorotryptophan	595013	1	686841	298424	203579	505162	7112.85	1	182772	3986.56	1	(205.0735, 1045.03)(209.0816, 2108.95)(209.0823, 9176.74)(243.25926, 18039.338)(244.12071, 6495.9688)(225.77602, 5537.983)(226.1089, 449.37)(249.0755, 10686.91)(227.0549, 7895.06)
	small molecule	D,L-cyclohexanephosphinothricin	1	1	1	1	1	1	1	1	2571.5	1	1	(221.0809, 6429.44)(223.098, 1309.76)(225.1124, 7444.15)
	small molecule	decoyinine	2.26516e+06	633691	588636	1	4.66783e+06	635548	1	1	99.3141	1	600647	(266.1019, 168.79)(284.62064, 5779.75)(285.12085, 31136.701)(267.0993, 4019.3499)(300.13965, 3164.4265)(279.12384, 37776.652)(280.1221, 5071.029)
	small molecule	decylglucoside	1.37434e+06	1.7285e+06	5910.47	5635.08	2.32545e+06	1	3.91809e+06	2.75555e+06	3.51744e+06	2.23268e+06	764514	(320.24356, 56328.727)(321.24655, 4827.74)(322.26013, 263.65)(346.21777, 30851.91)(347.22034, 1952.0062)(328.00555, 3516.987)(330.2216, 9422.76)
	small molecule	deethylatrazine	1	1	1	1	1	1	1	22441.8	1	1	1	(188.0634, 34944.965)(189.0663, 88.725)
	small molecule	dehydro-D-arabinono-1,4-lactone	3.22409e+06	2.86435e+06	3008436	2.61107e+06	2378857	2546790	2596351	981431	1	2.51744e+06	2.47908e+06	(151.02989, 134306.39)(128.31459, 104775.836)(129.31387, 15710.276)(130.01035, 10715.991)(129.0162, 16999.998)(130.01213, 9489.412)(154.00691, 3649.3857)(155.00592, 364.65753)
	small molecule	desacetoxyvindoline	7068626	904906	1.46805e+06	3.73655e+06	2.52603e+06	484807	7.82739e+06	4114.87	1	563569	421874	(400.69894, 5072.5444)(402.2291, 1344.4567)(382.22784, 1083.3572)(385.2272, 3902.1533)(403.23303, 151.27)(384.03262, 9201.421)(383.2284, 1762.49)(417.2518, 437.03)(399.9427, 73404.43)(401.14316, 12352.1045)(403.26993, 257.22)(422.8855, 3451.3835)(407.00293, 12674.982)(408.4724, 3421.3748)(409.2268, 431.13)
	small molecule	dethiobiotin	26544386	20899666	17525382	15688353	13369281	62806.8	25148236	462244	1.57138e+06	28724374	14419816	(214.95265, 8789.078)(215.38057, 6184.0376)(197.87282, 129.3775)(215.25502, 8847.2)(217.1443, 21323.734)(218.14331, 802.8467)(197.72134, 7532.8096)(199.63142, 382.0375)(231.16092, 232065.67)(232.16354, 16767.28)(213.1512, 10381.82)(237.11324, 29725.395)(238.27568, 1427.6055)(218.10434, 981.84454)
	small molecule	dialurate	1228386	1.24783e+06	1.34294e+06	1.16219e+06	1.0442e+06	1.17538e+06	1.19564e+06	362012	1	1.05363e+06	1.02925e+06	(129.79028, 26908.783)(129.014, 25827.76)(145.02763, 15133.846)(127.9814, 125875.2)(129.01598, 17334.496)(154.00691, 3809.6904)
	small molecule	DIBOA-&beta;-D-glucoside	1	1	1	1	1	1	1	731934	1	1	1	(345.09106, 75138.54)(346.09116, 11939.167)
	small molecule	dihydrochelirubine	1	1	1	1	1	1	1	1.52734e+06	2.59884e+06	1	1	(345.09106, 92837.32)(346.09116, 14622.95)(365.129, 3304.53)(383.1404, 172.12)(367.1436, 66.22)
	small molecule	dihydroconiferyl alcohol glucoside	1	1	1.57259e+06	1.14605e+06	1	1	1	1	1	1	296722	(329.13666, 2369.48)(363.85675, 15475.776)(364.19006, 1525.7969)(366.18884, 280.28665)(346.1836, 3084.843)(354.13132, 9103.569)
	small molecule	dihydrocurcumin	758416	1	173486	1	1	1	1	1	1	1	1	(370.1509, 8856.977)(390.183, 22872.076)(391.1846, 3145.0632)(393.19836, 2333.315)(373.50806, 57843.375)
	small molecule	dihydrogeranylgeranyl-PP	1	1	1	2391.45	1	1	1	1	1	524257	2.49736e+06	(451.20132, 9162.39)(431.17273, 4747.58)(470.02988, 13993.127)(469.22754, 3030.585)(449.22168, 36137.55)(450.22327, 4102.5903)
	small molecule	dihydromethanophenazine	477508	398676	564053	408291	1	471853	479801	1	1	6225.42	1	(559.4474, 22655.492)(560.44965, 2649.0688)
	small molecule	dihydropinosylvin	1	1	1	1	1	1	1	1	843409	1	1	(199.09912, 237.43333)(214.12512, 15929.13)
	small molecule	dihydrosanguinarine	1	1	1	1	1	1	1	1	757907	1	1	(339.1139, 783.80664)(336.4731, 4739.2334)(337.1351, 4471.77)
	small molecule	dihydrosorgoleone	2.53312e+06	7.14729e+06	11754669	2.28101e+06	2.91095e+06	7.57218e+06	11660268	1	1	1.89455e+06	5491835	(344.2394, 88448.22)(345.24185, 8385.381)(346.23938, 134.925)(349.21655, 17741.166)
	small molecule	dihydroxyferuloyl-sinapoyl spermidine	1.38452e+06	1	512776	294440	1	1	369723	1	1	1	6096.47	(736.9615, 6254.39)(737.96387, 821.95166)(719.2927, 42837.33)(720.294, 13994.03)(739.295, 75120.72)(740.2978, 23756.74)(741.2997, 2615.29)(719.29456, 39197.195)(720.2959, 12793.235)(755.0079, 11823.836)(756.01074, 2480.0198)(735.70154, 9297.015)(736.70447, 803.7688)
	small molecule	dimethylallyl diphosphate	654029	853080	945022	732299	518135	576912	616385	1	1	400331	425364	(242.9888, 1619.89)(225.97934, 26489.904)(226.98026, 1628.6844)(243.987, 1038.4249)(225.9777, 28963.783)(226.97841, 1907.4861)
	small molecule	dimethylselenoniopropionate	1.99937e+06	1	1	1	1	1	1	1	1	1	1	(179.98137, 17482.74)(199.0181, 146.01)(176.0085, 4625.91)(207.9751, 29546.225)(184.9595, 5413.66)
	small molecule	dimethylsulfonioacetate	200060	215781	5611.69	3385405	17088.5	1.64536e+06	2568777	2.35126e+06	1	20099.9	3.29784e+06	(124.020004, 429.945)(102.01617, 6811.846)(124.995804, 2501.102)(125.0313, 9826.81)(146.12677, 4462.658)(130.0028, 19568.94)
	small molecule	D-tartrate	1	106876	93593.2	91373.8	113357	1	81946	1	1	1	1	(130.99213, 7194.85)(132.60779, 1284.1769)(133.99547, 2697.3872)(168.17696, 26749.566)(169.11568, 2031.8164)(170.04117, 807.6651)(151.02931, 175383.25)(152.03047, 20240.545)(157.99557, 3122.0652)
	small molecule	echinatin	1	1	1	1	1	1.21291e+06	1	1	1	1	1	(252.08484, 40955.496)(253.08636, 963.79663)
	small molecule	EHNA	488178	6.60895e+06	101.841	1.78729e+06	2538702	1.51433e+06	4.49657e+06	1	1	2.80239e+06	2.27709e+06	(260.18665, 51559.39)(261.1898, 2522.1326)(295.2315, 6446.564)(279.21887, 46443.41)(280.22275, 11336.316)(300.1796, 12299.031)(301.18152, 3822.1602)
	small molecule	emodin dianthrone	1	1	1	1	1	1	1	5.95361e+06	1	1	1	(527.13947, 343988.88)(528.14215, 52937.56)(529.14343, 7443.92)
	small molecule	etheroleate	2.42938e+06	2318696	2.29516e+06	7207.77	5.94181e+06	3.736e+06	11726125	5159192	4389671	7.30195e+06	10858835	(295.2136, 744.37)(277.2052, 19439.209)(278.8475, 4694.485)(295.23074, 5584.0)(277.9604, 98618.86)(279.07315, 15119.024)(279.22037, 48882.2)(280.2241, 4239.5767)(294.60907, 137086.94)(295.62457, 18128.992)(296.24707, 103342.13)(297.2504, 16122.228)(298.25714, 203.32)(316.20956, 21520.074)(317.21204, 1841.2999)
	small molecule	ethyl-(2R)-methyl-(3S)-hydroxybutanoate	1	1	1	1	1	1	1	1	1.71695e+06	232095	1	(146.09038, 7168.27)(148.10634, 92153.086)(149.10898, 4967.1216)(165.13164, 2417.8235)
	small molecule	FK-506	1	109.118	1	2.14843e+06	1	1	1	848219	1	1	492366	(804.51843, 11777.491)(805.5213, 1912.1156)(809.44476, 25922.537)(810.4475, 7608.4766)
	small molecule	fusidate	225146	10843341	1.43956e+06	42656492	1	2.79628e+06	883409	1	2974440	1	2.06294e+06	(515.6799, 49776.844)(516.682, 4678.783)(500.3294, 3870.71)(521.3577, 995.52997)(499.33395, 5693.312)(516.0156, 36576.793)(517.0181, 3936.2297)(540.9421, 2750.4458)(542.34375, 77.240005)(520.4586, 244664.6)(521.32056, 68171.21)(522.3215, 12943.8)
	small molecule	geissoschizine	74.5731	4048215	1	1	4479.13	1	287176	592847	1	1	2.39093e+06	(352.62912, 6217.398)(334.91464, 40022.445)(335.16403, 4199.2915)(357.19687, 6887.1914)(371.34537, 23157.324)(373.08408, 8205.563)(373.82236, 13027.598)(374.2269, 4154.6147)(376.5741, 3220.337)(378.98065, 1461.136)(357.16708, 2014.8234)
	small molecule	geranyl monophosphate	6313004	1	1	1.45451e+06	1	1	568140	1	1	1	1	(237.111, 79767.26)(250.12555, 40283.895)(251.1365, 1512.5)
	small molecule	glucosyl-limonin	232745	1	1	2627.48	1	1	1.99308e+06	1	1	5479238	1	(632.05, 5912.9644)(637.2491, 40000.293)(638.25146, 7116.7266)(667.26715, 110161.43)(668.2696, 26496.291)(669.2715, 1954.4501)(649.2905, 5853.75)(672.2424, 74795.98)(673.2449, 18496.041)(674.2442, 2558.2)
	small molecule	glutaconate	14118947	13823715	14858717	13376760	12148357	13093984	13711466	5303097	1	11822449	13737576	(128.75632, 49652.004)(129.74359, 12287.827)(130.01035, 10470.132)(111.00467, 62808.105)(112.0012, 59641.28)(129.01653, 6897.1504)(130.01224, 3562.9033)(111.00593, 55163.78)(112.00202, 51517.996)(154.00691, 3579.4888)(155.00592, 360.375)(133.9952, 1657.7352)
	small molecule	glutarate semialdehyde	1	1	1	1	1	1	1	1	11976.6	1	1	(116.0662, 1535.12)(120.0187, 29017.4)
	small molecule	glutathione disulfide	301544	63.4908	1	1	1	1	1	1	1	1	1	(611.1283, 7321.4526)(592.116, 1040.4275)
	small molecule	guanidinoacetate	406846	504144	1	1	1	351143	1	1	1	1	1	(117.5549, 4989.7)(103.04899, 11700.263)(118.059425, 7698.258)
	small molecule	haematoporphyrin IX	1	681509	247312	2.20695e+06	663142	1.17448e+06	894732	3399.01	282024	3.25127e+06	491383	(599.442, 120480.5)(600.26227, 119093.5)(601.2662, 13493.141)(579.0661, 36748.266)(579.251, 9733.1045)(598.2586, 10455.304)(585.28864, 2134.4968)(618.3107, 13318.709)(616.3079, 9511.22)(617.2878, 9803.13)(600.5603, 52620.168)(601.5987, 17189.004)(621.39667, 9756.85)(622.266, 6879.537)(606.2565, 4351.92)
	small molecule	hexahomomethionine	3.5514e+06	4918867	4422104	31592.3	3677897	5114377	6.44614e+06	885323	743930	9242090	1.31768e+06	(233.14015, 68346.555)(234.14265, 3184.9875)(215.12971, 8104.9976)(235.15387, 541.8667)(217.25209, 23405.379)(218.1437, 1597.7205)(236.1627, 4045.9531)(259.27194, 5458.866)(260.63437, 13344.743)(261.1351, 5456.725)(241.31413, 12159.288)(243.12474, 22719.451)
	small molecule	homogentisate	553509	490496	515627	423901	377510	404583	386072	127470	1	361874	346978	(168.0419, 32647.33)(169.0424, 3463.7)(170.0392, 1702.96)(151.02902, 149294.89)(152.03024, 16950.178)(168.04373, 22529.512)(169.04478, 1630.9503)(170.04135, 512.54425)(151.03026, 133619.77)
	small molecule	hydratedusnate	1	1	1	1	1	1	1	497371	1	1	1	(345.09082, 11125.94)(346.0909, 1577.3334)(365.09293, 236055.19)(366.0958, 22945.625)(383.06564, 15998.2)
	small molecule	hydroxyatrazine	1	1	1	1	1	1	1	1	2.4294e+06	1	1	(221.11932, 4019.4932)(206.10963, 822.20996)
	small molecule	imidazole-pyruvate	68.258	1	243006	58.0722	175628	188505	192688	43.0247	520573	209808	208758	(153.02722, 12029.966)(138.02246, 8923.11)(154.04137, 12724.673)(137.0311, 1229.9)(176.02257, 9208.399)(163.02005, 450.788)
	small molecule	indican	16524.7	22316.7	5714688	2.51439e+06	2.18684e+06	3.2449e+06	7112723	1.78279e+06	1	1.01602e+06	257103	(279.10345, 865.23334)(313.14133, 82341.96)(314.1452, 8781.496)(297.11514, 1125.3966)(295.13342, 79480.38)(296.1361, 7998.8438)
	small molecule	indole-3-acetohydroximoyl-cysteinylglycine	419904	1	1	1	1	1	1	1	1	1	1	(368.1422, 19720.627)(369.14502, 406.95334)
	small molecule	indole-3-acetohydroximoyl-glutathione	1	1	1.00861e+06	1	1	1	1	1	1	1	1	(479.17062, 37373.87)(480.17325, 5096.277)
	small molecule	indole-3-acetyl-&beta;-1-D-glucose	1	1	1	1	1	1	1	1	332167	1	1	(339.11398, 2343.34)(340.13614, 3153.1667)(323.12, 15125.1045)(357.1625, 3666.2432)(337.13547, 7165.3633)(365.1287, 5360.61)
	small molecule	indole-3-acetyl-&beta;-4-D-glucose	1	1	1	1	1	1	1	1	332167	1	1	(339.11398, 2343.34)(340.13614, 3153.1667)(323.12, 15125.1045)(357.1625, 3666.2432)(337.13547, 7165.3633)(365.1287, 5360.61)
	small molecule	indole-3-acetyl-&beta;-6-D-glucose	1	1	1	1	1	1	1	1	332167	1	1	(339.11398, 2343.34)(340.13614, 3153.1667)(323.12, 15125.1045)(357.1625, 3666.2432)(337.13547, 7165.3633)(365.1287, 5360.61)
	small molecule	indole-3-acetyl-alanine	5196953	2.31375e+06	4.44953e+06	1	39262852	177.327	26392.5	360022	1.88162e+06	1.17476e+06	1.91754e+06	(249.11353, 7275.6)(263.12927, 137062.05)(264.13135, 23264.031)(265.1335, 5687.0366)(246.7309, 8389.088)(248.6238, 29144.17)
	small molecule	indole-3-acetyl-glutamine	1	11087	1	3343328	1	2.59035e+06	1	1	1	1.12976e+06	1	(306.13177, 2656.3635)(287.10327, 2422.4)(305.33188, 1601.4501)(320.14804, 36708.043)(321.15103, 2907.25)(303.13242, 6374.915)
	small molecule	indole-3-acetyl-glycine	1	4242.73	1	1	1	1	4888.43	1	1	1	1.07769e+06	(249.11671, 10741.513)(250.12573, 2268.752)(235.10965, 2125.464)
	small molecule	indole-3-acetyl-isoleucine	365715	1	5124.41	1	1	1678081	1	1	255221	1	1	(272.35004, 10843.391)(273.1517, 476.45)(287.4356, 13512.579)(288.1645, 87.27)(310.12332, 5139.36)(293.1245, 4567.6133)
	small molecule	indole-3-acetyl-leucine	365715	1	5124.41	1	1	1678081	1	1	255221	1	1	(272.35004, 10843.391)(273.1517, 476.45)(287.4356, 13512.579)(288.1645, 87.27)(310.12332, 5139.36)(293.1245, 4567.6133)
	small molecule	indole-3-acetyl-methionine	1	1	1	1	1	1	1	1	723405	1	1	(290.0982, 129.73)(323.79987, 15324.883)(325.1365, 8096.95)(326.1208, 791.23)
	small molecule	indole-3-acetyl-phenylalanine	1	1	1	1	1	212682	1	1	396885	1	1	(323.12, 16155.823)(324.1398, 15288.926)(325.13693, 7491.5435)(306.13232, 8717.807)(339.15012, 8908.091)(321.14993, 7675.453)(349.1338, 122.04)
	small molecule	indole-3-acetyl-proline	1	101.672	501754	1	1.77593e+06	1	1	1	1	1	1	(276.1211, 355.6)(274.6264, 401.45)(276.12262, 96.445)(297.11307, 14239.901)(298.11563, 1032.4)
	small molecule	indole-3-acetyl-tryptophan	1	1	1	1	293867	1	1	1	280924	1	1	(366.1659, 889.54)(378.6779, 6640.844)(362.1694, 1495.7817)(365.16483, 19662.027)
	small molecule	indole-3-acetyl-tyrosine	1	1	1	1	1	1	1	1	332167	1	1	(339.1148, 2702.96)(340.13614, 3153.1667)(343.1479, 773.09)(323.12, 15125.1045)(325.13696, 6879.0405)(357.1625, 3666.2432)(337.13547, 7165.3633)(365.129, 5509.6562)
	small molecule	indole-3-acetyl-valine	1	1	1	1	1	1	1	446630	1	1	1	(276.15796, 280.52)(277.15762, 1984.4701)(296.1205, 8818.983)
	small molecule	indole-3-lactate	1	1	1	1	1	1	1	1	171598	1	1	(205.07378, 1680.3301)(226.1079, 4427.25)(208.09734, 644.50665)(227.05518, 8489.737)
	small molecule	indoleacrylate	1	7100.62	1	1	1	1	1	22407.7	1	1	1	(188.06236, 34109.824)(189.0663, 88.725)(170.05124, 2678.835)(209.1093, 117.16)
	small molecule	isoliquiritigenin 4'-glucoside	1	1	1	666293	1	6683.15	1	1	3861.41	1	1	(401.107, 29559.34)(402.10968, 2247.1948)(403.1395, 1573.62)(436.1629, 9100.59)(441.11182, 23765.977)(442.1094, 2546.1733)
	small molecule	isoorientin	1	1	1	1	1	1	1	992226	1	1	1	(447.11075, 37135.418)(448.11343, 3481.6602)
	small molecule	isopentenyl diphosphate	654029	853080	945022	732299	518135	576912	616385	1	1	400331	425364	(242.9888, 1619.89)(225.97934, 26489.904)(226.98026, 1628.6844)(243.987, 1038.4249)(225.9777, 28963.783)(226.97841, 1907.4861)
	small molecule	isopentenyl phosphate	3.4385e+06	107.645	1	1	1	1	1	1	1	1	1	(147.01582, 30309.541)(151.0278, 4911.372)(168.04237, 809.49)(169.0429, 67.847496)(170.0395, 50.64)
	small molecule	isovitexin	1	1	1	1	1	1	1	17300.4	1	1	1	(433.0965, 80820.42)(434.09924, 9588.7)
	small molecule	isowighteone	1	1	1	1	1	1	1	1	332167	1	1	(339.11398, 2343.34)(323.12, 15125.1045)(337.13547, 7165.3633)
	small molecule	itaconate	14118947	13823715	14858717	13376760	12148357	13093984	13711466	5303097	1	11822449	13737576	(128.75632, 49652.004)(129.74359, 12287.827)(130.01035, 10470.132)(111.00467, 62808.105)(112.0012, 59641.28)(129.01653, 6897.1504)(130.01224, 3562.9033)(111.00593, 55163.78)(112.00202, 51517.996)(154.00691, 3579.4888)(155.00592, 360.375)(133.9952, 1657.7352)
	small molecule	L-arginino-succinate	1	1	1	1	1	1	1	1	738496	1	1	(294.13205, 10946.007)(277.11557, 2776.7332)(308.1471, 18360.602)(293.14658, 15680.44)
	small molecule	lathyrine	1	1	1	1	1	1	1	1	44.9093	1	1	(187.1009, 4176.41)(204.1275, 114371.48)(186.1174, 1874.67)(205.0743, 3227.6)
	small molecule	L-canavanine	1	1	1	1	1	1	1	1	1	1	469064	(195.1309, 19480.346)(177.12065, 3158.5334)
	small molecule	L-cycloserine	1	1	1	1	1	1	1	1	1	78.0354	1	(103.0504, 7657.66)(130.0448, 973.32)
	small molecule	L-hyoscyamine	6.91789e+06	1	1	4.19251e+06	10201420	8395254	6.44614e+06	1	1	4.87845e+06	2.4017e+06	(273.22006, 1319.1099)(316.17392, 25238.957)(317.3057, 4731.113)(318.18658, 3049.1116)(274.17477, 1280.3999)(295.18854, 11649.975)(295.15305, 75792.086)(296.15552, 5807.4824)
	small molecule	limonin	69.2827	16382157	1.3623e+06	1.57497e+06	1	51035968	1	1	856717	1	2379398	(474.21567, 11335.421)(475.2168, 1777.7599)(452.59125, 1512.222)(455.2052, 1096.75)(471.20557, 24706.533)(472.20813, 2491.6333)(455.19046, 505.1133)(490.9013, 231162.7)(489.23373, 181942.17)(490.23593, 20389.424)(491.2395, 387.14502)(471.2247, 194498.62)(472.23047, 68952.445)(473.23508, 7156.36)(493.18607, 49508.85)(494.18863, 7780.81)(478.67163, 1377.3066)
	small molecule	L-indospicine	1	1	1	1	1	1	1	1	138.448	1	1	(177.1314, 584.27)
	small molecule	linear dimeric GMP	1	1	1	1	1	1	1	1	1	56.6135	1	(728.0545, 617.58)(711.0428, 9312.08)(712.0449, 1584.46)(713.0497, 8179.69)
	small molecule	littorine	898587	459847	331052	351349	877919	1	457358	1	1	1	722249	(274.1714, 924.75)(274.17545, 20228.004)(275.17566, 1179.095)(316.4607, 25341.365)(317.99805, 5673.0933)(318.1866, 4673.52)(298.8371, 4838.299)
	small molecule	L-norleucine	1	1	1	578718	1.16166e+06	293915	549981	1	1	1.22166e+06	1	(132.09625, 7346.136)(136.06956, 5376.851)
	small molecule	loganin	315290	343267	220449	251702	246080	376061	825529	1	1	250265	1	(377.16232, 1028.1167)(394.17947, 175651.58)(395.18176, 22621.31)(408.87442, 9563.145)(410.70053, 3055.1218)(391.94434, 24022.203)(394.0005, 36236.945)(395.18292, 22201.66)
	small molecule	L-pipecolate	1	1	1	1	1	1	1	1	222514	1	1	(130.081, 9337.093)(115.08184, 2575.86)
	small molecule	L-quinate	1	1	1	1	1	1	1	1	472139	1	1	(195.06667, 32686.576)(211.09856, 49347.406)(212.1018, 811.27)(194.0822, 2939.9001)(217.04762, 4278.1333)
	small molecule	L-tartrate	1	106876	93593.2	91373.8	113357	1	81946	1	1	1	1	(130.99213, 7194.85)(132.60779, 1284.1769)(133.99547, 2697.3872)(168.17696, 26749.566)(169.11568, 2031.8164)(170.04117, 807.6651)(151.02931, 175383.25)(152.03047, 20240.545)(157.99557, 3122.0652)
	small molecule	L-thiazolidine-4-carboxylate	45.8134	45.9304	95585.8	1	1	1	45.2544	1	1	91812.1	44.7993	(138.02156, 11430.724)(115.006615, 6010.874)(138.0227, 9833.28)(120.01792, 5337.0283)(142.99928, 1152.3883)
	small molecule	lupinate	1	2.6951e+06	1	1	1	1	1	1	683730	1.38013e+06	1	(292.4742, 1204.6166)(293.1471, 8527.88)(329.13507, 30614.854)(330.13843, 1858.7085)(331.15524, 124.72)(293.1456, 215.16)(308.1471, 14532.37)(307.67044, 15521.09)
	small molecule	lupiwighteone	1	1	1	1	1	1	1	1	332167	1	1	(339.11398, 2343.34)(323.12, 15125.1045)(337.13547, 7165.3633)
	small molecule	macarpine	2.30533e+06	1	1	1	1	727227	1	1	1	1	1	(392.14316, 59016.074)(393.14578, 7393.4985)
	small molecule	malonate	115034	106687	110666	105487	102519	109435	110679	1	1	122792	115386	(123.03553, 89003.3)(124.036446, 8835.222)(102.01765, 6761.013)
	small molecule	me-iP	3034292	1.23359e+06	2.57026e+06	1.9504e+06	890972	640607	1.47921e+06	1	1	2.7703e+06	712858	(217.14499, 30383.611)(218.14368, 2048.8735)(217.14621, 26710.012)(218.14616, 2142.844)(241.13596, 1511.4934)
	small molecule	melatonin	132.157	1	4.26804e+06	2.19214e+06	879470	1.10221e+06	81.1887	1	1	1	1	(219.12427, 17995.557)(235.15387, 497.32666)
	small molecule	mercuriphenyl acetate	1	1	1	1	1	1	1	1	1	172758	1	(317.00882, 8864.4795)(318.01028, 1260.3334)(319.00732, 1014.7866)
	small molecule	methanophenazine	429372	637478	1	617253	483007	1522845	14259.2	633387	8260.25	2.17394e+06	4.08052e+06	(540.1379, 79947.61)(541.1401, 15565.452)(542.3963, 2323.766)(521.4686, 13792.61)(521.3715, 916.2866)(526.4083, 22935.506)(527.41, 5709.3955)(556.4189, 12722.676)(557.4221, 1367.9434)(564.05786, 1812.9678)(548.8881, 3201.75)
	small molecule	methoxydihydrosorgoleone	3943484	15007258	2616672	2292279	3.15617e+06	1	7.75263e+06	156125	1	3477355	24709546	(358.25455, 150166.64)(359.257, 19757.826)(360.25967, 1814.7119)(341.2529, 9329.76)(341.2535, 9481.555)(363.29672, 10996.214)
	small molecule	methoxy-PU	2574186	827873	3544739	1.18947e+06	6017190	2140378	1.77054e+06	1	431635	2467031	5242838	(245.1036, 408.542)(246.94533, 2577.8157)(248.49149, 2575.661)(249.11617, 4654.395)(228.44019, 1824.6967)(229.1063, 247.76)(261.13452, 5480.8433)(262.14175, 323.87)(243.22314, 24191.705)(244.12242, 3082.922)(267.73383, 2268.5625)(269.0999, 2480.19)(251.094, 2872.6335)
	small molecule	methyl ecgonone	1	436820	1	3.27744e+06	194923	1	495886	1	922874	407908	288498	(201.11488, 667.62714)(202.55437, 31397.326)(203.1302, 5305.67)(185.12013, 119.333336)(217.31148, 17367.031)(218.14464, 2346.4922)(200.13045, 812.61005)(223.09837, 8608.046)(225.1126, 2753.4285)
	small molecule	methyl-1,4-benzoquinone	1228386	1.24783e+06	1.34294e+06	1.16219e+06	1.0442e+06	1.17538e+06	1.19564e+06	362012	1	1.05363e+06	1.02925e+06	(123.03622, 78308.5)(145.02885, 12164.296)(127.2678, 73408.734)
	small molecule	methyl-2-&alpha;-L-fucopyranosyl-&beta;-D-galactoside	435835	1	1	1	1	1	1	1	878514	1	1	(340.13608, 3617.1533)(323.12, 16835.688)(324.1398, 14374.449)(325.13687, 7954.897)(343.1479, 865.12)(359.17807, 3598.5598)(342.6737, 10167.667)(345.1816, 709.07666)(365.129, 5935.096)(367.1436, 124.55)(349.1338, 124.94)
	small molecule	methylmalonate semialdehyde	2798.9	129534	161029	125012	118221	125636	124565	1	1	131116	125919	(101.02165, 7583.5537)(102.017715, 6530.3755)(127.018906, 55049.79)
	small molecule	methylnicotinate	1	1	1	1	1	1	1	5.32969e+06	1	1	1	(138.04976, 110043.0)(139.053, 2152.7166)
	small molecule	metyrapone	1	1	1	1	1	1	1	1	432993	240021	1	(226.10803, 5136.27)(208.09734, 5862.7466)(228.12639, 5084.4766)(245.1407, 5301.96)(229.1458, 10920.379)(230.14093, 7893.846)(253.1107, 19590.84)
	small molecule	moiramide B	379769	1.59344e+06	15832206	209770	12001681	342476	173247	1	1.01749e+06	2560.55	210955	(455.55902, 4776.713)(436.4183, 7223.392)(457.87323, 8042.936)(458.25125, 516.12)(459.25793, 612.04504)(439.4074, 14725.275)(440.9007, 37381.34)(442.24564, 6227.58)(473.16974, 4735.5537)(474.6781, 13352.705)(475.77203, 5546.844)(477.28067, 1693.7799)(456.1399, 95561.91)(456.25818, 33455.22)(456.76123, 4633.12)(459.25674, 9850.267)(478.45642, 74513.53)(478.8344, 41519.207)(478.23257, 5222.47)(460.…
	small molecule	morphinone	696108	1.94633e+06	10651202	1.7052e+06	1.84085e+06	2.45092e+06	3.17816e+06	1.16147e+06	279130	2842961	966444	(285.4209, 10935.584)(286.1334, 438.27725)(267.12173, 4441.3125)(268.11667, 20151.15)(290.1564, 1529.1075)(267.12247, 38837.67)(268.12387, 3548.8452)(303.91504, 14174.155)(305.16473, 1479.9288)(286.32413, 15802.568)(287.16278, 3397.9856)(310.12497, 1325.5057)(292.27106, 1246.5985)
	small molecule	munjistin	1	1	1	71.085	250204	328734	382773	1	1	321085	367243	(265.00592, 24622.783)(266.00708, 4848.0312)
	small molecule	N6'-acetylkanamycin-B	317532	240922	485722	1.89325e+06	106036	322863	1.22955e+06	354164	3.32006e+06	241981	188422	(530.2927, 21615.842)(531.2953, 3825.5637)(514.12555, 3162.9385)(531.29675, 11547.315)(532.49963, 543.146)(513.9826, 80181.484)(515.30316, 21834.012)(516.30255, 5824.2437)(548.3264, 1039.6566)(556.0189, 6397.427)(556.66626, 3054.2249)(556.6167, 12416.583)(557.95526, 9694.613)(558.2921, 5951.13)(535.8346, 14144.461)(539.0909, 3396.314)
	small molecule	N-acetylmuramoyl-L-ala-D-glu	1.56681e+06	1	1	744638	1	4700.27	371253	1	1	1	1	(479.19614, 2686.4067)(513.2073, 14534.054)(514.2108, 971.99335)(491.2038, 17979.55)(492.2049, 2578.45)(496.14853, 28323.938)(497.15054, 790.24335)
	small molecule	N-amino DAP	718803	1.22861e+06	290967	789635	1.76564e+06	214673	926590	1	1.14625e+06	1	1	(190.77882, 15995.005)(190.09776, 4938.44)(205.25217, 2354.827)(209.11975, 7458.797)(187.09953, 11623.598)(226.14563, 5529.1367)(229.09303, 1054.26)
	small molecule	naringenin dibenzoylmethane tautomer	1	1	1	4.19532e+06	1	1	1	33037694	1	1	1	(271.05014, 420455.78)(272.0529, 49032.875)(273.05557, 4942.1133)
	small molecule	narirutin	5.21111e+06	1	1	1.4727e+06	1	1	1	1	1	1	1	(598.2009, 2938.8235)(603.16327, 97776.23)(604.1658, 24253.156)(605.1631, 6079.983)
	small molecule	N-caffeoylputrescine	3.48528e+06	4996694	4.1933e+06	2.46957e+06	667619	1.02769e+06	476316	1	1	423121	235558	(251.1389, 4935.8213)(254.35208, 7076.8647)(234.14171, 3390.9814)(270.18073, 16795.541)(271.1824, 551.79834)(260.7593, 11547.355)(261.13205, 18033.703)
	small molecule	N-dimethylethanolamine phosphate	607028	529841	552279	446537	397069	429594	410132	127470	186197	387328	369508	(168.04367, 23190.158)(169.04471, 1730.6583)(170.04123, 586.747)(151.53206, 114636.48)(169.05186, 6790.9863)(189.88504, 10881.25)(191.03279, 1585.3566)
	small molecule	neohesperidin	638665	1	1	173836	1	1	1	1	1	1	1	(634.19543, 18141.283)(635.1919, 5284.0938)(621.1988, 6229.5664)
	small molecule	neopinone	1.27175e+06	3.09681e+06	612334	674725	10429847	290192	718081	330407	1	1	1	(303.15176, 1160.8783)(281.9974, 3601.6313)(303.87927, 11373.3125)(304.1669, 19574.273)(281.13626, 11365.852)(282.13846, 769.8867)(316.74863, 27113.99)(317.17136, 8724.196)(300.1782, 7828.7603)(301.17953, 480.70667)(303.82147, 7327.976)
	small molecule	N-glucosylnicotinate	1	327302	1	1	1	1	1	7.53632e+06	1	1	1	(287.1028, 3886.45)(287.10333, 3712.8901)(269.0971, 4734.43)(304.13272, 3696.623)(309.07578, 112156.63)(310.0785, 10008.356)
	small molecule	nigerosyl-&alpha;-(1&rarr;4)-D-glucose	1	1	1	219170	1	1	1	1	1	1	1	(522.1939, 13239.421)(523.19684, 1247.8467)
	small molecule	norajmaline	2.67316e+06	1.67702e+06	15515748	6.57733e+06	869927	1408969	933605	1.17447e+06	1	1.0319e+06	324274	(314.86084, 12918.556)(313.18143, 2158.39)(295.53967, 11623.711)(295.17, 748.18)(316.20715, 12646.04)(296.19028, 21694.412)(330.3974, 60091.824)(331.2261, 8989.109)(316.2101, 10812.86)(317.2124, 1273.83)(337.51138, 7587.651)(337.17725, 2005.3899)(319.35797, 6310.8325)(318.1558, 5509.44)
	small molecule	nordihydroguaiaretate	1	260260	1	1	1	1	1	1	470917	1	1	(302.15848, 2927.3933)(307.1616, 6582.223)(302.1816, 12231.773)(325.64352, 4484.02)
	small molecule	N-prenylagmatine	1	1	1	1	1	1	1	1	1	11314.4	1.87053e+06	(200.19394, 70518.39)(201.1969, 3430.484)
	small molecule	O-aminobenzaldehyde	279729	1	1	1	1	1	1	1	1	1	1	(141.09462, 707.64667)(121.07746, 7115.5034)(130.04305, 570.5467)
	small molecule	octylglucoside	1.27953e+06	458261	584987	351479	278996	643840	457668	1	1	474467	722377	(274.17508, 20199.748)(275.17575, 1168.3367)(279.19626, 122836.65)(280.19882, 11819.644)(317.056, 9126.026)(318.58914, 1215.4293)(300.1788, 1048.8514)
	small molecule	O-feruloylquinate	1	1	1	1	1	1	1	81784.4	1	1	1	(367.09708, 6204.8335)(354.09488, 2294.5598)
	small molecule	oleanolate 3-beta-D-glucuronoside-(3,1)-galactoside-28-glucoside	1	1	1	1	100144	1	1	1	1	1	632994	(956.4708, 5578.3203)(960.4844, 6042.81)(959.48096, 18128.615)(960.48364, 6443.5596)(943.48755, 17630.703)(944.4905, 7111.1133)(945.4925, 1104.9933)(956.5041, 7812.1265)(957.5083, 626.3433)
	small molecule	oleanolate-3-beta-D-glucuronoside-(3,1)-galactoside-(4,1)-glucoside	1	1	1	127902	382204	1	1	1	1	1	784375	(959.4803, 11783.366)(960.48346, 3606.5598)(943.487, 20909.338)(944.49005, 8580.175)(956.5041, 8152.76)(957.5083, 668.48663)
	small molecule	olivetolate	1	235151	1	298424	203579	1	1	1	1	1	53.6243	(223.09773, 8501.854)(242.13986, 3910.3352)(246.1364, 28754.78)(251.0945, 893.80664)
	small molecule	oripavine	1.27175e+06	3.09681e+06	612334	674725	10429847	290192	718081	330407	1	1.25883e+06	721856	(303.15176, 1160.8783)(281.9974, 3601.6313)(303.68286, 9038.497)(304.08292, 11046.875)(304.1666, 1262.39)(281.13672, 10422.334)(282.13443, 652.62445)(316.69595, 21568.016)(317.17136, 8724.196)(300.17862, 7006.6494)(301.17953, 480.70667)(303.82147, 7327.976)
	small molecule	O-ureidohomoserine	1	1	1	1	1	1	1	1	90.7222	1	1	(181.0901, 103.53)(195.105, 15553.72)
	small molecule	oxaloacetate	259490	320823	346469	330679	364003	296717	344348	1	1	226623	344535	(130.99219, 4748.3237)(133.04616, 1259.8754)(133.99547, 2199.8113)(112.98231, 3954.2922)(113.98158, 524.04443)(151.02943, 157721.81)(152.03055, 17653.555)(130.01154, 10432.755)(157.99529, 46361.8)
	small molecule	oxalurate	44.199	46.7712	1	1	1	1	1	1	1	1	1	(155.0053, 374.4)(115.00575, 6581.91)
	small molecule	oxindole-3-acetyl-phenylalanine	1	1	1	1	1	1	1	1	332167	1	1	(339.1148, 2702.96)(340.13614, 3153.1667)(343.1479, 773.09)(323.12, 15125.1045)(325.13696, 6879.0405)(357.1625, 3666.2432)(337.13547, 7165.3633)(365.129, 5509.6562)
	small molecule	oxindole-3-acetyl-valine	1	1	1.57921e+06	1	1	1	1	1	1.12924e+06	1	1	(291.1308, 4075.2969)(307.49014, 21826.615)(293.14658, 9392.534)(316.11435, 31509.873)(317.11722, 1133.46)
	small molecule	oxythiamine	1	1	1	1	1	1	1	1	339947	1	57.7169	(266.35175, 7989.8154)(248.0921, 3710.59)(267.12222, 3639.1274)(268.1166, 18916.426)
	small molecule	palmatine	349368	531112	1.72181e+06	6132.45	1	1	1	493214	611745	1	66.2033	(355.16187, 8316.195)(355.15665, 2196.5024)(337.15234, 4335.285)(338.14755, 4578.59)(353.1659, 10389.95)(374.2012, 5881.1455)(375.2129, 848.5334)(353.1782, 11583.296)(353.1735, 263.2667)(379.5617, 6390.7803)
	small molecule	palmitaldehyde	1	1	1	366748	3.29643e+06	12318.3	4.46879e+06	1.11781e+06	1758403	3.00079e+06	6808214	(263.49002, 67564.195)(264.7548, 6461.525)(245.51926, 11511.502)(246.22028, 1089.84)
	small molecule	pamidronate	2856.13	1	1	1	1	1	1	1	1	1	1	(215.98239, 12668.59)(243.9827, 1778.0549)
	small molecule	pantetheine	2210900	1.29534e+06	246861	1012126	1.81687e+06	1827516	2262442	1	593725	1.21399e+06	1.16217e+06	(280.12936, 7305.594)(280.84338, 2098.1265)(281.6349, 2308.641)(282.13242, 1419.5533)(261.11572, 10663.391)(281.53394, 20707.307)(282.13846, 675.87665)(262.3984, 27997.555)(264.1332, 2335.6567)(296.15616, 5514.201)(279.15765, 11927.418)(306.1315, 825.5)(283.11505, 2787.5488)
	small molecule	p-coumaroyltriacetic acid lactone	1	1	1	4.19532e+06	1	1	1	102473	1	1	1	(255.05501, 5893.5156)
	small molecule	pelargonidin-3,5-diglucoside-5-O-caffeoylglucoside	1	1	347388	1	1	616349	119509	1	1	2513.77	443777	(740.19147, 5954.2817)(784.21454, 1251.4032)(740.1903, 8846.313)(759.20166, 3567.9465)(760.20465, 1633.525)(774.71106, 2579.659)(759.20355, 3035.5183)(760.2065, 1886.99)
	small molecule	pelargonidin-3,5-diglucoside-5-O-p-coumaroylglucoside	1	1	576454	1	1	950029	1	1	1	1	864685	(740.18964, 11880.186)(722.1648, 766.0234)(769.2054, 1555.46)(750.19196, 964.80005)
	small molecule	pentahomomethionine	816535	1.86488e+06	939165	1.24031e+06	2.53576e+06	1.86129e+06	1.11243e+06	1	1	1.37101e+06	2305055	(219.12468, 27516.416)(220.12645, 980.075)(201.11456, 20025.969)(203.25511, 56553.47)(243.20622, 21472.586)(244.46832, 7738.394)(246.89728, 3402.0986)(247.1199, 713.17)(226.84348, 804.5753)
	small molecule	perillyl aldehyde	1	1	1	1	1	1	1	1	1	9702.17	1	(132.0967, 10475.06)(133.09595, 895.05005)
	small molecule	phenylacetohydroximoyl-cysteinylglycine	1	2.53465e+06	1	1	1	1	1	1	1	1.38013e+06	1	(329.13507, 30435.11)(330.13843, 1843.3701)(331.15524, 124.72)
	small molecule	phenylacetone	1	1	1	1	1	1	1	1	165.12	1	1	(120.076, 31154.37)(137.1019, 668.49)
	small molecule	phenylethylbenzoate	152555	1	1	1	1	1	1	1	278645	257474	1	(211.0973, 288.52)(227.905, 5559.134)(211.09808, 36206.137)(245.8042, 50556.984)(246.99327, 3607.5667)(249.15007, 1863.68)(228.12639, 5356.427)(253.10687, 1128.6333)(233.07991, 9284.263)
	small molecule	phenylglyoxylate	44.199	94611.6	1	1	93369.3	1	1	1	1	1	1	(151.0288, 171927.27)(152.03008, 19419.76)(154.33922, 4615.8003)(155.0055, 369.335)
	small molecule	phenyllactatyl-CoA	192126	213798	119736	127201	1	150226	213303	1	1	137080	224459	(901.1743, 7271.111)(901.17554, 7697.4146)(937.2029, 3148.8474)(938.20984, 474.49002)(923.1877, 5385.3687)(923.187, 5344.2295)(923.1908, 5938.1177)
	small molecule	phloretin	1	1	1	1	1	1	1	4588.21	1	1	1	(299.08063, 614.98)(279.06635, 8173.4)
	small molecule	phlorizin	615353	1	1	4.63737e+06	1	1	1	1	1	1	75.014	(440.10788, 70477.555)(441.11035, 9683.336)(442.1094, 2195.0198)
	small molecule	phytyl monophosphate	396351	145257	308294	1.09952e+06	1	377179	807952	1	3189.53	491087	1	(358.00128, 90394.07)(359.25543, 16552.594)(358.2546, 82184.89)(359.25696, 11344.027)(379.2895, 3526.79)(400.68423, 7563.437)(401.0056, 2506.6624)(401.2587, 3326.76)(379.22647, 10039.8955)
	small molecule	picolinate	1.91503e+06	1.55769e+06	1.49903e+06	1.47889e+06	1.40393e+06	1.3934e+06	1.41029e+06	783089	1	1.52176e+06	1.51765e+06	(125.032455, 5394.275)(123.736115, 29433.102)(124.71259, 5712.1704)(125.03174, 6644.2607)(147.0168, 2307.8577)(130.01172, 8412.951)
	small molecule	pimeloyl-CoA	219689	192794	201685	179122	1	312264	1	1	1	64.1326	4806.69	(887.156, 1940.875)(887.159, 2031.4811)(923.1868, 4685.255)(908.1837, 6892.797)(909.18475, 891.85095)(910.1657, 406.28003)
	small molecule	pinostrobin	1	1	1	1	1	1.21291e+06	1	1	1	1	1	(252.08484, 40955.496)(253.08636, 963.79663)
	small molecule	pinosylvin monomethylether	152555	1	1	1	1	1	1	1	278645	257474	1	(211.0973, 288.52)(227.905, 5559.134)(211.09808, 36206.137)(245.8042, 50556.984)(246.99327, 3607.5667)(249.15007, 1863.68)(228.12639, 5356.427)(253.10687, 1128.6333)(233.07991, 9284.263)
	small molecule	piperine	696952	1.99327e+06	11523918	5.86905e+06	1.85323e+06	2.70893e+06	981789	105.995	1	3.03841e+06	994795	(287.14224, 1015.65405)(267.12247, 38987.496)(268.1235, 3406.353)(288.14902, 725.7649)(272.14938, 204.39333)(304.16776, 9491.093)(286.42523, 12599.528)(287.16165, 3135.9556)(310.12485, 1325.3401)(293.0764, 1511.7185)(294.1324, 2562.687)
	small molecule	polyneuridine aldehyde	421618	1	1	1	347792	182804	1155909	1	1	1	1	(350.66122, 9235.837)(351.1597, 550.74)(334.16248, 2592.8633)(352.172, 6230.8027)(336.17584, 9719.417)(337.1769, 851.45)(371.20822, 9967.848)(350.18948, 5522.0347)(377.1642, 1658.2032)
	small molecule	porphobilinogen	2.59134e+06	1	3.53663e+06	1.18245e+06	27168.7	1.59537e+06	1.43792e+06	1	298357	3.02698e+06	55.7667	(209.08179, 10845.423)(243.2481, 31150.867)(244.31294, 4622.1494)(225.11263, 3889.83)(249.07518, 6856.797)(233.0801, 19363.92)
	small molecule	pregn-5-ene-3,20-dione	238573	1	2.54465e+06	905304	798818	1	1	703382	1	1	1	(315.23947, 3952.082)(297.22894, 14355.844)(298.23227, 1399.7666)(337.22064, 27535.602)(338.22424, 2468.7178)
	small molecule	prephytoene diphosphate	1	304965	1	2.4419e+06	713889	57.4571	1.39426e+06	148062	1	438714	631999	(723.9246, 3992.07)(723.4114, 421.36)(703.41113, 7238.0796)(704.4138, 806.98)(722.4263, 3755.42)(703.4085, 25607.562)(704.4112, 5725.2095)(738.3689, 44364.082)(739.37115, 12970.694)(740.4478, 2629.97)(742.41113, 824.38336)(730.4183, 8236.376)
	small molecule	presqualene diphosphate	66933688	3830.51	4533291	190185	26963162	1	1	1	455644	273850	33902736	(584.2897, 97344.164)(585.46063, 59533.863)(586.29193, 14794.461)(569.6172, 6471.347)(589.06604, 59186.066)(571.6488, 68864.36)(571.3222, 1331.44)(601.92615, 292211.3)(603.33234, 161848.25)(604.3335, 23390.943)(586.16046, 27368.88)(587.16345, 8213.589)(589.3466, 2713.76)(607.1254, 327218.66)(608.2891, 198943.88)(609.3047, 62143.543)(609.30554, 5549.9634)(588.9362, 14067.911)(590.0709, 3647.946)(5…
	small molecule	primary fluorescent chlorophyll catabolite	478253	1	1	191468	1	1	1	1	1	1	1	(610.26654, 15735.997)(611.269, 2015.16)(632.311, 3478.72)(633.3137, 271.02664)(610.27106, 7441.5938)
	small molecule	protopine	1	180752	762192	1	1	1	1	1	611745	1	1	(335.1222, 9039.227)(354.1312, 19046.893)(337.13547, 5132.767)(340.13617, 2547.1868)(374.1749, 1318.8168)(355.1567, 2159.673)
	small molecule	prunetin	1	1	1	2.89262e+06	1	1	84.5625	13506575	1	1	1	(285.06494, 208860.83)(286.06787, 23039.209)(287.07028, 1679.4199)
	small molecule	pseudooxynicotine	1	1	1	1	1	1	1	1	236079	1	1	(163.11732, 1161.6766)
	small molecule	pseudouridine	1	1	1	1	1	1	1	1	118866	1	1	(227.05518, 8640.824)(248.08893, 1598.0634)(263.10794, 2698.4465)
	small molecule	psicofuranine	977099	779831	1.69317e+06	397548	1	5808646	1	1	1	1	1	(297.1125, 29125.012)(298.1154, 664.89197)(303.1319, 7239.69)(282.77933, 51112.836)(283.31607, 7642.2983)(285.12256, 58928.55)(318.65573, 2733.4727)(320.1577, 512.865)
	small molecule	pteroyl-&gamma;-glutamyl-&gamma;-glutamylglutamate	1	1	209175	1	1	324798	1	137459	1	48.1088	277908	(678.18854, 8856.39)(679.18945, 2155.24)(721.17755, 4630.048)(701.1626, 12422.043)(702.16455, 2148.9155)
	small molecule	pyrethrin I	1	728731	1	1	794847	1	11760.2	101.397	1	576865	6.0234e+06	(328.20877, 32000.2)(329.21313, 7109.77)(311.18942, 5340.4634)(330.22214, 24224.586)(331.22452, 1195.1367)(316.20874, 9725.096)(330.22528, 60331.258)(331.22784, 6272.083)(351.19638, 8744.37)(333.1749, 582.57666)
	small molecule	pyrimethamine	1	2.07904e+06	10651202	3012181	1613514	2.23384e+06	2.35962e+06	1	1	1.42087e+06	1	(251.094, 1133.5033)(251.09517, 1981.91)(267.12268, 44908.492)(268.12393, 3380.3396)
	small molecule	pyrithiamine	3424202	14364940	12590437	8660750	5000210	6.39028e+06	6930625	3.41301e+06	58.0358	4.10416e+06	28859.7	(265.17407, 93.9)(244.0175, 38653.2)(244.165, 6345.16)(265.18155, 526483.7)(246.326, 7885.868)(247.1781, 4748.38)(279.19522, 2024.2999)(260.1856, 26417.15)(261.19003, 4651.152)(286.29874, 13615.406)(287.43616, 9243.262)(265.9139, 108581.984)(266.85275, 9962.34)
	small molecule	pyrroline-hydroxy-carboxylate	3.25761e+06	2739619	2.78726e+06	2.61824e+06	2.44642e+06	2.55069e+06	2582015	1.11912e+06	1	2.64774e+06	2700594	(130.04425, 538.5927)(151.8637, 38072.492)(152.86095, 11318.447)(153.02542, 13746.028)(138.02238, 7580.046)
	small molecule	quercetin-3-rhamnoside-7-rhamnoside	575434	1	1	1	1	1	1	156091	1	1	1	(597.1652, 11848.2705)(598.166, 2699.2434)(619.1545, 26390.523)(620.1569, 4816.72)
	small molecule	quinine	1	489332	1	1	1	1	1	1	1	1	238322	(327.20032, 2861.4216)(328.20947, 521.55)(343.22806, 5988.48)(330.22195, 14843.801)(331.18234, 465.95334)(333.1749, 1171.7467)
	small molecule	quinolinate	1	1	1	1	1	1	1	1	1	45.2441	1	(183.0435, 6523.6)(170.042, 730.37)
	small molecule	R-4'-phosphopantothenoyl-L-cysteine	1	1	1	1	1	1	1	2.92905e+06	1	1	1	(417.1017, 84124.0)(418.1044, 9980.5)
	small molecule	rhamnosyl tetracyclic spinosyn pseudoaglycone	150831	240826	353668	854988	1.32981e+06	536601	1	4982.88	4.19009e+06	6.04149e+06	271415	(551.5531, 2547.4688)(530.78894, 18671.057)(531.296, 4822.2515)(554.4687, 12172.025)(532.2941, 14485.917)(533.3032, 2317.0032)(569.1423, 20193.783)(570.0974, 6775.2812)(551.3227, 2269.6824)(572.2943, 42332.63)(574.10486, 18526.379)(575.1077, 1191.558)(556.441, 6065.0303)(554.27313, 5713.34)
	small molecule	rhizobactin 1021 core	1	5.36172e+06	1	1	1	1	1	1	525179	2.12766e+06	1	(401.17245, 11406.804)(441.02264, 2066.33)(419.21042, 101477.1)(420.2128, 14711.067)(421.2142, 160.99)
	small molecule	robustaquinone D	1	1	1	2.89262e+06	1	1	84.5625	13506575	1	1	1	(285.06494, 208860.83)(286.06787, 23039.209)(287.07028, 1679.4199)
	small molecule	robustaquinone G	1	1	1	1	1	1	1	13000252	1	1	1	(379.10757, 23552.219)(380.1101, 1401.64)(381.06583, 248422.05)(382.0686, 19460.986)(383.06564, 10069.597)
	small molecule	robustaquinone H	1	1	1	1	1	1	1	1.35291e+06	1	1	1	(345.09106, 88747.59)(346.09116, 13977.539)
	small molecule	rosmarinate	1	1	1	1	1	1	1	972758	1	1	1	(365.09293, 165262.55)(345.09082, 7564.42)(346.0909, 1075.3833)(379.10757, 25629.768)(380.1101, 1534.6967)(382.06863, 21087.979)(383.06564, 11049.53)
	small molecule	rutinose	1	1	1	676570	1	1	1	1	1	1	1	(311.12537, 7743.3267)(326.15195, 23734.576)
	small molecule	S-(4-methylthiobutylhydroximoyl)-L-cysteine	1	1	1	1	1	1.18595e+06	1	1	1	1	1	(252.08484, 40565.582)(253.08636, 949.98)
	small molecule	S-(indolylmethylthiohydroximoyl)-L-cysteine	1	1.09303e+06	1	1	1	1	1	1	1	1	1	(311.1237, 33250.918)(312.12656, 2160.2266)
	small molecule	S-5-methylthiopentylhydroximoyl-L-cysteine	1	1	1	4.19532e+06	1	1	1	33037694	700477	1	1	(249.07509, 7144.7896)(290.0982, 94.35)(266.10254, 4645.766)(271.05014, 420455.78)(272.0529, 49032.875)(273.05557, 4942.1133)
	small molecule	S-6-methylthiohexylhydroximoyl-L-cysteine	107.83	274692	1	446033	224469	5969845	1	13397308	1	1	1	(309.0757, 20147.64)(265.0875, 689.47)(281.09464, 2586.53)(303.13086, 12396.34)(287.10284, 175.68)(285.06595, 374987.28)(286.0688, 45188.19)(287.07028, 1661.61)(280.11533, 61896.63)(281.11038, 7017.33)
	small molecule	S-7-methylthioheptylhydroximoyl-L-cysteine	1.35599e+06	74.0274	1.17594e+06	389212	484471	358874	359904	191.97	1	1	257103	(296.82712, 9343.213)(297.1127, 6169.82)(296.96054, 8298.758)(296.1208, 5107.63)(277.2424, 11281.368)(278.10794, 227.44)(313.13995, 1358.3)(295.63553, 3990.7766)
	small molecule	S-8-methylthiooctylhydroximoyl-L-cysteine	259290	66.6573	1	676570	1	1	1	1	1	1	1	(295.1151, 5002.16)(310.62436, 5955.367)(326.15195, 23734.576)(313.10544, 8349.875)(313.14026, 1175.7301)
	small molecule	S-9-methylthiononylhydroximoyl-L-cysteine	6151234	587113	335455	1.52833e+06	1	455478	17067.3	1	2860.44	1	1	(324.1307, 4660.1465)(308.7939, 2771.8906)(329.13516, 14174.958)(308.98422, 1238.7401)(341.6756, 2387.6162)(322.166, 27187.168)(323.17688, 6362.708)
	small molecule	S-adenosyl-4-methylthio-2-oxobutanoate	1	1	1	1	1	1	1	106.55	1	1	1	(380.1095, 4601.72)(426.1122, 2547.78)
[truncated: 624 more rows]
