# Supplementary material for: Seed Priming With Protein Hydrolysates Improves Arabidopsis Growth and Stress Tolerance to Abiotic Stresses
Source: Front Plant Sci. 2021 Jun 8;12:626301. doi: 10.3389/fpls.2021.626301 (PMC8218911; doi:10.3389/fpls.2021.626301)
Supplement: Supplementary Table 2 — Growth-related parameters extracted from the RGB images. Values for the Slope of the growth curve, projected rosette area (pixels) in the last day of measurement, RGR (pixel pixel-1 day-1) for the entire period of the experiment and survival rate (%) estimated at the last day of the trial. The values displayed correspond to Arabidopsis seedlings from non-primed seeds or primed with 11 different PHs at 3 concentrations (0.001, 0.01, and 0.1 ml/ml) grown under non-saline (A), 75 (B), and 150 mM NaCl conditions (C). Different letters are used to indicate the significant differences between the treatments (different PH’s and control treatment) using post hoc Tukey’s test (p < 0.05). [file Table_2.XLSX]

## Sheet: Suppl.Table S2
	Control
PH	No Biostimulant					0.001 µl/ml					0.01 µl/ml					0.1 µl/ml
	Final Area (pxl)	RGR (pxl pxl-1 day-1)	CV (%)	Survival (%)	Slope	Final Area (pxl)	RGR (pxl pxl-1 day-1)	CV (%)	Survival (%)	Slope	Final Area (pxl)	RGR (pxl pxl-1 day-1)	CV (%)	Survival (%)	Slope	Final Area (pxl)	RGR (pxl pxl-1 day-1)	CV (%)	Survival (%)	Slope
A	2312 cde	0.32 ab	48 a	100 a	0.315457	2205 cdef	0.28 bcde	52 a	100 a	0.294403	1972 defg	0.25 de	54 a	100 a	0.260125	1626 gh	0.31 abc	52 a	100 a	0.3
B						1742 fgh	0.23 e	56 a		0.24	1771 fgh	0.29 abcd	43 a		0.3	1676 gh	0.26 cde	52 a		0.272234
C						2872 ab	0.34 a	35 a		0.349736	3000 a	0.32 ab	36 a		0.337003	2662 abc	0.31 ab	37 a		0.303625
D						3009 a	0.33 ab	37 a		0.346916	2398 bcd	0.32 ab	35 a		0.321104	2888 ab	0.32 ab	39 a		0.322324
E						1477 h	0.28 bcde	49 a		0.280258	1847 efgh	0.28 bcde	49 a		0.276635	2180 cdef	0.29 abcd	41 a		0.302915
F						1885 efgh	0.29 abcd	40 a		0.394677	1807 fgh	0.28 bcde	46 a		0.286359	1875 efgh	0.31 ab	43 a		0.315164
G	2245 bcde	0.34 ab	54 abc	100 a	0.335343	1795 defg	0.31 cdef	57 abc	100 a	0.310414	2028 cdef	0.33 abcde	54 abc	100 a	0.308717	1468 g	0.28 ef	72 a	100 a	0.275268
H						2042 efghijk	0.31 cdef	54 abc		0.32853	2350 bc	0.34 ab	39 bc		0.373862	2298 cdef	0.35 abcd	44 bc		0.334436
I						2384 bc	0.37 ab	45 bc		0.321032	1801 defg	0.33 abcde	40 bc		0.278107	2691 ab	0.19 g	42 bc		0.332865
O						2954 a	0.38 a	33 c		0.393104	2635 ab	0.36 abc	39 bc		0.366107	1956 cdefg	0.31 cdef	54 abc		0.321963
P						1903 cdefg	0.31 cdef	49 abc		0.319133	1766 efg	0.30 def	62 ab		0.300856	1580 fg	0.26 f	63 ab		0.27863
	75 mM NaCl
PH	No Biostimulant					0.001 µl/ml					0.01 µl/ml					0.1 µl/ml
	Final Area (pxl)	RGR (pxl pxl-1 day-1)	CV (%)	Survival (%)	Slope	Final Area (pxl)	RGR (pxl pxl-1 day-1)	CV (%)	Survival (%)	Slope	Final Area (pxl)	RGR (pxl pxl-1 day-1)	CV (%)	Survival (%)	Slope	Final Area (pxl)	RGR (pxl pxl-1 day-1)	CV (%)	Survival (%)	Slope
A	1181 efgh	0.18 bcde	55 a	100 a	106.38	1292 def	0.21 abcd	54 a	96 b	136.894	899 hij	0.18 cde	43 a	97 ab	97.5694	863 ijk	0.20 bcde	47 a	98 ab	95.9954
B						1235 defg	0.19 bcde	45 a	99 ab	136.894	978 ghij	0.21 bcde	46 a	99 ab	113.639	1149 fghi	0.20 bcde	43 a	100 a	130.644
C						2014 a	0.25 a	39 a	100 a	269.069	1754 abc	0.22 abc	46 a	99 ab	210.676	1870 a	0.21 ab	44 a	100 a	204.718
D						1513 bcd	0.21 abcd	48 a	99 ab	167.218	1471 cde	0.20 abcd	55 a	100 a	155.134	1822 ab	0.26 a	51 a	99 ab	245.569
E						570 k	0.13 f	48 a	99 ab	51.537	760 jk	0.15 ef	36 a	100 a	78.1019	1017 fghij	0.18 cde	41 a	98 ab	109.028
F						883 hij	0.17 cde	46 a	100 a	89.3194	914 hij	0.17 de	46 a	100 a	96.8565	1015 fghij	0.18 cde	44 a	100 a	101.032
G	1242 abcd	0.26 ab	53 a	100 a	108.868	1038 abcd	0.25 ab	56 a	96 a	101.319	1242 abcd	0.27 a	46 a	100 a	115.986	1063 cd	0.22 abc	52 a	98 a	91.875
H						1023 cd	0.21 bcd	49 a	99 a	98.5796	1343 abc	0.26 a	53 a	99 a	140.218	1457 ab	0.27 a	51 a	99 a	155.357
I						1092 cd	0.17 d	60 a	96 a	86.7219	936 d	0.18 cd	45 a	98 a	83.3417	1119 cd	0.18 d	43 a	99 a	92.8503
O						1528 a	0.25 ab	51 a	99 a	168.627	1302 abc	0.24 ab	59 a	100 a	124.043	1528 a	0.26 a	50 a	100 a	162.955
P						1144 bcd	0.24 ab	60 a	97 a	115.668	1177 abcd	0.23 abc	60 a	99 a	119.173	1106 cd	0.22 ab	54 a	95 a	115.629
	150 mM NaCl
PH	No Biostimulant					0.001 µl/ml					0.01 µl/ml					0.1 µl/ml
	Final Area (pxl)	RGR (pxl pxl-1 day-1)	CV (%)	Survival (%)	Slope	Final Area (pxl)	RGR (pxl pxl-1 day-1)	CV (%)	Survival (%)	Slope	Final Area (pxl)	RGR (pxl pxl-1 day-1)	CV (%)	Survival (%)	Slope	Final Area (pxl)	RGR (pxl pxl-1 day-1)	CV (%)	Survival (%)	Slope
A	815 abc	0.08 abcde	68 abc	88 abcd	52.25	745 bcd	0.11 abc	66 abc	90 abcd	60.9444	559 defg	0.08 abcde	63 abc	93 abcd	29.1204	486 fgh	0.11 abcd	80 a	82 abcd	60.6481
B						672 cdef	0.08 abcde	64 abc	93 abcd	73.8148	533 efgh	0.06 bcde	62 abc	93 abcd	68.287	672 cdef	0.11 abc	47 c	95 abc	8.38426
C						718 bcde	0.09 abcde	48 c	98 ab	61.7176	881 ab	0.06 bcde	54 bc	93 abcd	73.8148	854 abc	0.10 abcde	46 c	93 abcd	68.287
D						897 ab	0.12 ab	44 c	98 ab	82.5787	841 abc	0.14 a	57 abc	93 abc	89.537	983 a	0.14 a	46 c	97 ab	87.9815
E						277 i	0.03 e	82 a	76 d	2.02778	353 hi	0.03 e	76 ab	80 cd	4.28241	456 ghi	0.05 cde	69 abc	80 cd	24.3796
F						369 ghi	0.04 de	74 ab	89 bcd	8.90741	409 ghi	0.09 abcde	51 bc	94 abc	20.1991	439 ghi	0.05 cde	64 abc	90 abcd	24.8148
G	556 a	0.13 abc	42 efghi	94 ab	46.4861	547 a	0.14 ab	40 ab	88 b	49.4514	503 a	0.12 bcd	51 ab	98 a	38.9375	502 fghij	0.12 bcd	49 ab	95 ab	32.8819
H						534 a	0.09 cd	53 ab	88 b	37.9402	564 a	0.15 ab	35 ab	98 a	51.506	568 defgh	0.14 ab	41 ab	95 ab	37.2216
I						587 a	0.11 bcd	43 ab	96 ab	46.5357	535 a	0.09 d	52 ab	90 ab	44.9116	577 defgh	0.10 bcd	52 ab	93 ab	46.4852
O						580 a	0.12 bcd	33 ab	98 a	46.9899	580 a	0.14 ab	35 ab	98 a	52.9915	646 cdefg	0.14 ab	21 ab	99 a	32.6964
P						573 a	0.17 a	67 a	94 ab	63.554	501 a	0.12 bcd	49 ab	93 ab	36.3111	500 fghij	0.12 bcd	36 ab	96 ab	28.8556
