# Supplementary material for: Seed Priming With Protein Hydrolysates Improves Arabidopsis Growth and Stress Tolerance to Abiotic Stresses
Source: Front Plant Sci. 2021 Jun 8;12:626301. doi: 10.3389/fpls.2021.626301 (PMC8218911; doi:10.3389/fpls.2021.626301)
Supplement: Supplementary Table 3 — Fluorescence-related parameters. Values of the maximum quantum yield of PSII photochemistry in the dark-adapted state (Fv/Fm), the maximum quantum efficiency in light-adapted state (Fv′/Fm′), the steady-state non-photochemical quenching (NPQ) and the steady-state operating efficiency of PSII in the light (ΦPSII) in the last day of the trial of the experiment. The values displayed correspond to plantlets treated with all the 11 PHs, in the 3 concentrations (0.001, 0.01, and 0.1 ml/ml), in non-saline (A), 75 (B), and 150 mM NaCl conditions (C). Different letters are used to indicate the significant differences between the treatments (different PH’s and control treatment) using post hoc Tukey’s test (p < 0.05). [file Table_3.XLSX]

## Sheet: Suppl.Table S3
	Control
PH	No Biostimulant				0.001 mM				0.01 mM				0.1 mM
	Fv/Fm	F'v/F'm	ΦPSII	NPQ	Fv/Fm	F'v/F'm	ΦPSII	NPQ	Fv/Fm	F'v/F'm	ΦPSII	NPQ	Fv/Fm	F'v/F'm	ΦPSII	NPQ
A	0.82 a	0.76 a	0.52 a	0.42 a	0.81 a	0.76 a	0.53 a	0.37 a	0.82 a	0.77 a	0.53 a	0.37 a	0.81 a	0.76 a	0.56 a	0.29 a
B					0.81 a	0.77 a	0.52 a	0.3 a	0.82 a	0.76 a	0.53 a	0.38 a	0.82 a	0.77 a	0.51 a	0.4 a
C					0.82 a	0.77 a	0.51 a	0.37 a	0.81 a	0.73 a	0.49 a	0.53 a	0.82 a	0.76 a	0.51 a	0.43 a
D					0.82 a	0.78 a	0.54 a	0.31 a	0.82 a	0.78 a	0.56 a	0.31 a	0.82 a	0.77 a	0.51 a	0.34 a
E					0.82 a	0.77 a	0.53 a	0.38 a	0.83 a	0.77 a	0.51 a	0.40 a	0.82 a	0.75 a	0.5 a	0.46 a
F					0.82 a	0.76 a	0.52 a	0.43 a	0.82 a	0.76 a	0.52 a	0.42 a	0.79 a	0.77 a	0.57 a	0.35 a
G	0.82 a	0.77 a	0.51 a	0.39 a	0.82 a	0.78 a	0.52 a	0.37 a	0.82 a	0.78 a	0.51 a	0.34 a	0.83 a	0.77 a	0.51 a	0.42 a
H					0.82 a	0.77 a	0.51 a	0.36 a	0.82 a	0.78 a	0.52 a	0.32 a	0.82 a	0.76 a	0.50 a	0.40 a
I					0.83 a	0.79 a	0.52 a	0.39 a	0.83 a	0.79 a	0.52 a	0.30 a	0.83 a	0.79 a	0.52 a	0.30 a
O					0.83 a	0.78 a	0.51 a	0.38 a	0.82 a	0.77 a	0.51 a	0.48 a	0.83 a	0.77 a	0.51 a	0.45 a
P					0.82 a	0.77 a	0.51 a	0.35 a	0.82 a	0.78 a	0.51 a	0.33 a	0.83 a	0.77 a	0.51 a	0.42 a
	75 mM NaCl
PH	No Biostimulant				0.001 mM				0.01 mM				0.1 mM
	Fv/Fm	F'v/F'm	ΦPSII	NPQ	Fv/Fm	F'v/F'm	ΦPSII	NPQ	Fv/Fm	F'v/F'm	ΦPSII	NPQ	Fv/Fm	F'v/F'm	ΦPSII	NPQ
A	0.8 ab	0.74 a	0.54 a	0.39 a	0.80 ab	0.74 a	0.53 a	0.38 a	0.80 ab	0.74 a	0.50 a	0.43 a	0.8 ab	0.74 a	0.52 a	0.46 a
B					0.75 b	0.72 a	0.48 a	0.51 a	0.81 ab	0.74 a	0.52 a	0.48 a	0.82 a	0.75 a	0.48 a	0.60 a
C					0.81 ab	0.74 a	0.50 a	0.47 a	0.78 ab	0.73 a	0.50 a	0.41 a	0.81 ab	0.74 a	0.47 a	0.44 a
D					0.81 ab	0.74 a	0.51 a	0.48 a	0.81 ab	0.74 a	0.51 a	0.51 a	0.81 ab	0.73 a	0.50 a	0.52 a
E					0.82 a	0.74 a	0.49 a	0.54 a	0.80 ab	0.74 a	0.49 a	0.42 a	0.82 a	0.75 a	0.50 a	0.52 a
F					0.80 ab	0.75 a	0.53 a	0.41 a	0.81 ab	0.75 a	0.52 a	0.43 a	0.82 a	0.76 a	0.48 a	0.51 a
G	0.82 a	0.77 a	0.51 a	0.42 a	0.81 a	0.75 a	0.49 a	0.45 a	0.81 a	0.75 a	0.49 a	0.49 a	0.81 a	0.76 a	0.51 a	0.36 a
H					0.80 ab	0.76 a	0.51 a	0.31 a	0.82 a	0.74 a	0.47 a	0.67 a	0.82 a	0.76 a	0.50 a	0.42 a
I					0.82 a	0.76 a	0.52 a	0.41 a	0.82 a	0.77 a	0.51 a	0.41 a	0.82 a	0.76 a	0.50 a	0.51 a
O					0.81 a	0.72 a	0.52 a	0.36 a	0.82 a	0.77 a	0.52 a	0.33 a	0.83 a	0.75 a	0.49 a	0.59 a
P					0.80 ab	0.75 a	0.49 a	0.38 a	0.81 a	0.74 a	0.49 a	0.42 a	0.81 a	0.73 a	0.48 a	0.54 a
	150 mM NaCl
PH	No Biostimulant				0.001 mM				0.01 mM				0.1 mM
	Fv/Fm	F'v/F'm	ΦPSII	NPQ	Fv/Fm	F'v/F'm	ΦPSII	NPQ	Fv/Fm	F'v/F'm	ΦPSII	NPQ	Fv/Fm	F'v/F'm	ΦPSII	NPQ
A	0.79 a	0.72 a	0.50 a	0.48 a	0.78 a	0.72 a	0.54 a	0.39 a	0.78 a	0.7 a	0.51 a	0.49 a	0.78 a	0.70 a	0.48 a	0.55 a
B					0.78 a	0.70 a	0.49 a	0.56 a	0.78 a	0.71 a	0.50 a	0.52 a	0.79 a	0.71 a	0.50 a	0.48 a
C					0.78 a	0.72 a	0.49 a	0.39 a	0.76 a	0.69 a	0.50 a	0.42 a	0.77 a	0.72 a	0.49 a	0.32 a
D					0.78 a	0.72 a	0.52 a	0.41 a	0.77 a	0.71 a	0.55 a	0.42 a	0.78 a	0.71 a	0.49 a	0.46 a
E					0.79 a	0.73 a	0.50 a	0.35 a	0.78 a	0.71 a	0.49 a	0.49 a	0.79 a	0.71 a	0.50 a	0.55 a
F					0.78 a	0.72 a	0.51 a	0.43 a	0.73 a	0.71 a	0.50 a	0.45 a	0.79 a	0.71 a	0.51 a	0.55 a
G	0.79 b	0.74 a	0.54 a	0.32 a	0.78 b	0.72 a	0.50 a	0.40 a	0.78 b	0.72 a	0.51 a	0.40 a	0.78 b	0.71 a	0.50 a	0.41 a
H					0.78 b	0.73 a	0.52 a	0.37 a	0.79 b	0.73 a	0.52 a	0.35 a	0.78 b	0.72 a	0.50 a	0.42 a
I					0.78 b	0.74 a	0.53 a	0.27 a	0.78 b	0.73 a	0.51 a	0.36 a	0.79 b	0.74 a	0.53 a	0.46 a
O					0.81 a	0.75 a	0.51 a	0.40 a	0.78 b	0.72 a	0.50 a	0.37 a	0.78 b	0.73 a	0.52 a	0.34 a
P					-	-	-	-	-	-	-	-	-	-	-	-
