# Supplementary material for: Seed Priming With Protein Hydrolysates Improves Arabidopsis Growth and Stress Tolerance to Abiotic Stresses
Source: Front Plant Sci. 2021 Jun 8;12:626301. doi: 10.3389/fpls.2021.626301 (PMC8218911; doi:10.3389/fpls.2021.626301)
Supplement: Supplementary Table 4 — Whole list of metabolites annotated through untargeted metabolomics in plants, either treated or not with the biostimulants, at different salinity levels. Metabolites are reported with individual abundances, PlantCyc annotation, composite mass spectrum (mass-abundance combinations) and retention time. [file Table_4.XLSX]

## Sheet: Dataset
	150mM NaCl
	C																								D																								CTR
	0,001 µl/ml								0,01 µl/ml								0,1 µl/ml								0,001 µl/ml								0,01 µl/ml								0,1 µl/ml								-
Compound Name	Arab_99-r001_1	Arab_99-r002_1	Arab_100-r001_1	Arab_100-r002_1	Arab_101-r001_1	Arab_101-r002_1	Arab_102-r001_1	Arab_102-r002_1	Arab_110-r001	Arab_110-r002	Arab_111-r001	Arab_111-r002	Arab_112-r001	Arab_112-r002	Arab_113-r001	Arab_113-r002	Arab_122-r001	Arab_122-r002	Arab_123-r001	Arab_123-r002	Arab_124-r001	Arab_124-r002	Arab_125-r001	Arab_125-r002	Arab_134-r001	Arab_134-r002	Arab_135-r001	Arab_135-r002	Arab_136-r001	Arab_136-r002	Arab_137-r001	Arab_137-r002	Arab_146-r001	Arab_146-r002	Arab_147-r001	Arab_147-r002	Arab_148-r001	Arab_148-r002	Arab_149-r001	Arab_149-r002	Arab_158-r001	Arab_158-r002	Arab_159-r001	Arab_159-r002	Arab_160-r001	Arab_160-r002	Arab_161-r001	Arab_161-r002	Arab_10-r001
ferric biliverdine-IX &alpha;	556831	582023	1	467757	487543	484980	658708	670295	993408	1015992	1	554648	1	1	237454	253862	186306	183310	983186	1017642	209957	208144	141400	163704	640561	668685	1	640540	560667	543701	442036	457445	291868	291822	460293	495330	459891	458569	518481	1	519254	523158	401975	408847	428428	414476	496141	399710	1513889
3-phenylpropionaldoxime	130564	90291	437997	428778	1	131512	114145	1	92366	1	367523	394357	460188	386703	1	1	547026	537560	1	472561	672374	671709	872667	854395	1	1	1	1	1	1	1	1	1	1	664120	638082	1	1	1	1	1	1	982857	486627	660720	1	1	166172	3284599
4-amino-2-methyl-5-(phosphooxymethyl)pyrimidine	991539	1037661	694169	709060	671230	686615	1338883	1321407	1493433	1471121	546618	552246	536072	527927	1006768	1016871	980384	963053	1448561	1445439	923402	1	611541	609304	1	1	558751	566643	633484	615338	1	1	1	1	1	1	1	1	1	1	1	1	1	1	1	1	624524	637317	4626922
vomilenine	7387416	7496498	9777690	9771444	138878	142720	11475414	146089	120288	8721776	129650	140349	123827	115292	239119	268826	150636	1	1	1	1	1	218613	147807	1	140651	1	102891	117795	109900	3759739	3707653	14089303	14193312	1	1	18439752	18584572	111399	113372	198702	196876	233067	194686	222765	226537	195524	171319	273781
(<i>22R,23R</i>)-28-homobrassinolide 22-sulfate	635518	656436	789289	817201	728373	738180	558828	566520	561452	548798	751137	739511	759804	746567	676956	689313	588024	598016	1520936	1491285	582083	587493	523147	522624	710559	728140	680521	692523	704249	700278	600633	608333	556358	563082	566262	560897	825295	829733	1089822	1099654	768107	763051	1099594	1093171	551747	538592	483816	475742	1918594
(4<i>S</i>)-2,3-dehydro-leucocyanidin	686411	719376	760599	335151	321735	315603	505405	507337	428609	1026028	942399	956936	392427	914872	561656	556425	402803	389900	302297	977032	407517	406528	405663	401369	455562	468362	1152298	485968	381919	897017	278548	280112	263893	262244	689142	706829	340323	340193	386471	375906	1	1	1	1	586169	250842	1	301053	461936
(4<i>S</i>)-2,3-dehydroleucopelargonidin	686693	719734	344511	337091	641714	652073	506333	507337	995158	1026303	942399	956936	393909	390248	1536014	556763	1	1097508	961276	977306	1139211	406902	1129526	1079290	455562	1170500	473970	486300	891239	897809	642793	622023	264704	262547	689414	342078	341744	340193	386743	376202	887634	888655	685063	680067	586542	589082	314302	301412	451304
(<i>22R,23R</i>)-28-homocastasterone	2797601	2730727	3205758	3148343	3616484	3675999	2982197	2864950	2186519	2201894	3032220	2898405	2910604	2818422	2816211	2889162	2226929	2209562	2054373	2044208	2941915	2859434	2986389	3129777	2630158	2639815	2546903	2550952	2966252	2968518	1941538	1937251	2839546	2929718	3171574	3191629	3101095	3098720	2057861	2031770	2300723	2230920	3156705	3137360	2568913	2559124	2371127	2386518	450498
(-)-jasmonoyl-1-aminocyclopropane-1 carboxylate	1	1	243086	252980	325409	319581	427776	209581	144740	121785	256385	257325	288859	237060	513014	160422	223561	212895	1	1	129492	146659	244566	236710	256488	242556	161580	163773	201074	204593	1	1	130832	304417	391091	320105	391437	475865	262245	305581	296284	304123	218497	219527	226417	211075	231952	284631	2690198
(<i>22R,23R</i>)-28-homocastasterone 22-O-sulfate	465815	504495	772943	764565	661063	681034	646927	731064	481117	458331	672578	672822	658497	666912	888232	890392	718555	712511	529426	524211	593689	618398	672489	696873	243174	255278	233858	228241	241090	236113	1	1	1	1	1	177487	285340	283531	397552	386668	263498	257239	390804	394298	1	1	1	1	267009
L-dopa	4078258	4106665	3259295	5861659	148706	143327	5328235	5205477	5934530	6026400	6006029	6038091	3267217	5799365	6937150	6740290	5796597	5683662	4806857	199170	4478209	4470398	5993196	5875954	3048018	3286314	2662655	4448298	4981666	4877243	2493984	2452889	5375185	5337465	6752324	6663156	8028780	8099411	5004214	5038068	6983102	7142434	3663717	3594580	4328697	4494323	5836457	5761557	183701
(<i>22R,23R</i>)-28-homobrassinolide	94965	99828	266953	277985	236650	235998	235892	220536	638745	645643	192169	224514	200268	220681	384998	363910	87021	179955	141443	101106	236926	227003	269898	243293	210618	202035	1	197447	245800	233853	127232	126023	516336	459627	1129219	267140	256455	268893	125813	137806	163300	161175	247402	269468	198633	189485	168431	155207	6005627
&alpha;-hydroxyheme	977756	1	1	1	1	1	546270	569292	739383	739636	1	1	1	1	310891	307774	1	1	1316877	718445	1	798414	825710	828322	246269	250123	394089	393210	298271	312017	123039	129034	142299	137611	260146	272395	201641	207395	1231408	1250978	1339906	1366812	118893	130634	182583	179226	263470	258544	1441008
hydroxy-&beta;-zeacarotene	9838773	10037870	12147901	12359588	1	526738	10998084	11007172	7520544	203231	10447187	384117	10516132	10195426	11884529	11941538	8678559	8713425	7324973	7217023	10850694	10765052	11968131	11995892	147836	157675	175806	173098	130965	126118	1	1	132147	142501	204244	215474	169024	158671	178007	174471	146341	141189	105134	116986	157012	154358	156612	152381	2880397
decylglucoside	1	1	1	1	1	1	1	1	1	1	1	1	1	1	1	1	1	1	1	1	1	1	1	1	1	1	1	1	1	1	1	1	1	1	1	1	1	1	1	1	1	1	1	1	1	1	1	1	1718299
9'-<i>cis</i>-neoxanthin	1728043	1787004	2213275	2257672	2653193	2609481	544836	2406689	1530153	1	2064881	2106053	2547447	2049635	3892402	3931540	2551478	2560099	1994967	1590854	2221221	2226045	2250244	2914848	1	1	1	1	1	1	1	1	1	1	1	9984327	1	1	6252818	6024222	6786493	6727809	1	1	338478	7556804	1	1	13458925
dihydropinosylvin	3585697	3615295	256773	261014	4286728	4206621	1	1	1	1	1	3770510	3869864	3837793	1	1	1	1	1	1	1	4641184	1	1	1	3525106	1	3141538	2932354	1	2649361	3949910	367112	3459709	275212	262995	185506	199398	1	3011193	1	1	1	1	1	1	1	1	5562265
raphanusamate	1	72076	74234	72277	90270	77316	1	72355	1	1	72105	80490	79847	87199	83382	85436	82462	78878	82906	77713	80072	70604	71958	1	1	1	1	1	1	1	1	1	1	1	1	1	1	1	1	1	1	1	1	1	1	1	1	1	1
acenaphthenequinone	2501014	2608881	1570981	1616012	1684407	1639508	4583228	4472496	3377703	3506302	1028603	1076366	1063166	1076478	3940699	4177594	1688554	1698683	2581860	2552530	1004527	1042985	2222282	2188446	955799	938457	1408270	1376747	715133	709212	1	1	817959	821122	526705	535121	760649	763614	944850	986743	885624	865018	861688	843481	1	602986	1596835	1594708	1
verdoheme	327955	345950	348519	363410	977548	960273	703289	1	1202819	483455	431687	453186	437555	421741	592382	605052	519785	528818	473314	484566	554691	558322	529964	517157	529266	546493	521712	530404	418476	435470	888794	933261	585376	147718	902048	952618	930494	927047	372616	361127	380045	386596	653310	685111	794446	783405	856272	804597	1232965
methyl gibberellin A<sub>4</sub>	208227	209730	224455	231749	232454	225216	159801	171767	1	1	265601	269566	268253	272306	386057	379470	248702	238869	159617	151534	151845	152709	143510	145306	1	1	1	1	1	1	1	1	121735	122799	251860	254905	1	1	1	1	1	1	1	1	1	1	1	1	390407
methyl gibberellin A<sub>20</sub>	208227	209730	224455	231749	232454	225216	159801	171767	1	1	265601	269566	268253	272306	386057	379470	248702	238869	159617	151534	151845	152709	143510	145306	1	1	1	1	1	1	1	1	121735	122799	251860	254905	1	1	1	1	1	1	1	1	1	1	1	1	390407
17-O-deacetylvindoline	816534	860298	1419518	1435238	1035985	1020609	983267	979889	861930	920071	1428649	1516766	1406640	1423922	1992217	1914872	1021338	993325	518753	485368	588393	590460	851291	846518	632391	647720	10032077	636818	680709	592495	8289200	8317938	702427	19605648	22313848	754803	728955	719528	643116	625023	587177	598630	690372	701920	644282	630542	613799	617028	18582782
24-epicathasterone-22-O-sulfate	1	1	1	1	1	1	522481	501292	719811	94928	1	1	1	1	1172074	1175731	1	1	126763	130595	1	1	1	1	1	1	1	1	1	1	1	1	88979	1	106601	104671	118430	113100	1	1	1	1	1	1	1	1	1	1	241347
(<i>S</i>)-usnate	1	1	1	1	1	1	1	1	139551	140374	1	1	1	1	1144752	1164488	1	1	1	499220	1	237514	260593	242658	2190162	2165931	1	1	1985176	1991583	1284978	1270923	849363	841917	1763182	1758682	1394395	1420341	1401020	1512560	303576	1503470	1	1	1347002	329635	1	1	185454
gibberellin A<sub>15</sub> (closed lactone form)	921020	950524	1245793	1273362	1801333	1784608	1501695	1498923	1147546	1146503	1545948	1531482	1466874	1499810	2290781	2276130	1142126	1135108	825858	827259	713472	706754	1152353	1142746	1385925	1374343	1236303	1243193	1461339	1457818	475947	463610	1840401	1859690	1788349	1816090	2439167	2474479	1865701	1899769	1856164	1871039	1564477	1553218	1659092	1650416	1760683	1711614	446678
3-hydroxy-&epsilon;,&epsilon;-carotene	3267699	3308857	4226362	4212179	4728871	4750782	3699420	3726663	2441681	2323815	3301160	3316848	3406462	3246120	3978065	4043062	2663302	2676136	2239293	2257927	3582748	3623499	3932031	3902244	1	1	1	1	1	1	1	1	1	1	1	1	1	1	1	1	1	1	1	1	1	1	1	1	11023229
(<i>E</i>)-5-(methylsulfanyl)pentanal oxime	9977598	9961343	9308210	9855786	11526669	12344076	12728318	12616600	13343099	13116469	13918753	14595078	13076013	12640758	6271507	9507136	7742500	1835129	5471899	1210689	5718601	5690529	5273201	5280581	10259671	10748473	9782084	9770940	14590490	13700093	6259993	6519547	11728775	10677380	7326435	11359114	16563742	16483524	7096633	12558847	8750759	8684648	5868888	6019185	6755109	6857742	8801063	9044663	1
gibberellin A<sub>7</sub>	608970	615005	589145	596263	529781	526161	927883	921321	1	433408	1103811	1076678	1135891	1127437	1	501309	1193880	1178528	713534	712059	1265137	1279199	1472636	1428022	1476323	1463314	578584	1163682	1498869	1482608	887027	878608	1594014	1598452	436234	875467	3228688	676384	900089	902044	2153039	2162022	1341831	1360738	936230	2609921	2248836	416663	1530591
gibberellin A<sub>37</sub> (closed lactone form)	1427857	1477457	1511552	1518576	1652789	1641481	1206599	1200929	1	1	1	1	1710315	1740703	2475051	2466052	1647110	1624443	1066402	1053925	1029505	1043332	963623	945428	1	1	1	1	1	1	1	1	121735	122799	251860	254905	1	1	1	1	1	1	1	1	1	1	1	1	2626251
coumarinate	100629	103191	91733	92641	84845	85778	81094	83939	95451	97603	85212	86555	81333	76879	88355	98773	115348	112542	97774	98170	163708	159947	170533	123299	78490	78890	88538	96047	84362	91091	1	1	1	1	1	77622	1	1	1	1	80129	87637	76210	1	81094	91112	86975	90430	1
<i>cis</i>-coumarinic acid-&beta;-<i>D</i>-glucoside	4544451	4580481	6336821	6365544	6308966	6287630	1	6225574	1	1	6137394	6134064	6047662	6059672	1	8687826	5647679	5672781	4392306	4261826	5670339	5614202	5834319	5716333	1	1	1	1	1	1	1	1	1	1	1	1	1	1	1	1	1	1	1	1	1	1	1	1	5311702
lactucaxanthin	1197459	1243440	1744423	1783377	2611368	2608064	1	1	1	1	1	1	2078849	1	1367661	1406490	1	1	1	1	1582318	1564026	1851330	1906304	3472787	3521881	3164668	3193373	3802462	3754727	2390084	2353883	3578134	1	1	4320733	1	1	2565371	2542312	3046586	3060804	1	1	3444454	3440395	3078865	3078172	673397
15-<i>cis</i>-phytoene	1	1	1	1	1	1	1	1	1	1	1	1	1	1	1	1	1	1	1	1	1	1	1	1	1	1	1	1	1	1	1	1	1	1	1	1	1	1	1	1	1	1	1	1	1	1	1	1	1946270
4-coumaroyl-3',4'-dihydroxyphenyllactate	171861	179483	183006	188449	129936	126864	112138	126208	179174	180614	200342	209073	199642	197944	257476	253235	264420	267546	199349	196763	286680	284227	267198	241896	265749	259646	253606	271516	247479	238867	145645	137571	1	1	215245	213924	170158	173435	178833	188729	202316	210497	234814	236216	231971	229251	224637	214871	340405
4-amino-4-deoxychorismate	498420	493917	1860658	1880978	1213827	1211986	234086	207932	1	333925	2125003	2097598	2080339	2096424	698789	731245	761293	752689	1268097	581420	2275217	2314553	2866723	843937	2176722	2135000	2060513	2096753	2298013	2299865	503487	495126	1253612	1237202	2793509	2827643	1898416	1896187	231501	1641771	2094725	2098865	347374	3017568	2533623	2457470	2738970	2720454	182679
<i>N</i>-benzoyl-L-glutamate	4427402	4508020	6855361	6850552	6062829	6087791	5890904	5871537	4234714	4138792	5668371	5702987	5508784	5551784	7128797	7155428	5860235	5853719	4462844	4443439	5134647	5108577	5842049	5918986	5116127	5128756	4385585	4347783	4515660	4531535	3347697	3321162	8374337	8437100	9736723	9645913	6318921	6237983	4653047	4612487	5238132	5282336	5221642	5301305	5715586	5467120	4881038	4766321	2831004
<i>N</i>-(4-hydroxybenzoyl)-L-glutamate	125608	122730	648863	684514	637154	641619	398464	102691	101096	539701	541560	530905	538176	515708	561356	576653	382008	538856	326770	327744	196436	200578	202022	458659	389423	363611	406048	173314	442609	431543	101328	101891	186733	183335	398680	387736	262323	254232	320046	237625	434212	141348	112280	103626	140894	131569	144330	152989	290353
3-hydroxycinnamate	100629	103191	91733	92641	84845	85778	81094	83939	95451	97603	85212	86555	81333	76879	88355	98773	115348	112542	97774	98170	163708	159947	170533	123299	78490	78890	88538	96047	84362	91091	1	1	1	1	1	77622	1	1	1	1	80129	87637	76210	1	81094	91112	86975	90430	1
<i>N</i>-vanillate-L-glutamate	347047	386932	302345	294829	419299	409626	566746	549999	405191	397570	269420	274800	274562	270365	617339	643247	321385	309643	327265	326347	1	1	351079	351230	263811	174697	279390	311792	278113	275114	406399	406305	405553	393750	310703	309317	423476	436596	396622	400251	231898	269947	228915	222954	245327	234816	346138	353367	422362
methoxydihydrosorgoleone	9951781	9533908	15189411	15549882	13566144	13326603	12852117	12924047	9227697	9117794	12439880	12580138	12391711	12373313	14054469	1	12798271	12791956	9885862	9885859	11466332	11556309	12706098	12530162	1	1	1	1	1	1	1	1	1	1	1	1	1	1	1	1	1	1	1	1	1	1	1	1	755165
&beta;-D-xylopyranose	176689	142886	117036	501530	353731	412345	244106	613630	100971	716451	109961	718582	219296	518407	804380	693243	1200113	1155576	101466	960092	1160004	1136841	967341	886162	701820	644129	668985	105318	761374	752661	664379	1	139276	149165	110460	96541	120017	106704	121113	119300	180107	184901	101454	193660	105670	96954	198771	194269	251748
8-(methylsulfanyl)octyl-glucosinolate	1	1	116956	121944	1	82028	1	1	1	1	137392	142604	132193	137708	163753	147502	89598	86764	1	1	1	1	82577	1	86284	94295	139463	155300	87585	92227	1	1	1	1	1	1	114291	109958	109176	107412	87879	93574	103782	108057	84512	1	124720	113977	1
6,7-dimethyl-8-(1-D-ribityl)lumazine	299532	306914	1	1	1	1	530837	531120	609773	1	1	1	1	1	1	1	1	430017	616175	587324	1	1	225727	223295	1	1	1	1	1	1	1	1	1	1	1	1	1	1	1	1	1	1	1	1	1	1	1	1	909190
dehydroscoulerine	130274	287181	313464	317007	537318	544215	464246	1	370594	372937	523985	519664	518210	513279	566933	578797	325848	308298	250724	215859	169937	182183	292348	284272	421055	413173	1	522338	557753	565782	1	1	1	1	1	90600	830316	836645	757012	768236	351435	351847	308680	311008	272872	273216	344710	324460	529369
&beta;-cryptoxanthin	3267699	3308857	4226362	4212179	4728871	4750782	3699420	3726663	2441681	2323815	3301160	3316848	3406462	3246120	3978065	4043062	2663302	2676136	2239293	2257927	3582748	3623499	3932031	3902244	1	1	1	1	1	1	1	1	1	1	1	1	1	1	1	1	1	1	1	1	1	1	1	1	11023229
taraxasterol	917417	916279	1126337	1164695	1306923	1344532	1033163	1026593	678641	646347	860101	870170	904939	866527	992817	1064437	701255	707346	631132	617665	977536	963120	1032072	1061744	1	1	1	1	1	1	1	1	1	1	1	1	1	1	1	1	1	1	1	1	1	1	1	1	463362
&beta;-amyrin	917417	916279	1126337	1164695	1306923	1344532	1033163	1026593	678641	646347	860101	870170	904939	866527	992817	1064437	701255	707346	631132	617665	977536	963120	1032072	1061744	1	1	1	1	1	1	1	1	1	1	1	1	1	1	1	1	1	1	1	1	1	1	1	1	463362
demethylphylloquinone	200038	235112	275867	281375	312240	320615	223971	221099	111164	118063	216986	239940	224944	226426	311568	314918	174148	179322	147772	147933	228144	224275	256792	253285	180752	167141	170466	164034	237846	241160	114528	124268	183676	169125	238509	243464	235370	219372	118405	115274	133995	136194	227739	222091	159826	167118	152276	135250	4846155
16&alpha;, 17-epoxy gibberellin A<sub>12</sub>	208227	209730	224455	231749	232454	225216	159801	171767	1	1	265601	269566	268253	272306	386057	379470	248702	238869	159617	151534	151845	152709	143510	145306	1	1	1	1	1	1	1	1	121735	122799	251860	254905	1	1	1	1	1	1	1	1	1	1	1	1	390407
16&alpha;, 17-epoxy gibberellin A<sub>9</sub>	672902	695125	932095	950571	751704	739580	700688	1	752863	733036	868950	909767	886703	871367	1107929	1134938	912786	892163	757252	755324	795121	800301	971659	932758	956172	964657	2389048	831361	865566	853166	3289969	3247707	10639164	1835594	16486652	2905159	1757475	1825031	1232292	1188623	3740561	1501999	1540949	1517940	1738818	1739671	1343110	1299244	933453
16&alpha;,17-epoxy gibberellin A<sub>4</sub>	1308081	1596229	1871559	1614278	1819667	1751386	1664736	1279616	2079026	2094481	2809240	2843789	2208815	1707204	2716883	2793990	3683029	1519158	3131630	3127384	1074777	1097779	1629393	1778608	710354	1352233	879843	595995	757976	1183800	1	1	1032544	1487626	1306954	1051203	2339013	1347413	1094336	1123652	983663	1023978	983585	923268	1017469	999604	1045135	1030107	675274
diphyllin	349892	363918	264008	267873	327544	325553	497077	496094	512246	505459	291150	288444	276412	286343	766664	750084	282789	277145	252537	243178	174720	175064	152653	147907	274935	274431	363027	374072	270546	263038	347645	343009	212126	202490	204254	204919	236241	238228	263564	278639	248272	252709	1	1	228276	219586	199149	1	1789110
<i>all-trans</i> phytofluene	1	1	1	1	1	1	1	1	1	1	1	1	1	1	1	1	1	1	1	1	1	1	1	1	1	1	1	1	1	1	1	1	1	1	1	1	1	1	1	1	1	1	1	1	1	1	1	1	1
justicidin B	3193337	6023328	4891885	4939051	2051263	8830213	2124837	6427532	1955088	1907772	1918109	3699153	3736297	3703576	5226490	5266683	8876322	8923000	5966386	5894622	5713351	5809027	5301988	5279979	6093411	6051879	2186876	7215881	2399166	5714664	9620339	2727154	2139106	2157826	2270239	2264889	3054089	3069660	7791676	3112806	8003084	7916875	3612596	3551161	7759729	7712385	6949073	6767547	3641989
syringetin	1	179959	1	1	1	1	1	372485	315657	1	1	1	1	125631	355014	1	272529	269728	1	1	1	241425	1	1	1	1	1	1	1	1	1	1	1	1	1	1	1	1	1	1	1	1	1	1	1	1	1	1	649832
lupan-3&beta;,20-diol	327664	337208	414372	7171047	8156340	299311	6625043	6654431	107300	119792	349566	194340	343474	335256	441986	6826376	5106808	5094865	4614808	114827	6658434	6524557	6814001	7117698	1	1	1	1	1	1	1	1	785651	773809	1	118123	1	1	1	1	1	1	345745	348273	1	1	1	1	1664069
(R)-4-hydroxymandelonitrile	400019	371227	227989	246112	261655	275130	296714	332853	119471	112920	124279	202993	195194	156398	925242	155843	800822	828405	434405	423784	846542	1075702	329025	299400	252252	231704	262533	303998	819324	804698	1	1	212254	214488	178665	169490	119965	134495	130600	158836	164752	303180	180327	230312	1	218170	160437	325988	886534
&Psi;-taraxasterol	917417	916279	1126337	1164695	1306923	1344532	1033163	1026593	678641	646347	860101	870170	904939	866527	992817	1064437	701255	707346	631132	617665	977536	963120	1032072	1061744	1	1	1	1	1	1	1	1	1	1	1	1	1	1	1	1	1	1	1	1	1	1	1	1	463362
3,4-dihydroxymandelonitrile &beta;-<i>D</i>-glucoside	1	1	489294	497799	680056	669618	516470	503846	449553	447040	497471	513978	494179	486812	684014	712285	448536	157251	1	1	148864	151127	164173	154071	125746	131159	111759	1	115268	112617	1	1	299903	302279	115450	271786	686097	716673	569034	570747	181857	182657	1	1	192677	441033	145426	144301	180220
linustatin	1070325	1110495	1524257	1552868	1612305	1576456	1090342	1076865	1012627	1030217	1341604	1350878	1300979	1307319	2021604	1974420	1574380	1596057	1001689	996754	1102930	1106431	1624657	1626957	1379837	1384760	1439415	1459778	1543292	1513786	375632	375231	552249	545611	1045960	1088674	1439625	1468361	1414048	1428219	1368597	1358708	1257954	1299851	1255110	1205306	1568046	1503096	2082823
(R)-3,4-dihydroxymandelonitrile	1	1	1	1	1	1	1	1	105160	85762	1	1	1	1	100098	1	1	127585	1	1	1	1	177411	146434	1	1	1	1	1	1	1	1	164071	171441	143809	136686	1	1	1	1	1	1	1	1	1	1	1	1	423729
pterostilbene	1	1	1	161569	1	1	171843	1	1	1	139573	1	130221	1	295431	304829	171561	174494	147053	145089	90476	225550	171311	183785	1	1	1	1	1	1	1	1	1	1	1	1	1	1	1	1	1	1	1	1	1	1	1	1	336037
neolinustatin	296904	306946	321140	335815	484042	1	460933	464505	248024	252899	350147	365150	357484	346511	413631	276426	265873	267296	207517	200189	402894	403395	212045	205146	333256	334706	342921	347347	460420	447116	146176	1	315232	321274	440925	452082	226810	243411	318956	316917	163888	168019	166298	171432	235287	232463	169622	169335	1458007
bis-noryangonin	516959	154443	266074	666479	308610	328714	245301	246695	213776	223083	237891	251642	256595	251927	300641	707352	786643	235983	758875	752581	713121	744248	979818	927636	902819	882539	695381	837259	827136	633142	552202	545456	506984	498640	703557	715894	533955	548511	541079	553148	613397	621543	765922	747572	655724	807491	629848	625979	195375
methyl-2-&alpha;-L-fucopyranosyl-&beta;-D-galactoside	1364334	1384438	1557741	1595631	2176088	2133403	1648991	1625333	1433999	1459234	1649544	1657331	1	1	2077625	1	1382363	1344205	1055842	1061729	952848	957063	1	1	1445196	1438228	1398226	1425290	1654656	1653937	554973	567986	849994	877171	1044980	1075528	1994267	2046179	1628438	1653750	1353575	1357795	1249000	1308545	1296029	1248925	1562721	1466809	2486779
demethylsuberosin	218702	233627	225417	164357	153277	232829	225365	224272	206056	123038	240211	155459	158797	164220	169490	172465	150480	147349	132937	231780	136259	148571	160696	235155	225848	232475	227037	213880	220640	210025	215282	211092	218539	222275	108348	115169	1	216461	207663	225744	229792	222616	229762	225688	230591	1	220883	1	252782
(<i>S</i>)-6-<i>O</i>-methylnorlaudanosoline	917139	2271214	1	1	1743010	2384382	2007796	2236932	1954752	1933564	2523218	1	1	1	1	2384534	1136893	1137173	817432	809861	922397	946189	2098436	2178700	1	1	1	1	1	1	386101	372737	1	1	1	1	2163431	2171040	1	1	1332260	1364347	1328169	1299145	1536061	1514416	1	1500806	2669469
(+)-marmesin	1	1	1	1	1	1	1	1	1	1	1	1	1	1	537699	1	1	1	1	1	1	1	1	1	1	1	1	1	1	1	1	1	881273	865877	792378	716417	1	1	1	1	1	1	1	1	1	1	1	1	193595
ribose-1-arsenate	163576	213461	187532	231696	169914	176383	208332	155318	185091	196655	186353	216050	180753	248482	173689	180550	180141	153317	201754	263740	241043	125500	215333	199708	204821	159861	229677	221926	153737	152131	181758	171784	163882	172636	171034	162297	144368	152785	181733	206003	190171	156722	254708	152477	177323	113376	167423	178283	404846
(+)-dihydrokaempferol	1454316	1474080	994189	989073	1023257	1016424	2347632	2336290	2585102	2617637	779794	785112	770555	779198	4300888	4217404	1792668	1774500	2283494	2279271	1222065	1236560	1483808	1485024	832768	845913	1306435	1300659	942987	940255	641969	634866	590057	595070	826414	831905	736374	729257	645940	645799	894143	882245	1191642	1220720	782916	790422	1386708	1351292	1
dihydrozeatin-9-<i>N</i>-glucoside-<i>O</i>-glucoside	1	1	1	1	1	1	1	1	1	1	1	1	1	1	1	1	1	1	1	1	1	1	1	1	1	1	1	1	1	1	1	1	1	1	1	1	1	1	1	1	1	1	1	1	1	1	1	1	1
<i>trans</i>-zeatin-<i>O</i>-glucoside-7-<i>N</i>-glucoside	1	1	1	1	1	1	1	1	1	1	1	1	1	1	1	1	1	1	1	1	1	1	1	1	1	1	1	1	1	1	1	1	1	1	1	1	1	1	1	1	1	1	1	1	1	1	1	1	1
1,4-&beta;-D-glucan	226945	237480	281482	284289	257133	257540	225435	217416	231150	212158	281806	285093	282286	279237	569029	578309	416200	430577	247657	253046	388482	396071	400498	424278	347317	342244	259995	258374	270620	267283	218816	216277	193451	184937	607265	598535	219902	221097	189314	208166	213369	203597	207169	214382	223700	217461	198573	183372	1646841
3'-deoxyadenosine	3829409	3804955	2269853	2344392	4027216	4071535	9005199	8892376	3244774	3104960	1603646	1487216	1521992	1511729	8510462	8016760	1551299	1561596	2598771	2642382	1660824	1635379	1883971	1893947	1135843	1119148	1852904	1839668	2098508	2063509	290169	287339	1650969	1660296	1215074	1243734	1964121	1986476	2117441	2116894	1434555	1462551	596819	603453	687554	670202	1432115	1391381	1
16, 17-dihydro-16&alpha;, 17-dihydroxy gibberellin A<sub>9</sub>	649883	677536	902705	920255	728062	717685	682288	672954	720997	706422	835916	874796	853229	836522	1057499	1083835	875412	855237	731098	727307	760698	774848	936280	904469	184543	2396402	161280	1	2007461	1	1	1513347	255256	237566	2544887	2062422	1	1	1	738614	1	1328326	2102028	467099	283201	1450208	250179	395768	282695
FAD stem group	129848	134057	179445	186377	189549	195152	144195	153385	1	1	134741	135495	126629	127211	156804	167385	103322	97414	1	1	136355	148670	163331	156883	1	1	1	1	1	1	1	1	1	1	1	1	1	1	1	1	1	1	1	1	1	1	1	1	985225
8-oxo-GTP	2385768	2519170	3081915	3096976	3424778	3318266	2685271	2683252	1709800	1619888	2615499	2684264	2589487	2648784	3468811	3499656	1	1	1957212	1	1	2767429	1	1	1	1	1	1	1	1	1	1	1	1	1	1	1	1	1	1	1	1	1	1	1	1	1	1	9053304
16,17-dihydro-16&alpha;,17-dihydroxy gibberellin A<sub>12</sub>	385552	388782	542374	551335	602140	587126	608853	603291	516240	507986	587998	618610	601250	596764	716365	676199	537493	545376	513856	510072	585521	577624	832799	775590	1	1	1	1	1	1	1	1	1	1	1	1	1	1	1	1	1	1	1	1	1	1	1	1	3997567
L-tetrahomomethionine	5664784	5806226	3552262	3598632	6000527	5986278	11898260	11876878	4858450	4907777	1936710	1972039	1893309	1897189	8495113	8469039	2346941	2323070	4459923	4443820	2687600	2732494	4833107	4767671	1645283	1647879	2398356	2417631	2328853	2295601	505555	508049	2635804	2642348	1366738	1378132	2195696	2211956	2308082	2289825	1775011	1753173	817247	841608	1000692	1014391	2580016	2556606	24017390
columbamine	1	1	183006	188175	301396	126864	1	1	1	1	199136	260331	243947	197944	1	1	291331	1	197973	196763	285596	294353	1	1	1	1	1	1	1	1	1	1	1	438743	1	507091	170158	732733	1	534328	475638	210497	804514	823068	632777	630229	652887	600960	163628
(<i>E</i>)-1-(glutathion-<i>S</i>-yl)-<i>N</i>-hydroxy-&omega;-(methylsulfanyl)heptan-1-imine	3128154	3288788	3355254	3355157	3331598	3387636	3355986	3363824	3267337	3283186	3510891	3522352	3328674	3429463	3811082	3828319	3554487	3560612	3299941	3289171	3495130	3474646	3682898	3625098	1390386	1412144	3038574	1251386	1289614	2999493	707152	696372	1141083	3368333	2013303	2116722	1441207	1458251	1251646	1271056	3134513	1309168	3148524	3156240	3206392	3150321	3114860	2899118	3931703
hispidin	140618	143324	84732	85663	149736	157625	362287	368224	150514	143326	1	1	1	1	277648	278277	1	91292	140553	142521	1	1	1	1	1	1	1	1	1	1	1	1	1	1	1	1	1	1	1	1	1	1	1	1	1	1	1	1	1177124
1-(methylsulfanyl)-7-<i>aci</i>-nitroheptane	1349892	1381236	464431	471269	1391881	1379187	3091430	3083028	1453736	1436091	199541	255672	453158	427828	2435795	2410359	500249	496820	1212601	1194115	392437	389704	1279525	1262231	541150	543480	726228	735336	602106	596862	113312	1	587613	587086	366184	347080	543781	551712	588104	586705	516571	502401	280446	273943	297217	284029	782334	761206	7273264
(<i>E</i>)-1-(glutathion-<i>S</i>-yl)-<i>N</i>-hydroxy-&omega;-(methylsulfanyl)hexan-1-imine	118203	124557	2673702	2720381	2685153	2708879	2650588	2627009	87678	95849	2735984	2918938	2652392	2743392	312595	315670	145450	2784571	101406	103205	123329	120638	2987916	2863822	136237	2676010	91970	99768	110442	110521	2402000	2400436	2749306	2748792	1475778	3053163	2596698	2672819	137587	135550	109552	116659	2688939	115776	122263	2631066	94389	95349	1
1-(methylsulfanyl)-6-<i>aci</i>-nitrohexane	7802626	7887542	5203128	5192661	5537814	5484766	13855461	13935658	10781929	10479747	3416332	3368381	3289808	3328460	12806253	12442586	5134136	5092231	7414174	7420359	2947093	2972731	6659486	6623045	2966475	2986245	4215818	4328983	2263422	2233681	1056956	1	2852019	2862990	1890039	1884490	2715721	2695246	3276611	3345259	2891988	2913956	2776479	2775262	1931765	1884744	5266187	5190236	2064056
lathyrine	688467	598824	740326	775751	947853	987110	908158	854835	731535	741214	905343	1155997	895957	857044	1049707	1042131	779864	773304	597779	461732	773647	811971	943684	837178	783935	800677	723261	748794	784867	792443	251451	264228	760148	998113	1185770	1180455	1038854	1029532	1209822	452043	1173282	1187573	924506	925867	883491	869889	919614	930144	1341683
benzyladenine	1	1	1	1	1	1	1333147	1329226	1	1	1	1	1	1	1363095	1394576	1	1	1	1	1	1	1	1	1	1	1	1	1	1	1	1	1	1	1	1	1	1	1	1	1	1	1	1	1	1	1	1	1473447
2,4-dinitrophenol	227708	333959	693606	230233	238916	667577	888191	235046	115474	277874	466291	356032	328068	1468905	574433	551808	554376	355574	3057354	2704618	136794	109072	1046006	680933	160815	181781	283581	102902	1372898	100513	133662	158395	202386	243759	297755	169703	262130	202174	347010	254980	195609	94457	253893	191907	115649	85820	1248856	557685	1
(<i>E</i>)-1-(L-cysteinylglycin-<i>S</i>-yl)-<i>N</i>-hydroxy-&omega;-(methylsulfanyl)pentan-1-imine	5332764	5419185	3391043	3415353	3729681	3726980	8327350	8322607	9406118	9546934	2703861	2717464	2731219	2756454	12430625	12286585	6785049	6701643	9501815	9487942	5266839	5251873	5787011	5731073	2629526	2646248	3699210	3722259	2935360	2901861	2109535	2097157	2153621	2148156	2570836	2555533	2225380	2251481	1962975	1985889	2832453	2793371	3817586	3897323	2618531	2616224	4067132	3854227	632837
pheophytin b	128627	1	1	1	161476	229504	143050	1	1	1	177185	169153	151624	135482	185261	175010	1	1	349966	109198	1	1	212711	1	161455	1	222598	1	1	1	164664	1	714182	513537	775555	774997	750635	531240	763358	757452	532664	465879	487074	364867	454355	384337	529883	478537	604640
(<i>E</i>)-1-(glutathion-<i>S</i>-yl)-<i>N</i>-hydroxy-&omega;-(methylsulfanyl)pentan-1-imine	3123993	3074913	1310347	1351831	666223	653920	489353	490199	1102095	1978669	1373350	1353505	1333116	1349525	983860	1038499	1400303	749156	344895	1018889	550912	1153930	688184	699407	384188	1367833	1007229	1479196	2161266	3045578	2366116	3086681	1126954	4480398	809475	807506	4250329	1318495	1193875	1186467	736519	727674	1147750	1181061	629725	632660	1289964	800618	1389055
5-dehydro-D-gluconate	579554	1	1	1	1	1	1	185975	1	1	1	167544	1	158213	1	1	1	1	1	1	1	1	1	4271219	1	1	1	1	1	1	1	1	1	1	1	1	1	1	1	1	1	1	1	1	1	1	1	1	3632988
1-(methylsulfanyl)-5-<i>aci</i>-nitropentane	40070936	40208400	28695180	28472722	30210084	29803388	52801264	53659740	43541400	42665288	21219988	21215608	20718256	20369184	50867328	49791000	32704668	32861036	38957456	39126808	24463708	24793556	38532608	37720400	21729764	21984972	25606424	26261808	19815524	19516214	10679920	10868361	21574240	21113796	13269046	12830859	18666536	19383822	20396458	20059548	18765502	19478168	19288654	19580060	14767251	14783583	30288804	29949092	96969856
(<i>E</i>)-1-(L-cysteinylglycin-<i>S</i>-yl)-<i>N</i>-hydroxy-&omega;-(methylsulfanyl)butan-1-imine	237213	227680	1	1	1	213166	104957	1	241847	245872	179079	1	1	1	104209	103023	283595	283557	209505	209321	297567	312640	1	1	1	1	213689	210467	205972	208729	140957	96339	1	1	1	1	113793	1	100018	1	148026	1	152262	1	1	1	1	1	145298
rosmarinate	239160	255892	1	186038	1	264918	247255	261531	291686	281665	237736	235324	249958	235468	1	1	1	1	1	1	1	286605	321510	310991	297250	299764	271437	297722	340144	344648	202438	207726	1	1	206261	177073	262180	266350	1	1	1	1	1	164756	1	192156	240677	1	1
(<i>E</i>)-1-(glutathion-<i>S</i>-yl)-<i>N</i>-hydroxy-&omega;-(methylsulfanyl)butan-1-imine	114290	111337	250231	332205	328698	346936	1	85313	168593	140246	356990	140262	331397	419439	204403	214359	332772	324188	1	1	313991	316845	374194	362976	348379	352262	418239	431565	343061	139214	224788	218565	256209	129240	470858	478625	292972	302455	286288	292117	348331	355185	406722	426059	367319	352747	372969	353009	531848
(R)-3-(3,4-dihydroxyphenyl)lactate	182549	178239	214542	205881	181531	190735	1	1	1	1	227370	233188	1	208802	1	1	1	1	1	1	236402	243832	220680	221732	1	1	1	1	1	1	1	1	1	1	1	1	1	1	1	1	1	1	1	1	1	1	1	1	104336
(3Z)-hex-3-en-1-ol	889476	882961	557801	564392	2429217	2424608	654859	638605	554795	549488	2568605	2587371	2576063	2484628	1200280	1187223	585696	588804	737806	744240	112650	113160	428323	109560	1	1	1	1	1	1	1	1	1	1	1	1	1	1	1	1	1	1	1	1	1	1	1	1	1715263
adipate	714723	760519	824715	3648330	3236845	3259027	3095391	3171137	596358	625439	717454	723730	3049582	3254523	1	4056427	3155041	3224793	2520573	2579038	2803549	2820239	3146498	3216045	2794950	2811092	2434236	2586160	2514480	2467412	1883440	1892395	4437119	4463868	5139269	5144252	3370460	2127226	2535258	2538165	1455330	2855992	2983822	2825300	3033296	3070795	2606544	2609475	1773999
(<i>E</i>)-8-(methylsulfanyl)octanal oxime	121364	122119	284764	286638	385681	376788	278828	286133	328334	337274	343104	346417	325244	336167	557150	590017	354519	367609	263537	262914	212112	220872	376998	365894	1	1	557279	565007	113446	1	158982	155603	3294348	3207350	1567089	1528724	677724	682369	1004056	1081894	259088	639000	211440	202276	350302	344255	306706	310545	4683412
1-18:3-2-16:0-digalactosyldiacylglycerol	960757	175590	95365	485088	723579	787210	702204	721510	1	453823	819481	830243	811628	746015	1082640	1112516	952930	935235	731064	707760	423299	428852	790169	791381	1255038	1303928	862743	875996	767654	766752	408497	406491	937757	918857	912133	915627	704465	743522	768286	794089	652006	649934	658888	701341	583930	584084	616209	615490	740876
thetin	1	1	1	1	1	1	1	1	1	1	864845	1	1	801835	1	1	1	1	1	1	1	1	94454	104447	132924	76088	132207	134386	144440	120278	1	1	120820	318018	1	1	1	1	126981	1	1	1	1	1	1	1	1	1	1
deacetylisoipecoside	580811	604365	296822	305877	246640	236157	2091889	1987003	3240479	3213876	277704	274593	278922	274166	1690822	1708699	281200	270715	1067850	1069629	1	1	253755	244171	176149	169377	382958	389381	338557	351986	1	1	1	1	1	1	164464	161138	279134	290846	314590	310777	1	1	171820	172188	358532	1	1
1-18:2-2-18:2-monogalactosyldiacylglycerol	6929339	7078391	7895004	8139224	12350476	12376374	8219515	8282569	5848849	5963241	13405289	13145285	13331420	13373790	14419416	14695095	10688629	11042774	6894587	6842482	5412298	5351372	8812342	8760812	11403700	12125183	10197529	10925078	9361640	9628893	3261537	3268579	10686950	10948973	14284789	14537360	10436077	11305243	10803768	10993722	10013675	9951358	10107060	1	10807339	10711598	1	11728988	645711
1-16:0-2-18:2-digalactosyldiacylglycerol	1052312	1067575	1299177	1343579	1868867	1937713	150920	146836	549800	569067	1714548	1674278	1752467	1757211	1353825	1388097	1862989	1870450	1298821	1271951	1129290	1106657	1611709	1614866	104733	110108	1	1	1	1	1	1	1	1	1	1	1	1	1	1	1	1	1	1	1	1	1	1	107324
kinetin	2049768	2062124	134188	149775	2774687	2872211	179191	160451	1165900	1429187	1276948	2493243	162299	2327672	2880748	2874832	2029020	221763	917991	1778648	123463	2019928	220743	2202520	176003	2116380	1714764	172904	2024377	2030819	690787	730334	1	1	2894628	2904876	181904	2700740	126335	114327	187451	180467	175109	188437	1	1	139551	141987	1
1-16:0-2-18:3-digalactosyldiacylglycerol	960757	1	1	485088	723579	787210	702204	721510	1	453823	819481	830243	811628	746015	1082640	1112516	952930	935235	731064	707760	423299	428852	790169	791381	1255038	1303928	862743	875996	767654	766752	408497	406491	937757	918857	912133	915627	704465	743522	768286	794089	652006	649934	658888	701341	583930	584084	616209	615490	740876
lipid X	1	1	1	1	1	1	1	1	86957	83924	1	1	1	1	169642	167091	120310	127705	1	1	125460	120172	1	1	1	1	81922	85111	111951	113167	120560	114800	156125	153770	209017	198175	152992	157598	153541	153805	1	1	113452	114071	126757	119447	143320	119102	682391
(propanoyl)adenylate	1005491	999222	1085947	1118519	1127120	1114952	1068565	1087425	1118963	1112404	1143543	1152797	1153935	1158968	1316026	1328794	1268012	1263570	1188529	1198201	1272686	1276561	1387331	1359445	1322998	1347259	1371250	1405968	1286827	1263606	1015683	1007828	696553	703072	1012850	1022968	1053658	1051424	942923	948799	863087	863433	860214	872066	825169	817130	938384	911171	1888986
1-(methylsulfanyl)-4-<i>aci</i>-nitrobutane	358856	371227	227989	246112	274795	275130	548105	487426	119471	112920	156631	202993	195194	175004	242679	613122	2014176	1979901	434405	1810383	1728204	1765180	1946192	1895989	257225	231704	262533	303998	1559024	937342	1	1	212254	214488	178665	174380	119965	134495	124130	158836	176459	303180	180327	230312	238353	1	345820	325988	199900
(<i>E</i>)-1-(L-cysteinylglycin-<i>S</i>-yl)-<i>N</i>-hydroxy-2-(1<i>H</i>-indol-3-yl)ethan-1-imine	219409	223635	307524	308517	235847	238477	238315	237124	274602	271132	311200	330718	307325	313225	435153	358778	318404	316634	271256	262989	264164	266454	337617	332533	327813	323760	343196	345900	308960	309616	227684	227305	406306	278824	274323	313469	326660	329643	298165	305849	289095	297021	264778	280620	270423	264000	305468	292051	354579
kinetin-7-<i>N</i>-glucoside	1364359	1382074	1876448	1844336	1709315	1699928	1683563	1703076	1557229	1597444	2138984	2182899	2102352	2117096	2595939	2557914	2032578	2028644	1405611	1364659	1687219	1680736	2319271	2228627	1686513	1683288	2096488	2126268	2003734	1994247	631508	629752	1619769	1619781	2144915	2184421	1994056	2028843	2010814	2049189	1929819	1956426	1785161	1801788	2040467	2022146	2107566	2078380	147327
(+)-7-<i>epi</i>-12-hydroxyjasmonoyl-L-isoleucine	1364359	1382622	1863425	1836619	1	1700641	1677098	1	1538320	1556863	2127238	2163590	2086554	1	2590767	2553038	2027564	1	1405883	1364173	1687219	1681026	2320704	2228627	2285840	2297320	2089600	2080154	2142305	2172027	1567357	1552377	3557465	3635682	4058112	4026142	2859620	2841499	2198819	2197252	2510064	2544150	2369529	2387528	2616355	2602816	2346382	2249397	2322821
6,7,4'-trihydroxyisoflavone	1	1	1	1	1	1	1	1	1	1	1	1	1	1	1	1	1	1	1	1	1	1	1	1	1	1	1	1	1	1	1	1	1	1	1	1	1	1	1	1	1	1	1	1	1	1	1	1	1
(<i>Z</i>)-1-(glutathion-<i>S</i>-yl)-<i>N</i>-hydroxy-2-phenylethan-1-imine	1175320	139789	185630	168432	183988	2026186	1908471	1885810	1	1	521562	133362	519824	133691	167140	175298	515460	502153	212099	229388	509066	517732	618312	579727	482010	490585	550013	573916	491037	483184	254996	260590	297735	302176	430540	436551	177391	182661	146014	150406	222357	227476	215159	585608	182466	168599	165119	161677	924537
(<i>E</i>)-1-(glutathion-<i>S</i>-yl)-<i>N</i>-hydroxy-2-(1<i>H</i>-indol-3-yl)ethan-1-imine	1	1	1	1	1	1	1	1	1	1	1	1	1	1	1	1	1	1	1	1	1	1	1	1	1	1	1	1	1	213238	1	1	1	1	1	1	1	1	1	1	1	1	1	1	1	1	1	1	334139
1-(1<i>H</i>-indol-3-yl)-2-<i>aci</i>-nitroethane	1	374801	159103	144089	434032	374381	1	1	1062926	1	1086038	486938	585110	1015328	1	1	214437	206613	189287	179928	201821	198808	217560	212409	135262	132308	156716	150286	120331	900620	321139	288211	851907	862963	1167425	1186857	1535026	1548910	811916	802771	588718	1468158	228216	220358	774225	1850542	1294125	1257238	212325
8-oxo-deoxyguanosine	167796	161202	6824261	6718785	8305713	8239365	5181629	5151589	3762648	3011606	7507895	7493038	8473306	8531070	7348362	7114610	1	1	1	1	1	1	4805676	4707008	6973976	6968550	1	1	173760	180863	1	1	11411184	10996085	11398623	11579631	13378607	13619686	11653180	11888931	9435412	9366657	1	1	9229243	9158768	7709056	7663910	644823
(2S)-eriodictyol	778072	815164	864564	378290	725580	739708	568417	572304	1133386	489722	1066775	452638	1067949	1039671	1740260	1736982	1229360	1250891	1096003	1111319	1290554	1310903	1280889	1225917	507167	1322555	1305843	546120	1011616	1018964	727721	697879	290933	290923	781046	382420	381342	789989	438094	419754	1002540	1001834	775058	772388	664649	668756	769473	734802	511844
dihydrozeatin-<i>O</i>-glucoside	518047	526713	559171	572417	516947	527565	631887	619883	1	1	1	639327	658835	653249	711806	712734	523662	525663	556776	537093	374739	366902	542579	556617	482871	472348	515945	532570	567384	560246	299837	295341	485612	490082	495394	482000	491429	503801	532767	526622	1	1	1	1	469269	1	1	1	1186875
L-threitol	1850065	1832671	2219900	2209178	2077175	2111991	3298399	2056133	1711003	1642256	2013813	2003115	1921078	1	2491947	2533842	2188809	2164866	1793482	1806529	1	1998871	2289274	2185263	1964901	1984713	1761281	1709342	1813814	1737113	1541671	2048794	2271668	2282013	3069883	2880077	2067155	1894699	1	1696386	1885079	1871404	1938425	1945081	2051024	2018908	1960165	2799487	9547825
1-18:3-2-18:3-monogalactosyldiacylglycerol	7804096	7886950	11236236	11390921	16213191	16371090	6501559	6352769	3013366	2992473	13315261	13442117	13505115	13534650	10491053	10900594	15653568	15462068	10733783	10873153	9633451	9724943	13059334	12832037	19850940	19810742	15345159	15403186	13264293	13158924	8072547	8057957	18717668	18807080	20499900	20646020	16012697	16093745	16602724	16340510	15405348	15445177	17114620	17222532	15344648	15172556	15563396	15567013	4633556
dihydrozeatin-7-<i>N</i>-glucose	518047	526713	559171	572417	516947	527565	631887	619883	1	1	1	639327	658835	653249	711806	712734	523662	525663	556776	537093	374739	366902	542579	556617	482871	472348	515945	532570	567384	560246	299837	295341	485612	490082	495394	482000	491429	503801	532767	526622	1	1	1	1	469269	1	1	1	1186875
1-18:3-2-18:2-monogalactosyldiacylglycerol	1694545	1875447	1384204	1	1592875	1984618	1	1	1735583	1764525	3551319	3430107	2958011	2638295	1	1	1192339	1307652	1098744	838811	1596881	1605400	1	1	2450576	3378208	3953165	3275574	2179942	2774578	1293953	1280788	3090751	3976963	5306273	3900503	2618897	1974689	1709306	1926536	1821326	2034294	4118116	4228173	2411285	2242879	2140973	4316598	1364627
2,6,7,4'-tetrahydroxyisoflavanone	1454316	1474080	994189	989073	1023257	1016424	2347632	2336290	2585102	2617637	779794	785112	770555	779198	4300888	4217404	1792668	1774500	2283494	2279271	1222065	1236560	1483808	1485024	832768	845913	1306435	1300659	942987	940255	641969	634866	590057	595070	826414	831905	736374	729257	645940	645799	894143	882245	1191642	1220720	782916	790422	1386708	1351292	1
dihydrozeatin-9-<i>N</i>-glucoside	518047	526713	559171	572417	516947	527565	631887	619883	1	1	1	639327	658835	653249	711806	712734	523662	525663	556776	537093	374739	366902	542579	556617	482871	472348	515945	532570	567384	560246	299837	295341	485612	490082	495394	482000	491429	503801	532767	526622	1	1	288114	279597	469269	1	1	1	1186875
<i>trans</i>-zeatin-9-<i>N</i>-glucoside	385552	388782	542374	551086	613585	592114	607617	603291	516240	507986	592779	618610	606279	596764	786404	756750	547747	551047	513559	510072	585521	577624	874075	816804	850397	870610	1017332	1030526	797671	805456	493620	492425	333036	337039	714415	683755	811367	771093	359620	368159	382815	381950	321682	334623	377248	343926	449262	405217	1
pinocembrin chalcone	215122	211193	356587	354123	397528	387726	154372	152222	1	1	350312	358036	348744	332260	414983	419307	459758	485016	310892	308224	590144	610354	527620	507536	450241	441673	452811	474017	489915	495508	280221	294122	1	1	210609	214246	152600	160909	1	1	196515	194994	184855	193123	156289	160417	208666	205834	176303
vitexin	455082	470045	626106	644851	618322	600487	576347	545288	451339	473287	592923	574339	590461	581058	751358	744511	616800	610717	475999	473671	530897	527672	601685	598464	543939	534944	510983	501817	514917	499487	363821	366521	871386	900481	976255	973188	698538	718316	580539	596460	596624	624176	585700	593114	644358	635935	548560	513129	1285590
capsidiol	270807	279574	1	1	279304	283658	295328	300562	1	232962	262139	259104	259900	257496	521064	539506	362387	350658	1	1	1	1	492923	404543	1	1	1	1	1	1	1	1	205408	205888	332653	338324	275592	271045	1	1	1	1	1	1	1	1	1	1	528311
(22&alpha;)-hydroxy-campest-4-en-3-one	394085	413324	409353	430816	581994	565875	413973	417144	269418	264044	401819	405498	391162	395797	460515	468895	344462	348324	275664	292543	352221	335561	394525	433318	317300	345505	331673	337798	434216	434013	250210	278529	305236	329703	466560	459865	447104	476382	279963	274790	291179	302795	420531	477821	288527	286034	298655	283634	834983
(22<i>S</i>,24<i>R</i>)-22-hydroxy-5&alpha;-ergostan-3-one	234588	230427	279080	269664	1	324994	1	1	146375	155211	227312	223237	210719	222285	273301	273183	195116	199733	173510	168810	273850	1	1	267280	128605	139888	141261	139584	178009	175328	1	1	206124	196523	259988	263972	187768	191750	124650	119302	123527	1	222718	231607	193683	188060	176934	166553	447119
(+)-6a-hydroxymaackiain	215366	222288	253243	246062	248738	256068	268327	259665	223248	222379	250470	249907	245009	247313	290285	294542	237765	239252	225722	218972	249497	249366	224440	226291	248061	246092	237509	231273	235347	230181	181755	178637	213719	211214	229008	229542	239325	246695	244949	243880	210083	210816	200616	207525	214293	213343	206511	200909	2461294
11-hydroxyferruginol	1	1	1	1	1	1	1	1	1	1	1	1	1	1	1	1	1	1	1	1	1	1	1	1	1	1	1	1	1	1	1	1	1	1	1	1	1	1	1	1	1	1	1	1	1	1	1	1	113857
(22&alpha;)-hydroxy-campesterol	234588	230427	279080	269664	1	324994	1	1	146375	155211	227312	223237	210719	222285	273301	273183	195116	199733	173510	168810	273850	1	1	267280	128605	139888	141261	139584	178009	175328	1	1	206124	196523	259988	263972	187768	191750	124650	119302	123527	1	222718	231607	193683	188060	176934	166553	447119
adhyperforin	272276	270881	196512	203681	1	319940	212856	206145	411169	166431	317217	1	309856	305200	335905	345124	511263	513593	152508	148524	654514	654014	737806	736957	634216	649620	200293	198464	685172	696150	1	4637071	631007	633188	1	1	817127	824280	384456	385658	549861	516224	803413	809023	1	640555	551976	544674	20697634
<i>m</i>-topolin	755834	1	1	1	828514	827323	1333147	1329226	628031	1	1	1	1	1	1363095	1394576	1	1	1	1	1	1	1	1	1	1	1	1	1	1	1	1	1	1	1	1	1	1	1	1	1	1	1	1	1	267207	300869	303528	1473447
phenylethyl acetate	1	1	1	1	1	1	1	1	1	1	1	1	1	1	1	1	1	1	1	1	1	1	826992	971250	12276261	12872636	11561334	11631886	15586646	14953639	6855857	7150896	12931731	12583573	4908803	12937056	1	1	14302614	14204921	10678625	10778165	7596017	7706741	8634615	8686189	10794642	11054734	34713008
2-phenylethyl &beta;-<i>D</i>-glucopyranoside	1	1	1	1	1	1	1	1	1	1	258052	1	1	234767	1	1	1	1	1	1	181003	183463	226209	239476	1	1	1	1	1	1	1	1	1	1	1	1	1	1	1	1	419773	423522	360915	364334	324567	313892	403067	393086	442520
genistein	1	1	1	1	1	1	1	1	1	1	1	1	1	1	1	1	1	1	1	1	1	1	1	1	1	1	1	1	1	1	1	1	1	1	1	1	1	1	1	1	1	1	1	1	1	1	1	1	1
adenine-ring	616154	1421540	578946	634438	592986	2112802	1707810	2328221	824941	1927181	1598751	1567548	1556650	1526687	3252376	3278211	2037439	2850219	2545600	2568375	680379	622825	740837	712350	1112010	1135033	1301792	1344968	595791	600782	843815	884704	416999	407368	514964	492012	687308	706603	621575	609337	701691	713945	552343	535953	558716	550226	611428	617028	3597644
L-arginino-succinate	2410745	2410860	1461939	1449793	1628341	1638542	3650429	3712728	1	1	1	1	1202941	1209528	4924956	4947615	3109781	3057559	4529564	4573646	2524521	2528304	2683944	2643212	589697	559046	465020	477675	547325	550880	1	1	285940	292695	458537	456006	481844	488773	429263	432960	426842	568186	404939	401363	469863	461909	447463	438467	262128
(2Z,6Z)-farnesyl diphosphate	1	1	221267	230358	466629	269169	435098	439319	203731	140561	240009	223815	257539	268273	687320	704256	362324	360330	1	1	272499	267554	498953	478008	395050	237423	297488	391878	397241	265956	1	1	898535	896826	899684	912046	666445	671112	467446	461396	403771	422903	376588	382637	564192	551841	478852	489739	1558721
UDP-&beta;-L-rhamnose	285741	297714	374101	388448	396970	385132	325837	323854	192380	193415	298394	281343	287337	259115	309168	322504	234405	229352	177977	174917	298038	294229	348067	353511	296020	296338	266825	264111	311485	315008	182308	184880	277636	289906	440095	432850	376472	383786	166333	174272	249283	244306	374084	378247	305810	307289	244951	247919	686527
2'-deoxyguanosine 3'-monophosphate	1	1	1	1	1	1	1	1	1	1	1	1	1	1	1	1	1	1	1	1	1	1	1	1	1	1	1	1	1	1	1	1	1	1	1	1	1	1	1	1	1	1	1	1	1	1	1	1	631034
3'-dephospho-CoA	337067	332118	478918	498245	430851	441741	413340	399619	267547	243468	395609	382825	356841	391971	773344	791075	447083	435406	308466	308672	377198	386195	480045	506215	377536	388607	295055	278183	321862	289111	232090	228387	563377	557439	868369	847074	444525	461839	325446	334909	357885	357096	383522	388735	431313	419233	384127	358075	307741
2'-deoxycytidine 3'-monophosphate	1	1	1	1	1	1	1	1	1	1	1	1	1	1	1	1	1	1	1	1	1	1	1	1	1	1	1	1	1	1	1	1	1	1	1	1	1	1	1	1	1	1	1	1	1	1	1	1	1
rebaudioside A	461708	525321	839079	842467	717044	702878	688936	675490	451251	453760	699294	710414	676315	706166	903933	902977	698710	711702	493087	482956	603916	592731	713131	695405	582868	562532	475580	465613	484459	454881	349931	351517	1080388	1091246	1185690	1261976	765026	748235	529341	527364	660150	643573	621485	674093	742702	687361	536876	518767	127874
19-<i>O</i>-&beta;-glucopyranosyl-steviol	1	1	499750	533867	571827	553137	482794	484814	1	429655	595756	601499	608346	570124	573956	1	640943	656361	584953	594056	553384	558666	589080	616578	612365	633991	601441	1	576282	594004	541168	533748	1	1	1	1	510203	542420	534494	553752	558804	576505	565968	588040	557708	566277	542594	541035	1035458
<i>S</i>-(hydroxymethyl)glutathione	1073059	1102893	1231788	1251290	704068	682384	1000856	976128	1672820	1664429	1228360	1265829	1224093	1196213	3758979	3780781	2573662	2482603	2088292	2052499	1635558	1658266	2235193	2186367	1003856	1017249	1530317	1521441	1180099	1163233	784679	777008	594180	604085	1200906	1183128	1039857	1019120	729660	701869	1122143	1100201	1213414	1211224	1009058	1007653	1556593	1525710	271210
O-sinapoylglucarolactone	1407689	1441009	84045	83172	967587	970226	883218	871094	1	1	892237	82452	82564	873081	124309	141073	107053	98273	1415307	1410300	109345	121232	93599	93369	101132	91129	1841547	86809	89667	86110	1656673	1678373	453326	450069	969034	978721	558143	557454	754140	758815	1064994	1068140	564105	1367949	1564139	1541186	1569770	1562756	1783875
5-methyltetrahydropteroyl mono-L-glutamate	1	1	104745	109298	92615	98126	1	1	1	1	143139	150439	145889	1	274383	286424	83491	79818	1	1	1	1	99340	1	1	1	1	1	1	1	1	1	354349	351531	151569	149723	189716	199821	1	155592	233892	233670	214023	201033	182466	168230	164821	172267	591435
3-deoxy-D-<i>glycero</i>-D-<i>galacto</i>-non-2-ulopyranosonate	1077748	1080322	1723640	1736767	1555778	1549766	1524599	1467602	1025704	1012936	1385737	637428	1385593	1382273	1826931	1858854	1507651	1493515	1101833	1117387	1332674	1282176	1543483	1561983	1293810	1279614	1103019	1099906	1109249	1173131	814295	782872	2085790	2114855	2504716	2410055	1572008	1547760	1114501	1090071	1261397	1293152	1256168	1247645	1337359	1380841	1183310	1124987	490866
3-(sulfanylcarbamoyl)-L-alanine	2467700	3031523	1798002	2155395	1955455	1669616	4681666	4657394	3829187	3613214	1101797	9245934	1448466	1024261	4299025	4204912	2067253	2124866	2959553	2558764	1047514	1594085	2518096	2207356	1200743	1381414	1540302	1470786	747514	720030	824218	535052	731374	848943	649619	600277	641776	789016	1013872	934626	1292636	872302	1142674	865844	1146357	645359	1973502	1598976	358099
(indol-3-yl)acetyl-L-tryptophan	8816041	8948403	9441030	9453946	9959771	9971138	7594140	7550655	7607875	7494523	10658777	10578765	10397629	10613091	15024812	14852807	10159442	10118214	6601975	6506127	6447244	6523264	6306377	6255819	9881750	9950094	13288884	13506114	10244863	10286923	10122411	10135427	6720980	6658000	9125316	9037417	1	1	8717239	8862716	1168058	1189950	1222976	1246325	1049536	1032238	1195037	1330619	1
(-)-jasmonoyl-L-isoleucine	147346	152053	213360	225005	230526	238402	182882	184395	897987	169189	1	106919	1	1	1	1	164372	172604	224924	221101	145274	142009	196479	191465	1	1	1	1	1	1	1	1	225941	1	1	1	1	1	1	1	1	1	1	1	1	1	1	1	1
4-methoxycinnamate	345873	422785	534562	507363	723370	747606	363761	673541	495743	714885	495783	520341	562394	570261	670284	466002	226505	348220	183970	194433	271955	363797	1	302314	403194	377307	351971	322359	475771	615350	427966	303243	334791	582644	801300	765374	191854	208651	504481	494417	366353	449595	519815	474315	493162	212979	483609	192180	144393
(-)-jasmonoyl-L-valine	3534707	3549324	6474534	6415106	4751627	4715008	4639953	4507542	4227765	4262190	5900704	6019522	5739269	5695326	10277546	10199768	7235422	7279909	4325375	4286090	5822912	5762493	8956620	8808303	5882672	5838091	5421373	5463250	5210052	5174295	2907071	2870901	1	1	1	14524955	7761894	7863642	5261645	5294927	7519719	7561940	7436264	7495298	8500050	8442071	7192258	7032582	2082354
orcinol	1	1	155160	146348	136525	189651	253229	3298450	102625	173481	181293	114890	147902	143025	450347	527442	379817	129363	88270	178510	157173	396973	146148	364650	157194	136637	108237	186822	96642	90600	1	1	1	1	164422	1	189762	190426	145940	162734	1994196	148041	190266	104446	1	136705	109082	156088	3892218
(-)-jasmonoyl-L-phenylalanine	401875	400493	1	1	734645	738822	1	1	373038	386392	619008	608173	607885	601175	1	1	656041	1	465351	453527	569585	1	1	1	1	1	1	1	1	1	1	1	1	232838	1	1	162817	1	1	1	1	154600	1	1	1	1	1	1	173784
quercetin-3,3'-bissulfate	92445	90327	124510	117726	148073	149603	110727	106899	1	1	104341	98605	102243	103079	130281	130072	1	1	1	1	111360	107013	118008	123229	1	1	1	1	1	1	1	1	1	1	1	1	1	1	1	1	1	1	1	1	1	1	1	1	238503
<i>S</i>-methylglutathione	285932	341574	363585	367368	277160	300009	277410	270339	1	1	341279	303873	341862	352851	1	394922	777284	778032	498345	451903	680770	1	555433	595346	416668	417033	367476	379692	360082	367936	258486	249457	282018	274520	312045	301925	246139	248062	242922	240639	272833	277173	1	1	296788	296216	278578	274186	344873
luteolin 7-<i>O</i>-&beta;-D-diglucuronide	100055	92735	129784	129803	144743	143283	113903	132103	1	1	91630	82145	93889	81762	109781	115709	1	1	1	1	88907	103988	122917	123431	120697	104989	80741	96602	111878	106988	1	1	90391	73414	196595	210623	157608	144207	1	1	1	69863	143355	152357	100257	99947	79234	70715	518217
(indol-3-yl)acetyl-L-isoleucine	148101	149281	1	234480	232828	157760	189429	192028	1	1	265627	272540	284028	282805	1	1	429096	437129	230738	212244	347755	356280	295395	300244	1	1	180401	172694	1	1	1	1	96964	96976	1	1	1	1	1	1	1	1	1	1	1	1	1	1	476317
(indol-3-yl)acetyl-glycine	3025054	3076060	1510129	1501805	3352643	3339217	2856162	2840346	1387353	1354774	1262698	1277788	1217452	1249259	1422251	1439728	3485076	1512063	1193202	1178998	1492130	1519700	1719630	1691067	1232725	1292743	1203455	1239711	1140571	1166343	940339	935240	2080620	2055862	1322954	1306346	1440237	1479906	2374100	2321013	3249683	1730971	1	1091745	1914736	1901304	1642456	1624869	387953
methylglyoxalbis(guanylhydrazone)	1	1	1	1	1	1	1	1	1	1	1	1	1	1	1	1	1	1	1	1	1	1	1	1	1	1	1	1	1	1	1	1	1	1	1	1	1	1	1	1	1	1	1	1	1	1	1	1	1
(indol-3-yl)acetyl-L-tyrosine	569765	591490	628887	629673	765081	756393	491448	507236	446871	457124	777409	803125	777882	779988	1	1	236303	239687	480148	469354	565654	558783	614387	697430	1	1	189758	1	1	92560	1	1	90024	1	1	1	114099	113917	101564	103742	1	1	1	1	1	1	1	1	697523
(indol-3-yl)acetyl-L-methionine	311690	321805	344034	332180	555530	569266	8355540	8352888	9468862	9622089	540735	539135	536096	530934	12536601	12384104	6808235	6716589	9557092	9562057	169694	5251806	305117	302067	2524253	2545762	3611930	3626995	2849387	2820899	2040717	2025352	2113432	2103803	2502123	2482514	2146829	2168598	1876508	1891398	2749602	2710070	3761322	3845574	2554529	2547428	3994503	3784810	13077457
5'-(dimethylsulfonio)-5'-deoxyadenosine	496460	1	366186	363054	641533	643966	1893869	1883271	991332	981828	204730	103824	209698	200161	2367990	2399356	268654	266357	434309	436442	339010	340276	313625	307935	258640	260036	317865	316503	231308	228587	82628	88455	338740	344033	179850	1	231318	236828	320689	318886	152929	154711	197486	138495	195232	186073	443460	156300	3405731
1-(3,4-dihydroxyphenyl)-5-hydroxy-3-decanone	1	639796	1	1	1	1259764	1091385	1080273	1	1	1	1	1	1	155020	145423	1	1	781043	740992	1	1	1	1	1	1	1	1	1	1	1	1	1	1	1	1	1	1	1	1	1	1	1	1	1	1	1	1	1220357
D-tryptophan	293746	311468	1	1	498264	505249	694022	692675	329538	349302	1	1	1	1	647695	1	1	1	224228	226481	197554	198382	242015	238322	442252	447652	698951	722983	503583	484383	240347	241607	1724862	1653150	1369112	1340057	874245	892659	916008	965900	848941	844801	853605	870629	767201	747749	746259	721634	649285
cerulenin	249300	1	306223	273240	310800	311610	269403	262149	233633	227797	262139	259104	259900	253539	507514	510242	362387	350658	302251	295893	330321	340546	430798	409326	336289	332236	375476	384475	352807	1	1	1	193705	188760	280318	319862	302887	289819	256813	293506	318382	355939	400810	398465	299593	286631	374084	326308	1068491
protoporphyrinogen IX	74612	87579	105396	102147	86244	91410	76805	3246566	2500309	2526553	72696	98202	3307605	3319664	145067	147485	3370072	120108	2753779	2667464	154567	155068	3463249	3391624	1	1	1	1	1	1	1	1	1	1	1	1	1	1	1	1	1	1	1	1	1	1	1	1	2053151
N-formyldemecolcine	251915	275249	362192	453135	388486	356459	206188	182675	213575	233944	353521	379435	416542	430341	323975	350487	565575	572724	457235	441298	531407	547259	604218	661215	839725	865542	1017332	1030838	797671	805456	1	492425	1	1	1	1	672798	1	166058	131183	1	1	279510	189367	1	1	110964	1	1
<i>N</i>-(4-aminobenzoyl)-L-glutamate	1	1	1	1	1	1	1	1	1	1	1	1	1	1	1	1	1	1	1	1	1	1	1	1	1	1	1	1	1	1	1	1	1	1	1	1	1	1	1	1	1	1	1	1	1	1	1	1	232471
swainsonine	1	1	1	1	1	1	1	1	1	1	1	1	1	1	1	1	1	1	1	1	1	1	1	1	1	1	1	1	1	1	1	1	1	1	1	1	1	1	1	1	1	1	1	1	1	1	1	1	128690
6-gingerol	7479203	7601899	10116428	10119243	14036445	14029983	11623425	11671719	8851144	8842515	12019761	11817954	11575178	11675106	17047028	16979570	9064946	9020737	6593223	6622408	5843311	5777057	9235145	9144780	205335	218979	253632	252148	205794	203826	1	1	85533	90438	205276	204484	196546	1	225265	235096	252226	253997	278956	278998	204283	207502	215788	212995	1623204
UDP-&alpha;-D-glucuronate	1	1	1	1	1	1	1	1	1	1	1	1	1	1	1	1	1	1	1	1	1	1	1	1	1	1	1	1	1	1	1	1	1	1	1	1	1	1	1	1	1	1	1	1	1	1	1	1	135435
prephenate	868251	868789	517572	518799	952809	937752	1949184	1935086	758314	760375	310036	295059	298890	310883	1438619	1442730	323341	326321	579291	578375	1	1	302825	308450	1	1	324382	325420	397647	382737	1	1	244499	1	1	1	329986	330215	422545	425509	1	1	1	1	1	1	1	269154	1574112
(indol-3-yl)acetate	144582	144047	177009	742721	275165	1	245138	238899	172532	180627	238630	234327	217429	230779	1118665	391632	169789	876171	100498	121201	1	859442	1069983	1046098	738605	737325	626155	615667	660728	662865	555939	554080	246657	255525	1	1681771	377493	372251	624106	282809	870085	872786	997202	964235	1008014	998820	852808	846126	311753
menaquinone-1	299825	350866	535995	537575	597706	597237	258880	252420	243634	248748	546507	551470	542086	527414	487078	1	650441	555570	1	1	632491	755674	1	1	90773	83691	101109	106316	102574	104623	1	1	1	1	141396	149637	118266	120808	113667	108143	105171	111902	110927	106664	86453	90971	106230	94654	523056
UDP-&alpha;-D-galactose	283663	293882	380369	383244	397873	414330	321863	320704	160267	163367	288785	304304	287965	283556	373715	367053	223596	227166	160005	163314	309042	316135	348774	335176	297470	307075	272278	257010	322766	326425	181889	167789	295042	286436	442950	445969	389842	397660	160367	158725	241517	228762	387471	390324	294768	293675	239319	229972	1470069
L-mimosine	165950	212924	1	194629	187678	168507	100937	161497	292466	180960	1	234571	1	185833	215823	186432	196747	190421	242925	149582	182004	207316	152758	182377	104555	105473	1	88797	104838	1	147021	116942	144101	129499	212809	130104	104829	82782	106276	99730	102633	99525	138437	151039	81464	94616	95172	86221	185288
&alpha;-(2,6-anhydro-3-deoxy-D-arabino-heptulopyranosid)onate 7-phosphate	1	1	1	1	1	1	1	1	1	1	1	1	1	1	1	1	1	1	1	1	1	1	1	1	1	1	1	1	1	1	1	1	1	1	1	1	1	1	1	1	1	1	1	1	1	1	1	1	1
<i>trans</i>-tuberonic acid	123471	127525	156379	164357	153277	147641	142656	142570	120956	123038	152647	155459	158797	164220	169490	172465	150480	147349	132937	129694	136259	148571	160696	152794	1	1	1	1	1	1	1	1	1	1	1	1	1	1	1	1	1	1	1	1	1	1	1	1	4193067
(20<i>R</i>,22<i>R</i>)-dihydroxycholesterol	171618	1	1	1	1142566	1133328	823950	1	1	118063	1	793310	175335	1	260769	261689	1	142768	131172	1	210485	205871	815672	1	1	1	1	1	906789	1	1	1	1	1	1052734	1040929	960112	977770	1	1	1	1	934207	953601	1	1	1	1	1379792
2-<i>S</i>-cysteinyldopaquinone	604644	608555	914637	894675	1318864	1278783	747291	745051	582919	589057	1132354	1144489	752443	1147432	785539	756116	610932	595730	348866	345835	463304	471938	438344	441313	1097223	1074291	836680	846005	1330482	1329652	382106	472836	1055443	1047067	1154910	785775	1532047	1565998	665330	677118	1020655	1021377	587018	590350	1123724	835990	906949	762209	401669
5-<i>S</i>-cysteinyldopaquinone	604644	608555	914637	894675	1318864	1278783	747291	745051	582919	589057	1132354	1144489	752443	1147432	785539	756116	610932	595730	348866	345835	463304	471938	438344	441313	1097223	1074291	836680	846005	1330482	1329652	382106	472836	1055443	1047067	1154910	785775	1532047	1565998	665330	677118	1020655	1021377	587018	590350	1123724	835990	906949	762209	401669
&beta;-(2,6-anhydro-3-deoxy-D-arabino-heptulopyranosid)onate 7-phosphate	1	1	1	1	1	1	1	1	1	1	1	1	1	1	1	1	1	1	1	1	1	1	1	1	1	1	1	1	1	1	1	1	1	1	1	1	1	1	1	1	1	1	1	1	1	1	1	1	1
S-adenosyl-1,8-diamino-3-thiooctane	667272	634295	834220	720676	669088	661568	673057	631822	456456	397038	596832	581338	566481	599332	1040352	1049154	668475	657866	744115	504411	659258	657879	714544	732986	719043	716440	495865	489281	716414	710540	561505	548716	1190428	1186359	1189879	1274540	1135776	1124199	596940	616421	595330	545984	694684	705345	746927	753751	730715	756638	477309
pteroyl-&gamma;-glutamyl-&gamma;-glutamylglutamate	1	1	1	1	1	1	1	1	1	1	1	1	1	1	1	1	1	1	1	1	1	1	1	1	1	1	1	1	1	1	1	1	1	1	1	1	1	1	1	1	1	1	1	1	1	1	1	1	221748
tetrahydropteroyl-&alpha;-glutamylglutamate	508444	542091	739925	756528	770924	752981	535523	542143	541489	562203	879081	880775	866239	864477	1001032	968564	1030037	1007301	428403	424190	653281	649602	834561	813342	1	1	1	1	1	1	1	1	1	1	1	1	1	1	1	1	1	1	1	1	1	1	1	1	1721952
6-formylpterin	757723	779503	3567914	3581453	4836058	4829342	1196285	1171760	1218772	1223853	4953858	4863226	4844601	3536991	940047	926549	3575196	3597616	889423	875292	3487565	3503577	3656576	3556122	3730061	3701999	3297178	3410626	4605014	4611903	1804636	1832214	3849192	3838965	2048807	1945118	5400313	5487533	3301307	3284376	3369610	3089467	2365725	2362448	3635752	2299483	3085839	3178405	2858492
5-methyl-tetrahydropteroyl-&alpha;-glutamylglutamate	114209	116900	140630	137692	175149	167752	124773	123061	137503	141847	165514	170941	169930	163608	202092	214018	191735	191288	99645	99075	116617	120679	162721	162744	1	80477	84577	93092	1	1	1	1	1	1	1	1	1	1	1	1	92042	91518	116043	128861	85103	81364	91274	87255	227435
4-guanidinobutyraldehyde	4281586	4280550	4139080	4264684	5724757	5682898	6171513	6110596	6211791	6131309	5564445	5506961	5428388	5429185	5225430	5191316	2949284	2987251	2349997	2298720	2309193	2360895	2729244	2693470	660053	465232	274319	684814	809936	759335	303752	319021	346719	686651	853572	344198	675740	936223	163781	255113	675915	715061	281559	631226	589990	571503	877488	615041	984490
geranial	17901212	6612187	21912272	22295684	3316879	3460196	5989583	5508479	21284028	20809820	20501084	21666308	21117220	20721940	23333720	23367548	20336836	19610764	16949984	16775280	6569576	5624848	20449690	21382454	21072510	21131368	18559736	18772460	19638904	19075204	18343658	19024024	9807481	22734704	22575408	22870526	30027588	30197828	5258344	6734678	13759162	12492606	15321583	15449095	14445636	14334813	22916098	22588272	649300
9H-purine-2,6,8-triol	138196	107844	180589	161152	179818	178750	103364	103460	81208	84572	155283	120673	166154	132673	87991	99361	310014	135200	1364825	1682234	110537	98867	150806	145744	1557117	110983	100614	103235	147393	140996	1180664	1130249	1306841	1586300	86917	107106	1559153	1599127	1581684	1365292	1654504	1504545	1595980	1319017	1637719	1675088	1357492	1593062	830085
(7S)-<i>cis</i>-hinokiresinol	2162482	2186578	2303878	2318162	2174870	2165791	1869605	504180	1932293	1921453	1996075	2008032	2008689	1987290	2254047	2327394	2550585	2503063	1957120	1943785	2703529	2782881	2678603	2635043	1286936	415032	1274789	1295185	412125	1381903	1008478	984534	1029920	1	1354295	1355970	1269752	1272309	1203146	1223934	1227452	345781	1129305	1125787	1189478	366317	1263882	1219403	2078923
isoarctigenin	264419	270637	500979	505231	425744	540382	481222	485062	547964	273289	579422	368207	615014	570148	511467	514413	391312	400848	308870	301318	335244	347542	484458	479466	1	375887	340437	320009	1	329869	229403	230197	482355	481714	565420	589059	305440	305228	214327	221149	361747	1	321125	322747	355672	346459	269741	261922	1754782
arctigenin	264419	270637	500979	505231	425744	1	1	1	1	273289	1	368207	1	1	511467	514413	391312	400848	308870	301318	335244	347542	484458	479466	1	375887	340437	320009	1	329869	229403	230197	482355	481714	565420	589059	305440	305228	214327	221149	361747	1	321125	322747	355672	346459	269741	261922	1754782
dalcochinin-8'-O-&beta;-glucoside	1742229	1	1895054	1896077	1	1	1	1338283	1	1	2141985	2198916	2083601	2100911	468213	1	231737	225403	1	1730860	259301	254783	227676	228978	1	1	1	2743244	2100875	2131067	1482323	1479778	1	1	1	1	1598882	1	1942179	1939192	2107854	2083727	1	1	1369738	1	1588847	1547866	848696
xanthosine	4330317	4359363	5972272	5965282	5879505	5900410	5801595	5868389	4338656	4368363	5748752	5760994	5694677	5704295	1	1	1	5333359	4236746	4093591	5411867	5390781	5494537	5382004	5429961	5396313	5279168	5287813	5213475	5162825	276491	268163	1299834	1268569	1375260	1350783	1587522	1627470	268223	257558	1079865	1096075	4940053	4898258	1064630	1032461	5486423	5327681	846007
7,8-dihydroberberine	590581	526855	628887	629673	1	1	1	1	1	1	430015	455763	403521	401116	1	1	1651311	1615463	459698	427174	1	230304	781465	1	1	1	1	1	1	1	1	1	1	1	1	1	1	1	1	1	1	1	1	1	1	1	1	1	1360121
3-phospho-D-glycerate	1	1	1	1	1	1	1	1	1	1	1	1	1	1	1	1	1	1	1	1	1	1	1	1	1	1	1	1	1	1	1	1	1	1	1	1	1	1	1	1	1	1	1	1	1	1	1	1	73237
adenosine 5'[&beta;,&gamma;-methylene]triphosphate	5157136	5151520	6172319	6255944	6946690	6996128	5657080	5594651	3884885	4057846	5360748	5381657	5308912	5176243	5864390	5911181	4357605	4341283	3752203	3710457	5470535	5500138	6033911	6075784	1	1	1	1	1	1	1	1	1	1	1	1	1	1	1	1	1	1	1	1	1	1	1	1	5065526
gabaculine	1	1	1	1	1	1	1	1	1	1	1	1	1	1	1	1	1	1	1	1	1	1	1	1	1	1	1	1	1	1	1	1	128592	127718	217845	213208	180003	194293	142385	139946	510290	506084	285455	278520	396849	394071	408888	408899	77662
sterculate	1	1	1	1	1	1	1	1	1	1	1	1	1	1	1	1	1	1	1	1	1	1	1	1	1	1	1	1	1	1	1	1	1	1	1	1	1	1	1	1	1	1	1	1	1	1	1	1	326790
kaempferol-3-<i>O</i>-&alpha;-L-rhamnopyranoside	455082	470045	626106	644851	618322	600487	576347	545288	451339	473287	592923	574339	590461	581058	751358	744511	616800	610717	475999	473671	530897	527672	601685	598464	543939	534944	510983	501817	514917	499487	363821	366521	871386	900481	976255	973188	698538	718316	580539	596460	596624	624176	585700	593114	644358	635935	548560	513129	1285590
kaempferol-3,7-bis-<i>O</i>-&alpha;-L-rhamnoside	3321835	3483920	3680889	3742548	3067415	3082022	2393643	2388888	4866107	5060196	4484850	4713581	4485079	4356778	7080693	7056787	5202078	5203597	4658895	4652059	5503673	5469357	5433221	5186864	5477507	5521937	5441547	5523013	4274937	4343580	3079900	3072719	1200610	1207200	3298733	3374391	3259866	3298527	3938503	3921481	4242531	4200532	3264628	3270067	2811111	2834118	3244764	3135091	3791276
2-hydroxy-5-oxoproline	2954932	2885021	3536938	3406249	3901544	3928847	3490327	3690893	3417797	3305723	3699386	3547393	3519489	3472139	4342974	4379465	3387884	3556825	3541907	3538313	2995506	3054955	3242897	3064395	3625782	3426495	567753	3636485	3358679	3475319	2386451	2322597	3834301	3600838	3582715	1	3921042	3835960	3864379	3885702	3100715	3140868	3644018	3593766	3321848	3183938	3357483	3180144	4951385
L-cycloserine	640346	659576	864966	870395	1352206	1339487	1170753	1170335	899376	912212	1190908	1166467	1125078	1166924	111940	94691	842432	127981	631430	645253	677158	674524	813844	856025	859297	818970	806236	800574	938458	929089	386569	382778	1883365	1868512	92365	1538596	1490071	1501046	1631171	1639504	1649804	1692899	1289324	1271046	1285383	1225655	1454562	1474707	1
(<i>S</i>)-tetrahydropalmatine	326827	326413	746003	783195	644613	641200	630209	621380	292539	281521	697074	693828	623861	679793	772806	774730	366917	592125	230042	223859	289221	306698	3499505	3412696	1	650417	364087	355669	336360	726281	416769	416556	274902	286946	1	1	1	550341	460978	346103	342155	338019	289256	317969	356287	331562	366630	351822	259562
D-threonine	1859031	1268101	1205220	1248225	1786297	1858692	1576733	1583321	1292357	1333995	1487389	1506233	1460872	1461895	2930896	3018306	1274211	1284810	1146517	1697341	1086821	1075560	2034083	1996435	1333967	1324154	1401296	1435356	1409894	421531	617969	376937	1543644	1522408	2400257	2432259	1799428	2691269	1651264	1617839	1773447	1772805	1732125	1688759	1480520	1473345	1648051	1638980	5011394
3-(phosphonoacetylamido)-L-alanine	609000	632156	1296716	605998	792204	788195	822056	827825	921875	907156	854877	800511	841869	838766	644255	658972	597705	584842	411479	410021	416157	427057	383350	768551	744775	715104	662775	699514	915962	862237	407459	406672	646669	652679	740415	712950	995382	1007669	780213	775021	579417	588577	889671	892100	546012	532973	693664	653497	825955
AMP group	1	1	1	1	1	1	1	1	1	1	1	1	1	1	1	262454	1	1	1	1	1	1	159153	155104	1	1	1	1	1	1	1	1	1	1	1	1	1	1	1	1	1	1	1	1	1	1	1	1	631034
1,3-propanediol-P	205877	197035	110304	115038	128367	125390	284606	273491	265293	266435	1	1	1	1	313959	340112	171454	162697	250343	245750	1	1	84590	178280	1	1	140795	150094	1	1	1	1	1	1	1	1	1	1	1	1	1	1	1	1	1	1	153682	1	3045508
2,6-diaminopurine	1640815	1636419	1614594	1607446	2227697	2274610	2283586	2257636	2225724	2168446	2321085	2233685	2315285	2307487	1691017	1709007	1361607	1345695	1015369	1013066	965294	988107	943901	926703	1	147202	1	106269	126887	1	1	1	1	1	1	1	223242	214167	145658	174830	164293	153071	137192	143878	178299	136808	186377	183139	1430009
cumene hydroperoxide	1678114	333847	1639017	1647848	2258090	2283467	2319180	2257636	2249932	2194201	2446577	2274111	2341539	2337778	667405	719920	1377921	1489127	1099523	1091787	1060011	1071888	943901	926703	1	1	1	1	1	1	1	1	1	1	1	1	1	1	1	1	1	1	1	1	1	1	1	1	1034755
4-hydroxy-4-methyl-L-glutamate	116609	121123	98646	146090	250571	245592	141597	146402	204027	223588	107549	104043	84703	93455	128132	192715	349747	128870	128254	125074	173448	122154	91946	93681	1	1	1	1	1	1	1	1	1	1	1	1	1	1	1	1	1	1	1	1	1	1	1	1	1908375
methylsuccinate	4810821	4825374	2585081	2672417	3381231	3368270	6115401	6132934	4873282	4777657	3250311	3328008	3347028	3367794	4593240	4683306	4271632	4303111	3180526	3165208	3314693	3348428	3138066	3101574	5359134	5335653	2764878	4907738	3228513	3233562	2771945	2970893	2914666	8067346	11923042	5220556	3765251	3745723	2892330	2937946	2348266	2324599	3585934	3409425	4317953	4115414	4962285	5233260	1
<i>aldehydo</i>-D-xylose	176689	142886	117036	501530	353731	412345	244106	613630	100971	716451	109961	718582	219296	518407	804380	693243	1200113	1155576	101466	960092	1160004	1136841	967341	886162	701820	644129	668985	105318	761374	752661	664379	1	139276	149165	110460	96541	120017	106704	121113	119300	180107	184901	101454	193660	105670	96954	198771	194269	251748
(+)-bornane-2,5-dione	1	1	1	1	86677	88076	95052	98345	1	1	1	1	1	1	98576	94666	1	1	1	1	1	1	1	1	1	1	1	1	1	1	1	1	1	1	1	1	1	1	1	1	1	1	1	1	1	1	1	1	381152
trans-lesqueroloyl-CoA	130985	114600	123198	105104	103356	115600	137096	134425	161708	149941	156079	162269	141332	176216	130631	158274	174981	184221	163343	195428	180842	193109	175441	184891	157641	144173	141764	133137	113828	151700	171703	159819	124505	113641	105202	91465	128835	126929	127020	128063	133637	119142	146619	144550	118504	109160	101684	115708	143932
castanospermine	1	1	140154	307800	176109	249039	168397	286190	178128	1	169350	163828	167892	167374	326731	319984	125289	121902	97277	95822	111442	105159	128941	133300	92404	103255	1	1	221093	1	1	1	289418	287680	146247	142548	1	260608	315915	321092	205491	199198	145737	1	235578	1	183048	1	358487
kaempferol-3-<i>O</i>-&beta;-gentiobioside-7-<i>O</i>-&alpha;-L-rhamnoside	177873	1	145763	141553	1	1	1	1	1	1	1	1	1	1	1	1	1	1	1	1	1	1	1	1	1	1	1	1	1	1	1	1	1	1	1	1	1	1	1	1	1	1	1	1	1	1	1	1	6142636
inosine	5416574	5464413	4601661	4625740	5256181	5250103	5853445	5814050	6316427	6344606	4012730	4106611	4000517	3941075	7442244	7554298	6737416	6750130	6421572	6470321	5600477	5722391	6085190	6007145	3828524	3815926	4005663	4099494	5254000	5301572	3339354	3370296	2195389	2203898	3152885	3174954	3675942	3725305	4519310	4508102	3907900	3903569	3499219	3557039	3539220	3525822	4223894	4280487	243416
dipalmitoyl phosphatidate	1285863	1536431	1	1	2756755	2725151	1171044	1146689	1	713736	711668	812708	1446792	1628247	862305	1470562	1190280	1191376	1617568	1	838933	840005	1149796	953280	1136848	1154650	650225	624475	899601	860730	410783	406454	1	1	1047643	623099	1	597346	1	1	1	557147	1227779	1314430	1	869859	1	1045773	297181
(+)-camphor	17901212	6612187	21912272	22295684	3316879	3460196	5989583	5508479	21284028	20809820	20501084	21666308	21117220	20721940	23333720	23367548	20336836	19610764	16949984	16775280	6569576	5624848	20449690	21382454	21072510	21131368	18559736	18772460	19638904	19075204	18343658	19024024	9807481	22734704	22575408	22870526	30027588	30197828	5258344	6734678	13759162	12492606	15321583	15449095	14445636	14334813	22916098	22588272	649300
kaempferol-3-<i>O</i>-&beta;-D-glucopyranoside-7-<i>O</i>-&alpha;-L-rhamnopyranoside	3451124	3580558	3718716	3722633	3665496	3662989	2662320	2664868	4493506	4596732	4221414	4329923	4107842	4158230	5733584	5797305	4427857	4361522	3468590	3477695	4518033	4508720	4487609	4406661	4821477	4970886	5029097	5086771	4100067	4081592	3015602	3076437	1974692	1949176	3631327	3753190	3679039	3682059	4020189	4033562	3827579	3796537	2496765	2539805	2892087	2894774	3468647	3361170	3352308
dalpatein 7-O-&beta;-D-apiofuranosyl-(1->6)-&beta;-D-glucopyranoside	102782	104440	108637	106442	108415	105516	1	1	145681	143616	118926	136698	123235	136394	155570	153724	152973	144724	115700	121161	163344	160413	150721	149959	164513	171038	149049	151375	135809	131901	96243	104935	1	1	90283	100094	103845	96487	132120	124014	115672	115751	1	1	1	1	90696	83267	304216
dalnigrein 7-O-&beta;-D-apiofuranosyl-(1-6)-&beta;-D-glucopyranoside	554305	539860	481179	475329	455269	461535	566516	564108	760462	729815	560101	539162	548615	556814	952800	976502	773290	764787	876565	885781	757799	784487	757179	770789	1	1	1	1	1	1	1	1	1	1	1	1	1	1	1	1	1	1	1	1	1	1	1	1	1358999
(indol-3-yl)acetyl-L-glutamate	386724	409371	800329	805701	1023600	988015	623977	631800	450265	440305	945436	962022	1037556	1047626	992720	898798	647644	633678	349236	342190	533405	541118	538148	526955	810926	808284	719498	743167	1028800	1021224	2872727	2876303	1403628	1369107	1446601	1421355	1646851	1687776	1427329	1452235	1114920	1119779	912910	936627	1104465	1063126	897704	879862	5016423
O-aminobenzaldehyde	185997	197486	1	1	1	1	262958	266271	204542	211369	1	1	1	1	325658	314676	1	1	211284	199227	1	1	181441	186832	1	1	1	1	1	1	1	1	1	1	1	1	1	1	1	1	1	1	1	1	1	1	1	1	1473829
anthranil	1	837514	939028	1008473	800689	351995	832248	4753932	625347	844695	568135	389631	1	654972	2096377	402305	1	5204432	1	539973	502877	1064951	455556	176890	1	1	1	1	1	1	1	1	179302	177404	1	1	1	1	1	1	1	1	1	1	1	1	1	1	255552
L-dithiothreitol	163986	167842	170906	183228	178957	184927	158431	149086	180811	186299	193242	171148	190300	181670	243179	236522	218429	203325	193994	201338	219572	213440	185668	203335	206709	204861	178708	189768	179588	174322	130824	117871	1	1	138101	138919	1	1	168723	157931	154396	157037	151684	163702	144753	136188	170363	145473	216142
luteolin 7-<i>O</i>-&beta;-D-glucoside	485738	495432	535867	519934	1	1	1	1	530789	528547	144996	543578	551801	533961	1	195816	1	174713	602783	552071	628202	1	1	581829	588579	602458	198267	202568	158339	162921	440401	431020	229578	232028	421736	423870	406159	414469	485070	1	1	470663	456194	1	424470	412300	155652	453885	737504
<i>N</i>-nitro-L-arginine	1	1	1	1	458040	444743	1	362927	351556	359715	424017	438523	386801	390778	934340	966597	668905	672049	560823	563962	650916	641561	824692	806156	1	1	355089	354858	322848	329492	1	1	307860	312543	1	1	289464	289907	326364	333834	290278	297723	293511	1	1	1	263370	242023	558501
hypoglycin A	886398	28347076	906608	351288	367340	396515	483019	414403	607446	600355	869986	15791034	305776	15177693	845155	849994	421864	413455	662900	27225188	804267	765339	526463	884388	345493	353638	321325	19479924	15090555	369408	571539	7853594	864484	1	1	1	14898451	15478165	923265	900916	312268	723908	782850	1	691749	659741	22742990	22516718	818302
9-[6(RS)-C-carboxamido-5,6,7-trideoxy-&beta;-D-ribo-octofuranosyl]-9H-purin-6-amine	1	1	128739	129870	145572	137698	138088	134787	99296	102729	124627	123785	123271	116970	1	1	100810	101467	1	1	1	1	135239	132404	1	1	1	1	1	1	1	1	1	1	1	1	1	1	1	1	1	1	1	1928460	2092919	2057197	2176689	1	81653
3R-hydroxy-lesqueroloyl-CoA	1	1	1	1	1	1	1	1	83532	74971	80745	81135	73478	90789	1	79137	90452	97749	84529	106139	96068	101797	92946	97778	78821	74699	1	1	1	75850	91135	82512	1	1	1	1	1	1	1	1	1	1	1	1	1	1	1	1	143932
5'-(aminoiminomethyl)amino-5'-deoxyadenosine	404561	239326	501368	509124	2680558	2686104	462706	449578	292920	288337	2203607	2197604	2016960	2147918	373249	375443	1758326	1757830	271407	261400	283232	290248	285095	464538	3482164	358895	1345381	1373431	543705	534772	234494	239942	492677	479623	2852309	2875317	2701491	2737459	2477655	2503309	418046	434980	407196	2635501	381645	2712643	376630	2713067	1003181
5'-[(3-aminopropyl)-amino]-5'-deoxyadenosine	1	1	251982	263629	178245	183829	1	1	1	1	224644	235075	210558	216851	338892	336814	267506	263405	1	1	246155	245367	278342	256578	194805	203819	167660	171185	174292	171595	1	1	379269	374433	699826	720833	297092	296479	188848	191231	345373	336685	308005	325734	352820	345209	258737	248112	882270
3-oxo-lesqueroloyl-CoA	1	1	1	1	1	1	1	1	1	74852	79699	74898	1	79961	1	1	84174	80491	81546	87498	83070	84813	78918	86874	1	1	1	1	1	1	1	75634	1	1	1	1	1	1	1	1	1	1	1	1	1	1	1	1	113759
5'-[(3-aminopropyl)methylamino]-5'-deoxyadenosine	693367	337882	779717	776571	611651	620342	2522365	2493641	293583	3253589	595727	597487	584194	579871	2466664	2497973	602541	617401	1052029	1038912	398004	399524	566851	572212	468340	451264	503645	501043	501170	507436	264684	266732	616993	638614	721201	729797	576894	581909	491551	510046	593148	585548	450892	438845	536661	531887	567910	546288	258867
auricoloyl-CoA	130985	114600	123198	105104	103356	115600	137096	134425	161708	149941	156079	162269	141332	176216	130631	158274	174981	184221	163343	195428	180842	193109	175441	184891	157641	144173	141764	133137	113828	151700	171703	159819	124505	113641	105202	91465	128835	126929	127020	128063	133637	119142	146619	144550	118504	109160	101684	115708	143932
9-[6(RS)-8-diamino-5,6,7,8-tetradeoxy-&beta;-D-ribo-octofuranosyl]-9H-purin-6-amine	1	1	251982	263629	178245	183829	1	1	1	1	224644	235075	210558	216851	338892	336814	267506	263405	1	1	246155	245367	278342	256578	1	1	1	1	1	1	1	1	1	1	1	1	1	1	1	1	1	1	1	1	1	1	1	1	882270
(indol-3-yl)acetyl-L-glutamine	654596	645178	718098	4520608	3988625	5007420	3531154	5377350	1	1	116601	121012	625359	3545938	1018293	1148746	4822313	4873853	3802935	3668464	4827122	4933991	4951715	4754352	4482155	4470287	3813233	4906163	4299683	3715787	609914	857366	3782127	127854	193068	4774015	5491002	4829893	5146070	4920946	5245891	4992817	4629975	4631984	5271026	5014507	5295314	5173801	3341689
gibberellin A<sub>98</sub>	1	1	1	1	246374	244979	1	1	1	1	275969	262216	274328	262065	390180	390902	1	1	1	1	1	1	1	1	1	1	1	1	1	1	1	1	1	1	1	1	237261	1	313517	325583	172688	171172	150711	160447	141934	141396	145625	132705	384186
6-aminohexanoate	1473706	1454937	1375225	1390680	1707990	1658846	1432922	1436527	958806	948653	1271956	1242916	1270332	1276419	2425091	2386083	1124944	1105412	1359093	1350210	1050925	1031559	1528806	1493236	1	1	1	1	1	1	1	1	1	1	1	1	1	1	8538014	8402102	6812595	1	1	5785946	1	1	5284339	5153510	195746
glucomalcommin	933695	933914	1181167	1168222	1247251	1239323	1026789	1025238	663190	697074	946741	897051	913239	869594	919122	971447	779276	749664	616334	595109	964890	935121	1053588	1072886	1	1	1	1	1	1	1	1	1	1	1	1	1	1	1	1	1	1	1	1	1	1	1	1	1188471
(-)-<i>trans</i>-carveol	17901212	6612187	21912272	22295684	3316879	3460196	5989583	5508479	21284028	20809820	20501084	21666308	21117220	20721940	23333720	23367548	20336836	19610764	16949984	16775280	6569576	5624848	20449690	21382454	21072510	21131368	18559736	18772460	19638904	19075204	18343658	19024024	9807481	22734704	22575408	22870526	30027588	30197828	5258344	6734678	13759162	12492606	15321583	15449095	14445636	14334813	22916098	22588272	649300
(<i>S</i>)-reticuline	1	1	1	5769266	5254810	5223559	5070033	5237329	1	1	1	1	1	1	9229003	9097549	1	1	1	1	1	1	1	8195335	1	1	187879	206806	202210	194550	1	1	1	1	1	1	1	1	1	1	1	1	1	1	1	1	1	1	2284830
N<sup>&omega;</sup>-hydroxy-L-arginine	1	1	188449	191700	211872	207874	149505	144355	1	1	231367	230662	212093	206475	1	174975	206091	200889	1	1	126773	118006	195842	191710	301051	148079	303827	140353	297318	282585	1	1	276489	278164	434453	441106	311659	317611	102457	249805	319842	326058	307936	324042	272143	253063	270799	105965	280262
adhumulone	1	43880656	67043232	67175760	59676232	58766792	1	57421812	40346748	1	56839912	56048428	56272276	57436744	68266736	68718224	59046104	59014968	46466804	45489020	53050816	53478316	57609316	58853604	1	1	1	1	1	1	1	1	1	1	1	1	1	1	1	1	127175	96632	1	1	1	1	1	1	1360760
7'-hydroxyabscisate	922178	950131	1	887304	909505	892603	893472	872010	1086374	1022320	3485968	1	1056010	977158	883667	1004817	1056633	1013979	1082283	1050962	3677700	1052704	1014707	3528026	1116540	3630719	1143881	3744505	3707589	3550664	1057552	1009060	889968	1	782700	2236043	863582	854411	3319415	2600986	2557915	1026623	2522537	968150	2455329	2377536	981828	908649	1165588
7-O-&beta;-D-glucosyl-7-hydroxyflavone	401470	414049	547688	547049	511743	503521	485829	483350	408495	406707	512806	516913	502767	501441	562011	570870	1	1	438879	432430	476341	482334	512327	503960	1	1	1	1	1	1	1	1	1	1	1	1	1	1	1	1	1	1	1	1	1	1	1	1	187573
6-O-&beta;-D-glucosyl-6-hydroxyflavone	401470	414049	547688	547049	511743	503521	485829	483350	408495	406707	512806	516913	502767	501441	562011	570870	1	1	438879	432430	476341	482334	512327	503960	1	1	1	1	1	1	1	1	1	1	1	1	1	1	1	1	1	1	1	1	1	1	1	1	187573
8-(methylsulfinyl)octyl-glucosinolate	1	1	1	1	1	1	1	1	1	1	1	1	1	1	1	1	1	1	1	1	1	1	1	135863	1	1	1	1	1	1	1	1	1	1	1	1	1	1	1	1	1	1	1	1	1	1	1	1	347168
1-palmitoyl-2-&alpha;-linolenoyl-phosphatidylcholine	4204044	4274612	4743107	4872042	7282692	7249013	4956689	4983713	3581310	3642207	7857476	7732054	7788291	7819375	8362560	8499871	6343245	6537437	4184448	4156924	3330845	3302579	5293559	5253099	9833418	10068078	9143780	9277932	7533601	7599273	2803533	2832264	7584921	7471389	10764910	10692891	9059903	9049659	9318493	9329443	8417544	8448860	7917418	7889819	9822977	9781552	10312246	10214806	1
L-cystine	602231	612731	726066	707355	664274	678987	659366	655829	637618	626025	742781	701269	743971	736148	1394284	1429342	760275	765823	868404	841668	729612	757899	773684	739365	643059	618738	647057	674338	620361	622659	289316	463382	652619	649381	601949	632060	563172	574922	658218	659877	603761	610868	789425	813346	530400	525661	549008	342883	1409954
1-palmitoyl-2-oleoyl-phosphatidylcholine	1878487	1925533	2129283	2218607	3034450	3112123	2623341	2615481	1529182	1568614	3190750	3037991	3056252	3108258	3377018	3444525	2312920	2409901	1565460	1538749	1143847	1167575	2029855	2008271	3477832	3407332	3306433	3303597	2885222	2924059	893870	882016	3853900	3866772	4772168	4786548	3444753	3459638	3222775	3284330	2950284	2910043	3111446	3158409	3063442	3080530	3496779	3481591	4364399
(<i>S</i>)-2,3,4,5-tetrahydrodipicolinate	2020306	1977456	2041621	2077427	2642261	2805356	2658456	2635888	2544117	2536972	2638088	2544071	2596889	2726435	2155736	2347863	1877265	1731519	1434166	1209301	1280124	1304748	1439331	1334381	2183062	2160162	1996363	2018942	2425941	2360859	978419	1012398	2283017	2135668	2256345	2359953	3095851	2924301	2418892	2387402	1863950	3779457	1428435	568401	1400666	3078099	1884889	1886303	238300
<i>N</i>-(&beta;-glucosyl)-(oxindol-3-yl)acetyl-aspartate	2362607	2665065	2544616	2590383	2787092	2811205	2537477	2543461	2322120	2448512	2739683	2917933	2636686	2738893	3391129	3360204	2839984	2645479	2487405	2565525	2707906	2695718	3029910	2901858	2533987	2673320	2465983	2337326	2448295	2325556	2311832	2309683	2914426	2922267	3090915	3288292	2619724	2556806	2369938	2428222	2597211	2479277	2567488	2536204	2600211	2504228	2505823	2387110	209490
7-(methylsulfinyl)heptyl-glucosinolate	1	1	1132826	1117311	1188168	1185218	986135	988294	1	655374	1	1	878867	840465	895890	940384	743162	723644	577154	567450	921810	898840	1007413	1032069	2600251	2665022	2019930	1977555	2146839	2023005	1393612	1448263	6834937	6889455	8278623	8382344	4145344	3978766	2549553	2470032	3143087	3056618	3066429	3193315	3744303	3343048	2529863	2494839	1001861
<i>N</i>-[&beta;-glucosyl-(1,4)-&beta;-glucosyl]-(oxindol-3-yl)acetyl-aspartate	816076	874153	1058087	1072787	1224893	1199621	881514	889359	815075	836359	1220395	1239553	1200911	1204436	91754	87932	1450428	1423505	946445	956506	814933	799707	1094078	1068521	1327510	1339686	1881288	1901867	1565610	1582156	802357	812837	819445	837022	1368823	1390923	1145360	1186509	1223137	1237417	957900	950819	758995	771005	1050539	1025980	1401253	1360945	1890407
lawsone	1	1	1	1	1	1	1	1	1	1	1	1	1	1	1	1	1	1	1	1	1	1	1	1	1	1	1	1	1	1	1	1	99382	90888	1	170399	129604	110027	111086	149841	1	1	1	1	1	1	1	1	1
rhamnetin	467530	447076	785560	763652	934799	908129	505125	496303	272650	263007	857334	931168	907448	900638	733109	703259	288607	287632	220248	229280	287779	300123	509601	502618	817672	337969	318280	321398	1022989	987104	224523	229820	905676	903289	1139060	1095750	1268777	1303687	1172189	1201763	890324	885476	814348	836705	972372	950654	233455	225190	505636
sakuranin	397743	409181	544327	562246	537055	545655	514215	499292	399300	411793	514812	498021	512219	505060	693349	680837	534969	538729	414627	412573	459139	460550	520859	515704	476111	462393	444664	438109	445192	438803	318606	322322	828325	826890	914559	939249	649906	649246	527987	530188	552678	553985	514485	526312	580626	578586	501818	472244	489854
iodate	1	1	1	1	1	1	1	1	1	1	1	1	1	1	1	1	1	1	1	1	1	1	1	1	1	1	1	1	1	1	1	1	1	1	1	1	1	1	1	1	1	1	1	1	1	1	1	1	1
pheophytin a	468106	340479	146197	157511	132642	120223	504705	233216	406301	290718	153372	131903	160844	158626	358441	259403	307316	260981	879109	229392	175496	307944	458581	210985	412883	189875	582068	246455	274263	204027	520418	1	966997	421142	671943	671345	1002783	443809	607630	551631	383536	318824	604274	320709	453520	353001	420375	258616	1264265
4-(methylsulfanyl)butyl-glucosinolate	189433	191602	1	1	116326	116208	1	1	1	1	1	1	1	1	92512	83713	127932	103590	195453	103560	302734	314820	162678	158383	179333	178586	211104	219092	1	87928	229011	227043	1	1	1	1	1	1	1	1	1	1	190921	183337	1	1	1	1	166571
strictosidine aglycone	566474	589772	569061	567692	651513	648511	745723	745995	422672	427280	577901	575777	556191	568165	1155165	636004	648385	652769	417025	417700	593086	608509	837263	818265	685973	693043	618226	671928	738024	703253	350192	361214	1538011	1438168	1400792	1449550	1124616	1132999	834499	824322	743306	739105	660192	697408	981649	963378	861147	885203	288218
MoO<sub>2</sub>-molybdopterin cofactor	3361396	3515210	4298089	4319736	5038233	5029023	3993066	3916582	2449522	2461209	3707649	3694157	3618894	3657139	4586500	4588538	3039858	3005911	2560403	2545969	3892695	3774637	4207273	4246025	3501839	3542390	3239486	3301898	3922704	3924481	2378117	2338872	3644895	3713755	4515824	4511269	4389855	4407962	2594211	2589503	3031365	3070104	4365815	4364810	3558554	3532133	3195526	3085102	14166157
5-(methylsulfanyl)pentyl-desulfoglucosinolate	1	1	1	1	1	1	1	1	1	1	1	1	1	1	330615	298893	1	1	209559	203789	1	1	1	1	1	1	1	1	251737	1	1	1	1	1	1	1	1	1	1	1	1	1	237223	238716	1	1	1	1	1
thio-molybdenum cofactor	3792794	3861740	4842614	4968448	5548644	5638422	4419928	4395930	2903123	2733985	4048752	3971423	3893944	3827673	5190776	5128114	3045623	3052344	3025035	3032479	4278603	4277974	4615522	4573151	3774649	3773509	3475130	3532093	4334713	4243330	3025761	2451034	4011672	4007043	5267975	5192045	4894933	4889276	3060793	2642954	3247031	3199219	4844909	4845614	3950132	3955953	3397988	3766617	8850550
(+)-carvone	588400	592202	712619	2062954	1636235	1644856	1496155	1833481	1	1001974	1446221	1397510	1396734	1449089	1750793	1753826	1508396	1451138	1313373	1	1	1515464	1	1170206	789564	837537	582227	553099	736750	628396	710859	745215	506334	557080	871481	862371	632325	768834	745575	728964	612696	480509	144489	155783	475329	422591	396973	531615	876253
glucoraphanin	1	1	1	1	1	1	1	1	1	1	1	1	1	1	1	1	1	1	1	1	1	98562	1	98292	1	1	1	1	1	1	1	1	1	1	1	1	1	1	1	1	1	1	1	1	1	1	1	1	159250
decoyinine	380958	391585	668398	654536	935849	879637	522833	502316	400495	400868	818566	852888	909175	926600	1	1	604383	580468	338370	586691	498507	485709	461737	449595	704914	698061	642514	664322	933749	912303	1	1	1197940	1169115	1264912	1254847	1466806	1517699	1292474	1306424	970673	990983	812559	832580	966161	950049	783853	745997	466315
ellipticine	603536	603073	530290	535035	674014	669793	726805	659440	724737	723315	474432	483523	488215	477303	1044792	1090332	908139	780051	719797	726082	626479	649794	732849	710518	428170	430777	445514	476815	599607	600896	397083	394022	307164	298305	409541	403253	579410	482018	626405	631655	486443	493719	413969	412796	415556	417008	478469	489639	1085077
di-homo-&gamma;-linolenate	1	1	1	1	1	1	1	1	1	1	1	1	1	1	1	1	1	1	1	1	1	1	1	1	1	1	1	1	1	1	1	1	1	1	1	1	1	1	1	1	1	1	1	1	1	1	1	1	1
molybdopterin adenine dinucleotide	4316751	4370205	5615934	5638604	6108737	6110283	4936266	4908567	3092154	3198117	4616514	4616183	4517177	4452745	5073628	5160085	3727307	3747631	2861482	2817961	4708766	4603764	5331924	5416003	4606640	4560767	3999729	4024147	4870776	4764648	2910738	2922410	4610525	4586091	6080730	6002060	5852690	5851640	2902602	2890344	3940256	3833759	5732038	5800276	4562179	4514606	3957428	3944879	7737585
gluconapin	1	1	1	1	1	1	1	1	1	1	1	1	1	1	1	1	1	1	1	1	1	1	1	1	1	1	1	1	1	1	1	1	1	1	1	1	1	1	1	1	1	1	1	1	1	1	1	1	1
loganin	1495197	1543073	2316107	2286435	2557452	2545532	1447893	1475116	2576130	2589410	2991897	3015281	3029170	3034706	3969225	3915721	3370422	3376050	1451398	1418100	1557615	1569383	3298689	3251938	3392275	3380965	4771887	4811108	3548904	3537629	1135593	1147948	1741365	1738203	3713289	3700624	3184158	3233535	3271140	3262171	5537206	5537018	3952031	3904807	5560461	5466017	6873729	6841539	152002
6-hydroxyflavone	1	1	1	1	1	1	217157	218699	202143	105832	86807	1	1	85971	98590	90277	1	1	686865	1	1	1	1	1	1	1	83202	1	1	1	1	1	228980	103111	1	1	198471	1	164767	193837	1	1	271893	273445	215808	215432	91622	259863	1002509
24-<i>epi</i>-campesterol	655278	647139	838877	840597	1036884	1042836	726943	731238	405891	384840	652708	626363	673334	634008	839921	867594	458394	493152	410107	422982	132863	141306	793403	767190	1	1	1	1	1	1	1	1	185974	184250	1	1	1	1	1	1	1	1	220777	218642	1	1	1	1	1080930
dipyrromethane	2572111	2652361	3383553	3402296	3139855	3136828	3013914	3008475	2530933	2540852	3132947	3151226	3107250	3124771	3466054	3487467	3211933	3208236	2757963	2714327	2979134	3002352	3196671	3171576	2932139	2933289	2677966	2671270	2732391	2703440	2346455	2363995	3828347	3891813	4073429	1272413	3275039	3240511	2731030	2768135	3034032	3000471	2993947	3065393	3171523	3125746	2847471	2791857	1036893
isocryptoxanthin	3267699	3308857	4226362	4212179	4728871	4750782	3699420	3726663	2441681	2323815	3301160	3316848	3406462	3246120	3978065	4043062	2663302	2676136	2239293	2257927	3582748	3623499	3932031	3902244	3284812	3327980	2972599	2999263	3596023	3614493	2142223	2160492	3457363	3435904	4490862	4410213	4181865	4147787	2406982	2357857	2895617	2907721	4154284	4196217	3735540	3401424	3800235	5005182	11023229
2-carboxy-1,4-naphthoquinone	203122	278477	187447	250386	149018	159395	234105	561149	166706	188491	158232	155697	178453	224705	148389	148939	151833	438506	137174	207048	310862	403438	1	1	347649	156376	342633	1	171339	276042	199513	1	100740	209312	1	1	176160	172552	165535	152253	1	1	132336	165857	267062	1	1	1	1943566
4'-hydroxyechinenone	2414044	2422109	3310494	3352182	4774764	4926469	1502858	1512364	737108	777311	3955293	3960848	4020090	3975802	2381295	2414851	4389819	4367408	2601876	2630633	2857494	2859935	3379484	3463495	5045414	5259154	3967454	4001364	3939698	4027626	2465002	2497916	3673917	3616289	4418040	4401078	4270139	4299585	4296019	4243311	3497999	3531903	4320895	4313073	3240070	3319298	3741618	3722165	2955791
3,4-didehydroisozeaxanthin	2414044	2422109	3310494	3352182	4774764	4926469	1502858	1512364	737108	777311	3955293	3960848	4020090	3975802	2381295	2414851	4389819	4367408	2601876	2630633	2857494	2859935	3379484	3463495	5045414	5259154	3967454	4001364	3939698	4027626	2465002	2497916	3673917	3616289	4418040	4401078	4270139	4299585	4296019	4243311	3497999	3531903	4320895	4313073	3240070	3319298	3741618	3722165	2955791
ricinine	439637	458493	583180	597588	850908	844162	601554	561367	313617	332029	442723	421855	423324	432836	622979	661474	584758	622862	379531	372346	445214	449609	821083	786687	408538	363144	97725	398508	428909	436266	112750	114706	486571	446909	617666	621616	412726	428838	400397	408248	369765	323496	325623	339039	367517	327124	470575	470037	1290303
4-hydroxybutanoate	185997	197486	1	1	1	1	241874	238954	204542	211369	1	1	1	1	247106	254622	1	1	205748	199227	1	1	200981	262412	1	1	1	1	1	1	1	1	1	1	1	1	1	1	1	1	1	1	1	1	1	1	1	1	1454198
(<i>E</i>)-1-(glutathion-<i>S</i>-yl)-<i>N</i>-hydroxy-&omega;-(methylsulfanyl)octan-1-imine	338642	346382	327771	372019	107129	376563	356037	78420	321216	327552	354642	368297	334425	366990	1	166115	360495	356627	343061	337646	362015	361002	78432	375126	346991	358912	339562	323385	347078	323481	322389	326660	343504	330381	314681	350671	1	1	80026	326480	84894	89846	83955	91472	94107	89695	1	300965	579996
1-(methylsulfanyl)-8-<i>aci</i>-nitrooctane	5664784	5806226	3552262	3598632	6000527	5986278	11898260	11876878	4858450	4907777	1936710	1972039	1893309	1897189	8495113	8469039	2346941	2323070	4459923	4443820	2687600	2732494	4833107	4767671	1645283	1647879	2398356	2417631	2328853	2295601	505555	508049	2635804	2642348	1366738	1378132	2195696	2211956	2308082	2289825	1775011	1753173	817247	841608	1000692	1014391	2580016	2556606	24017390
(<i>E</i>)-1-(L-cysteinylglycin-<i>S</i>-yl)-<i>N</i>-hydroxy-&omega;-(methylsulfanyl)heptan-1-imine	1	1	178013	173617	135955	130644	115013	1	118616	116342	215625	206405	201545	196698	174877	181778	220091	232173	816864	803711	217638	214404	265156	244199	1	1	1	1	1	1	1	1	1	1	1	1	1	1	1	1	1	1	1	1	1	1	1	1	418179
hyperforin	29788080	24728722	13814378	14012513	13563464	11633388	3646315	1877515	26401228	21026956	17934604	15839513	17133390	16270237	14813970	15399574	2087106	1675566	28900022	1616369	11516063	3431739	2222906	13287620	19770860	11932316	23709446	13988429	17021734	13730593	18378664	13820420	27093364	17954606	19720390	21259424	27089920	2613075	3206394	2887346	2505714	2241911	4007770	2217938	2261781	2331923	3440163	14380055	10381510
2-(2,8-dihydroxytridecyl)-6-oxopyran-4-olate	1	1	1	1	1	1	1	1	1	1	1	1	1	1	1	1	1	1	1	1	1	1	1	1	1	1	1	1	1	1	1	1	1	1	1	1	1	1	1	1	1	1	1	1	1	1	1	1	577524
dodecane-1,7-diol	280123	293540	306223	303285	279304	311610	269403	262149	230032	227797	296437	259104	278230	274258	502350	510398	412075	406956	342650	332529	375741	393765	492923	462738	1	1	1	1	1	1	1	1	1	1	1	1	1	1	1	1	1	1	1	1	1	1	1	1	1064684
dicoumarol	1791760	1777170	2190714	2206646	2112676	2117794	2067867	2055031	1655639	1597098	1987271	1952846	1943036	1988367	2734090	2757581	2193174	2173675	1799559	1819016	2032601	2031388	2287711	2320008	1807666	1825735	1589177	1540103	1652383	1590671	1365358	1368875	2154215	2144356	2681237	2659404	1920163	1993414	1624173	1673003	1758151	1755829	1819236	1825000	1929169	1897989	1810261	1696523	1623478
2-(8-hydroxy-2-oxotridecyl)-6-oxopyran-4-olate	1	1	1	1	1	375983	341176	328472	343890	343325	1	1	1	1	1	1	213322	1	1	1	1	1	1	1	1	1	1	1	1	1	1	1	121735	122799	251860	254905	1	1	1	1	1	1	1	1	1	1	1	1	1932290
1,18-octadecane-diol	1	1	1	1	1	1	1	1	1	1	1	1	1	1	1	1	1	1	1	1	1	1	1	1	1	1	1	1	1	1	1	1	1	1	1	1	1	1	1	1	1	1	1	1	1	1	1	1	111224
18-hydroxystearoyl-CoA	1	1	1	1	1	1	1	1	1	1	79699	1	1	1	1	1	84174	1	81546	87498	1	1	1	86874	1	1	1	1	1	1	1	75634	1	1	1	1	1	1	1	1	1	1	1	1	1	1	1	1	113759
7<sup>1</sup>-dihydroxychlorophyllide <i>a</i>	459574	839823	200798	172357	653730	985305	878831	146699	470355	517342	163666	164437	730974	714629	249511	248355	664942	874661	1075671	1076989	1175966	1172477	172402	167240	891186	584827	543718	550510	620595	1091127	620689	632182	601492	591060	1418981	1425292	724426	755966	990939	966682	860581	502599	963861	582016	527724	502982	1066781	1026434	158416
pseudouridine 5'-phosphate	1	1	1	1	108677	100564	1	1	1	103656	109161	109847	113568	116747	141765	159976	1	1	1	1	1	1	98739	99004	1	1	1	1	1	1	1	1	1	1	1	1	1	1	1	1	1	1	1	1	1	1	1	1	1
dethiobiotin	1	1	1	1	1	1	1	1	1	1	1	1	1	1	1	1	1	1	1	1	1	1	1	1	1	1	1	1	1	1	1	1	1	1	1	1	1	1	1	1	1	1	1	1	1	1	315498	1	752153
dioxindole-3-acetyl-3-O-beta-glucose	1	1	1413936	1408948	1	1	1	1	1	1	1594929	1587986	1532616	1572806	1	1	1709068	1676725	1	1	1707710	1694493	2211450	2162022	1553849	1583763	1459726	1470127	1717202	1688322	930249	910443	1	909946	2133210	2127013	1360210	1382310	1	1183791	1482943	1481721	2361342	2382810	1793862	1720511	1970922	1934459	591623
&gamma;-linolenate	366142	1	813653	820969	633957	618708	1	1	1	1	1	1	1	1	1	1	577887	573025	396650	402255	487701	504298	716359	709417	1	1	1	1	1	1	1	1	1	1	1	1	1	1	1	1	1	1	1	1	1	1	1	1	941040
(<i>E</i>)-1-(L-cysteinylglycin-<i>S</i>-yl)-<i>N</i>-hydroxy-&omega;-(methylsulfanyl)octan-1-imine	426986	436250	476604	477196	445591	446472	343927	340537	404100	401825	310920	316103	305739	301867	523911	520266	432586	427744	460246	462878	623713	633440	511108	484012	1	117560	1	1	96672	95923	1	1	172575	169553	1	1	122332	123564	1	1	1	1	1	1	122163	1	1	1	710230
1-(methylsulfanyl)-9-<i>aci</i>-nitrononane	11042931	11363755	7607686	7752883	12284524	12377529	20539818	20638508	9481881	9542414	5032027	5235097	5015730	4955860	19715998	19478328	4464503	4435787	7983321	7935232	5388000	5452299	8136442	7848032	3640767	3737008	6047329	6039045	5177558	5166729	1293214	1251870	6556328	6482614	3974411	4032160	7095004	7161313	5757717	5852755	6908298	6861053	2538449	2558952	2962978	2964851	6978517	6845707	39084132
loganate	101606	115332	172010	180093	197485	188286	188569	1	126751	135426	173807	175157	164690	166818	217133	263508	137546	138579	120424	86404	106452	105506	190158	186078	152802	145015	142281	147074	154528	155590	1	1	197510	1	369872	374940	262060	276522	179891	189838	161827	162319	140595	144946	227716	218096	190819	192768	754064
S-adenosyl-4-methylsulfanyl-2-oxobutanoate	269418	287435	428534	455144	465845	465276	434728	438978	322180	330237	446158	457758	428927	433136	725910	740035	376011	374055	98456	102148	286049	286654	550275	520528	408600	408442	374878	391878	397241	396582	154596	149357	898535	896826	940600	954513	677181	675986	467446	461396	867825	847304	473353	490707	584747	593205	650148	608525	4355738
(<i>E</i>)-1-(glutathion-<i>S</i>-yl)-<i>N</i>-hydroxy-&omega;-(methylsulfanyl)nonan-1-imine	1515068	1509943	1716095	1745404	1676229	1714164	1651491	1658010	1481334	1435311	1705993	1682987	1654910	1741477	2082503	2174782	1831153	1817399	1596062	1601632	1762532	1747684	1869324	1887722	1682594	1707705	1546572	1526526	1605535	1549326	1431569	1425646	1759350	1768555	1	1	1639592	1685274	1481229	1502863	1583099	1576192	1629726	1648219	1685818	1646040	1617566	1498894	2374927
(<i>E</i>)-1-(L-cysteinylglycin-<i>S</i>-yl)-<i>N</i>-hydroxy-&omega;-(methylsulfanyl)nonan-1-imine	120186	111716	118427	124428	109531	104634	1	1	168918	156612	160418	141379	152812	147825	204403	138889	152232	1	145488	146653	1	1	1	162586	1	1	1	1	1	1	187972	175190	1	467572	1	122908	99089	102303	1	1	1	1	1	1	105520	1	1	1	100483
4-benzoyloxybutylglucosinolate	710828	707726	886899	907109	939228	925749	793146	780245	478384	515723	714628	695394	682376	667891	727412	766369	579587	569474	467110	448651	736178	729968	824028	832965	1	1	1	1	1	1	1	1	1	1	1	1	1	1	1	1	1	1	1	1	1	1	1	1	1173465
robustaquinone D	1	1	1	1	108677	100564	1	1	1	103656	108883	1	113568	116747	141437	159706	1	1	1	1	1	1	98434	98763	794195	791083	719498	743167	1028800	1021224	1	1	1299834	1268569	1375260	1351060	1587522	1627470	268223	263667	1079865	1092009	912910	936627	1064630	1032461	857160	832203	185071
2-sinapoyloxy-3-butenylglucosinolate	484525	492446	625938	641035	668363	684261	571329	561597	319191	329814	494753	488100	479385	492006	572437	577371	395642	404427	318009	303950	520225	523665	572906	603701	522307	517308	470230	464702	552041	529439	315069	325322	488134	491671	805367	805628	682303	688675	304757	309543	431863	425232	687420	665935	524146	529631	431458	430660	292005
4-sinapoyloxybutylglucosinolate	365020	371697	462350	477749	494648	501737	428978	424698	251797	258135	363558	358060	1	351488	391535	410494	297861	299451	243696	226623	381943	387855	425786	437128	1	381646	1	349474	409543	400539	1	254489	371917	377333	568904	573325	494883	503656	1	1	327387	322754	497638	494840	395069	393766	326819	330841	701427
robustaquinone B	153365	153319	161344	1	1	174136	194203	182025	136631	145180	154488	190494	159862	162861	138243	155051	77177	71033	72280	1	1	1	1	114719	72484	1	77616	79662	1	1	1	1	336508	138716	112991	262341	130663	383243	285744	304460	1	1	146991	146043	150081	141957	113450	101225	668214
robustaquinone C	215366	222288	253243	246062	248738	256068	268327	259665	223248	222379	250470	249907	245009	247313	290285	294542	237765	239252	225722	218972	249497	249366	224440	226291	248061	246092	237509	231273	235347	230181	181755	178637	213719	211214	229008	229542	239325	246695	244949	243880	210083	210816	200616	207525	214293	213343	206511	200909	2461294
protopine	1	1	268492	1	1	1	1	1	1	1	1	1	332823	339845	1	1	1	1	1	1	1	755582	516278	509120	1	1	1	1	1	1	1	1	204788	233012	1	1	427302	382571	145691	140644	1	478704	545782	539940	1	163966	1	1	724695
afrormosin-7-O-glucoside	4075795	4164623	5976393	5982105	4653349	4667322	3823591	3996542	4247045	4350603	6507250	6589839	6421902	6458220	7373700	7223412	5253654	5191195	3025662	3070739	3857041	3860781	4619749	4590415	5106688	5182104	6848228	6980140	5504970	5487439	4013843	4033176	3527764	3503590	6100428	6099598	5914554	5916227	5660255	5659802	5158645	5100950	5314993	5414760	4934376	4926216	6606390	6532627	273524
all-<i>trans</i>-decaprenyl diphosphate	1	1	1	1	1	1	101165	100431	108453	98320	1	1	1	1	240334	255316	1	1	1	1	1	1	1	1	1	1	1	1	1	1	1	1	1	1	273085	287240	1	1	1	1	924104	920324	796051	838765	810541	834423	866329	796335	436394
<i>N</i>-guanyl-1,7-diaminoheptane	1	1	1	1	1	1	1	1	1	1	1	1	1	1	304109	1	1	1	1	1	1	1	1	1	1	1	1	1	1	1	1	1	1	1	1	1	1	1	1	1	1	1	1	1	1	1	1	1	1702200
4-amino-2-trifluoromethyl 5-hydroxymethylpyrimidine pyrophosphate	1	1	1	1	1	1	1	1	1	1	1	1	1	1	1	1	1	1	1	1	1	1	1	1	1	1	1	1	1	1	1	1	1	1	1	1	1	1	1	1	1	1	1	1	1	1	1	1	1
1,6,8-trihydroxy-7-methoxy-2-methylanthraquinone	215366	222288	253243	246062	248738	256068	268327	259665	223248	222379	250470	249907	245009	247313	290285	294542	237765	239252	225722	218972	249497	249366	224440	226291	248061	246092	237509	231273	235347	230181	181755	178637	213719	211214	229008	229542	239325	246695	244949	243880	210083	210816	200616	207525	214293	213343	206511	200909	2461294
1,7,8-trihydroxy-6-methoxy-2-methylanthraquinone	215366	222288	253243	246062	248738	256068	268327	259665	223248	222379	250470	249907	245009	247313	290285	294542	237765	239252	225722	218972	249497	249366	224440	226291	248061	246092	237509	231273	235347	230181	181755	178637	213719	211214	229008	229542	239325	246695	244949	243880	210083	210816	200616	207525	214293	213343	206511	200909	2461294
(7R)-<i>trans</i>-hinokiresinol	2162482	2186578	2303878	2318162	2174870	2165791	1869605	504180	1932293	1921453	1996075	2008032	2008689	1987290	2254047	2327394	2550585	2503063	1957120	1943785	2703529	2782881	2678603	2635043	1286936	415032	1274789	1295185	412125	1381903	1008478	984534	1029920	1	1354295	1355970	1269752	1272309	1203146	1223934	1227452	345781	1129305	1125787	1189478	366317	1263882	1219403	2078923
1,5,7-trihydroxy-6-methoxy-2-methylanthraquinone	215366	222288	253243	246062	248738	256068	268327	259665	223248	222379	250470	249907	245009	247313	290285	294542	237765	239252	225722	218972	249497	249366	224440	226291	248061	246092	237509	231273	235347	230181	181755	178637	213719	211214	229008	229542	239325	246695	244949	243880	210083	210816	200616	207525	214293	213343	206511	200909	2461294
(7S)-<i>trans</i>-hinokiresinol	2162482	2186578	2303878	2318162	2174870	2165791	1869605	504180	1932293	1921453	1996075	2008032	2008689	1987290	2254047	2327394	2550585	2503063	1957120	1943785	2703529	2782881	2678603	2635043	1286936	415032	1274789	1295185	412125	1381903	1008478	984534	1029920	1	1354295	1355970	1269752	1272309	1203146	1223934	1227452	345781	1129305	1125787	1189478	366317	1263882	1219403	2078923
1,3,8-trihydroxy-2-methoxyanthraquinone	686693	719734	344511	337091	641714	652073	506333	507337	995158	1026303	942399	956936	393909	390248	1536014	556763	1	1097508	961276	977306	1139211	406902	1129526	1079290	455562	1170500	473970	486300	891239	897809	642793	622023	264704	262547	689414	342078	341744	340193	386743	376202	887634	888655	685063	680067	586542	589082	314302	301412	451304
1,6,7-trihydroxy-2-methylanthraquinone	1	1	1	1	1	1	1	1	1	1	1	1	1	1	1	1	1	1	1	1	1	1	1	1	1	1	1	1	1	1	1	1	1	1	1	1	1	1	1	1	1	1	1	1	1	1	1	1	1
robustaquinone F	1	1	1	75895	182972	181947	1	1	1	1	186164	189327	181968	183103	230203	226915	216409	210403	1	1	1	1	1	160196	201487	201841	286410	300814	230690	230694	1	1	1	1	216411	224333	172084	184200	183968	185508	1	1	1	1	1	1	218647	210134	150982
robustaquinone G	688877	720959	906529	915195	549168	539252	666254	637502	411614	418717	894775	915480	877967	870605	2612255	2625064	1651713	1610330	1323275	1289078	1058942	1096129	1550464	1497529	791612	779780	1122059	1117597	874189	853703	488822	477570	565407	580467	1109539	1097235	908190	895595	624253	527275	957516	930476	970905	973209	850892	835589	1207656	1172642	219939
ADP-&alpha;-D-glucose	93491	88513	126990	136823	138513	144541	93940	102998	1	1	89783	92221	81278	77706	111608	122091	1	1	1	1	104593	99944	105307	113740	100729	89057	75321	1	88979	90943	1	1	90605	84722	168133	147536	120175	122418	1	1	1	1	131936	133984	100199	79321	1	1	760910
4-coumaryl-4-coumarate	1	1	247049	250350	248282	234911	1	1	1	1	306372	275022	301213	287399	1	1	288280	1	210473	226956	287779	300123	274559	281768	1	1	1	1	1	1	1	1	1	1	1	1	1	1	1	1	1	1	1	1	1	1	1	1	8757286
calycosin 7-<i>O</i>-glucoside	1	1	1	1	1	1	1	1	1	1	1	1	1	1	1	1	1	1	1	1	1	1	1	1	1	1	1	1	1	1	1	1	1	1	1	1	1	1	1	1	1	1	1	1	1	1	1	1	120431
7,2'-dihydroxy-4',5'-methylenedioxyisoflav-3-ene	1	1	1	1	108677	100564	1	1	1	103656	108883	1	113568	116747	141437	159706	1	1	1	1	1	1	98434	98763	794195	791083	719498	743167	1028800	1021224	1	1	1299834	1268569	1375260	1351060	1587522	1627470	268223	263667	1079865	1092009	912910	936627	1064630	1032461	857160	832203	185071
phlormethylbutanophenone	2592911	2685880	1521623	1570338	2660278	2680682	307987	308571	2270091	2105369	872521	847477	850656	849419	550701	549733	414634	415266	304055	295359	402543	399452	552584	539707	765131	772178	342881	348774	1049537	1056647	222305	225916	1162874	1168144	533535	275526	916943	931560	1019671	1006939	439273	454647	282140	273658	464672	437647	630395	611977	17642232
1-deoxymannojirimycin	664852	665758	768062	785306	686071	671058	906730	823583	855899	801629	2164381	782146	800624	1701440	921499	1	842742	807878	807450	801716	686227	704249	1062232	947973	1	1	1	1	1	1	1	1	1	1	1	1	1	1	1	1	1	1	1	1	1	1	1	1	1478324
prunin	495696	503650	763491	787678	583651	579361	467640	480591	548921	554300	834951	835264	825543	827457	953278	948691	694793	691527	404810	406900	543871	538684	647892	643362	684261	704686	842235	859887	705166	676543	472274	493047	466995	456823	847959	858512	761937	771993	723923	726070	670188	664367	669349	692458	642207	639884	806599	779818	274023
indol-3-ylmethyl-glutathione	692732	847050	4486499	4493877	3421525	3427472	3394846	3270391	889376	913819	926292	919905	3908342	3838156	4096082	4148083	468057	488230	4546131	4539160	1	1	4199815	381712	4503669	4466877	3347776	3294134	4209199	4202492	4232776	4214662	726124	725983	607550	1083209	752801	756457	589344	600150	3494207	3464357	782307	787201	666076	656351	663854	639332	368242
ascorbigen	5239789	5323097	3307791	3336107	3644578	3642180	8221434	8204697	9264105	9413368	2615145	2631387	2644934	2660720	12319970	12172340	6660378	6570278	9331541	9333311	5131175	5131253	5668703	5605152	1	1	1	1	1	1	1	1	1	1	1	1	1	1	1	1	1	1	1	1	1	1	1	1	12786047
indol-3-ylmethyl-L-cysteine	1	1	1	82112	1	1	1	1	1	1	84264	1	1	1	1	1	1	1	125748	6286139	5340435	5483669	5850051	5767587	1	1	1	1	1	1	1	3254800	150822	144722	227571	233840	3524057	3564848	4386985	4367708	106936	107142	126545	121223	107921	106567	109168	4082602	121316
indole-3-carbinol	3880840	3801586	6589810	2792743	2798744	2743156	6054073	5943748	6655541	6630000	2241298	7564632	2251439	2338378	10266593	10157345	4337927	4433534	5473689	5475923	7043580	7082018	3688791	8959814	2281540	2271822	7383753	7316958	2575549	2507150	1694543	1677997	5730329	5766730	10369018	10411736	8653798	8757334	1	7146727	9121590	9099942	10555393	10484828	10137885	9997677	3866447	10563095	1145526
4-pentenyl-glucosinolate	1	1	1	1	1	1	1	1	1	1	1	1	1	1	1	1	1	1	1	1	1	1	1	1	1	1	1	1	1	1	1	1	1	1	1	1	1	1	1	1	1	1	1	1	1	1	1	1	1
3,3'-di(indol-3-yl)methane	603536	603073	530290	535035	674014	669793	726805	659440	724737	723315	474432	483523	488215	477303	1044792	1090332	908139	780051	719797	726082	626479	649794	732849	710518	428170	430777	445514	476815	599607	600896	397083	394022	307164	298305	409541	403253	579410	482018	626405	631655	486443	493719	413969	412796	415556	417008	478469	489639	1085077
pentose-ring	176689	142886	117036	501530	353731	412345	244106	613630	100971	716451	109961	718582	219296	518407	804380	693243	1200113	1155576	101466	960092	1160004	1136841	967341	886162	701820	644129	668985	105318	761374	752661	664379	1	139276	149165	110460	96541	120017	106704	121113	119300	180107	184901	101454	193660	105670	96954	198771	194269	251748
feruloylagmatine	132875	144370	292743	302075	211641	209153	165480	166994	1	1	251702	267462	238297	244710	439551	428119	313974	301771	144662	140299	287323	284203	333787	303263	219942	229764	190787	195251	199413	189220	1	104857	441982	425649	862086	883341	334050	333528	207336	208683	401779	384492	358681	377530	404514	400738	295167	278718	958633
4-coumaroyl-3-hydroxyagmatine	396712	400437	136015	222723	498115	499566	268181	247397	176029	175348	243841	233792	250065	247596	360642	1	174444	166097	158173	159595	174431	173020	158567	1	1	1	1	1	1	1	1	1	1	1	1	1	1	1	1	1	1	1	1	1	1	1	1	1	1300755
(3<i>S</i>)-2,3-epoxy-2,3-dihydrosqualene	917417	916279	1126337	1164695	1306923	1344532	1033163	1026593	678641	646347	860101	870170	904939	866527	992817	1064437	701255	707346	631132	617665	977536	963120	1032072	1061744	1	1	1	1	1	1	1	1	1	1	1	1	1	1	1	1	1	1	1	1	1	1	1	1	463362
hordatine A	1	1	1	540381	1	1	1	1	842323	1	1	1	1	1	1458033	1	1	741576	1	1	1	1147838	1032440	1024343	1	1	838564	1	1	1	1	1	1	1	1	1	1	1	1	1	1	1	1	1	1	1	1	1	5763698
9,9'-di-<i>cis</i>-&zeta;-carotene	3086042	3165872	4030991	4001377	4451872	4462641	3477748	3484172	2284316	2185568	3198158	3191267	3224361	1	3729376	3786766	2542745	2540772	2104865	2107540	3400979	3413128	3760779	3698562	1	1	1	1	1	1	1	1	1	1	1	1	1	1	1	1	1	1	1	1	1	1	1	1	4994041
6-methoxypodophyllotoxin	1	1	1	1	1	1	143082	1	131074	118969	216034	207287	204581	200036	173615	169974	184166	1	119077	130015	1	1	1	1	1	1	1	1	1	1	1	1	1	1	1	1	1	1	1	1	1	1	1	1	1	1	1	1	208693
&beta;-peltatin-A methyl ether	230249	231573	1	535550	633783	668529	512609	511095	1	1	494458	270770	462193	465564	411990	427250	313708	305264	1	1	1	307671	1190184	1135928	1	1	1	1	1	1	1	1	252024	248372	711119	722006	686638	699859	1	1	170588	166620	1	1	1	1	1	1	1114723
naringin	880567	920859	964995	1006398	823303	835769	659516	640767	1253203	1321931	1165388	1246195	1165513	1144851	1779753	1778031	1384731	1386926	1258561	1261853	1460580	1450199	1438206	1383648	812002	816766	796794	814759	615088	629006	430873	422161	143511	142485	470950	486548	464937	465828	565346	564209	618362	615422	466429	477428	387992	389097	454273	447563	1872442
cinnamoyl-&beta;-D-glucoside	547266	533639	946572	951576	905607	898326	836864	890654	412506	405082	425162	482103	512824	374147	1182240	1145862	862811	854522	731206	719419	633812	642677	1019879	1000354	653458	647749	508992	551407	486574	497918	505861	483956	1054989	1054357	396055	853716	316935	304844	669163	667234	617527	598523	619364	636007	692171	675413	797818	768795	2099281
esculin	940368	1025049	964594	989817	1608358	1586677	1076205	1076112	833134	860781	944598	1010583	943840	916669	1505940	1518279	1647564	1638806	1352058	1363496	1498534	1532899	2393376	2275816	1138535	1194386	1143264	1139625	1048348	1057582	508691	498092	1	1	812461	869742	951186	967977	790868	788203	575729	566402	607813	613508	475536	482896	740261	730407	3261215
4-methoxy-3-indolylmethylamine	4227072	4415431	4819278	4673049	470438	486733	410619	3329107	3008209	2964587	446222	522226	501321	514606	536819	595751	5251016	5278261	4732820	4749999	5182976	5275400	426138	406726	280877	3895816	366287	382202	4238747	330995	2194819	2242619	499606	494584	693199	685917	605403	563368	708442	673093	705980	728294	542050	549182	513469	494877	504451	526126	15303328
indol-3-ylmethylisothiocyanate-glutathione	276119	298264	356596	361286	365748	379703	329082	1	229077	233497	297904	309564	289763	308720	467702	455594	311377	316300	250887	243855	276108	280717	347064	319182	293484	284093	241292	241949	255722	257932	167062	173706	511075	518005	642638	657381	407847	410036	329395	325363	1	342149	344965	353952	346870	348204	306733	1	1
(glutathion-<i>S</i>-yl)-4-methoxy-3-indolylmethylisothiocyanate	1	1	257708	259406	363692	366393	187018	1	1	1	327605	331007	352251	365355	292495	285958	216643	217183	209564	192555	1	1	1	298464	277948	277614	254587	272565	401911	392773	1	1	520024	531059	530164	523188	634455	665748	581558	586586	410957	421717	359241	356663	410486	397892	324804	320290	1
4-methoxy-3-indolylmethyl glucosinolate aglycone	1	1	1	1	1	1	1	1	1	1	1	1	1	1	1	1	1	1	1	1	1	1	1	1	1	1	1	1	1	1	1	1	1	1	1	1	1	1	1	1	1	1	1	1	1	1	1	1	1
4-methoxy-3-indolylmethylisothiocyanate	1	1	1	1	1024239	1	1	1	1	1	1	1	1	1	1068905	1132791	1	1	1	177702	111709	2718209	1215777	1208950	113666	176487	173420	139440	178318	158662	124550	148300	144457	193127	1840065	115706	193502	187229	171262	1	2348245	170377	2919302	165681	115920	2072853	109950	2105112	5657308
3-hydroxy-3-phenylpropanoate	1	1	1	1	1	1	1	1	1	1	1	1	1	1	442144	448009	393458	1	1	1	1	407028	1	383001	1	1	1	1	1	1	1	1	1	1	1	1	1	1	1	1	1	1	1	1	1	1	1	1	463716
&beta;-fenchene	1	1	1	1	1	1	1	1	1	1	1	1	1	1	1016359	1028825	1	1	1	1	1	1	1	1	1	1	1	1	1	1	1	1	1	1	1	1	1	1	1	1	1	1	1	1	1	1	1	1	1
&alpha;-fenchocamphorone	171522	192892	173682	140084	214013	240089	398955	398949	170380	219241	1	1	1	1	370871	375181	1	1	161080	199421	91089	193796	153833	149678	1	1	1	1	1	1	1	1	1	1	1	1	1	1	1	1	1	1	1	1	1	1	1	1	223872
(3<i>R</i>)-&beta;-phenylalanine	441853	464280	660687	668232	903589	913678	875906	904446	714623	722248	1082912	1073614	1070222	1054751	1260268	1331090	747858	741328	524045	533100	694803	142487	990823	971412	6825796	759735	1153438	1185679	7485581	797942	394779	389467	2803919	2809483	11225841	11100756	1459969	1485572	1542961	1539990	1419214	1395860	1457376	9681160	9493201	9514830	11415801	1210838	12863188
&beta;-fenchocamphorone	1	1	404632	400494	442059	560724	658064	661097	451213	450535	617806	644864	627687	636948	764678	780237	434675	421994	1	1	411216	398428	589261	569192	1	1	878262	528024	1	1	1	1	3035487	2951650	1442193	1406398	635020	646575	940026	999938	252956	265682	1	1	336116	331090	299854	298300	478636
7,8-diaminopelargonate	1	1	600483	596852	569884	551415	602907	601803	1	1	542737	285179	1	514990	627019	623513	1	1	1	1	1	1	517815	1	1	1	1	1	1	1	1	1	702313	703536	675759	686333	1	1	1	557066	1	1	1	1	1	1	1	1	639289
butyl acetate	1822723	1875801	2161573	2151621	2141808	2116884	1752823	1749323	1598384	1587122	2072704	2054152	2027079	2044730	2788823	2818727	2852657	2869711	2446007	2431632	2621063	2620697	2915504	2885169	2408117	2388050	2566216	2569389	2087779	2071330	1469058	1458415	1268913	1255239	1959866	1961117	1449483	1459452	1714183	1713129	2478093	2518078	3354238	3325838	2335613	2306456	2875590	2866051	8574855
2&alpha;-hydroxytaxusin	858898	912269	566871	602630	319065	354405	1920380	1853546	2463662	2357192	631556	601875	618621	605101	2901937	2910448	395288	409979	845294	848252	1	1	418618	407097	664657	684062	796010	774069	400104	465712	1	1	408494	420447	607963	646674	446975	440206	420708	431919	495538	487886	285476	270140	367569	360416	596656	566485	4721607
2,2'-azino-bis-(3-ethylbenzothiazoline-6-sulfonate) radical cation	1	106877	151517	162589	166707	171870	99710	109457	1	1	99834	109073	110303	1	171139	171520	1	1	1	1	122276	110172	1	128351	82794	1	1	1	84174	1	1	1	1	1	180122	177573	137982	162267	1	1	1	1	139039	168385	1	101056	1	1	731130
2&alpha;, 7&beta;-dihydroxytaxusin	1	155084	115666	110351	158060	149289	281471	190138	215961	197851	103732	106272	100340	102600	410420	428227	93931	88829	1	1	1	1	151343	152375	118226	117652	100041	102317	1	1	1	1	188162	179207	240058	238244	122436	129632	1	1	80173	1	78620	81942	1	1	154879	151646	754520
L-histidine	272236	730558	674310	896800	890836	1140372	1035538	215210	942425	1266619	1098898	1195103	1147493	228502	244871	608699	476261	494126	255792	149203	532309	165655	765129	727752	779415	770182	578062	611336	735524	763960	548411	550075	1242267	1204512	985564	1358508	1746702	1570157	1073437	1074112	942144	929617	620018	159341	936945	1178701	1090488	1072487	1116732
4-coumaroyl-diketide	445970	465990	581053	591178	860742	854146	541651	546381	320508	319183	441890	437886	415808	415978	616660	610027	495374	1	318646	315133	1	1	658807	635075	345969	351162	317215	183435	422717	421751	1	1	457598	1	234213	241237	1	1	102858	109885	1	1	1	1	1	1	1	1	543969
(1E,6E)-1-(4-hydroxyphenyl)-7-phenylhepta-1,6-diene-3,5-dione	1278401	1294780	1346272	1365249	1750563	1743243	1494633	1478555	1545234	1541082	1166159	1198864	1168396	1169383	1780450	1859688	1513433	1489827	1548104	1540976	1640349	1667039	1572487	1563181	1182657	1188103	1123384	1134930	691061	667913	315271	308167	694839	582071	1269074	1259242	844917	893445	663247	687895	1069555	1077768	646155	649676	1108900	1084388	1173536	1140057	1821341
formyl-CoA	543780	562644	795054	838513	873492	902684	694738	674778	1	1	609924	614488	595184	617881	772319	781397	459271	455935	316884	297551	641337	617920	732289	761482	609269	609483	519582	527363	678149	663405	295212	307478	1	610021	1015403	1012154	888147	886490	328011	342071	486751	483057	851205	865790	629264	610890	489635	466720	2292552
(4E,6E)-1-(4-hydroxyphenyl)-7-phenylhepta-4,6-dien-3-one	220814	215035	209557	190794	216462	223635	283867	337532	101566	411155	107862	2661722	2654781	106860	231471	431603	151192	144431	134590	169844	103942	118399	171771	161243	187368	186550	145263	140414	187207	183922	480204	493485	118445	116883	208683	212772	183633	183585	140575	146628	239255	241045	199104	202845	212386	206808	215551	211100	2813470
10-deacetyl-2-debenzoylbaccatin III	1	1	1	1	1	1	1	1	1	1	334263	1	327893	1	208758	209254	1	1	1	1	1	1	1	1	1	1	1	1	1	1	1	1	1	1	170201	183932	1	1	1	1	1	1	1	1	1	1	1	1	334139
(<i>S</i>)-1-pyrroline-5-carboxylate	272496	281331	1	1	1	1	331450	1	1	1	1	1	1	1	1	1	198151	1	1	1	1	1	1	150531	1	1	1	1	1	1	1	1	105370	1	128222	121437	1	1	1	1	1	1	1	1	1	1	1	1	1
glycyrrhetaldehyde	140065	154819	175055	252060	171040	267609	240577	235106	1	1	147870	155836	177880	235813	376982	348921	184425	200738	154490	139672	213394	232174	101808	244851	182637	162131	142368	178404	160593	237126	1	1	155007	109191	155021	210225	208585	248476	128485	137661	81259	1	216840	250770	189957	179941	167292	98947	5352397
coumaryl acetate	2610988	2644621	3158996	1	877070	864822	822792	829884	2448740	2325952	2899238	2881046	1	1	1	1	1162008	1199967	822707	801277	1009561	1029777	1	1	216258	212136	113969	115682	181845	194807	177544	173861	171590	194058	382028	366227	371083	350230	166290	157796	1305312	1323164	1310819	267187	1	408359	206078	275665	432162
salidroside	12688517	12932825	1	14387117	12555152	13362909	1	12416094	978347	11859342	13408695	1	1	13983805	10787278	13416973	12502267	14145920	909727	892186	10659602	10727823	12500514	11464808	716849	675012	13111218	13635194	12544344	13202799	9544592	10538500	1174575	1384332	1054388	1053166	13925573	13485340	915730	920015	12947254	12948617	15053324	15318536	857899	818225	781655	780999	808259
tricoumaroyl spermidine	539335	623274	838882	816198	728084	741550	672673	705044	524420	540718	771989	786786	762616	769722	943172	908974	762177	774994	609874	597462	714927	713325	810127	770349	656637	694278	580467	573826	586995	587166	486485	507262	923979	917580	984628	1071196	729796	717321	611371	609408	680400	679243	659506	702313	771862	717103	608157	571488	873477
(2S,3E)-2-amino-4-(2-aminoethoxy)but-3-enoate	234750	243028	414071	407378	361366	357718	408581	416708	346114	346869	352655	348191	341244	331008	376372	383897	256288	260209	244813	235259	190346	192980	368285	362740	287451	284497	303171	317731	284291	285610	136510	137944	434006	434609	447691	465209	356439	354023	347617	348112	268241	276412	187152	191128	269022	263907	259727	261051	1
tricaffeoyl spermidine	1	1	1	1	1	1	1	1	1	1	1	1	1	1	1	1	1	1	1	1	1	1	1	1	1	1	1	1	1	1	1	1	1	1	1	1	1	1	1	1	1	1	1	1	1	1	1	1	1
&alpha;-D-glucuronate	579554	1	1	1	1	1	1	185975	1	1	1	167544	1	158213	1	1	1	1	1	1	1	1	1	4271219	1	1	1	1	1	1	1	1	1	1	1	1	1	1	1	1	1	1	1	1	1	1	1	1	3632988
(<i>Z</i>)-1-(L-cystein-<i>S</i>-yl)-<i>N</i>-hydroxy-2-phenylethan-1-imine	1630079	1608406	999393	1018758	1784047	1780859	3869846	3865311	1416347	1391620	470042	477543	469369	459232	3513121	3578496	371915	362049	1132369	1155403	333344	712772	417333	405773	378299	384037	488539	493282	387228	944048	1	1	761428	755098	597906	605138	898319	911409	966360	973024	401179	672490	460870	477162	403538	399416	421349	415069	211128
homofuraneol	1	1	191150	186126	229339	233827	233376	278881	179007	1	1	202905	211271	212822	430990	442839	388716	216385	152887	161319	212198	402225	309508	377347	331694	173043	196862	187413	173366	416022	1	1	205092	192712	1	281448	1	1	275131	264079	334682	258573	228700	240607	320184	318706	232932	435712	301759
(<i>E</i>)-1-(L-cystein-<i>S</i>-yl)-<i>N</i>-hydroxy-&omega;-(methylsulfanyl)butan-1-imine	5098040	2545643	1	2449516	5741219	5775160	5707841	5662597	5032281	1	5888018	6256762	5708273	1	6770773	6702736	5982223	5871392	1	2607228	1	1	2831607	5981028	1	5449529	5261120	1	1	5313231	1	1	5871296	5842653	6070475	3078448	1	5710481	5172852	5290135	545855	538821	406388	414822	508199	497371	522691	504358	292322
(2E)-2-ethylidene-4-hydroxy-5-methyl-3(2H)-furanone	121017	104859	88672	137786	75941	1	126139	95976	116481	164229	104056	163624	149845	122157	143794	1	122752	1	131856	132038	104202	1	1	1	140981	124449	100816	77361	144411	74606	1	110861	95793	88478	109056	1	86107	89413	83117	79844	80941	1	1	105859	1	89744	1	82085	301768
3,5-dihydroxybiphenyl	4488650	4592749	430241	572030	5118482	5374968	5141509	5852118	435621	374293	5526664	598020	503484	501238	713099	772996	813996	3206079	251013	330739	286747	1701334	548961	3103368	471717	451498	806515	733936	567212	509445	3032360	3149865	210853	1	722525	490751	1	340255	311813	352884	364439	353878	259321	1	382513	381443	457681	453882	2503136
4-hydroxy-5-methyl-2-methylene-3(2H)-furanone	3061464	3020794	3666076	4234669	3607400	3501805	3485041	3531989	2651494	2537543	3351296	3334704	3218806	3482189	4576463	4518661	3572294	3647236	2815352	2766382	3170171	3205370	3566779	3638023	3121600	3349343	2711077	2643939	3031788	2764042	2178672	2573781	5088776	5113801	5872164	5876312	3376456	3457541	2864371	2866653	3067763	3249033	3264927	3259576	3409939	3257490	2965758	2970683	1902950
L-phenylalanine	441853	464280	660687	668232	903589	913678	875906	904446	714623	722248	1082912	1073614	1070222	1054751	1260268	1331090	747858	741328	524045	533100	694803	1	990823	971412	1	1	1	1	1	1	1	1	1	1	1	1	1	1	1	1	1	1	1	1	1	1	1	1	12863188
2-butyl-4-hydroxy-5-methyl-3(2H)-furanone	1640815	1636419	1614594	1607446	2488892	2448326	2283586	2257636	2225724	2168446	2321085	2233685	2315285	2307487	1691017	1709007	1457694	1489127	1099523	1091787	965294	988107	943901	926703	581376	593482	319537	329317	671066	648414	1	1	89611	96568	266248	264847	603570	612074	393947	413703	405974	420173	276073	593412	429999	404618	578939	560908	5957664
2-<i>R</i>-hydroperoxy-linolenate	1099472	1080935	1112482	1129595	993474	1000392	2706501	2676044	4679955	4686662	1731562	1680550	1676785	1671074	6114492	6182879	1816897	1841285	1570608	1545922	891928	878568	847768	856549	1002563	1016031	1387299	1393800	949538	948795	330035	339665	919981	926032	1044147	1027753	1596751	1604350	1	1448830	780928	781094	429643	441926	552206	544310	803765	771581	10122018
plastoquinol-9	1638908	1676113	2048288	2125208	2501882	2558915	1833185	1823158	1177903	1196290	1786127	1760118	1802217	1797361	2227218	2255515	1387492	1411422	1250336	1231859	1838575	1807253	2013773	2000851	1	1	1	1	1	1	1	1	1	1	1	1	1	1	1	1	1	1	1	1	1	1	1	1	286383
<i>all-trans</i>-10'-apo-&beta;-carotenal	398770	433245	380108	379035	375740	378320	332881	640966	544478	576448	490046	496377	524799	1	526372	547438	1	1	1	1	1	748950	724966	713110	566388	478540	472523	491429	469908	487429	924065	514776	702122	503875	692655	686720	696007	526714	565302	567870	525195	522493	622713	501814	591388	595514	529553	538668	3912657
13-apo-&beta;-carotenone	1863969	2058483	2209071	2357956	2023089	2009059	2091821	2170027	444567	443953	2122826	2077008	2147680	2164452	1	1	1578767	1612854	3138254	3041844	1411495	1403539	1601450	1707686	1	1	1	1	1	1	1	1	1	1	1	1	1	1	1	1	1	1	1	1	1	1	1	1	239351
7,8-dihydroneopterin 3'-triphosphate	1	1	1	1	1	1	1	1	1	1	1	1	1	1	1	1	1	1	1	1	1	1	1	1	1	1	1	1	1	1	1	1	1	1	1	1	1	1	1	1	1	1	1	1	1	1	1	1	1
oleanolic aldehyde	4417214	4544518	5206308	5434265	6550426	6675047	4431952	4354151	2594582	2852328	4305292	4189792	4154749	3393210	5693792	5704380	2638234	2643315	2446229	2400271	3493463	3536765	4855448	4850091	1	1	455931	471282	1	1	303673	286343	184671	184250	1	1	193268	193088	1	1	89280	86903	220777	218326	440872	425494	176797	413819	908278
1-phenyl-7-(3,4-dihydroxyphenyl)-hepta-1,3-dien-5-one	571584	592176	614977	646342	623067	636216	421033	416481	431107	418380	627344	599741	629264	592137	470552	483090	597084	627803	906108	909608	687881	690239	553522	551575	623773	619863	577635	589670	584096	582852	675902	716568	483516	498826	498591	486647	610769	622289	726049	714059	609588	597586	780609	792433	549026	527367	467302	455984	236972
lachnanthocarpone	558306	540321	556027	571789	740948	749230	643737	629464	625215	635111	1018233	1018435	757772	738879	806129	1	714902	689071	520286	509346	599410	617492	518387	517595	698859	690617	749332	796138	816014	827916	304191	302172	1	747903	717233	730820	108481	95322	95092	89134	563959	574699	538209	549664	531158	524653	552542	547067	473415
4-[(4E,6E)-3-oxo-7-phenylhepta-4,6-dien-1-yl]cyclohexa-3,5-diene-1,2-dione	1278401	1294780	1346272	1365249	1750563	1743243	1494633	1478555	1545234	1541082	1166159	1198864	1168396	1169383	1780450	1859688	1513433	1489827	1548104	1540976	1640349	1667039	1572487	1563181	1182657	1188103	1123384	1134930	691061	667913	315271	308167	694839	582071	1269074	1259242	844917	893445	663247	687895	1069555	1077768	646155	649676	1108900	1084388	1173536	1140057	1821341
5-(methylsulfanyl)-2,3-dioxopentyl 1-phosphate	239430	244105	283389	354546	406037	411326	387533	324785	457061	439250	433394	411532	405459	395777	370543	375423	272110	290690	249131	270176	202800	210943	232719	220115	328690	311787	292886	316013	411627	105491	172079	174263	375805	301645	398201	391000	489738	491004	346440	347705	252463	261651	294437	297625	279862	265763	301962	381040	1
betulinate	1	206176	174070	168072	1	194252	1	1	1	1	1	1	184133	181122	1	1	1	1	1	1	1	1	141200	140135	127114	1	1	1	1	1	107278	105276	1	1	1	1	1	1	99100	100149	1	106350	1	1	1	1	1	1	1016447
9,15,9'-tri-<i>cis</i>-&zeta;-carotene	3086042	3165872	4030991	4001377	4451872	4462641	3477748	3484172	2284316	2185568	3198158	3191267	3224361	1	3729376	3786766	2542745	2540772	2104865	2107540	3400979	3413128	3760779	3698562	1	1	1	1	1	1	1	1	1	1	1	1	1	1	1	1	1	1	1	1	1	1	1	1	4994041
5-hydroxy-8-methoxypsoralen	129240	130996	154265	171068	164185	166639	153994	158934	118382	110803	156438	152910	138483	145199	218947	215329	167041	166584	131485	133554	154521	153200	166791	171453	145009	150899	124296	124915	130241	130990	111677	101659	168192	174289	209537	214813	155603	154482	127201	127896	141836	137976	145556	138712	151541	151399	143222	125215	1030101
4-hydroxy-5-methyl-2-propyl-3(2H)-furanone	1328187	1324809	1504843	1507554	1911136	1872067	1574974	1645591	1619883	1678797	1862037	1608040	1597034	1606709	1682194	1707880	1330016	1322270	1151068	1144268	874691	1071267	1113723	1206462	1351236	1330816	1132715	1159006	1304093	1294108	850328	848026	1629876	1621950	1646842	1635623	1697212	1734082	1420780	1426415	1444633	1468356	1072192	1060795	1465238	1465172	1323755	1298775	4887766
8-methoxypsoralen	398828	415381	1	1	1	1	497195	1	1	1	78376	1	1	1	1	87124	1	502010	381339	386401	423056	441115	501707	487088	1	1	417759	423030	420100	1	1	1	1	756016	1	811725	125257	1	1	85330	510032	530129	496877	483368	560660	524928	484011	1	1
wortmanin	230249	231573	1	535550	633783	668529	512609	511095	1	1	494458	270770	462193	465564	411990	427250	313708	305264	1	1	516529	307671	1190184	1135928	421556	427658	371761	373119	365886	535188	244570	242966	252024	248372	711119	722006	686638	699859	1	1	170588	166620	1	1	1	1	330647	463600	1114723
1-18:0-2-18:2-phosphatidylethanolamine	2155633	2222750	2727051	2820657	3300899	3394264	3691662	3744555	1585451	1599210	2352179	2303059	2311490	2313231	3016032	3082894	1738524	1741791	1631341	1563466	2445623	2419961	2615560	2603928	2067762	2068351	2063037	2088081	2581964	2510275	1405514	1370030	2314082	2320877	3254116	3178492	2670849	2620840	2180530	2180020	1771179	1781994	2737852	4415241	3491552	3439311	3008812	2967149	6071965
artemisinin	204824	238848	281834	324246	264506	267092	296147	270339	315084	305963	333533	313712	340162	336462	374666	411247	227097	229308	312848	289672	375402	462328	277728	271690	1	1	88372	98827	1	1	1	1	1	1	1	1	1	1	1	1	1	1	1	1	1	1	1	1	3154798
dihydroartemisinic acid hydroperoxide	132610	142125	152896	155822	116156	111811	116514	112548	135683	137724	156570	147636	157400	143574	175249	175390	275409	301659	184813	171152	268253	269710	217710	219020	112794	118851	125825	120610	122912	119321	114025	109289	120148	118506	119845	116155	114380	117478	120735	124890	121921	128330	125815	129415	126064	120798	129455	129242	582599
furaneol glucopyranoside	144328	453779	205295	206403	219184	218961	697341	675276	518111	162641	201533	184631	201474	203019	1122768	1124056	267101	1	1	1	1	1	1	1	1	1	1	1	1	1	1	1	347498	1	650396	132026	195855	1	1	158428	1	184473	141059	202537	267726	1	168693	147340	919481
solavetivone	1	1	1	1	310800	283658	1	1	1	1	296437	259104	259900	257496	502190	510242	412075	350658	1	1	1	1	492923	462738	1	1	1	1	1	1	1	1	1	1	1	1	1	1	1	1	1	1	1	1	1	1	1	1	423643
5-hydroxy-coniferaldehyde	1	1	1	1	1	1	1	1	1	1	1	1	1	1	1	1	979667	952308	1293177	1251642	1448593	1410000	1145343	1157503	1	1	1	1	1	1	1	1	1	1	1	1	1	1	1	195818	1	1	1	1	1	1	1	1	297503
(+)-7-<i>epi</i>-12-hydroxyjasmonoyl-L-phenylalanine	1573028	1586010	2332953	2291239	1993975	1968779	1989350	2000646	1884468	1930415	2680620	2709572	2609512	2625240	3343958	3281290	2521604	2546043	1663255	1616935	2052401	2051070	2993546	2867301	1715392	1712122	2143009	2169349	2041862	2023197	631508	629752	1631915	1614108	2200499	2245688	2029027	2074312	2040392	2080920	1882907	1893973	1781191	1798691	2055849	2033416	2118861	2086452	2717489
thiamine	242058	258102	293002	325089	434349	424762	350305	319306	1	1	418698	1	407790	348899	543840	546692	263503	1	215292	1	254611	262942	302658	309809	240891	250984	284984	311728	365873	369506	1	1	899891	893365	810534	727727	511929	514820	395286	437295	241068	332065	381176	374114	271263	438417	281384	280696	381920
<i>cis</i>-12-sulfojasmonate	314299	320189	342643	335151	321735	315603	227499	228747	428609	438434	397374	402310	392427	389192	561656	556425	1081642	389900	302297	304958	1	406528	405663	401369	455562	667963	473970	485968	381919	371325	278246	280112	170130	165543	689142	341691	340323	340193	386471	214266	345392	338672	220035	228716	253645	250842	313857	301053	461936
<i>cis</i>-tuberonic acid glucoside	1	1	1	1	1	1	1	1	1	1	1	1	1	1	1	1	1	1	1	1	1	1	1	1	1	1	1	170468	1	1	1	1	1	1	1	1	1	1	1	1	1	1	1	1	1	1	1	1	900782
(+)-7-<i>epi</i>-12-oxojasmonoyl-L-isoleucine	1	1	1	1	175260	174208	1	1	1	1	370050	371571	135469	131808	489135	163424	105358	98805	215039	222893	271218	271343	417438	398632	1	1	1	1	1	1	1	77027	1	1	385368	394273	1	1	1	1	1	1	1	1	1	1	1	1	488689
(+)-7-<i>epi</i>-12-hydroxy-12-oxojasmonoyl-L-isoleucine	8310741	8448991	11025292	11046655	15469153	15465638	12979060	13030234	9878022	9869234	13212087	13096302	12726509	12838185	1	18842118	10030709	9990535	7337936	7376015	6429369	6355013	10137685	10028090	12141925	12162044	10817635	10940690	12905069	12963950	4235686	4171263	15928436	16052523	15612291	15702534	20847276	21024192	16301890	16512572	1	1	665414	697408	980746	962515	860705	884883	177499
3-&beta;-D-galactosyl-sn-glycerol	207459	203729	154797	168782	271237	286832	482101	483759	167340	154261	103365	116533	111522	101154	524221	525448	290555	272419	123037	137621	272840	256495	297689	163788	1	1	102212	103590	118877	109625	1	1	88494	87200	1	1	134513	151698	120361	142297	98306	1	1	1	1	1	91939	90276	922154
4-amino-2-methyl-5-pyrimidinemethanol	1983210	2036999	2344471	2335755	2388841	2352158	1949483	1920063	1744102	1734403	2296321	2271721	2252767	2261859	3254602	3273489	3098485	3118372	2655531	2646817	2845061	2841561	3168480	3169266	2606305	2602157	2798156	2803390	2287445	2281339	1579325	1571184	1547253	1547584	2211658	2204840	1741398	1761300	1954783	1988740	2690041	2727593	3646322	3606562	2529488	2506344	3108935	3094202	1773942
3,5-bisdiphosphoinositol-1D-<i>myo</i>-inositol 2,3,4,6-tetrakisphosphate	104369	115875	119466	122509	105992	109114	134345	124853	129909	123378	143209	141765	127661	142913	125406	127815	149588	159376	136785	148728	153045	144263	149124	148667	131427	124982	125699	125300	119347	143435	126397	133725	106347	107771	104264	115294	107368	108122	110531	112641	116082	110785	115576	113674	115868	108194	102380	120960	197121
1D-<i>myo</i>-inositol 1,5-bis(diphosphate) 2,3,4,6-tetrakisphosphate	104369	115875	119466	122509	105992	109114	134345	124853	129909	123378	143209	141765	127661	142913	125406	127815	149588	159376	136785	148728	153045	144263	149124	148667	131427	124982	125699	125300	119347	143435	126397	133725	106347	107771	104264	115294	107368	108122	110531	112641	116082	110785	115576	113674	115868	108194	102380	120960	197121
xylogalacturonan	134274	133733	118581	108264	101191	112698	102076	79152	160109	151382	144318	160383	159211	145687	193808	218913	199532	192573	163714	181692	211275	198603	184985	208923	180249	172179	158263	165701	148003	144401	105382	105344	1	1	86947	81298	79862	81835	105079	104952	127932	116340	116693	119176	108492	84244	105635	1	207469
artemisinic aldehyde	1	1	1	1	310800	283658	1	1	1	1	296437	259104	259900	257496	502190	510242	412075	350658	1	1	1	1	492923	462738	1	1	1	1	1	1	1	1	1	1	1	1	1	1	1	1	1	1	1	1	1	1	1	1	423643
1-18:0-2-18:1-phosphatidylethanolamine	791486	802309	979537	1036569	1201607	1265214	897240	894796	545527	548771	4429682	4400964	4458509	825369	478553	1194141	606975	606592	583955	546869	896357	894136	993460	963165	713956	755312	722222	747789	939821	904651	473912	461960	821464	819452	1167272	1159078	968770	937612	539863	551988	612533	619454	973828	1017797	709799	714264	669405	657972	5557571
5-<i>O</i>-methylthujaplicatin	14592274	14609981	15509026	1123664	15398593	15622210	14351857	14333747	15225203	15279904	2149343	2122118	2063279	2090115	18501484	2930023	17822236	17882534	16436292	16467689	18377500	18448140	1269707	2466986	345861	360191	521805	538480	160020	164490	187130	185163	101768	913120	1256508	156883	1368782	104791	531978	535166	650110	989748	468162	1408989	1429399	397178	606165	559907	786664
<i>O</i>4,<i>O</i>5--dimethylthujaplicatin	22431540	22925492	32537282	32079684	25270676	25326728	22125706	22035928	23825920	23927904	35077548	35459360	34503584	34766948	39896032	39712216	28299898	28115418	16882248	16838088	21266784	21196072	24938032	24806914	11577260	11643569	9993593	9938550	10452410	477543	7954798	8042449	17986262	18240218	20077236	19998266	14034928	693459	557124	10633114	11853194	11763421	11813930	12015208	12972635	12820716	11010456	10904978	25485256
(-)-yatein	300508	1	689830	65405264	1	1	54489276	251111	1	1	853762	878332	805902	818400	1	1	816985	806539	1	1	760458	767467	1109306	1063867	456325	450948	387607	392493	362195	355542	1	1	77268616	1	1	1	461657	60786580	287806	285179	326665	51823772	418152	424090	56855384	56369072	364183	48754788	3081803
hinokinin	1084599	1119025	237049	1277229	1	1	1	1	128401	136315	1251275	1292776	1249348	1213959	3878873	3896685	299474	288105	204155	198510	1677106	295150	2298798	334914	1	1	1	1	1	1	1	1	1	1	347986	1	1	1	1	1	1	1	226948	227769	1	1	1	1	268547
(-)-bursehernin	14586558	14631702	15567607	15725453	15476361	15699595	14407817	14389524	15286015	15301248	15866480	16046899	16046111	15894358	18499356	18371862	17862488	17911688	16482100	16510277	18397404	18478756	18266052	18135220	115803	1	136436	1	143605	142664	1	1	1	143485	98790	108406	195114	206077	114651	102201	204967	191420	207314	1	207346	212296	207043	1	250474
1,3,5-trihydroxyxanthone	215122	211193	357185	348999	392257	387098	154372	152222	1	1	357312	357742	90636	337973	275644	270987	430251	92799	315609	312373	77558	112501	97835	105028	116345	114435	105247	108773	116463	107891	280221	294122	1	1	200435	201318	1	145071	1	1	191241	194994	186601	187905	156230	155513	208666	205834	1
lubimin	270807	279574	1	1	279304	283658	295328	300562	1	232962	262139	259104	259900	257496	521064	539506	362387	350658	1	1	1	1	492923	404543	1	1	1	1	1	1	1	1	205408	205888	332653	338324	275592	271045	1	1	1	1	1	1	1	1	1	1	528311
1,2-dihydrovomilenine	645810	669834	718127	808585	820099	809957	925644	916768	630422	663883	777589	791414	725631	759896	820306	824475	646921	651247	447610	470889	511210	696894	836074	819226	148312	151329	219714	215876	141272	138100	75169	77486	346978	348953	422188	411277	198768	208438	217170	210492	152983	164231	142471	150313	109224	111839	124489	121517	2191135
3-hydroxylubimin	1	1	1	1	116604	118193	378854	388250	1	1	1	1	1	1	619913	629578	1	1	1	1	1	1	1	1	1	1	1	1	1	1	1	1	1	1	1	1	1	1	1	1	1	1	1	1	1	1	1	1	195800
rishitin	206884	209107	1	1	1	1	278452	307878	351171	408869	1	1	1	1	382001	395182	1	139340	128647	128266	1	1	119691	86864	1	1	1	1	1	1	1	1	1	1	1	1	1	1	1	1	1	1	1	1	1	1	1	1	1060143
13-hydroxylupanine	1	1	137211	139158	1	204166	162015	164213	1	1	172789	1	1	1	228387	233080	1	1	176120	174182	1	1	1	1	1	1	1	1	1	1	1	1	1	1	1	1	1	1	1	1	1	1	1	1	1	1	1	1	1146264
3-hydroxy-15-dihydrolubimin	1	1	1	1	1	1	1	1	1	1	1	1	1	1	1	1	1	1	1	1	1	1	1	1	1	1	1	1	1	1	1	1	1	1	1	1	1	1	1	1	1	1	1	1	1	1	1	1	110687
2,4,6-trihydroxybenzophenone	274030	278568	586317	570906	149796	266440	619925	655813	635475	649821	490171	595351	555236	422791	850193	779761	865798	945848	681955	650774	503192	487457	1028624	858851	756533	713078	647132	632095	719288	442580	451182	492027	433000	402813	742971	695576	962679	935920	393286	409159	976021	1182636	529894	484415	1399808	1551922	843981	808067	114935
salicylaldehyde	77446	85588	118372	83351	120377	1	79726	1	1	1	80742	93996	82732	99111	234656	259903	132976	1	126736	76742	165186	152430	132367	84569	76911	117789	91516	153248	141886	143393	1	98712	125512	145674	1	192703	1	172364	121628	121916	130241	143042	106472	87465	131543	146807	120818	118653	322694
(4Z,7Z,10Z,13Z,16Z,19Z)-docosahexaenoate	1	1	125125	151488	1	1	1	1	1	1	1	1	1	1	1	126346	1	1	1	1	1	1	1	1	1	1	1	1	1	1	1	1	1	1	162725	158258	1	1	1	1	1	1	1	1	1	1	1	1	1025416
3-aminobutanoate	1	1	1	1	1	1	1	1	1	1	1	1	1	1	1	1	1	1	1	1	1	1	1	1	1	1	1	1	1	1	1	1	80251	84495	123142	114956	1	1	1	1	1	1	1	1	1	1	1	1	1281499
5,10-methylenetetrahydropteroyl mono-L-glutamate	1	1	1	1	1	1	138395	140949	126499	1	160087	155210	169536	164453	401942	407637	1	1	350963	344139	369913	363217	314946	329468	211097	215172	230188	230050	1	1	315182	317201	116061	119661	282104	284817	158086	157267	1	1	1	1	1	107533	143537	1	313070	314096	92786
2-hydroxyferulate	488819	509572	267194	263895	317219	317385	1	838590	242469	1	401426	402291	390621	392181	563937	555498	592959	604120	573240	160654	101351	98031	237807	600408	516032	519565	805746	828910	571935	558413	270472	266238	427879	252030	958579	963796	481193	332434	466706	462284	979588	981001	312972	326314	921065	890806	892947	858841	403504
15-hydroxysolavetivone	153373	162747	167221	164940	214780	207677	140836	147881	1	1	173872	170498	173699	160636	197256	185818	116864	115829	1	1	135595	131121	157735	156530	1	1	1	1	1	1	1	1	1	1	1	1	118368	118316	157367	169850	1	1	1	1	1	1	1	1	195800
2-dehydrolubimin	153373	162747	167221	164940	214780	207677	140836	147881	1	1	173872	170498	173699	160636	197256	185818	116864	115829	1	1	135595	131121	157735	156530	1	1	1	1	1	1	1	1	1	1	1	1	1	1	1	1	1	1	1	1	1	1	1	1	195800
behenate	1	1	1	1	1	1	1	1	1	1	1	1	429047	447441	1	1	501705	485407	676549	525258	553548	669112	661575	477013	1	1	1	1	1	1	1	1	1	1	1	1	1	1	1	1	1	1	1	1	1	1	1	1	762997
2-furoate	115746	1878223	1341979	1365490	1	1	2534319	133376	2081528	2015372	138250	1	140447	141703	2547179	2316003	131052	129502	132383	1851616	116324	111621	124910	1800356	144157	1	1214497	1236109	133324	126443	99234	98118	110454	1	106610	104408	1	1	113338	117642	100863	94104	109495	114983	98766	108729	104123	103841	84919
methotrexate	3124789	3075609	3649907	3632480	2769682	2783789	2746849	2649756	1998608	1979210	2844114	2770064	3163883	3102379	3303705	1	392826	410185	1	3674776	1	1	3388185	316093	3651174	3621528	2712781	2674508	3406274	3407596	3431890	3424720	601305	602544	509198	509008	639834	364214	3067759	511588	2829562	2803147	659664	667600	566443	560235	562590	540685	2249458
(<i>S</i>)-stylopine	305924	287181	313652	354158	561116	573233	789031	480374	381139	373645	540699	1	546240	537607	598467	615798	324555	1204338	249848	251316	1	1	1657916	1552276	421028	413087	512663	551237	558328	565461	1	1	700927	698317	526155	538425	847323	842187	757012	1	1546959	1584877	971070	1011292	1418654	1383024	341923	1	1103903
5-pentadecatrienyl resorcinol-3-methyl ether	1	1	1	1	1	1	1	1	1	1	1	1	132672	129976	183902	189767	193606	192536	1	1	210466	211510	247594	254814	1	1	1	1	1	1	1	1	1	1	1	1	1	141375	1	1	217921	207086	1	1	1	1	1	113949	578220
(9Z,12Z)-hexadeca-9,12-dienoyl-CoA	1	1	1	1	1	1	1	1	1	81685	1	1	1	1	1	1	1	80123	82239	75144	85248	82114	78593	1	1	1	1	1	1	1	1	1	1	1	1	1	1	1	1	1	1	1	1	1	1	1	1	1	132411
1,4-naphthoquinone	133194	134715	130520	127600	1	1	219775	274855	479662	431527	136898	136303	127432	130812	485814	538168	107437	87402	1	1	1	1	103468	101897	95731	92340	132712	129405	1	1	1	1	1	92834	164134	166291	131058	140245	108896	111294	178904	174502	113316	1	1	1	148648	147216	3319031
(+)-copalyl diphosphate	2865491	2838504	3788216	3848194	3501809	3532898	3409054	3359994	2512200	2389301	3308566	3203745	3107317	3250685	5342969	5358327	3662306	3607612	2791788	2773867	3259776	3254565	3918159	4000217	3163895	3240581	2699081	2595430	2823993	2673870	2264616	2220242	4130440	4160180	5846381	5777945	3591309	3716719	2838614	2912108	3048408	3078385	3208570	3236084	3531806	3447239	3245796	3054265	1
medicagenic acid	791373	786177	1005110	928942	895448	1063440	477646	323753	541229	564644	825590	799120	749851	702767	826622	864649	511757	532886	453640	404279	738461	722601	839369	700588	779138	797296	696744	691585	837777	828296	511524	520404	729396	740396	1034216	990622	939430	937014	457722	356337	539536	567711	718938	536572	321240	497322	258566	181921	1331361
1-palmitoyl-<i>sn</i>-glycerol 3-phosphate	1	2732837	3658614	3717632	3375714	3404972	3280884	3235136	2407268	2291359	3186765	3086829	2991811	3125516	5206104	5212886	3522169	1	1	1	1	1	1	3845467	1	1	224349	1	504200	1	1	1	1	566559	536803	548181	863866	898535	1	1	1	1	1	1	1	1	1	1	2420539
2-phospho-4-(cytidine 5'-diphospho)-2-C-methyl-D-erythritol	1	1	1	1	1	1	1	1	1	1	1	1	1	1	1	1	1	1	1	1	1	1	1	1	1	1	1	1	1	1	1	1	1	1	1	1	1	1	1	1	1	1	1	1	1	1	1	1	7807613
2-(&alpha;-hydroxyethyl)thiamine diphosphate	681559	694166	857009	860740	924125	919543	752994	754244	445149	440583	691263	704729	674209	670419	801609	806511	557026	540531	409870	404321	709174	690631	804038	797514	1	1	1	1	1	1	1	1	1	1	1	1	1	1	1	1	1	1	1	1	1	1	1	1	1
L-norleucine	1473706	1454937	1375225	1390680	1707990	1658846	1432922	1436527	958806	948653	1271956	1242916	1270332	1276419	2425091	2386083	1124944	1105412	1359093	1350210	1050925	1031559	1528806	1493236	1	1	1	1	1	1	1	1	1	1	1	1	1	1	8538014	8402102	6812595	1	1	5785946	1	1	5284339	5153510	195746
succinate-semialdehyde-thiamine PPi	618401	577960	700599	527259	508452	816964	387328	383777	394877	381702	644556	635166	544698	465584	557602	539603	300775	333650	225786	311761	436553	363930	433386	423785	356702	1	1	1	352086	367575	1	1	1	327771	499390	488745	457826	449438	1	1	1	1	428894	435897	327292	345424	298575	1	2242767
isobutanoyl-CoA	1	1	1	1	1	1	1	1	1	1	1	1	1	1	1	1	1	1	1	1	1	1	1	1	1	1	1	1	1	1	1	1	1	1	1	1	1	1	1	1	1	1	1	1	1	1	1	1	606480
allocryptopine	622935	12463664	13232134	1	911930	13322473	12264259	12250158	12946774	12988674	13463636	1	13608759	13485661	1223680	15538436	193355	203232	13902161	13959865	1	148170	1	15301224	72841	73052	1	151668	180786	185417	68850	68198	441769	440843	554581	573350	335314	341783	263695	265790	255929	255103	399986	412557	299769	288464	77474	338335	589768
campest-4-en-3-one	854168	876984	810193	835465	978764	989050	955838	937257	769493	791377	801525	821030	824154	826485	964020	966865	711187	710224	667224	653433	746168	740104	847552	858369	698836	717260	684870	715870	950981	947690	735214	742620	683588	709558	909345	913318	926885	934043	532345	545764	620945	622431	832273	822834	547289	548031	504070	490703	834445
gibberellin A<sub>53</sub>	208227	209730	224455	231749	232454	225216	159801	171767	1	1	265601	269566	268253	272306	386057	379470	248702	238869	159617	151534	151845	152709	143510	145306	1	1	1	1	1	1	1	1	121735	122799	251860	254905	1	1	1	1	1	1	1	1	1	1	1	1	390407
24-methylenecycloartanol	2797913	2731070	3201438	3137963	3601345	3671158	2966540	2859710	2163339	2179359	2886300	2765398	2770901	2690731	2811960	2889465	2227987	2210450	2053730	2043874	2943241	2861417	2985471	3125620	968024	966836	911861	942563	1155401	1147726	607345	572687	956837	967760	1461168	1435227	1193297	1203168	727295	697922	847665	834108	1272610	1270489	881744	850989	845870	827639	1150411
2-<i>cis</i>-abscisate	380268	391218	639355	637066	853928	813695	505514	496226	400495	400868	769123	783309	853433	853364	747861	729100	582456	569242	337103	335981	487684	485709	461737	449943	3598826	3592056	3785448	3888054	5057809	5093864	2376253	2451593	2126529	2121496	2982397	3008358	3524057	3564848	4370672	4359219	3758690	3756701	3356380	3396620	3341817	3336303	4017694	4073721	6235214
L-ethionine	40070936	40208400	28695180	28472722	30210084	29803388	52801264	53659740	43541400	42665288	21219988	21215608	20718256	20369184	50867328	49791000	32704668	32861036	38957456	39126808	24463708	24793556	38532608	37720400	21729764	21984972	25606424	26261808	19815524	19516214	10679920	10868361	21574240	21113796	13269046	12830859	18666536	19383822	20396458	20059548	18765502	19478168	19288654	19580060	14767251	14783583	30288804	29949092	96969856
kynurenate	1	1	1	1	1	1	1	1	1	1	1	1	1	1	1	1	1	1	1	1	1	1	1	1	1	1	1	1	1	1	1	1	1	1	1	1	1	1	1	1	1	1	1	1	1	1	1	1	439198
(+)-<i>cis</i>-abscisic aldehyde	1	1	1	1	1	1	1	1	1	1	1	1	1	1	1	1	1	1	1	1	1	1	1	1	1	1	1	1	1	1	1	1	437898	436278	76018	82063	82282	78829	1	1	72624	94551	1	76601	95024	1	74580	1	2059799
sucrose 6<sup>F</sup>-phosphate	1	1	1	1	88268	93951	1	1	1	1	1	1	1	1	1	1	99079	86073	1	85893	102320	1	1	97628	1	1	1	1	1	1	1	1	1	1	1	1	1	1	1	1	1	1	1	1	1	1	1	1	166571
UDP-4-dehydro-6-deoxy-&alpha;-D-glucose	129882	131607	166716	180077	179474	182796	139007	142809	1	1	123414	122090	115097	120221	139315	153466	1	95144	1	1	131451	138428	157431	156969	125089	128482	120174	108245	143739	133587	1	1	130922	124712	204322	195399	175519	173602	1	1	109062	1	170280	176631	134759	124828	1	106290	580014
2-succinylbenzoate	666932	684060	869695	861916	916024	943987	834532	861432	840649	821716	855312	860509	834496	801026	942286	961970	470627	819141	766816	751709	721734	438668	861880	817799	1	1	1	1	1	1	1	1	120681	122477	1	1	1	1	1	1	1	1	603405	1	1	1	1	1	153289
O-ureido-L-homoserine	4128779	4404797	4813137	4995609	4194669	4315088	3594816	3382922	2903786	2871231	3660434	3795394	3733415	3723043	5681604	6453082	5158935	5161920	4624535	4615793	4911995	5018236	6470471	6253689	3789697	3833969	3689872	3559023	4314007	4244802	2177831	2224485	3989271	3991211	4581187	4770844	2862547	2908544	3448431	3468252	3890363	3904717	4002784	3937944	3112349	3134503	3364491	3457479	227348
L-arogenate	7411127	7804564	9929881	9867007	8950917	9072367	8796367	8825435	7355089	7377418	8947176	8996587	8698248	8659778	10638118	10701784	8995851	9009773	7616660	7537382	8236239	8238764	9048329	9016854	8184707	8332423	7420775	7392575	7542598	7523259	6416179	1	11286428	11390856	12553947	12703785	9267646	9155497	7625157	7581273	8230080	8318432	8157850	8346565	8922302	8560372	7759292	7636924	7824285
1-deoxy-2,3-hexodiulose-6-phosphate	584918	593708	697337	674814	643802	651769	634305	642462	616684	597895	726105	673490	719625	705614	756022	773917	730763	727404	836462	815028	680255	702940	716031	691253	605981	588356	610118	629081	595117	597048	422378	451877	634604	631262	577204	612846	542455	558987	639984	630287	579570	586158	757042	782497	487393	481609	538609	533974	339542
L-ribose	176689	142886	117036	501530	353731	412345	244106	613630	100971	716451	109961	718582	219296	518407	804380	693243	1200113	1155576	101466	960092	1160004	1136841	967341	886162	701820	644129	668985	105318	761374	752661	664379	1	139276	149165	110460	96541	120017	106704	121113	119300	180107	184901	101454	193660	105670	96954	198771	194269	251748
3-(pyrazol-1-yl)-L-alanine	272236	730558	674310	896800	890836	1140372	1035538	215210	942425	1266619	1098898	1195103	1147493	228502	244871	608699	476261	494126	255792	149203	532309	165655	765129	727752	779415	770182	578062	611336	735524	763960	548411	550075	1242267	1204512	985564	1358508	1746702	1570157	1073437	1074112	942144	929617	620018	159341	936945	1178701	1090488	1072487	1116732
<i>trans</i>-caffeate	382711	397650	289607	306516	279732	274822	1	1	1	440491	106811	105005	221539	223152	1	1	1	389840	1	1	285249	295279	398584	392229	1	1	1	1	1	1	1	1	1	1	1	1	1	1	1	1	1	1	1	1	1	1	1	1	418936
cinnamate	6004902	92413	4289147	82808	1	97819	116315	6321402	6599347	6360514	91932	109843	1	92498	442854	448009	393458	3910158	82206	88182	2928505	407028	1	382546	1	93113	3679451	3249973	2727276	2860627	1614108	1593420	3051432	3293539	2515314	2288905	1	82499	99221	95276	109303	2425572	2408360	2383879	1886165	1811587	105159	3516791	469315
lupinate	553489	560235	537610	556543	955905	482096	825951	400984	774653	767890	476998	482103	480658	466901	451884	398060	518217	1025499	615746	620726	549930	550380	630802	1268888	668151	666729	508992	514080	486574	497167	458421	479455	318221	311219	394505	413225	316935	304844	403655	400861	330388	337170	606561	604763	407021	399644	359698	359777	1478327
oxaloacetate	867762	103279	1074635	102505	121236	1049700	118922	111460	72695	98224	144838	123592	109909	1167281	147139	103970	1119888	77784	108546	329081	69264	233298	70926	1102688	298016	98592	106855	85707	88103	168113	67212	93583	483502	80180	108557	62570	87815	932836	87810	1	131556	1	1	122615	97564	90975	361434	1	665303
3-glc-glc-rha, 28-glc medicagenic acid	824746	917457	1373282	1406507	1235222	1223074	1214980	1190225	871036	872226	1216343	1252749	1194751	1244883	1547557	1566644	1270882	1272890	934942	934140	1104896	1099505	1275213	1232085	265178	266528	228722	223954	232170	233472	169769	168003	458962	475778	540084	542214	332361	330056	243004	242644	285180	286573	281049	293049	309930	306837	258688	235547	837823
camalexin	237248	346862	730349	242079	938197	705344	200311	251233	512240	266240	196503	384578	345653	1503837	1058004	1132791	447756	145785	146686	162564	190980	76981	1273931	1133069	183286	280860	798544	177065	1401065	113732	1	176548	684849	258408	143098	347314	264879	194874	208316	283105	225847	111705	264909	1	133555	100379	1277816	591427	418612
(3R)-hydroxydihomo &gamma;-linolenoyl-CoA	97127	80905	89237	77306	76433	78068	102098	97181	106022	109451	118678	108552	98080	115963	97341	106111	125123	117335	120712	129567	120422	120709	113559	129623	104147	89221	99936	101732	88484	95501	108385	115296	78978	80258	76298	75609	94675	81839	84869	89459	96398	85955	103709	104782	85845	77969	75411	91914	113759
(2E,4E,6E)-4-methylocta-2,4,6-trienedial	936565	944156	782840	452911	1173014	1202511	1120541	1069998	898195	870063	1064044	1053646	1060543	1052559	812173	813819	536549	514540	511990	486809	340051	335907	452614	450442	735437	769873	348687	710676	814820	767095	358127	357292	1642157	1583398	966811	957166	1385021	1374730	1106012	1098670	685705	703987	497699	471636	198052	396908	302135	601170	497577
pseudoionone	1	1	1	1	1	1	157086	154466	1	1	1	1	1	1	1	1	1	1	1	1	1	1	1	1	1	1	1	1	1	1	1	1	1	1	1	1	1	1	1	1	1	1	1	1	1	1	1	1	243564
10',6-diapocarotene-10',6-dial	643002	670101	460202	469383	679093	672689	846231	843892	501102	551396	194730	214535	201362	200674	907142	919944	705386	680304	636993	647639	640826	642996	838232	818622	457049	448479	331056	345442	1	371417	130512	130173	383381	393500	441135	444234	1	642493	1	1	311618	310463	382938	376997	426526	417756	1	1	1915665
(3R,11Z,14Z,17Z)-3-hydroxyicosatrienoyl-CoA	97127	80905	89237	77306	76433	78068	102098	97181	106022	109451	118678	108552	98080	115963	97341	106111	125123	117335	120712	129567	120422	120709	113559	129623	104147	89221	99936	101732	88484	95501	108385	115296	78978	80258	76298	75609	94675	81839	84869	89459	96398	85955	103709	104782	85845	77969	75411	91914	113759
thiolactomycin	2368030	2455994	1398119	1439587	2430636	2451009	4854669	4881650	2080669	1993708	806893	780981	786074	783262	3420296	3473523	996130	983903	2017508	2018498	1206316	1195924	2023647	2041712	705110	715063	960053	959560	965367	965943	1	1	1065308	1074147	504363	508016	847051	858351	941986	925982	704556	710347	1	1	401492	403397	987281	1001902	1
monofluoromethylornithine	172882	171208	365184	361542	198573	202167	234181	214221	201484	201752	258782	245974	252776	241413	289664	306929	305780	307122	261085	262977	101971	118739	290754	265544	1	1	1	1	1	1	1	1	691733	688548	223639	543868	242227	186613	468873	182132	350402	887235	359241	374941	793501	446066	436454	721182	590878
D,L- &gamma;-hydroxyphosphinothricin	1907613	1908287	952374	2127488	1990889	1976734	1002854	991270	1062428	1038376	2279831	2271469	1179556	2215418	2288879	2249651	2210941	1095556	1407025	1381904	1123361	1124388	2180404	2164655	992609	984132	1017816	2080143	938557	944681	1221651	1752017	1097873	1106012	908971	1982490	1907229	1910445	1017509	1003179	1973081	1978052	2413438	2371214	1872756	1851022	968923	1740218	236056
myxothiazol	39376800	38936128	50074680	51428200	50351144	48944780	49827596	1	37714000	36548004	43271412	42343392	47997972	49957464	61014068	60832096	54535032	53989568	47472520	47950312	51966336	52210364	109955	99468	50093272	50889892	45534556	45425060	47732552	45955808	40030816	42660800	1	1	139556	151447	49009816	50626832	45578928	46147992	47393088	47324280	48866216	48865360	50932624	50425376	49830744	48533560	200977
&gamma;-methylphosphinothricin	1	1	1	1	1	1	1	1	1	1	1	1	1178715	1312555	1	1	1078681	986933	1218143	1298533	1531037	1410000	1145343	1282299	1	1	1	1	1	1	1	1	1	1	1	1	1	1	1	1	1	1	1	1	1	1	1	1	1650937
D,L-&alpha;-methylphosphinothricin	1048412	1055749	1255789	871763	1307005	2020735	557090	1	1140342	1136520	796435	1206136	1	1	1759353	1	1078681	986933	1218143	1298533	1531037	1410000	1145343	1282299	209008	205446	485783	507999	591487	590820	420941	416667	523894	499915	212572	220112	231730	1	204370	1	514677	501800	155602	160865	386900	381491	402270	415757	1650937
4-<i>O</i>- &beta; -D-glucosyl-daphnetin	940368	1025049	964594	989817	1608358	1586677	1076205	1076112	833134	860781	944598	1010583	943840	916669	1505940	1518279	1647564	1638806	1352058	1363496	1498534	1532899	2393376	2275816	1138535	1194386	1143264	1139625	1048348	1057582	508691	498092	1	1	812461	869742	951186	967977	790868	788203	575729	566402	607813	613508	475536	482896	740261	730407	3261215
7-hydroxy-8-methoxycoumarin	184625	521997	365895	381311	693854	317739	1	838005	242133	244750	426409	409752	410857	412195	589569	592752	632723	644356	594870	1	480233	467551	907493	446824	544164	542387	870683	892998	611713	598692	275742	265310	1	1	1010998	1016118	338691	332434	484532	480940	1043117	1049532	190376	198833	977721	947128	961878	920328	1087954
3-<i>O</i>-&beta;-D-glucosyl-daphnetin	940368	1025049	964594	989817	1608358	1586677	1076205	1076112	833134	860781	944598	1010583	943840	916669	1505940	1518279	1647564	1638806	1352058	1363496	1498534	1532899	2393376	2275816	1138535	1194386	1143264	1139625	1048348	1057582	508691	498092	1	1	812461	869742	951186	967977	790868	788203	575729	566402	607813	613508	475536	482896	740261	730407	3261215
daphnetin	1884443	1840831	921037	916053	1959417	1982973	963812	957342	1050903	1040431	2271420	2217400	1167321	2204255	2251991	2211873	2176832	938593	1261716	1240630	1049796	1047566	2136923	2121551	1011851	1015753	982447	2062961	1002594	974778	1707658	1754717	2047722	2034620	962278	953922	1932087	1935173	2056092	1028429	1	1	2392611	2346274	1832513	1837915	1	1736480	423241
4-aminobutanoate	1	1	1	1	1	1	1	1	1	1	1	1	1	1	1	1	1	1	1	1	1	1	1	1	1	1	1	1	1	1	1	1	1	1	1	1	1	1	1	1	1	1	1	1	1	1	1	1	1281499
dihydrohomopteroate	543210	557735	1028818	1002296	87019	670096	133282	126688	705432	117739	1026622	1010454	977525	990681	1165406	1	980887	972311	647545	630402	895392	908396	1150086	1113075	1021242	1006851	834183	839658	790806	790854	561742	550875	1926830	97068	2322149	2339631	1112067	1103773	819691	817096	837940	845438	981286	965436	1082168	1057928	803978	767893	1
daphnetin-8-glucoside	940368	1025049	964594	989817	1608358	1586677	1076205	1076112	833134	860781	944598	1010583	943840	916669	1505940	1518279	1647564	1638806	1352058	1363496	1498534	1532899	2393376	2275816	1138535	1194386	1143264	1139625	1048348	1057582	508691	498092	1	1	812461	869742	951186	967977	790868	788203	575729	566402	607813	613508	475536	482896	740261	730407	3261215
dihydro-10-thiopteroate	8038315	7886157	9801806	9838574	9299174	9366438	9150109	9081493	7199269	7019808	8728064	8554085	8467368	8646961	1	1	9599554	9438297	7892726	7918781	8870882	8894246	10027870	10147557	1	1	1	7548585	1	7754089	1	1	10407624	10380133	12774174	1	1	9584368	1	1	1	1	1	1	1	1	1	1	262306
cichoriin	940368	1025049	964594	989817	1608358	1586677	1076205	1076112	833134	860781	944598	1010583	943840	916669	1505940	1518279	1647564	1638806	1352058	1363496	1498534	1532899	2393376	2275816	1138535	1194386	1143264	1139625	1048348	1057582	508691	498092	1	1	812461	869742	951186	967977	790868	788203	575729	566402	607813	613508	475536	482896	740261	730407	3261215
dihydroisopteroate	404607	442588	316123	327575	371917	368773	1	1	376867	1	1	1	1	1	1	1	250745	239140	297619	302614	161882	200667	391359	401978	1	1	1	1	1	1	1	1	1	1	1	1	1	1	1	1	1	1	1	1	1	1	1	1	3568622
4-methylpentanal	889476	882961	557801	564392	2429217	2424608	654859	638605	554795	549488	2568605	2587371	2576063	2484628	1200280	1187223	585696	588804	737806	744240	112650	113160	428323	109560	1	1	1	1	1	1	1	1	1	1	1	1	1	1	1	1	1	1	1	1	1	1	1	1	1715263
aloesone	273097	616043	369356	789185	380983	345289	326654	325851	794053	389604	357493	341355	331902	314557	436356	447057	393917	415922	597888	583397	334403	340626	400542	446657	349238	333578	318682	659898	643309	345175	434695	440774	326382	318817	448913	464561	379266	383677	333243	353875	429715	436430	466376	470351	1	1	864819	861439	553501
1,4-bis-{[N-(1-imino-1-guanidino-methyl)]sulfanylmethyl}-3,6-dimethyl-benzene	1	1	1	1	1	1	1	1	153835	157531	129777	144843	146979	135275	104357	144735	1	1	1	1	1	1	113873	106236	1	1	1	93701	113077	1	1	1	1	1	1	1	79939	87343	1	115035	96885	95395	101574	116324	116940	133822	120633	121400	1
(2S,4S)-4-hydroxy-2,3,4,5-tetrahydrodipicolinate	710636	716318	404470	518445	1	1	679127	902270	778119	235908	795535	976010	935650	996767	1	1	619277	633024	459577	464028	445596	425343	421229	465640	588013	675290	451887	590110	697736	614554	134132	329144	511652	430270	371134	355710	814996	903655	689367	674915	463140	446799	329264	336740	350977	1	1	507017	519209
(<i>E</i>)-1-(L-cystein-<i>S</i>-yl)-<i>N</i>-hydroxy-&omega;-(methylsulfanyl)octan-1-imine	1169609	1239476	203939	206403	189992	2602387	1176996	1202269	909486	907120	201885	184631	201474	203691	1419668	1467191	728901	722161	572069	573777	573126	607134	772396	753451	254081	242248	171037	124258	188754	177886	169053	166992	320214	322830	616529	611719	220822	226474	154281	165133	182600	184473	209588	202537	262216	245150	155775	148046	527560
azelate	1	3606652	3596411	3528884	224531	215420	390684	405837	3421538	3523953	3690719	3708343	3605753	3526644	361107	360854	3567650	3588670	3473673	3409954	3491002	3505628	3647366	3546190	3441792	3567120	3345532	3345277	3341022	3313656	3271452	3349436	3530935	3580649	3564907	3775820	1	3377617	3293663	3286640	3366576	3414100	3309816	3431359	3621426	3329042	1	3180577	5161564
(<i>E</i>)-1-(L-cystein-<i>S</i>-yl)-<i>N</i>-hydroxy-&omega;-(methylsulfanyl)heptan-1-imine	12135863	500950	14830315	361609	641533	643966	1893599	1881167	991332	981828	307247	276248	301213	285474	2368548	2400507	269022	1268363	434309	436442	1346774	340276	314478	309452	193531	260036	228030	234165	234294	223917	82304	88455	138144	207209	1225604	248303	209423	346032	320689	317648	201826	208605	198747	196233	195814	187673	444023	435287	8756976
taxa-4(20),11-dien-5&alpha;,13&alpha;-diol	1	1	135954	133630	1	1	1	1	175907	174404	227177	214446	220593	1	321334	339476	226826	217022	189012	166437	242600	243419	289814	302895	1	141353	166005	166593	159706	159198	1	1	1	1	278366	279437	257516	263994	210269	207338	244738	240916	1	1	1	1	135990	1	1
4,5-dihydroxyisophthalate	1	1	219323	190587	379674	481226	347064	1	470375	522896	153623	1	179169	1	336939	1	244012	577497	600479	347884	1	454820	150222	235878	1229496	1227275	197791	132482	1	144792	1211598	1289385	1198433	1230682	1	1174428	181013	1243244	101053	117022	1257852	1262431	1315191	1282570	1304363	1247646	154527	1197449	3153153
suberate	547407	568953	732640	741023	799867	419480	230247	212114	156420	154999	335014	684734	416186	583455	341751	360757	240777	274166	187513	185765	208568	475910	251987	238500	224968	625741	202825	221340	537009	553023	522500	157487	257253	252780	843626	809641	544728	554244	208881	202150	240677	260575	162987	412197	372930	367046	219653	213845	770104
2-mercaptosuccinate	1	1	1	1	1	1	1	1	1	1	1	1	1	1	1	1	1	1	1	1	1	1	1	1	1	1	1	1	1	1	1	1	1	1	1	1	1	1	1	1	1	1	1	1	1	1	1	1	1
dopamine	1	182147	373811	353221	387056	389985	180694	198604	363131	354634	414329	417740	403444	366945	578473	565538	595059	620801	378840	366896	486353	469267	445314	458796	1	1	1	1	1	1	1	1	189321	181579	1	173774	232535	240428	188640	222705	128824	1	121226	102622	97216	115746	115366	111770	817443
6-oxohexanoate	3814669	3867539	2787650	7108781	5196553	5132315	2996269	2894341	2993730	2966825	1182780	1192817	1157014	1146299	1	1	941044	936131	5140308	5165472	809583	802648	1038974	8959415	910775	942312	7383753	7316958	930866	914148	1694543	4137137	1911430	1872741	10336611	10362795	8617643	8712736	6724882	7141474	9116186	9099942	10544927	10479569	10137885	9997677	1200807	11205642	1112856
(<i>E</i>)-1-(L-cystein-<i>S</i>-yl)-<i>N</i>-hydroxy-&omega;-(methylsulfanyl)pentan-1-imine	171952	163865	134021	137640	214278	210902	151870	140811	180592	178831	128739	123869	130006	128331	249198	260768	217582	214288	136658	140183	130032	134736	161386	153390	110627	108865	111522	117216	176917	183810	1	1	120758	121165	101232	101456	198136	194831	262437	257558	156013	160451	95311	92267	92377	100227	124218	125605	486443
(<i>E</i>)-7-(methyltsulfanyl)heptanal oxime	18480488	4841934	3658047	4180556	9491862	9435110	21889088	21924138	7325236	7699530	15081548	12162096	2694510	3636811	4456187	4769743	1935891	12365755	4811578	11992361	15641716	16882176	3191044	3210457	2583862	4930350	1365580	4700256	2874262	3204411	955227	582053	3556643	3382648	5062012	4959085	1561286	2207138	9896980	5395210	1216740	240897	1953438	2007680	13593752	268716	2515946	2516315	3262472
4-bromoisophthalate	361949	397714	381521	377973	362769	351436	369184	376769	336010	339368	378884	381282	384365	423891	326053	337806	375096	370102	430167	408816	366161	331809	344518	341427	189959	198510	207239	195443	188487	187256	175352	172011	197813	201313	173508	171114	188888	190519	202388	196726	183887	178904	212567	211798	165114	163715	164255	168708	367120
L-trihomomethionine	1349892	1381236	1	1	1391881	1379187	3091430	3083028	1453736	1436091	1	1	1	1	2435795	2410359	1	1	1212601	1194115	1	1	1279525	1262231	541150	543480	726228	735336	602106	596862	113312	1	587613	587086	366184	347080	543781	551712	588104	586705	516571	502401	280446	273943	297217	284029	782334	761206	7273264
capsaicin	238251	260302	364437	356981	441514	435670	376640	378352	192891	193393	1956260	177039	251458	209435	431337	411663	337296	334542	298985	305904	422360	431807	306889	310258	277188	282576	1158454	1190545	233512	235594	1	1	1	1	210529	189907	222768	229604	288308	294285	242251	246246	343560	359003	304333	298853	331595	323641	6894297
3-dehydrosphinganine (C18)	1	1	1	1	1	1	1	1	1	1	1	1	1	1	1	1	1	1	1	1	1	1	1	1	1	1	1	1	1	1	1	1	1	1	1	1	1	1	1	1	1	1	1	1	1	1	1	1	200254
scoparone	7415303	7489595	8042896	8147093	7941427	8031899	5718356	6753677	7387891	7464679	7931913	7866094	7960483	7903451	10686933	10602787	8256113	8181217	8233915	7136251	9895774	7591815	9086869	9162817	9318826	9394911	8730603	8827840	9048809	8911926	5232955	5154308	3185300	1	6324858	6320483	6314642	5171890	7425610	7429148	6835088	6872151	6818629	6846157	6239026	6174410	7300487	7089295	13079764
3-<i>O</i>-&beta;-D-glucosyl-esculetin	940368	1025049	964594	989817	1608358	1586677	1076205	1076112	833134	860781	944598	1010583	943840	916669	1505940	1518279	1647564	1638806	1352058	1363496	1498534	1532899	2393376	2275816	1138535	1194386	1143264	1139625	1048348	1057582	508691	498092	1	1	812461	869742	951186	967977	790868	788203	575729	566402	607813	613508	475536	482896	740261	730407	3261215
4-<i>O</i>-&beta;-D-glucosyl-esculetin	940368	1025049	964594	989817	1608358	1586677	1076205	1076112	833134	860781	944598	1010583	943840	916669	1505940	1518279	1647564	1638806	1352058	1363496	1498534	1532899	2393376	2275816	1138535	1194386	1143264	1139625	1048348	1057582	508691	498092	1	1	812461	869742	951186	967977	790868	788203	575729	566402	607813	613508	475536	482896	740261	730407	3261215
cyclogutamate	3291317	134734	287476	191172	262509	359993	359684	358665	3421230	3522872	292566	127046	204048	481589	400670	457943	3587528	3613286	3478386	395275	313552	324224	3672891	330703	94922	283006	112582	317124	187240	211760	1	1	224576	244695	111322	127014	330578	380509	459279	436122	426051	410488	439984	449488	450287	233572	408361	1	2106066
8-(methylsulfanyl)octyl-desulfoglucosinolate	208727	208521	6346315	6246960	253922	249699	124114	116170	153914	164593	152785	140942	5920640	5873393	296830	285099	151580	142297	5188866	5064410	5379756	5485714	5962990	5780335	298163	301871	316417	314961	310044	291769	118027	112852	462276	479921	628242	615465	294612	290019	5250435	5302476	228909	5640871	246457	248228	1	1	5127293	4974191	436399
3,5-dihydroxybenzoate	349756	1	149809	1	1	1	514307	1	694798	1	1	1	839992	272480	1	219947	208489	198448	245231	277912	1	249600	154698	280713	152347	184513	268390	1	107512	1	1	1	755303	1	1	1	1	116481	1	1	177011	1	128888	1	1	1	186523	181304	1
(<i>E</i>)-&omega;-(methylsulfanyl)pentyl-thiohydroximate	95886	127354	87208	107385	279732	285209	109358	75868	469221	128563	101879	96595	86471	223152	502042	542284	91611	389840	90395	92732	79494	312907	422195	87285	258525	1	303712	314440	215372	214687	163870	181667	179336	195939	1	1	170769	182852	205282	196784	189594	201048	213600	201858	169923	161951	324222	309756	1991707
(<i>E</i>)-1-(L-cystein-<i>S</i>-yl)-<i>N</i>-hydroxy-&omega;-(methylsulfanyl)nonan-1-imine	751845	786135	446308	448578	742134	737831	977457	975616	648003	668993	1	1	1	1	1046490	1057104	1	1	1	1	1	1	1	1	1	1	1	1	1	1	1	1	1	1	263337	271480	1	1	1	1	1	1	1	1	1	1	1	1	491679
(<i>E</i>)-&omega;-(methylsulfanyl)hexyl-thiohydroximate	224708	231288	124573	131720	229852	230879	1	466167	191726	192940	109886	94722	98650	167498	329826	331324	1	1	1	1	1	1	1	1	1	1	1	1	1	1	1	1	96078	1	1	1	1	1	1	187712	1	1	1	1	1	1	1	1	1
(<i>E</i>)-&omega;-(methylsulfanyl)nonyl-thiohydroximate	1	1	1	1	1	1	1	1	236807	87311	1	1	1	1	142527	161718	103512	113475	1	1	1	90479	1	1	1	1	1	1	101970	84631	1	1	1	1	1	438602	1	526030	1	1	1	310700	1	1	1	1	1	1	788271
(<i>E</i>)-&omega;-(methylsulfanyl)octyl-thiohydroximate	843526	901278	1121861	1144198	996687	986833	882652	872080	1170555	1167817	1088249	1071109	1048239	1102275	1793078	1864807	1492463	1510002	1255232	1246798	1388304	1356230	1528648	1503420	1401911	1373694	1344568	1356182	1241547	1245408	609881	619217	551085	548681	1023819	1044479	1187205	1194612	1154621	1153298	1235598	1252725	1022438	1007441	1062419	1053568	1166965	1163507	477435
6-(methylsulfanyl)hexyl-desulfoglucosinolate	195469	195669	537401	383497	291505	386097	180701	1	215998	226096	405658	400059	410015	533086	541978	651217	1032909	1020363	1	614126	1026730	1006346	79624	510776	617810	376987	452689	586124	475182	219821	1	1	210304	183891	314912	355149	198674	158307	422571	446308	808586	731764	927403	970542	821301	683096	957746	914910	418792
4-(methylsulfanyl)butyl-desulfoglucosinolate	116160	129687	1586256	1613238	146920	144379	119747	1	142812	140582	1688499	145301	1687441	1708363	162675	165006	141017	2183049	112731	110231	2317418	132366	2149886	2023011	2284225	2241078	2162746	2191289	139908	130479	1313923	1292465	127100	139670	167385	178288	160559	1475255	153655	1599572	135265	143585	1982200	1973031	1920632	1889963	1880702	1883834	479796
1-methylpyrrolidine-2-acetyl-CoA	1	1	1	1	1	1	1	1	1	1	1	1	1	1	1	1	1	1	1	1	1	1	1	1	1	1	1	1	1	1	1	1	1	1	1	1	1	1	1	1	1	1	1	1	1	1	1	1	1
6&alpha;-hydroxy-castasterone	440341	444085	541162	563716	578601	580057	1272207	466562	274084	279519	499898	507153	492011	487743	528419	520681	349039	347629	262985	264646	445369	435444	499743	509941	859030	881085	372145	373943	1007463	1002396	260805	253053	1	1	1194031	1204473	508566	511183	684853	682441	324488	325129	1	1	403814	397009	355909	344081	2611298
L-ornithine	602083	605528	741381	768134	773647	823639	1669445	1601444	947722	1055778	679220	692615	669984	722117	2768975	2748562	2137515	707430	601802	643094	729169	636169	537861	575206	824801	872359	600660	571708	754864	2044410	743467	780046	507986	570712	909768	890793	762840	785328	766898	794230	616245	576801	157286	161813	412891	500204	497337	541395	418515
6-deoxocastasterone	3420146	3518889	4183494	93882	5153918	5248909	3655559	3631099	2353682	2285496	3311765	3316740	3289970	3236987	142262	4174647	3247903	3246364	2992489	2927995	3850766	3827481	4559309	4489359	1741448	1731858	3362639	3403141	4130718	4095233	1166212	2290388	317257	318624	5662909	5583541	4486785	4454750	3141074	3095092	3152468	3165044	4713757	4732078	3317128	3313036	3417438	3402951	3457638
13(S)-HPOTE	1	1	240495	247359	177336	183106	1	1	1	337517	218683	229363	210159	211528	298319	296674	254350	250783	1	1	1	1	264720	244163	371103	367346	1	1	366204	357673	369339	371659	349122	332849	365947	355317	301376	317014	459819	467137	340568	358005	410991	1	364647	356213	330989	1	802568
(9Z,13S,15Z)-12,13-epoxyoctadeca-9,11,15-trienoate	1	1	240495	247359	177903	183106	1	1	1	1	218683	229817	210159	211955	298319	296674	254350	250783	1	1	1	1	264720	244926	1	1	1	1	1	1	1	1	1	1	1	1	1	1	394428	404989	1	1	1	1	1	1	1	1	569695
dinor-12-oxo-phytodienoate	1	1	240495	247359	177903	183106	1	1	1	1	218683	229817	210159	211955	298319	296674	254350	250783	1	1	1	1	264720	244926	1	1	1	1	1	1	1	1	1	1	1	1	1	1	394428	404989	1	1	1	1	1	1	1	1	569695
2-iminobutanoate	273975	284250	431367	418371	386015	384876	397191	376646	278125	284550	359376	349139	345522	339628	429848	444758	407320	401558	299831	292204	363010	341664	383650	386549	341235	340528	290563	283623	296748	323279	225348	216422	470181	491868	545848	527433	392790	386936	288844	284289	324308	342577	323227	323116	352327	369225	323255	282581	123876
acetonedicarboxylate	125136	798580	191693	180787	223455	858432	823765	854227	126330	157207	141283	436043	179839	895749	879715	420347	118898	270941	187947	879432	135176	280254	149498	134507	1	1	1	1	1	1	1	1	1	1	1	1	1	1	1	1	1	1	1	1	1	1	1	1	275475
ecgonine methyl ester	348313	336830	523959	524779	403283	407636	1	341783	308747	314538	584639	590486	535875	572349	1	1	380093	377968	206066	204624	1	1	337109	377580	1	1	1	1	1	1	1	1	1	1	104020	103119	1	1	1	1	1	1	1	1	1	1	1	1	395328
4-(1-methyl-2-pyrrolidinyl)-3-oxobutanoate	375201	395179	509616	522689	788996	798776	721688	709491	530031	546355	701959	714960	692704	685027	873659	979844	510179	511282	384863	392748	409216	432689	546219	498697	1	1	1	1	1	1	1	1	247889	286957	209726	198223	181231	163859	162787	164651	1	1	1	1	1	1	1	1	1807818
4-(1-methyl-2-pyrrolidinyl)-3-oxobutanoate methyl ester	348313	336830	523959	524779	403283	407636	1	341783	308747	314538	584639	590486	535875	572349	1	1	380093	377968	206066	204624	1	1	337109	377580	1	1	1	1	1	1	1	1	1	1	104020	103119	1	1	1	1	1	1	1	1	1	1	1	1	395328
cocaine	1	1	1	198677	1	1	1	136880	1	1	233639	233017	221096	220333	1	336949	263148	1	1	1	1	1	1	1	1	1	1	332102	1	1	1	1	602111	594729	1	1	1	1	1	1	169581	159121	196882	193018	216101	207850	154316	153464	620652
methyl ecgonone	1026598	1020783	1103650	1173799	1132082	1110647	1396870	1357764	1409913	1398071	1040546	1014762	1007037	1003211	2456572	2467610	512123	1064364	395868	412474	924513	859016	617386	1137825	860437	872298	949266	600761	871095	849047	496993	504440	1072462	1056212	1	1198923	1026990	1036847	1059569	1050687	729564	925149	456058	402762	803178	773757	1043181	637015	2950704
6-oxocampestanol	234588	230427	279080	269664	1	324994	1	1	146375	155211	227312	223237	210719	222285	273301	273183	195116	199733	173510	168810	273850	1	1	267280	128605	139888	141261	139584	178009	175328	1	1	206124	196523	259988	263972	187768	191750	124650	119302	123527	1	222718	231607	193683	188060	176934	166553	447119
6-deoxocathasterone	1	1	1	1	1	2044950	1663547	2373001	1946491	1948259	1	1	2449613	2446258	2259655	2327581	2094107	2074522	1816836	1763031	1180781	1736256	1	1	776930	784655	743011	753628	987809	974655	554779	558392	185974	184250	1136897	1138266	1139270	1166164	653749	646009	1	1	220777	218642	637800	640169	647286	642433	1502792
protopanaxatriol	1	1	4100425	150993	180025	125468	132860	141264	1	1	286814	273822	107905	281472	173271	190854	2416186	2414354	2203705	2176329	135873	106230	164273	140947	81347	2514870	2514518	2510252	3268127	3234892	1609128	1632011	2685599	2736136	4071236	4037533	113627	79277	2003259	1948483	2179618	2219742	113620	119954	95974	95302	2274797	2258059	5588937
campestanol	281047	302707	316063	671535	842064	846412	579035	580977	1	156963	302615	316557	505185	487279	623741	649825	384721	405869	352521	342031	511787	501649	604812	613517	1	1	1	1	1	1	1	1	1	1	1	1	1	1	1	1	1	1	1	1	1	1	1	1	7783374
(20<i>S</i>)-protopanaxadiol	6191733	6041154	7217022	7236292	8212849	8254760	6653450	6692868	4697599	4812173	6428727	6189249	6324669	6021844	6696289	6894024	5160752	5153492	4663780	4597721	6728139	6587627	6897170	7173339	5969607	6028418	5689114	102555	125605	122246	4266376	4297573	146761	145376	196512	194045	132674	130614	1	4625632	5260565	5161800	166627	163363	147557	142099	130469	122856	799659
5-fluorouracil	107412	109774	135357	120227	135282	136645	136181	123655	140779	1	137300	1	132202	131437	150007	156152	124755	137503	124379	131287	109122	105688	117484	127116	134318	135978	139392	133262	125514	134718	94135	104227	112867	126622	115384	98614	113642	119757	108772	113829	94809	88178	103814	113158	90597	109813	91852	98987	79341
6-deoxoteasterone	1	1	1	234198	1	1	216897	210409	1	1	1	1	1	1	230028	231176	1	1	1	1	211009	201950	212388	231041	1309967	1367861	1396917	1400671	1858599	1847974	811025	829202	1495978	1520485	2356179	2345837	1855379	1	1052114	1	1	1261704	1	1	1	1	1	1	1034373
ginsenoside Rg1	2409440	2447604	2781724	2884393	4589524	4642940	2817106	2877507	1894093	1958363	5042585	4899946	5035003	5079441	5609691	5750638	3959374	4073121	2378502	2364381	1775629	1755263	3126225	3136934	7300099	7405599	6324862	6511886	5108214	5146433	1440805	1502942	4765042	4632475	7270809	7192244	6123663	6231739	6432645	6371035	5587824	5531370	5147600	5180477	7065910	6965951	7184879	7151782	626988
p-(bromoacetamido)phenyl uridyl pyrophosphate	12016977	13316158	16563118	17380678	19605026	17478896	15620207	15541759	8684202	8841193	12671813	12880405	14082499	14136150	17101936	17883520	12234993	12399120	10199066	10029049	15409718	15541811	17186214	17073760	14820613	14501972	12239021	12746779	14700408	14769616	9063461	9069074	12852842	13489089	16478605	16971870	17641922	17536706	10300993	10349565	12815166	12464258	17867520	17779192	14543346	14512233	13128966	12018900	1053170
cathasterone	3420146	3513307	4153722	4168375	5115681	5217932	3638279	3620983	2353682	2285496	3295561	3311318	3285415	3227146	4071331	4162854	3259446	1432129	3003872	2927995	1789972	1727096	4551912	4483344	1741448	1731858	1763559	1677587	4130718	4095233	2251402	2290388	1	1	5705005	5627153	2250733	4482689	3168114	1	3158021	3165022	2525924	4680907	3329272	3323988	3437212	3427592	3585789
3-dehydroteasterone	1840505	1826354	2234608	2311553	2622118	2700112	1405200	1396878	1340123	1358977	1448171	1751713	1797555	1446014	1431220	1	1400271	1182595	1312499	1287524	1960805	1932813	2067207	2109878	1714995	1714570	1618611	1637188	1983935	1960391	1150447	1171580	1	1	2449881	2447737	2188933	2213399	1331421	1293079	1514139	1486636	2220886	2202280	1779280	1697692	1585982	1571555	1982758
N-dimethylethanolamine phosphate	11878654	4521116	4432197	4424273	4715151	7797610	15121343	15098688	12810841	3907868	5723472	3619165	5537918	5482555	4714470	2737529	4090179	4154903	12193575	3338428	3040310	1599072	10891055	1992533	5979181	4137575	3792798	3801895	4731997	5089833	3248126	3274359	4975780	5028571	2931127	2106265	5680851	5812636	4517858	4403475	2129611	3317109	2776502	3024712	2975575	3535262	8232906	2272362	242605
(S)-isoandrocymbine	185437	189663	415076	496835	249464	227854	281677	268056	794160	800839	490007	852025	459283	805843	655471	609590	717658	332331	167987	150484	228638	327294	524030	647756	1	1	1	1	1	1	1	1	1	193738	205181	215383	1	1	1	1	1	1	1	1	1	1	1	1	6837269
O-methylandrocymbine	208569	239355	115600	119138	109573	113577	178161	177512	216612	170685	154910	1	159618	280230	152263	153285	120617	1	237793	227188	249775	1	1	272830	245656	246952	216511	223084	217512	204286	187031	196851	277807	277938	245129	259691	207480	200062	235566	246470	262913	267514	1	1	297610	276310	1	1	1
demecolcine	1573028	1586010	2332953	2291239	1993975	1968779	1989350	2000646	1884468	1930415	2680620	2709572	2609512	2625240	3343958	3281290	2521604	2546043	1663255	1616935	2052401	2051070	2993546	2867301	1715392	1712122	2143009	2169349	2041862	2023197	631508	629752	1631915	1614108	2200499	2245688	2029027	2074312	2040392	2080920	1882907	1893973	1781191	1798691	2055849	2033416	2118861	2086452	2717489
deacetylcolchicine	879763	890652	329150	282825	300484	298882	1045708	1021875	944926	969130	1049305	1048345	989322	988298	360534	333982	263039	1	185773	197096	243217	230913	329698	313758	943522	938609	920671	937506	1077437	1082447	368479	373421	553014	662979	729137	669327	362788	360440	343266	329024	301874	304819	815527	845252	316810	310762	351003	344042	1704318
6-deoxotyphasterol	1534595	1550309	1942290	234198	2436357	2473397	216897	210409	972932	923240	1502600	1474094	1538757	1467169	230028	231176	1659573	1694273	1532407	1525224	211009	201950	212388	231041	1309967	1367861	1396917	1400671	1858599	1847974	811025	829202	1495978	1520485	2356179	2345837	1855379	191750	1052114	119302	123527	1261704	222718	230518	193683	188060	176236	166553	1034373
(S)-colchicine	251915	275249	362192	453135	388486	356459	206188	182675	213575	233944	353521	379435	416542	430341	323975	350487	565575	572724	457235	441298	531407	547259	604218	661215	839725	865542	1017332	1030838	797671	805456	260312	492425	362166	394914	968004	997875	672798	528578	166058	131183	364211	407560	279510	189367	427519	382438	110964	276975	1
(S)-autumnaline	1625686	1662890	1	1	286060	295734	303081	296154	2717370	1	3401055	3417053	3398094	363873	4429773	4369606	351041	381022	238667	228737	298205	297600	450372	424006	275298	275282	364087	355669	336360	326847	92056	90305	274499	286946	399989	407287	1	355515	1	1	1	1	1	1	345062	331562	355274	335540	373383
ergosta-5,7,24(28)-trien-3&beta;-ol	4023485	4130245	4394074	4564406	5532149	5611318	3718981	3703869	2387834	2593052	3644161	3582942	3512389	3523043	4232018	4194436	2803181	2795295	1	2600127	3815887	3804056	4096286	4083270	1	1	1	1	1	1	1	1	391902	1	1	1	1	1	1	1	1	1	1	1	389002	414505	1	1	18802340
tetrahydrothiamine diphosphate	139095	154746	351370	349698	256553	267721	251265	247452	129661	1	241812	244508	234486	242082	382593	380651	258178	249241	148131	151145	191097	197447	229109	244074	185155	196691	140726	130377	149526	132518	1	1	513208	519114	611772	624092	305186	287742	181387	179184	232308	223110	220732	242446	283869	244324	180179	162063	1
all-<i>trans</i>-octaprenyl diphosphate	687045	720121	797343	826074	847862	867987	734397	807599	673282	722715	822782	837325	855685	871281	912639	950113	818619	845662	670396	780671	828929	741506	817353	862514	737479	830244	699500	774898	783516	801280	627532	657820	653570	702488	430413	429867	527026	647670	662801	662208	625699	621230	657308	754633	648683	645419	562793	591260	839950
(<i>E</i>)-glutaconate	572202	545696	657834	647362	734408	720101	661337	690145	671857	638720	694795	696794	677731	667045	810765	786580	625696	665929	652530	653476	554229	557130	610986	585714	701634	658076	647893	672980	634590	640954	472548	466349	686652	654825	649676	637253	701455	702171	689053	701834	564774	570594	645942	659981	591486	590220	594354	575529	963376
hydroxymethyl-dCTP	1	1	1	1	1	1	1	1	1	1	1	1	1	1	1	1	1	1	1	1	1	1	1	1	1	1	1	1	1	1	1	1	1	1	1	1	1	1	1	1	1	1	1	1	1	1	1	1	193220
2-oxo-2'-deoxyadenosine	5178170	5234189	4343912	4354507	5006576	5005513	5673574	5628518	6107047	6133945	3831297	3933079	3830134	3761417	7211411	7300151	6463654	956324	6215227	6252973	5296304	5414030	5758430	5693095	3597109	3590355	3785177	3885188	5057020	5092317	3192810	3224743	2125510	2120974	2981728	3008055	3521653	3562601	4369962	4358445	3758690	3755380	3355230	3395925	3341817	3336303	4016962	4073721	6384717
GTP	1625029	1620216	2089960	2081970	2307028	2353910	1816861	1841261	1198797	1158219	1639435	1642748	1680165	1594380	1957766	1964830	1313038	1326717	1101921	1107503	1790434	1779888	1923592	1916638	1	1	1	1	1	1	1	1	1	1	1	1	1	1	1	1	1	1	1	1	1	1	1	1	2771527
5-bromo-dCTP	801629	807223	1004698	1033281	1150380	1181356	883834	827119	549363	550650	854900	894911	819082	846820	1111616	1057643	628799	643422	568874	563343	878005	806627	979240	938103	807958	825416	741976	773800	894925	901106	538744	523480	855555	861510	1056153	1065384	1055619	1047474	583047	557213	673335	694776	971975	942490	837860	754909	661972	711017	904094
gardenin B	1446568	1485634	1652592	1606742	2078505	2054851	1530003	1526823	1436124	1404459	1855355	1841633	1802586	1821047	2438566	2410639	1652885	1642858	1324605	1319305	1432323	1417550	1537477	1516374	1586600	1586566	1571627	1578083	1648162	1633173	932647	905843	1037627	1044967	1232705	1239582	1645632	1639541	1589716	1657533	1366152	1369538	1034507	1014413	1250730	1195718	1232496	1215519	669987
D-glutamine	12947407	11167449	10277359	12855292	13261249	3216227	16405508	16156586	16645554	16312167	17243596	17101940	16899004	17030684	10272344	12240955	10322871	10284304	7638892	7395122	7702747	7650311	5687120	7390002	11132016	11631370	10461121	12317236	16494834	15938117	7423718	7658809	13490324	13134605	13341189	13613945	12531037	19992888	14901987	5463967	11103604	11131725	8053022	8218593	8902422	8968247	9381330	11545857	6651488
phosphocholine	2678494	2798244	1682868	1729983	546136	547417	395959	4802102	3626749	3768649	516789	521509	509241	507863	590171	624366	1814019	1819747	2767512	2743698	1056927	1109632	524866	504090	366571	1	453833	461131	1	406145	233905	244209	568116	567383	748591	756567	628515	634223	829320	821353	833367	832921	668654	668252	611343	602760	615285	625289	731347
&alpha;-L-rhamnopyranose	825687	1	351192	832675	1	650674	304095	1	1	1	632635	1	857098	1	1	1	1	1	1	1	1	1	639852	617233	1	1	1	1	1	1	1	1	1	803754	779418	768923	498474	523607	855411	825146	671942	662093	1	387570	626332	591566	370622	374706	8697902
ATP&gamma;S	1625029	1620216	2089960	2081970	2307028	2353910	1816861	1841261	1198797	1158219	1639435	1642748	1680165	1594380	1957766	1964830	1313038	1326717	1101921	1107503	1790434	1779888	1923592	1916638	1	1	1	1	1	1	1	1	1	1	1	1	1	1	1	1	1	1	1	1	1	1	1	1	2771527
7,8-dimethoxy-flavone	128664	130505	158297	159285	182690	181077	139139	140998	137585	1	186164	189041	181578	182746	1	1	216029	209943	107315	107635	121952	122363	164797	160129	1	1	1	1	1	1	1	1	1	1	1	1	1	1	1	1	1	1	1	1	1	1	1	1	1
8-hydroxy-7-methoxy-flavone	1	1	1	1	1	1	1	1	1	1	1	1	1	1	1	1	1	1	1	1	1	1	1	1	3609814	3596953	3791100	3899006	5057809	5093864	3198311	3229778	1	2121496	2982397	3008358	3524057	3564848	4370672	4359219	3758420	3756701	3356380	3396620	3341817	3336303	4017694	4073721	154073
(2-oxindol-3-yl)acetyl-L-aspartate	314299	320658	342643	335151	322346	315603	227499	222349	428609	438434	399666	403625	391092	389192	561656	556425	401851	389215	302297	304958	407517	406528	406064	399181	455167	468362	473609	485968	380749	371325	278246	280112	170130	165543	332643	341691	340323	338204	383789	374675	345392	338672	749606	755871	253141	250332	313394	299669	1174382
7,4'-dihydroxy, 8-methoxyflavone	1	1	1	1	108677	100564	1	1	1	103656	108883	1	113568	116747	141437	159706	1	1	1	1	1	1	98434	98763	794195	791083	719498	743167	1028800	1021224	1	1	1299834	1268569	1375260	1351060	1587522	1627470	268223	263667	1079865	1092009	912910	936627	1064630	1032461	857160	832203	185071
7,8,4'-trihydroxyflavone	1	1	1	1	1	1	1	1	1	1	1	1	1	1	1	1	1	1	1	1	1	1	1	1	1	1	1	1	1	1	1	1	1	1	1	1	1	1	1	1	1	1	1	1	1	1	1	1	1
genkwanin	1	1	1	1	108677	100564	1	1	1	103656	108883	1	113568	116747	141437	159706	1	1	1	1	1	1	98434	98763	794195	791083	719498	743167	1028800	1021224	1	1	1299834	1268569	1375260	1351060	1587522	1627470	268223	263667	1079865	1092009	912910	936627	1064630	1032461	857160	832203	185071
D-serine	296051	94811	232924	174837	108157	99635	244775	195275	228502	87502	82336	102444	85957	241435	203587	95489	82954	237091	229522	94872	452586	329463	111135	296806	557258	619228	619133	626416	610790	540201	600692	662711	342803	322375	562802	597685	592425	565947	451743	428453	590279	646118	461552	475253	739579	770676	674654	697878	235588
p-chloromercuriphenylsulfonate	1	1	1	1	1	1	1	1	1	1	1	1	1	1	1	1	1	1	1	1	1	1	1	1	1	1	1	1	1	1	1	1	1	1	1	1	1	1	1	1	1	1	1	1	1	1	1	1	1
(<i>R</i>)-4'-phosphopantothenate	677190	692688	504091	664210	1554563	930266	782700	767476	582919	589057	1292128	1309811	569444	571355	744200	770113	527560	708167	408778	403870	527239	530421	421653	415086	1241386	1207053	564046	598425	1509028	1508885	1	1	1055443	1047384	1361325	1334695	1838832	1885796	1625773	1632561	1161585	1162409	1090447	1108177	1267043	1257813	781637	762209	455387
5-fluoropyrimidin-2-one-ribonucleoside	1	1	1	1	1	1	1	1	1	1	1	1	1	1	1	1	1	1	1	1	1	1	1	1	1	1	720582	1	1	1	1	1	1	1	1	1	1	1	1	1	1	1	1	1	1	1	1	1	1
pyrimidin-2-one-ribonucleoside	266323	270961	308577	321515	323630	346617	335389	330191	353887	338929	344482	335942	358695	240815	362944	1	340892	353500	1	1	327040	341213	387217	390974	329527	81903	127423	138975	316589	156210	1	1	1	1	1	1	1	266716	227035	118297	292629	95541	1	1	263543	137562	1	290898	415056
uridine-5'-diphosphate chloroacetol	163505	159155	202663	206901	217504	215746	167230	161995	171929	168475	154878	158184	151678	149910	218241	221157	216511	216652	153025	154609	154716	155306	173539	178620	145588	160970	245880	246656	149066	147384	154024	174932	113748	280391	161891	161447	157411	159175	167960	156368	236128	105895	160882	171388	120518	117702	247357	227542	1628955
uridine-5'-diphosphate bromoacetol	1390631	1474099	1810310	1846298	2122276	2059935	1622575	1609590	986781	967205	1544453	1579629	1516408	1564330	2059194	2056074	1259537	1280450	1084872	1059200	1632577	1595586	1750532	1763823	785162	785096	718702	737486	866820	855851	528205	518428	820188	833213	1	1002823	981932	993374	586139	575096	656373	693920	973207	967908	795720	794381	702339	687034	76535
3'-phosphoadenylyl-sulfate	97016	96116	124185	134487	155449	153635	117780	110864	1	1	104320	116361	104206	109694	152422	144859	1	1	1	1	117165	109931	134805	128275	1	1	1	1	1	1	1	1	1	1	1	1	1	1	1	1	1	1	1	1	1	1	1	1	279317
3-sulfino-L-alanine	1	347014	1	732010	926101	933203	840636	1	1	1	615554	581991	556719	160649	1	1	1	1	1	1	1	431098	1	1	1	1	409181	395907	1	1	196131	359775	755679	487199	1	466534	901980	895585	1	740392	296708	1	1	1	289588	289758	1	1	1175246
3-amino-1-hydroxyacetone 1-phosphate	1	1	1	1	1	1	1	1	1	1	1	1	1	1	1	1	1	1	1	1	1	1	1	1	1	1	1	1	1	1	1	1	1	1	1	1	1	1	1	1	1	1	1	1	1	1	1	1	1
2,4',5,7-tetrahydroxyisoflavanone	1454316	1474080	994189	989073	1023257	1016424	2347632	2336290	2585102	2617637	779794	785112	770555	779198	4300888	4217404	1792668	1774500	2283494	2279271	1222065	1236560	1483808	1485024	832768	845913	1306435	1300659	942987	940255	641969	634866	590057	595070	826414	831905	736374	729257	645940	645799	894143	882245	1191642	1220720	782916	790422	1386708	1351292	1
benzimidazole	1	1	1	1	1	1	1	1	1	1	1	1	1	1	1	1	1	1	1	1	1	1	1	1	1	1	1	1	1	1	1	1	1	1	1	1	1	1	1	1	1	1	1	1	1	1	1	1	155200
(-)-cuparene	1	1	1	1	1	1	1	1	1	1	1	1	1	1	1	1	1	1	1	1	1	1	1	1	1	1	1	1	1	1	1	1	1	1	1	1	1	1	1	1	1	1	1	1	1	1	1	1	70332
Fe(II)-nicotianamine	87292	255892	179475	1	165042	178261	247255	261531	291686	282668	236204	234122	249213	234619	1144987	1042231	167089	178112	170771	1	163835	183601	284520	301110	296438	299498	157040	298713	96135	344648	202438	207726	1	1	206261	177073	261419	267787	1	1	1	1	1	165025	192717	210993	241591	223378	1
porphyrin-ring	1	1	1	1	88160	162178	162407	149629	104285	112598	1	1	1	1	244213	229508	1	1	1	1	1	1	1	1	1	1	1	1	1	1	1	1	1	1	1	1	1	144974	1	1	1	1	1	1	1	1	1	1	939876
daphnin	940368	1025049	964594	989817	1608358	1586677	1076205	1076112	833134	860781	944598	1010583	943840	916669	1505940	1518279	1647564	1638806	1352058	1363496	1498534	1532899	2393376	2275816	1138535	1194386	1143264	1139625	1048348	1057582	508691	498092	1	1	812461	869742	951186	967977	790868	788203	575729	566402	607813	613508	475536	482896	740261	730407	3261215
hypoglycin B	492878	499844	683740	690152	704835	676846	687472	666398	505653	506829	678542	676475	661392	666240	1014375	981571	604430	613193	481199	467069	630593	640334	617159	607340	465881	473449	523948	545056	665871	671415	367731	366622	272208	279958	365155	356304	455273	452206	561662	565482	502011	516431	435327	441492	417868	421576	492880	499778	692764
D-<i>myo</i>-inositol (1,2,3,4) tetrakisphosphate	717827	710455	850585	865995	993559	993599	791782	791332	1	1	755809	750365	739352	723136	863094	868961	614346	622140	556710	542618	788922	770345	824988	848572	719171	718713	672562	678625	814524	795656	499435	493541	724266	757166	901749	898716	872872	858428	546544	541424	624064	618723	862378	862881	710671	714912	640921	641678	1329596
&beta;-D-ribosylnicotinate	1630079	1608406	999393	1018758	1784047	1780859	3869846	3865311	1416347	1391620	708026	681334	674809	677245	3513121	3578496	681976	695528	1132679	1155403	726726	712772	843918	846478	526258	525607	852876	848472	970105	944048	1	1	761428	754567	561884	578986	898319	911409	966360	973749	667059	672490	269003	278312	320966	314238	674821	649171	211128
D-<i>myo</i>-inositol (2,4) bisphosphate	1	1	1	1	1	1	1	1	1	1	1	1	1	1	1	1	1	1	1	1	1	1	1	1	1	1	1	1	1	1	1	1	1	1	1	1	1	1	1	1	1	1	1	1	1	1	1	1	1
fagopyritol A3	226945	237480	281482	284289	257133	257540	225435	217416	231150	212158	281806	285093	282286	279237	569029	578309	416200	430577	247657	253046	388482	396071	400498	424278	347317	342244	259995	258374	270620	267283	218816	216277	193451	184937	607265	598535	219902	221097	189314	208166	213369	203597	207169	214382	223700	217461	198573	183372	1646841
fagopyritol B3	226945	237480	281482	284289	257133	257540	225435	217416	231150	212158	281806	285093	282286	279237	569029	578309	416200	430577	247657	253046	388482	396071	400498	424278	347317	342244	259995	258374	270620	267283	218816	216277	193451	184937	607265	598535	219902	221097	189314	208166	213369	203597	207169	214382	223700	217461	198573	183372	1646841
&alpha;-amyrin	917417	916279	1126337	1164695	1306923	1344532	1033163	1026593	678641	646347	860101	870170	904939	866527	992817	1064437	701255	707346	631132	617665	977536	963120	1032072	1061744	1	1	1	1	1	1	1	1	1	1	1	1	1	1	1	1	1	1	1	1	1	1	1	1	463362
9,10,18-trihydroxystearate	522179	515526	637195	646885	1	260521	540667	522472	389271	386259	544411	534253	533775	540212	684541	683811	453809	464226	371265	380698	585462	591019	611334	601039	490636	504728	503229	498343	653659	631548	383610	398788	538185	522160	807771	1	657171	676524	407493	396103	426039	430544	668329	687168	509884	509969	439322	419145	5408441
dalnigrein	1446568	1485634	1652592	1606742	2078505	2054851	1530003	1526823	1436124	1404459	1855355	1841633	1802586	1821047	2438566	2410639	1652885	1642858	1324605	1319305	1432323	1417550	1537477	1516374	1586600	1586566	1571627	1578083	1648162	1633173	932647	905843	1037627	1044967	1232705	1239582	1645632	1639541	1589716	1657533	1366152	1369538	1034507	1014413	1250730	1195718	1232496	1215519	669987
dalpatein	1484061	1468363	1532590	1530552	1107120	1111360	984640	1040930	139551	140374	1631782	1636476	1617011	1681053	1144752	1164488	1744661	373349	1382340	499220	461644	237514	260593	242658	2190162	2165931	170775	163993	1985176	1991583	1284978	1270923	849363	841917	1763182	1758682	1394395	1420341	1401020	1512560	303576	1503470	201950	207300	1347002	329635	305634	297373	185454
dioleoyl phosphatidate	2031101	1936476	1916489	1981665	2214885	2234743	1952540	1982437	1637601	1675209	2101000	2062517	2156284	2123323	2275975	2327415	1832246	1857948	1534060	1512162	1674734	1677070	1925621	1913783	1829426	1788604	1788607	1725913	1756039	1758762	1351786	1	2140678	2062422	1880561	1864003	1814687	1793182	1831221	1791984	1846702	1818254	1923617	1918416	1760152	1741517	1726603	1726001	993566
dalcochinin	268914	874322	473631	1	1	471996	404964	382254	1269725	1292186	1157506	1204246	472320	1143925	1	1	1350256	1340123	247440	244592	3088201	1404053	1402691	1	984314	2126924	106810	4217474	2242744	109711	152371	152480	165659	179210	1009492	271750	2004431	1300956	2967483	2755720	5630916	5466698	3835152	3825201	5765704	5508160	6909770	7037244	373383
(+)-neomenthol	3914652	4090974	4470170	4322346	3846856	3942067	3254981	3089020	2792245	2746151	3318600	3334805	3385596	3371862	5429205	5898385	4858653	4882451	4384848	4392003	4796388	4880523	6197164	5986720	1	1	1	1	1	1	1	1	1	1	1	1	1	1	1	1	1	1	1	1	1	1	1	1	13907500
1-18:1-2-16:0-phosphatidate	249844	269202	1	1	416681	401696	303165	301070	155059	152449	310538	1	292835	312145	417618	1	218331	216679	158818	158230	285432	296055	1	1	279492	297111	228297	232338	295693	304265	159282	151422	303354	303566	390496	410273	406620	395326	163858	1	231490	220683	378603	368801	270977	266844	241953	239155	1083980
cortisol	50826336	50600744	77289760	77253992	67967944	67669680	64429576	64927992	46758968	45112424	65806096	65716068	64887560	65410720	77775840	78093384	67141056	66844868	52763712	51862636	60524228	60900272	65368672	66888652	1	1	1	1	1	1	1	1	1	1	1	1	1	1	1	1	1	1	1	1	1	1	1	1	227923
5-hydroxy-2-oxopentanoate	547575	534098	395373	302549	362863	543880	212775	250695	363162	351926	415699	338158	363962	366213	151870	1	936736	481425	508045	392263	378842	287217	434146	408830	322727	338556	458412	334113	331264	347187	174352	108830	594880	584467	336521	327662	523693	531430	430412	429455	432868	450324	414809	806177	260298	254892	301350	513872	1
menaquinone-<i>8</i>	844150	860399	1057060	1096565	1286107	1323559	916852	902633	603204	612702	878973	876380	884756	864848	1136566	1163324	649060	657492	617511	602951	913564	910143	993287	990993	782946	789078	783737	797010	991720	949946	544030	537658	901666	896237	1270815	1265878	1017944	1021473	635280	625836	669416	671819	1052999	1067752	779486	778878	743862	729899	1252325
diethylpyrocarbonate	442225	468741	511595	545763	683962	691396	495816	489809	347314	368227	458523	461641	370242	396095	866412	923998	380469	379988	268661	274883	367264	367008	466126	445316	329198	322025	353010	358879	387043	387238	163507	157290	307574	1	1	357826	427825	432331	385600	387479	370563	400061	323041	334674	353919	339342	387232	381996	674167
L-glutamine	12947407	11167449	10277359	12855292	13261249	3216227	16405508	16156586	16645554	16312167	17243596	17101940	16899004	17030684	10272344	12240955	10322871	10284304	7638892	7395122	7702747	7650311	5687120	7390002	11132016	11631370	10461121	12317236	16494834	15938117	7423718	7658809	13490324	13134605	13341189	13613945	12531037	19992888	14901987	5463967	11103604	11131725	8053022	8218593	8902422	8968247	9381330	11545857	6651488
L-ascorbate	524989	1	278516	14289890	13593429	1	1933933	2965774	1785800	14911986	2112484	226852	444375	1552056	518656	494068	1370331	597175	1	1303260	933416	4621187	3471010	4213950	1073348	1	6016883	1418404	594219	1091666	1480433	1	962393	900907	4104293	1224481	959126	298922	871485	897916	1971397	3512737	6187800	278999	875955	913805	914618	1288538	1807467
<i>N</i><sup>&omega;</sup>-phosphocreatine	219774	155987	1	1	147193	124364	273497	248268	1	1	1	1	1	1	1	1	1	1	1	1	1	1	1	1	1	1	1	1	1	1	1	1	1	1	1	1	1	1	1	1	1	1	1	1	1	1	1	1	238033
3-hydroxy-3-carboxy-4,5-cyclopropylhex-5-enoate	426730	420827	411481	1	1	483967	389208	379633	321777	332307	295425	300900	290696	1	321113	370873	305466	302267	269312	1	346598	346358	422141	415896	1	1	1	1	1	1	1	1	1	1	1	1	1	1	1	1	1	1	1	1	1	1	1	1	650928
2-oxopenta-3,4-dienoate	1	1878223	1341979	1365490	1	1	2534319	1	2081528	2015372	1	1	1	1	2547179	2316003	1	1	1	1851616	1	1	1	1800356	144157	1	1	1	133324	126443	99234	98118	110454	1	106610	104408	1	1	113338	117642	100863	94104	109495	114983	98766	108729	104123	103841	84919
N-prenylagmatine	1249714	1229892	1215274	1261968	1295643	1272796	1206086	1183380	1220183	1193413	1243162	1197658	1257852	1257239	1121124	1132840	1309284	1366871	1315791	1323920	1422420	1399472	1325244	1343127	1	1	1	1	1	1	1	1	1	1	1	1	1	1	1	1	1	1	1	1	1	1	1	1	2224753
&beta;-methylenecyclopropyl pyruvate	1	1	75461	74513	1	1	1	1	1	95160	127369	115299	1	1	106903	108085	77587	73614	1	1	1	1	1	1	1	1	1	1	74481	1	1	1	106168	103008	98884	93115	103885	1	1	1	1	1	1	100380	88073	86140	1	84867	200638
(13<i>S</i>)-HPODE	834893	829666	855792	863919	746747	766000	2100156	2075866	3641355	3643781	1329599	1320139	1283692	1288808	4640807	4675071	1382797	1410360	1204002	1175940	666868	651062	630278	639750	764909	767725	1063330	1079882	707352	719838	221897	220604	686086	700475	784334	782054	1224211	1220518	1	1103654	586353	589925	302858	301179	404055	395445	596492	576548	6011514
2-hydroxy-3-carboxy-4,5-cyclopropylhex-5-enoate	426730	420827	411481	1	1	483967	389208	379633	321777	332307	295425	300900	290696	1	321113	370873	305466	302267	269312	1	346598	346358	422141	415896	259171	1	286712	285007	304376	306228	164102	157913	218593	217272	242135	249053	278736	280160	270490	269417	298270	307696	243885	251786	275237	268352	302660	306765	650928
vindolidine	212960	238886	295064	298167	271869	279019	255258	924275	251638	222665	321014	314491	311987	310584	554702	564142	1337647	310766	248402	242124	243390	252865	1383125	1384505	1	1	1	1	1	1	582410	591589	1	1	1	1	1	1	1	1	1	1	1	1	1	1	1	1	494149
<i>N</i>-demethylvindolidine	1365006	1383359	1864094	1836619	1710068	1699928	1677098	1696215	1538642	1556863	2127575	2163590	2087264	2110471	2590767	2553038	2027838	2029381	1405883	1364945	1687219	1681026	2320704	2228916	131269	131869	1	1	1	1	1	1	141038	140076	222724	221351	1	1	1	1	1	1	1	1	1	1	1	1	232609
deacetylvindorosine	224440	233149	173809	199905	164934	1	333227	323013	339710	361212	1	1	1	1	501092	495997	1	1	1	1	1	1	1	1	1	1	187518	1	161943	166437	1	1	1	1	1	1	1	1	1	1	89920	96430	1	1	97281	96760	130474	133505	415260
L-proline	27659040	27209892	26193812	20833576	26092238	25978462	13074486	23893498	15189737	25513080	21891252	12955466	22100048	22029684	31404556	20566334	33097496	24715024	29111872	28921836	26273928	33847764	45740060	44252480	25413508	34177460	24222130	31383328	22605122	21724010	24269242	26066016	15815743	15184742	25292256	25140260	19299506	12882234	21286256	20350994	16084673	12246064	14126800	23910906	15649760	27186580	25535000	25717326	44864400
(3<i>R</i>)-3-hydroxy-1,2-didehydro-2,3-dihydrotabersonine	647777	656422	942306	938173	1021182	1001507	1011015	1004812	730952	767092	904070	915551	879251	878263	1351483	1263844	748898	754236	516973	524049	589109	591753	973107	951942	1	1	1	1	1	1	1	1	1	1	1	1	1	1	1	1	1	1	1	1	1	1	1	1	838968
(3<i>R</i>)-3-hydroxy-16-methoxy-1,2-didehydro-2,3-dihydrotabersonine	264714	276278	611935	629062	696685	686760	716799	711933	224422	589023	315210	725705	706053	701748	836400	361929	624722	642830	786495	776315	353285	352364	1168733	1104898	1	1	1	1	566501	559319	1	295341	84879	1	1	1	490193	502760	533645	526622	409678	399977	1	1	265782	265345	349416	1	137599
vindorosine	509643	505335	215344	219674	1	1	1	148876	456456	423542	596832	581338	566481	599332	1	1	152251	162285	1	1	366022	365471	714544	732986	1	1	287411	280695	1	1	1	1	177453	179520	1	1	1	1	1	1	161702	166606	609282	615937	397030	372952	481914	477034	1327848
2'-deoxycytidine	2367562	2456065	1397322	1438338	2359940	2450053	3861804	4882728	1824083	1804403	806889	780981	786147	783608	3236533	3074973	998069	984527	1792408	2018474	1206506	1196484	2023907	2040637	706592	715661	962826	961335	966973	968907	1	1	1067019	1074217	517578	514066	847517	858784	941985	925982	1	129578	1	146943	1	404602	988307	1003893	15366007
heliocide H4	3187403	3143483	4677138	4590436	4528290	4512327	4085432	4080708	2889338	2853686	3864741	4065019	3872034	3893918	5484249	5420802	4089175	4135785	2955044	2957772	3327919	3324954	4046660	4104884	3489209	3664702	3403128	3466380	3497985	3476288	2171859	2233595	7943822	8103598	9332565	9407404	5980175	5946276	4396701	4365861	4487719	4452951	4249597	4297905	4798041	5094093	4201291	4192052	1327848
heliocide B1	141293	162184	712525	746634	174819	175802	389018	380620	105433	105857	861511	833466	850418	831339	398633	391748	596575	602608	1267800	1257207	1	1	545390	553305	894419	885202	1042485	997271	636966	660990	251657	225001	1	1	654861	1	648084	657731	631506	651714	711150	709127	1	1	553883	1	920760	879856	1539440
iproniazid	133225	1	585248	564266	498140	489994	136527	137423	483565	488935	493925	489237	476201	462433	485720	450602	332825	306325	302371	309315	220573	213371	421182	455374	408104	400008	423467	424647	398813	398708	178087	180237	1	1	1	626563	503314	503010	455398	468585	306056	376307	207343	249147	352978	335738	347848	334821	2893659
10&beta;-hydroxytaxa-4(20),11-dien-5&alpha;-yl acetate	235471	236908	227697	237972	232576	231309	213920	206877	1	1	306889	304808	305348	300937	1	136088	355394	371206	337992	324046	420996	432217	345968	335862	307810	321493	280397	274534	278600	281069	522513	503921	241713	250370	1	1	249981	249398	258443	250379	1	1	292094	297983	308044	289101	264720	272617	407000
heliocide B2	1	1	712525	746634	1	1	1	1	1	1	861511	833466	850418	831339	1	1	596575	602608	1267800	1257207	1	1	545390	553305	1	1	1	1	1	1	1	1	1	1	1	1	1	1	1	1	1	1	1	1	1	1	1	1	1539440
emodin	1	1	1	1	1	1	1	1	1	1	1	1	1	1	1	1	1	1	1	1	1	1	1	1	1	1	1	1	1	1	1	1	1	1	1	1	1	1	1	1	1	1	1	1	1	1	1	1	1
heliocide B3	1	1	712525	746634	1	1	1	1	1	1	861511	833466	850418	831339	1	1	596575	602608	1267800	1257207	1	1	545390	553305	1	1	1	1	1	1	1	1	1	1	1	1	1	1	1	1	1	1	1	1	1	1	1	1	1539440
(<i>S</i>)-2-aceto-2-hydroxybutanoate	2550820	2768320	4164843	4099201	3370128	3396739	3433719	3463925	2641576	2523744	3488126	3532512	3369350	3393955	1	4203305	3507730	3576644	2787328	2735619	3103627	3113691	3441376	3182334	2937590	3109833	2674618	2689308	2785176	2734144	2133426	2130464	4637229	4660833	5805494	5379681	3524095	1	2681449	2654867	3209547	3193257	3004893	3051975	3499861	3198646	2981881	2910019	2042498
heliocide H1	3187403	3143483	4677138	4590436	4528290	4512327	4085432	4080708	2889338	2853686	3864741	4065019	3872034	3893918	5484249	5420802	4089175	4135785	2955044	2957772	3327919	3324954	4046660	4104884	3489209	3664702	3403128	3466380	3497985	3476288	2171859	2233595	7943822	8103598	9332565	9407404	5980175	5946276	4396701	4365861	4487719	4452951	4249597	4297905	4798041	5094093	4201291	4192052	1327848
heliocide H2	3187403	3143483	4677138	4590436	4528290	4512327	4085432	4080708	2889338	2853686	3864741	4065019	3872034	3893918	5484249	5420802	4089175	4135785	2955044	2957772	3327919	3324954	4046660	4104884	3489209	3664702	3403128	3466380	3497985	3476288	2171859	2233595	7943822	8103598	9332565	9407404	5980175	5946276	4396701	4365861	4487719	4452951	4249597	4297905	4798041	5094093	4201291	4192052	1327848
heliocide H3	3187403	3143483	4677138	4590436	4528290	4512327	4085432	4080708	2889338	2853686	3864741	4065019	3872034	3893918	5484249	5420802	4089175	4135785	2955044	2957772	3327919	3324954	4046660	4104884	3489209	3664702	3403128	3466380	3497985	3476288	2171859	2233595	7943822	8103598	9332565	9407404	5980175	5946276	4396701	4365861	4487719	4452951	4249597	4297905	4798041	5094093	4201291	4192052	1327848
phenylhydrazine	417267	422226	422024	418621	571932	555791	565675	565537	589847	593210	590420	577395	584432	580637	428428	436668	376275	375224	1	1	129710	154395	1	1	481693	476339	446773	464772	558238	581689	256010	142360	483308	488511	474282	471958	691989	690762	513443	534459	399174	406670	293743	281193	333680	320260	424682	421415	1050456
heliocide B4	1	1	712525	746634	1	1	1	1	1	1	861511	833466	850418	831339	1	1	596575	602608	1267800	1257207	1	1	545390	553305	1	1	1	1	1	1	1	1	1	1	1	1	1	1	1	1	1	1	1	1	1	1	1	1	1539440
hemigossypolone	538718	537867	576208	565681	542612	542462	1137517	1136707	456679	445526	161371	442421	457925	451317	1381286	2017684	204935	197205	456617	456426	1784634	1808788	232622	233991	438442	444086	149024	157240	151436	150038	115673	280033	745097	254187	443190	1167722	414186	420640	379863	1106535	358666	376844	373128	382761	1202800	393874	1274182	430546	2446784
coniferaldehyde	241151	262536	1000241	235650	4146971	136881	728771	190838	177815	209076	227613	237841	230444	295351	198588	225469	104297	215014	1913921	392932	598401	223201	151024	894260	180709	267673	157448	374206	216208	625467	82511	187650	169055	322839	167352	123470	151365	157226	2655886	170335	77882	4888737	1633344	1935473	74209	1880146	3217288	2876275	451218
lacinilene C	603536	603073	530290	535035	684825	673979	726805	659440	724737	723315	474432	583589	119653	588722	1050779	1101506	913404	780051	719797	726082	626479	649794	732849	710518	428170	430777	109084	476815	599607	600896	1	1	307164	298305	409541	123962	584623	482018	642767	649232	486443	493719	413969	412796	415556	417008	478469	489639	1075838
soyasapogenol B-3-<i>O</i>-&beta;-glucuronide	281534	293184	355390	1401307	401247	483867	209725	2952722	3090070	3159221	400440	1395580	1475360	1456015	580993	505411	417611	1340884	189499	187228	371327	453583	1211805	1190697	594224	622459	1	1	560103	1	228963	213591	387758	401832	744786	735508	615105	590940	505232	469691	502708	1	502313	472840	442791	370158	1	388284	1697793
2,7-dihydroxycadalene	826708	806772	621955	767685	852561	671894	236472	241270	719449	718996	513661	514219	519062	508639	1182063	1200217	1031172	1007725	956032	944944	658989	882208	1375918	1361462	285063	276835	175829	237670	175835	219728	79819	113968	92483	95669	117082	100146	165344	98502	160898	86549	146042	183389	167352	174111	159746	159639	191344	152377	316847
L-&alpha;-(methylenecyclopropyl)-glycine	107713	104159	200617	232802	161942	177812	304979	248190	166236	168782	144113	156873	167204	154357	350404	363223	869601	860762	256491	241581	887053	888075	312887	288004	141633	159875	148711	206618	752455	745123	664046	659364	155314	162262	164265	137358	178012	117445	146260	132366	131142	192448	453339	470971	111776	189254	174483	172440	192409
geranyl acetate	1	1	1	1	1	1	1	1	1	1	1	1	1	1	1	1	1	1	1	1	1	1	1	1	1	1	1	1	1	1	1	1	1	1	1	1	1	1	1	1	1	1	1	1	1	1	1	1	4963571
punicate	366142	1	813653	820969	633957	618708	1	1	1	1	1	1	1	1	1	1	577887	573025	396650	402255	487701	504298	716359	709417	1	1	1	1	1	1	1	1	1	1	1	1	1	1	1	1	1	1	1	1	1	1	1	1	941040
adenine	616154	1421540	578946	634438	592986	2112802	1707810	2328221	824941	1927181	1598751	1567548	1556650	1526687	3252376	3278211	2037439	2850219	2545600	2568375	680379	622825	740837	712350	1112010	1135033	1301792	1344968	595791	600782	843815	884704	416999	407368	514964	492012	687308	706603	621575	609337	701691	713945	552343	535953	558716	550226	611428	617028	3597644
calendate	366142	1	813653	820969	633957	618708	1	1	1	1	1	1	1	1	1	1	577887	573025	396650	402255	487701	504298	716359	709417	1	1	1	1	1	1	1	1	1	1	1	1	1	1	1	1	1	1	1	1	1	1	1	1	941040
dihydrochelirubine	838099	838627	927297	925339	1231910	1238912	1055958	1050980	454177	442174	494936	491960	1226878	462200	1615309	693051	1030082	1019396	704029	689551	1	1	427330	413333	1149814	1146651	454125	476156	1494525	1475759	512168	511410	1372478	1363713	1397108	1444329	1871437	1927966	1634525	1611178	1331717	1362861	388698	1133117	1313493	1260076	1478589	1406068	2148775
geranate	183949	181700	120812	127989	221736	219671	493467	498039	182394	183229	1	1	1	1	379687	385062	1	1	167997	168762	1	1	1	1	1	1	1	1	1	1	1	1	1	1	1	1	1	1	1	1	1	1	1	1	1	1	1	1	432613
heptanoate	1169760	1149143	775877	1192908	1368113	1415702	1240542	1303440	1298226	1255908	1095761	1096701	1100576	1059568	1413548	1	314680	1	445516	456978	449288	486791	1049381	527243	494930	431662	274319	288533	648189	297506	266648	266236	687119	670114	853572	836331	580420	866470	544309	553263	659544	715061	639211	603315	277609	529527	572274	257382	59547808
1-naphthaldehyde	2128223	2133429	2419003	496541	1289021	1298515	1698563	1723648	2889530	2263546	3553349	3595626	3571610	1182005	3966111	1325785	3002993	1	2132703	2047039	2545408	2539225	676822	673694	2704302	655734	848284	873902	2458789	2376655	1717435	1753563	3270072	3220139	2668201	2645298	2898387	2914493	1110050	1117593	285006	279218	599187	597670	734002	725098	457560	437289	883118
1-naphthoate	1	1	115895	122684	1	1	147098	154099	130506	130379	176023	174079	186899	176513	198787	211509	130604	126775	1	1	140925	129469	182783	177176	134454	1	1	190956	1	1	1	1	1	1	1	1	1	1	1	1	217575	1	232642	228883	210746	1	1	188743	1126550
3,4-dihydroxybenzaldehyde	1	126026	1	1	1	1537932	1357650	1	1368296	1345108	1271392	1	1211553	1	159764	2187134	1720640	1693269	1	232421	1579009	1562074	2619746	2624616	1716601	1841948	1567476	1559837	1480392	1404529	908449	468735	817139	1	1422443	1468830	1055370	1059773	1166700	1156788	1052123	1101218	1	1	1293809	1324971	1	1	2181238
14-demethyllanosterol	1021204	1019952	1243934	1243065	1711767	1754513	1324031	1294659	947772	929682	1366465	1325000	1386680	1311514	1614667	1667538	1067291	1036150	819312	224138	868947	897286	1233883	1246923	1164168	1158620	1206257	1211230	1355033	1311855	661192	678477	1575620	1566944	1690264	1724391	1505545	1531298	1139198	1085634	330427	1031501	1409344	1419440	973864	919602	1027130	1046868	1486100
berberine	465453	480295	566079	566763	570902	564790	411374	420881	363506	371024	560473	1	563355	556052	543413	558026	567731	575227	388141	391021	487920	490199	543774	533989	343845	330656	202090	333714	369730	93656	1	1	90024	464948	401197	406384	577966	114240	101564	103742	391045	397742	353987	365526	388043	381876	363612	353969	880063
neral	17901212	6612187	21912272	22295684	3316879	3460196	5989583	5508479	21284028	20809820	20501084	21666308	21117220	20721940	23333720	23367548	20336836	19610764	16949984	16775280	6569576	5624848	20449690	21382454	21072510	21131368	18559736	18772460	19638904	19075204	18343658	19024024	9807481	22734704	22575408	22870526	30027588	30197828	5258344	6734678	13759162	12492606	15321583	15449095	14445636	14334813	22916098	22588272	649300
5,10-methenyltetrahydrofolate mono-L-glutamate	991260	971609	1145238	1174632	884035	868123	884157	839699	604137	618022	118260	122056	1010034	999242	1	1	1238053	1256243	1185716	1175759	101872	94536	1099468	1108343	1162382	1143697	1	831547	1083944	1	1085276	1076087	153427	170734	122826	227018	135097	144417	96391	98875	900754	887619	150798	149405	1199649	111747	112670	109475	92786
1-heptanal	2405812	2402950	2868978	2733446	2180806	2004394	1762876	1961280	2132529	7835521	3451366	3250146	3398778	3169313	10559211	11020800	3285164	3342391	2718726	2671383	3331738	3444346	11628307	3701340	6715629	6195951	8774603	7407530	6647084	6355101	5885698	5825641	7990778	7819872	11278052	11260666	5380476	8225870	5612144	5586061	7865392	10584012	7887601	7979460	8262685	11603291	11110358	7913118	5241736
dATP	1	1	1	1	1	1	1	1	1	1	1	1	1	1	1	1	1	1	1	1	1	1	1	1	1	1	1	1	1	1	1	1	1	1	1	1	1	1	1	1	1	1	1	1	1	1	1	1	335594
&alpha;-eleostearate	366142	1	813653	820969	633957	618708	1	1	1	1	1	1	1	1	1	1	577887	573025	396650	402255	487701	504298	716359	709417	1	1	1	1	1	1	1	1	1	1	1	1	1	1	1	1	1	1	1	1	1	1	1	1	941040
3-(1H-indol-3-yl)propanoate	522653	551406	798148	807999	1100840	1102975	1061891	1091859	871335	871241	1300079	1294472	1307695	1283039	1532341	1622716	906531	891934	628131	637922	858018	832227	1220359	1191695	916781	915599	1404656	1441206	964191	971066	481020	472462	3364976	3375963	2700691	2761471	1726247	1746539	1863212	1873826	1716704	1695175	1771253	1731507	1590330	1548608	1470048	1463368	1523726
(Z)-2-methylpropanal-oxime	1	1	1	1	1	1	1	1	1	1	1	1	1	1	1	1	1	1	1	1	1	1	1	1	1	1	1	1	1	1	1	1	1	1	1	1	1	1	1	1	1	1	1	1	1	1	1	1	89347
<i>N</i>-hydroxy-L-valine	187490	281331	220231	243331	291962	585378	331450	551974	432923	444989	112360	112676	378769	111467	1343171	1335085	292765	377296	445715	295637	370564	245122	718782	398715	285613	367650	250702	701787	591858	393859	114101	117107	289592	383716	608952	623619	631395	506290	375477	452413	759319	503352	346000	346939	446404	444603	368299	100793	329811
<i>N,N</i>-dihydroxy-L-valine	7059090	7100966	2526955	2612053	3090241	3328838	6620258	6576966	5356390	9600846	3262260	3336543	3126130	3126181	5007755	5091558	4421450	4452356	3417873	3397759	3518187	3569959	3346410	3306935	5629360	5641802	5266216	5652547	3196169	3191426	2878737	3084700	5727281	3278541	5656621	5670931	11719616	11699678	8972849	9096450	7034796	6991105	5424407	3616578	4534868	4341151	7240118	5377284	3583685
2'-deoxymugineate	978758	1006717	1355691	1352648	1838785	1839663	1530261	1550731	1236435	1262772	1554823	1556744	1542317	1560005	2133837	2118684	1228493	1228980	857822	839647	1000856	1014410	1343941	1299315	1367890	1357648	1268643	1279469	1609677	1601325	425150	411898	1557376	1562256	1370728	1380366	2288010	2307210	1860491	1870516	1437984	1473900	1425658	1396787	1653409	1614567	1645211	1596082	517149
3''-deamino-3''-oxonicotianamine	1421207	948668	1629656	1416031	1279180	1259580	1093204	1081075	1	1	1466160	1469643	1434883	1395714	1481802	1199040	753508	235201	141802	1342229	1440087	1	1094555	267832	1186283	1366122	530208	1545103	1	1129766	1	200421	2172838	484071	201545	207436	268799	254480	1	1	1740006	480801	1061213	950108	1241145	1730996	1369774	2570111	561995
(-)-carvone	588400	592202	712619	2062954	1636235	1644856	1496155	1833481	1	1001974	1446221	1397510	1396734	1449089	1750793	1753826	1508396	1451138	1313373	1	1	1515464	1	1170206	789564	837537	582227	553099	736750	628396	710859	745215	506334	557080	871481	862371	632325	768834	745575	728964	612696	480509	144489	155783	475329	422591	396973	531615	876253
D-isocitrate	472110	486688	112561	2634933	79908	607287	801053	711133	790554	863758	608856	373706	608101	160342	633467	616589	512158	2595916	543188	762248	1188667	1	620611	1339954	1	1	1	1	1	1	1	335504	1	1	1	1	1	1	1	1	1	1	2764100	611832	1	2163394	1	2500568	707668
5-amino-6-(5-phospho-D-ribitylamino)uracil	1	1	1	1	1	1	1	1	1	1	1	1	1	1	1	1	1	1	1	1	1	1	1	1	1	1	1	1	1	1	1	1	1	1	1	1	1	1	1	1	1	1	1	1	1	1	1	1	1
7,8-dihydrofolate monoglutamate	22431540	22925492	604207	584650	25289628	477718	22130918	22041814	23825920	23927904	457776	455152	442960	439028	680474	39746448	28299898	28115672	16882500	16838372	21267564	21196754	24927196	24807188	27893010	28247624	37236832	37654688	30072124	30193240	22157436	22223872	19591640	19519914	33254532	33191206	32494048	32389878	30758506	30900228	28059448	27839344	28794490	29088500	26696964	26703822	35567256	35215048	25485256
L-isoleucine	1473706	1454937	1375225	1390680	1707990	1658846	1432922	1436527	958806	948653	1271956	1242916	1270332	1276419	2425091	2386083	1124944	1105412	1359093	1350210	1050925	1031559	1528806	1493236	1684671	1710078	1295976	1329806	2078435	2081843	925098	926216	1332998	1371600	1798004	1793990	1523156	1536009	8538014	8402102	6812595	1011510	1522917	5785946	1092572	1072891	5284339	5153510	195746
5,6-dihydroxyindole	400019	371227	227989	246112	261655	275130	296714	332853	119471	112920	124279	202993	195194	156398	925242	155843	800822	828405	434405	423784	846542	1075702	329025	299400	252252	231704	262533	303998	819324	804698	1	1	212254	214488	178665	169490	119965	134495	130600	158836	164752	303180	180327	230312	1	218170	160437	325988	886534
(2S)-dihydrotricetin	1	345465	384945	369300	1	1	1	1	374927	363109	315099	1	359860	369514	1	1	1	1	455829	457105	727774	745915	550290	534953	1	1	1	1	1	1	1	1	1	1	1	1	1	1	1	1	1	1	1	1	1	1	1	1	319538
pamidronate	597863	600092	711973	693158	1015105	601197	551699	595088	1053189	1055039	520380	650035	681354	676083	741187	749348	774542	808280	847033	1383951	1250153	744310	1218008	746327	713482	698946	702094	722235	638686	643788	556827	584089	588884	582822	628294	618653	568243	580726	604539	611255	616285	622361	773607	764051	233597	670335	641241	635050	889686
dipicolinate	1	1	1	1	1	1	1	1	1	1	1	1	1	1	1	1	1	1	1	1	1	1	1	1	1	1	1	1	1	1	1	1	1	1	1	1	1	1	1	1	1	1	1	1	1	1	1	1	1
8',10-diapocarotene-8',10-dial	243495	214795	133814	146315	109141	111265	278513	307388	359054	362069	205018	213408	209340	200524	2366830	405816	267900	265414	128647	129377	336807	340325	153927	308235	367645	369216	367147	377173	449041	437250	166675	177509	109146	460227	524351	526865	691169	714237	438697	431168	371041	388656	597747	613328	458861	462964	379839	359288	3343114
ubiquinone-2	156936	151837	1	1	1	1	1	248729	223567	207902	303458	290488	290308	288162	416954	438976	1	1	1	1	1	1	1	1	1	1	127321	118324	1	1	1	1	1	1	1	1	321217	322832	417177	403622	1	1	1	1	1	1	1	1	113900
5,6-epoxy-3-hydroxy-9-apo-&beta;-caroten-9-one	1	1	190367	201738	189794	188657	1	1	88764	1	236176	233915	231185	234577	1	363894	130916	273846	182535	180211	223773	229461	304412	296865	1	1	1	1	1	1	1	1	1	1	1	1	1	1	1	1	1	1	1	1	1	1	1	1	605673
&beta;-ionone	1	1	1	1	1	1	157086	154466	1	1	1	1	1	1	1	1	1	1	1	1	1	1	1	1	1	1	1	1	1	1	1	1	1	1	1	1	1	1	1	1	1	1	1	1	1	1	1	1	243564
isovitexin 2''-O-rhamnoside	1615996	1697494	1785033	1807380	1486631	1499877	1173778	1167408	2369786	2439289	2170169	2288314	2163233	2100134	3353160	3343959	2510254	2511052	2250549	2253676	2655051	2639730	2623389	2505567	2641051	2663150	2623377	2663262	2069935	2106185	1516246	1513697	599255	604086	1591965	1635285	1582926	1599300	1906033	1891001	2041125	2028001	1582404	1586246	1372799	1381958	1573104	1511631	3001351
8'-apo-&beta;-carotenal	214238	1	1	227912	267472	257660	1	260681	235940	239865	1	1	291756	282428	279527	1	247799	255028	233658	218269	197575	191661	225159	1	275434	268843	272391	281562	255664	265764	172617	173598	332914	322391	305917	322723	298660	294795	313234	303584	301114	291909	300438	298188	286475	290130	293929	292485	262927
3-hydroxy-&beta;-ionone	161402	151463	1	90239	204586	204094	207950	214258	1	1	148742	135991	141305	147874	270140	1	106554	96775	1	1	81307	93237	632235	629687	231181	220383	1	214173	159805	120309	1	1	819272	684931	232903	1	1	1	396381	1	158895	110073	177033	167208	178727	171512	140243	130223	252987
ubiquinone-<i>8</i>	2990205	3019690	3703348	3691928	4378622	4460577	3184257	3182431	2194375	2227000	3160240	3146384	3197427	3195129	3880508	3913066	2453596	2483760	2251370	2240838	3173828	3162324	3456561	3442257	2972985	2986072	2907074	2923637	3555158	3493960	2029615	2080888	1	1	4104651	4082160	3658527	3621984	2335343	2360896	2472296	2439165	3637102	3657133	2698478	2679865	2644849	2658671	2655624
grasshopper ketone	1	1	190367	201738	189794	188657	1	1	88764	1	236176	233915	231185	234577	196036	363894	130916	273846	182535	180211	223773	229461	304412	296865	1	1	109681	120086	1	1	1	1	1	1	182499	170911	1	1	168469	87599	120654	119637	135130	117087	1	1	110699	109360	605673
benzoate	126855	126026	150646	154649	124379	128789	138492	129323	127115	1	155822	132828	138647	130333	160376	171744	1	1	234657	232421	1	1	1	1	1	1	1	1	1	1	1	1	1	1	1	1	1	1	1	1	1	1	1	1	1	1	1	1	195508
ubiquinone-<i>9</i>	1806899	1837467	2239168	2301676	2723018	2818804	2040665	1994685	1358723	1364783	1993987	1933850	1995350	1977094	2447350	2479950	1554742	1561575	1393451	1368935	2031692	2000475	2217903	2228389	1	1	1	1	1	1	1	1	1	1	1	1	1	1	1	1	1	1	1	1	1	1	1	1	618342
4,9-dimethyldodeca-2,4,6,8,10-pentaene-1,12-dial	78233	76535	1	1	1	1	1	1	114697	116545	445592	452950	444679	435759	1	1	355696	356662	143451	1	327939	1	399150	389553	1	1	1	1	1	1	1	1	300544	282827	275013	281771	1	1	1	1	406719	423833	1	1	286311	280867	1	1	475532
5-(methylsulfanyl)-ribulose 1-phosphate	189766	194724	247192	241384	290465	283239	256473	259262	244428	233015	249133	260263	239480	227689	336457	340408	231806	248219	246707	244603	185706	167548	222864	209190	254096	237948	242039	256406	225006	241523	135802	135623	278249	267656	239539	1	289318	292749	284079	303368	213396	210810	286493	288727	240724	1	241039	1	223640
7-<i>O</i>-methylvitexin 2''-<i>O</i>-&beta;-L-rhamnoside	3799497	3832538	4614890	4617950	3988412	3929503	2901185	3484851	4041497	4034346	4548951	4557970	4615788	3524257	4854112	8578723	6467597	5110819	4614042	5678443	6083904	4865996	5469669	5238997	5588071	5693944	6352461	6351902	5241897	5120351	3046578	2950685	2779388	2821373	5997025	6106793	4147942	4163952	3774764	3771628	5720149	5743723	5651152	5818275	4969940	4977883	5182107	4038205	6245872
&alpha;,&alpha;-trehalose 6-phosphate	1	1	1	1	88268	93951	1	1	1	1	1	1	1	1	1	1	99079	86073	1	85893	102320	1	1	97628	1	1	1	1	1	1	1	1	1	1	1	1	1	1	1	1	1	1	1	1	1	1	1	1	166571
&alpha;,&omega;-9<i>Z</i>-octadecenedioate	1099472	1080935	1112482	1129595	993474	1000392	2706501	2676044	4679955	4686662	1731562	1680550	1676785	1671074	6114492	6182879	1816897	1841285	1570608	1545922	891928	878568	847768	856549	1002563	1016031	1387299	1393800	949538	948795	330035	339665	919981	926032	1044147	1027753	1596751	1604350	1	1448830	780928	781094	429643	441926	552206	544310	803765	771581	10122018
capsiconiate	409929	399766	407822	424982	368916	361039	1016375	999995	1746397	1748971	645569	611470	636284	623605	2436073	1	698494	704334	599572	599537	346830	339480	321943	322646	376648	387820	521599	521953	357415	351303	1	1	340412	338894	387771	378546	597669	613248	1	1	289395	287963	1	1	203225	198183	307367	294345	1866330
N-methyl-&beta;-alanine	1	1	1	1	1	1	1	1	1	1	1	1	1	1	1	1	1	1	1	1	1	1	1	1	1	1	1	1	1	1	1	1	1	1	1	1	1	1	1	1	1	1	1	1	1	1	1	1	1281499
N,N-dimethyl-&beta;-alanine	2219027	1	1	2359465	2443187	2108590	2066344	2031404	2585738	2216465	2155351	2162911	2386086	1947813	2664049	3088236	2678746	2672386	2785673	1	2649200	2733083	3534988	3347772	2531730	2742093	2587457	2550580	2436162	2345664	1	1	1532172	1568526	2202910	2160488	1884568	1804277	2044172	1971970	2249183	2239679	635575	2283331	2679544	2681087	2524954	2443905	4455242
isovitexin-7-O-glucosyl-2''O-rhamnoside	1206722	1278482	1303773	1339452	1124507	1121716	894276	908058	1954457	1968565	1804270	1834525	1791917	1729526	2866057	2871146	2002798	1990638	1730614	1708606	2137353	2158852	2118179	2063379	2175579	2198189	2296997	2350760	1674333	1651684	1228271	1231729	418887	421646	1185968	1252334	1173231	1184446	1383976	1386002	1617095	1572484	1166872	1196291	1022927	1005366	1221775	1196117	1373179
xanthurenate	567634	569366	1	1	415854	840875	666217	656776	1	654925	509304	1	1	513370	1	1	694826	656858	1	652642	586541	558873	847657	822401	1	1	1	1	1	1	1	1	1	1	1	1	1	1	1	1	1	1	1	1	1	1	1	1	1
L-canavanine	4227072	4415431	4819278	4673049	4153963	4254314	3514511	3329107	3008209	2964892	3570287	3601939	3651914	3639752	5867857	6373343	5251016	5278261	4732820	4749692	5182976	5275400	6696198	6473099	3825564	3895816	3597161	3495523	4238747	4249187	2194819	2244769	3698429	3692009	4328546	4546296	2365304	2405314	2988667	3002303	2829420	2791491	3484990	3372175	2551238	2551302	2521050	2581921	15348516
UDP-&alpha;-D-glucose	283663	293882	380369	383244	397873	414330	321863	320704	160267	163367	288785	304304	287965	283556	373715	367053	223596	227166	160005	163314	309042	316135	348774	335176	297470	307075	272278	257010	322766	326425	181889	167789	295042	286436	442950	445969	389842	397660	160367	158725	241517	228762	387471	390324	294768	293675	239319	229972	1470069
UDP-fucose	285741	297714	374101	388448	396970	385132	325837	323854	192380	193415	298394	281343	287337	259115	309168	322504	234405	229352	177977	174917	298038	294229	348067	353511	296020	296338	266825	264111	311485	315008	182308	184880	277636	289906	440095	432850	376472	383786	166333	174272	249283	244306	374084	378247	305810	307289	244951	247919	686527
3-O-&beta;-D-glucoside digitoxigenin	874642	889184	838113	810552	943285	927680	1410589	1457053	1270578	1296986	796193	833758	792659	799758	2285745	2369228	770700	756287	939266	931757	1	385803	825423	816261	319625	325125	411961	426767	326007	331203	154856	147645	352039	341388	525218	525305	406482	418966	323992	327063	464948	377646	272075	364409	362528	357294	451832	449431	2174360
digiproside	364769	357208	314463	274998	314622	227059	761129	777830	1	620955	362655	366908	367373	329728	428813	311925	397004	1	1	1	1	147005	159696	319405	251703	266578	286210	213354	1	1	1	1	436310	500565	363905	401430	254133	252834	1	1	1	1	180372	153625	190091	190799	1	116583	407352
(<i>E</i>)-2-pentenal	1832635	1017480	1475684	4951185	710423	2195011	546721	4287977	508209	636776	1014129	131969	194014	815555	1797405	6229873	827076	1	5362364	660349	425175	1	1781856	5773530	1	1	1	1	6682769	1	1	1	8744050	1	1	1	1	1	1	1	770348	1	1	1	7508216	2196645	884096	745223	1
dhurrin	1100420	1093526	1072787	1093648	955905	960898	414429	400984	775099	393798	982491	961316	992751	981693	888276	847631	1036092	1025499	615746	620726	1126435	549643	1303879	1268115	668151	666729	1029310	1044730	486574	497167	458421	479455	318221	311219	394505	413225	316935	304844	409814	400861	330388	334716	606561	604763	407021	399644	359698	359777	655154
(8<i>S</i>)-3',8-cyclo-7,8-dihydroguanosine 5'-triphosphate	1625029	1620216	2089960	2081970	2307028	2353910	1816861	1841261	1198797	1158219	1639435	1642748	1680165	1594380	1957766	1964830	1313038	1326717	1101921	1107503	1790434	1779888	1923592	1916638	1	1	1	1	1	1	1	1	1	1	1	1	1	1	1	1	1	1	1	1	1	1	1	1	2771527
7,8-dihydroneopterin 3'-phosphate	1	1	1	1	1	1	1	1	1	1	1	1	1	1	1	1	1	1	1	1	1	1	1	1	1	1	1	1	1	1	1	1	1	1	1	1	1	1	1	1	1	1	1	1	1	1	1	1	348872
&alpha;-D-ribofuranose	176689	142886	117036	501530	353731	412345	244106	613630	100971	716451	109961	718582	219296	518407	804380	693243	1200113	1155576	101466	960092	1160004	1136841	967341	886162	701820	644129	668985	105318	761374	752661	664379	1	139276	149165	110460	96541	120017	106704	121113	119300	180107	184901	101454	193660	105670	96954	198771	194269	251748
7,8-dihydropteroate	374802	377652	353913	363950	1	1	1	427323	280439	283032	394200	233792	415731	395953	1	1	280904	9438297	1	1	8870473	1	1	1	1	1	119752	123266	1	1	79964	76803	1	1	1	1	1	1	1	217333	1	1	226948	227470	182053	164932	387049	172444	5512662
gibberellin<sub>44</sub> (open lactone form)	303652	308638	536277	532452	466183	463249	459620	432515	161678	148996	429740	426757	420179	411626	326624	316370	449189	447041	324741	317778	381485	382762	433732	435466	375774	353257	305855	302093	305816	315113	239528	243341	632062	659165	738392	112364	161236	164698	123604	336093	126674	121536	154166	157632	432123	437022	134085	128166	285465
artemisinate	1	1	1	1	1	1	1	1	1	1	1	1	1	1	1	1	1	1	1	1	1	1	1	1	1	1	1	1	1	1	1	1	1	1	1	1	1	1	1	1	1	1	1	1	1	1	1	1	368246
geranyl monophosphate	202472	269438	241700	311103	230281	232092	1	1	237180	195689	445592	453270	444679	435759	1	1	224285	219345	208649	205335	356742	283150	69983	260570	143302	129525	458992	224144	370826	152037	1	1	85130	137980	552586	558327	130998	137908	155555	138755	205880	202479	204690	214527	182663	187453	283068	266637	806001
8-anilinonaphthalenesulfonate	436124	447076	785560	763652	934799	908129	505125	496303	460451	445325	857059	861708	906780	900362	733398	703538	652531	632623	401055	395516	570713	575385	509601	502618	817672	807479	702245	711808	1022989	987104	392784	395536	905676	903289	1139348	1095750	1268777	1303687	1172189	1201763	890324	885476	814348	836705	972372	950654	756809	733661	240091
methyl (indol-3-yl)acetate	140618	143324	84732	85663	125392	123570	139345	142831	150514	1	211479	202825	228413	222722	142653	125956	147033	91292	140553	142521	140925	134549	103079	100824	144708	155096	257046	279623	189737	155497	1	1	382343	394035	102546	111095	222127	222618	250881	272994	228791	226669	232642	228883	225680	222059	210514	199777	244235
L-dopachrome	159275	457632	501209	593055	1576410	1484100	1324137	1126435	1	205257	729686	384185	348187	322844	1	1035168	959537	536253	1075734	1673353	1098572	1583701	1580140	1954116	1619920	1090163	294719	966380	1120047	320128	234064	1	212298	154444	425524	299840	163098	856412	1294517	1090294	1134834	780621	1476554	1620479	1281936	829286	579320	1103621	707668
propyl benzoate	1	1	1	1	1	1	1	1	1	1	1	1	1	1	1	1	1	1	1	1	1	1	826992	971250	12276261	12872636	11561334	11631886	15586646	14953639	6855857	7150896	12931731	12583573	4908803	12937056	1	1	14302614	14204921	10678625	10778165	7596017	7706741	8634615	8686189	10794642	11054734	34713008
ethyl propanoate	1832635	1017480	1475684	4951185	710423	2195011	546721	4287977	1	636776	1014129	131969	194014	815555	1797405	6242223	827076	6390789	5362364	660349	425175	6256947	1781856	5808936	1	592906	148875	1500106	6688091	1	1	1	1	1	1	1	8791580	1	1	9779537	770348	1	620297	668695	7508216	2196645	889597	745223	181414
butyl propanoate	4272684	4272792	4115826	4251331	5668726	5658698	6083618	6040093	6172563	6059450	5470258	5397155	5346579	5324541	5172099	5058298	2796578	2802398	2270777	2187207	2146465	2197758	2675724	2631754	494930	431662	274319	288533	648189	530239	134087	266236	346719	324390	853572	344198	277903	866470	163781	255113	285297	296466	281559	265242	277609	271489	813029	257382	953969
4-coumarate	100629	103191	91733	92641	84845	85778	81094	83939	95451	97603	85212	86555	81333	76879	88355	98773	115348	112542	97774	98170	163708	159947	170533	123299	78490	78890	88538	96047	84362	91091	1	1	1	1	1	77622	1	1	1	1	80129	87637	76210	1	81094	91112	86975	90430	1
&alpha;-L-fucopyranose	825687	1	351192	832675	1	650674	304095	1	1	1	632635	1	857098	1	1	1	1	1	1	1	1	1	639852	617233	1	1	1	1	1	1	1	1	1	803754	779418	768923	498474	523607	855411	825146	671942	662093	1	387570	626332	591566	370622	374706	8697902
<i>N</i>-acetyl-farnesylcysteine	1	1	1	1	161844	165684	1	109161	1	1	1	84119	1	1	90435	97689	90294	100473	1	1	1	1	145157	177505	1	1	1	1	1	1	1	1	1	1	1	1	1	1	1	1	1	1	1	1	1	1	1	1	1458007
4-methylumbelliferyl-&beta;-D-cellobioside	1145310	1160984	1551240	1530107	1637558	1649380	1414179	1443240	923261	852536	1277395	1241584	1250784	1253703	2178530	2196287	1331397	1333155	1013323	982408	1153153	1144211	1381797	1374780	1192168	1196350	962192	981948	1046738	1044497	705895	703259	2470799	2497193	3572223	3401915	1827084	1839292	1385328	1406179	1417099	1422200	1462758	1453387	1487485	1453274	1286044	1257465	1621193
<i>p</i>-nitrophenyl-&beta;-D-glucopyranoside	3832722	3919967	6407135	6312785	8367153	8262255	106292	112076	3916065	3883154	7577880	7665894	8381674	8422273	114856	120665	5750504	5713738	3395366	3376520	4856606	4885218	4569091	4512329	6998966	6986888	6408539	6484211	9129355	9037933	2739381	2709307	11208982	10889084	11872572	11781665	13813083	14059401	101564	103742	9628021	9546268	8130211	8334126	9320364	9253835	7686909	7624233	237534
(<i>R</i>)-glycerate	273975	284250	155393	418371	386015	384876	129440	376646	278125	284550	359376	349139	345522	339628	429848	444758	407320	401558	299831	292204	112784	341664	383650	386549	341235	340528	290563	283623	296748	323279	225348	216422	470181	491868	545848	527433	392790	386936	288844	284289	147780	342577	132630	323116	352327	369225	323255	282581	123876
<i>p</i>-nitrophenyl-&beta;-D-xylobioside	172966	172956	206752	214900	165256	165109	99102	97625	128922	133137	218778	219277	215010	219633	171292	215656	285537	288592	220275	219212	268554	265736	272685	269247	249903	253934	272754	272777	246473	237877	107345	102122	110195	114229	161441	167627	1	1	204108	204913	177483	169092	131985	198677	120049	118169	190772	179447	331891
all-<i>trans</i>-geranyl-geranyl monophosphate	1	1	216144	215096	188469	243640	104479	101839	1	1	229899	223997	227491	230776	171201	177869	193005	157793	145644	262597	213781	1	244198	286309	308223	340768	289986	278701	295207	317967	503637	448844	278158	269482	307312	295059	296698	279596	262559	184900	180191	185882	329218	235190	143296	209338	133910	74863	205373
D-<i>myo</i>-inositol (3,4)-bisphosphate	1	1	1	1	1	1	1	1	1	1	1	1	1	1	1	1	1	1	1	1	1	1	1	1	1	1	1	1	1	1	1	1	1	1	1	1	1	1	1	1	1	1	1	1	1	1	1	1	1
ppGpp	4847093	4940073	6029933	6121632	6763538	6668752	5352601	5389400	3565600	3696264	5164758	5136562	5141592	5038018	5866870	5937858	4174081	4222748	3491866	3456996	5335184	5308079	5887488	5897175	5241006	5153039	4524342	4595056	5449083	5373700	3409977	3444878	5164895	5184580	6277933	6297631	6211446	6218487	3603210	3545192	4414869	4360668	6209733	6123109	4998951	5037327	4511572	4467794	3134765
<i>S</i>-(2<i>E</i>,6<i>E</i>)-farnesyl-L-cysteine	366900	375143	452044	453798	719390	704539	586963	581284	502483	506554	653737	658896	644729	627339	951055	963473	422658	419969	316434	318653	330108	332559	437204	434696	1	1	1	78823	1	1	81089	83731	112188	110465	87610	83628	1	1	82443	83752	124525	121809	131133	137266	122271	117689	124913	128997	1275368
<i>N</i>-acetyl-&beta;-glucosaminylamine	168798	1	1	425288	1	723637	1	717514	194450	190984	1	1	1	1	1	284607	1	1	457810	1	1	1	819279	779660	1	1	438318	1	1	392896	1	1	1	1	1	1	1	1	350121	335726	1	1	1	1	1	331676	1	1	779563
(2<i>E</i>,6<i>E</i>)-farnesyl phosphate	1	1	1	1	1	1	1	1	1	1	1	1	1	1	1	1	1	1	1	1	1	1	1	1	1	1	1	1	1	1	1	1	1	1	1	1	1	1	1	1	1	1	1	1	1	1	1	1	35157820
hexan-3-one	889476	882961	557801	564392	2429217	2424608	654859	638605	554795	549488	2568605	2587371	2576063	2484628	1200280	1187223	585696	588804	737806	744240	112650	113160	428323	109560	1	1	1	1	1	1	1	1	1	1	1	1	1	1	1	1	1	1	1	1	1	1	1	1	1715263
<i>trans</i>-4-hexen-3-one	2288419	2423920	2381368	2355330	2379323	2393822	1808054	1850671	1947329	1877440	2295286	2444660	2300395	2293929	1	1	3064451	3090725	2559558	2609260	2885353	2885960	3177681	3144922	2601513	2542473	2814695	1	1	1	1585866	1600304	958552	951270	2117041	1	1525170	1528897	1823071	1791752	2618265	2652325	3544469	3492597	2437950	2453853	2999151	3011869	3741985
<i>p</i>-nitrophenyl-chitobiose	327098	326512	285515	298763	348958	340169	550066	540072	410689	391173	288226	287490	287993	294511	757760	771855	266590	273018	249035	249333	474782	470387	207740	213105	301233	305678	291160	292525	176669	172503	1	1	418467	431342	572852	560958	340787	337447	210654	210977	211093	254456	241630	246806	286176	277419	420382	337560	1
terbinafine	3567059	3609557	6592690	6472161	4707192	4705173	4695354	4702729	4215729	4236219	5955414	6037883	5770008	5788213	10349974	10189310	7588052	7645759	4441401	4397631	6081422	1	9330834	9103714	1002563	1016726	1387299	1394087	950221	948795	330035	339665	919981	926032	1045346	1029687	1596751	1604350	2184028	1448830	780928	782999	430249	441926	552206	544917	804455	773935	10044099
<i>p</i>-nitrophenyl-chitotriose	194437	175929	165829	177533	162847	169875	193115	190885	217871	211765	204434	177757	195586	180449	154591	164654	195356	205736	208599	218737	219515	219251	207038	205072	178983	174280	178621	177277	181377	166249	192132	222570	150652	157760	135941	136275	169603	158737	168969	163929	164522	170626	176307	176830	160615	170775	137726	150798	156556
5,6-dihydrothymine	545946	528772	411481	422404	771161	369853	719025	329666	321777	332307	338090	300900	346726	336566	321113	355004	499131	268516	1	367640	387468	1	423730	242090	613490	581380	553581	568186	709936	735200	165072	303896	332934	662515	317146	312145	396091	398540	374247	675459	270252	496902	186704	424108	415069	402035	523198	291392	93274
indole-3-lactate	79442	1	200020	1	125841	135925	159810	134995	102639	207001	217849	210010	207387	216431	150878	158885	201025	190061	1	197664	1	159107	115141	111488	1	191102	198030	194619	1	1	1	1	249124	1	230070	225009	1	259005	252666	241401	209279	211699	231819	235316	218565	1	1	211060	512109
baruol	917417	916279	1126337	1164695	1306923	1344532	1033163	1026593	678641	646347	860101	870170	904939	866527	992817	1064437	701255	707346	631132	617665	977536	963120	1032072	1061744	1	1	1	1	1	1	1	1	1	1	1	1	1	1	1	1	1	1	1	1	1	1	1	1	463362
arabidiol	1	1	1	7171047	8156340	1	6625043	6654431	1	1	1	1	1	1	1	6826376	5106808	5094865	4614808	1	6658434	6524557	6814001	7117698	1	1	1	1	1	1	1	1	785651	773809	1	118123	1	1	1	1	1	1	345745	348273	1	1	1	1	1664069
D-allothreonine	1859031	1268101	1205220	1248225	1786297	1858692	1576733	1583321	1292357	1333995	1487389	1506233	1460872	1461895	2930896	3018306	1274211	1284810	1146517	1697341	1086821	1075560	2034083	1996435	1333967	1324154	1401296	1435356	1409894	421531	617969	376937	1543644	1522408	2400257	2432259	1799428	2691269	1651264	1617839	1773447	1772805	1732125	1688759	1480520	1473345	1648051	1638980	5011394
L-quinate	159902	156390	440368	433887	1	1	300433	299371	262844	254255	1	138872	495929	467581	693629	478797	520639	510848	215930	229582	296083	307596	380242	375384	460678	463082	651022	619910	460717	124608	1	1	1	1	449241	472492	357311	337954	331676	323791	390431	381994	399168	366263	424660	405076	389476	394601	114366
&beta;-alanine betaine	1473706	1454937	1375225	1390680	1707990	1658846	1432922	1436527	958806	948653	1271956	1242916	1270332	1276419	2425091	2386083	1124944	1105412	1359093	1350210	1050925	1031559	1528806	1493236	1	1	1	1	1	1	1	1	1	1	1	1	1	1	8538014	8402102	6812595	1	1	5785946	1	1	5284339	5153510	195746
4-isopropylbenzyl alcohol	588400	592202	712619	2062954	1636235	1644856	1496155	1833481	1	1001974	1446221	1397510	1396734	1449089	1750793	1753826	1508396	1451138	1313373	1	1	1515464	1	1170206	789564	837537	582227	553099	736750	628396	710859	745215	506334	557080	871481	862371	632325	768834	745575	728964	612696	480509	144489	155783	475329	422591	396973	531615	876253
azaguanine	1	1	365895	375624	229621	387084	481202	1	1	1	1	1	334888	694062	1	1	480884	494413	726825	697555	376117	412998	502929	1	1	398180	476428	1	1	1	119120	127440	619970	247874	1	1	611952	576729	601343	248693	1	1	898534	834477	665147	598701	547414	553612	594686
3,3-dimethyl-2-oxobutyric acid 5-(6-aminopurin-9-yl)-3,4-dihydroxytetrahydrofuran-2-ylmethyl ester	1	1	1	100047	96873	1	1	1	1	1	1	1	1	1	1	1	1	1	1	1	1	1	1	121198	1	1	1	1	1	1	1	1	1	1	115190	122908	99089	102303	1	1	1	1	1	1	105520	1	1	1	1
quinolinate	1	1	1	1	1	1	1	1	1	1	1	1	1	1	1	1	1	1	1	1	1	1	1	1	1	1	1	1	1	1	1	1	1	1	1	1	1	1	1	1	1	1	1	1	1	1	1	1	1
germanicol	917417	916279	1126337	1164695	1306923	1344532	1033163	1026593	678641	646347	860101	870170	904939	866527	992817	1064437	701255	707346	631132	617665	977536	963120	1032072	1061744	1	1	1	1	1	1	1	1	1	1	1	1	1	1	1	1	1	1	1	1	1	1	1	1	463362
2'-hydroxydaidzein	1	1	1	1	1	1	1	1	1	1	1	1	1	1	1	1	1	1	1	1	1	1	1	1	1	1	1	1	1	1	1	1	1	1	1	1	1	1	1	1	1	1	1	1	1	1	1	1	1
3-epihydroxy-2'-deoxymugineate	1	1	1	1	1	1	1	1	1	1	1	1	1	1	1	1	1	1	1	1	1	1	1	1	1	1	1	1	1	93656	1	1	1	1	1	1	114099	114240	1	103742	1	1	1	1	1	1	1	1	229830
L-saccharopine	1	515659	132719	135192	235698	229191	142282	127639	1	540238	158970	164511	159862	162861	227317	220485	779327	112436	1	1	599689	611054	902190	899676	686558	684293	596377	608835	1	1	1	1	868298	865008	1063577	1050636	1121344	1136835	816520	829057	786392	790148	707015	691279	790450	782426	792704	777380	2141372
3-hydroxybenzoate	1	1	1	1	1	1	74228	1	1	1	1	74338	1	86163	71865	1	1	1	74055	1	1	1	1	1	1	1	1	1	1	1	1	1	397411	400261	1	1	1	1	1	1	243453	1	1	1	1	1	1	1	90408
peonidin 3,5-diglucoside	324691	320764	398952	407117	506186	495991	334000	333695	390867	366098	495660	513866	504711	483833	586789	644533	581071	579489	262875	265084	327150	341613	484024	496798	512598	530853	638672	655905	507128	496366	280185	274639	233302	229822	459647	484431	367508	381851	385594	383088	299231	292918	220107	221173	313704	308222	435698	398259	113381
<i>N</i>-pentylpantothenamide	1	1	95615	99354	142035	137004	166322	161985	1	1	1	87275	82174	1	192030	174024	187783	189875	102756	107597	121202	128221	153648	151198	1	1	1	1	1	1	1	1	1	1	1	1	1	1	1	1	1	1	1	1	1	1	1	1	895759
<i>N</i>-heptylpantothenamide	1	1	1	1	1	1	1	1	1	1	1	1	1	1	1	1	1	1	1	1	1	1	1	1	1	1	1	1	1	1	1	1	1	1	1	1	1	1	1	1	1	1	1	1	1	1	1	1	1759092
4-(indol-3-yl)butanoate	9932648	10038069	10820533	5863742	10548634	7855730	1	8966187	9819908	9826982	10489249	10533039	10554780	10476634	14133805	14112217	8537567	8463192	10832156	7382809	13166765	7764682	12137803	12118711	6423819	12476459	11646344	11792957	6127237	6071485	6832458	6792392	4164704	3059881	8375905	4556398	8378079	5304320	9920356	9983992	9111099	9128476	4380464	9154514	8309557	8232154	9686626	9502722	11128148
2'-deoxyguanosine	5178170	5234189	4343912	4354507	5006576	5005513	5673574	5628518	6107047	6133945	3831297	3933079	3830134	3761417	7211411	7300151	6463654	1	6215227	6252973	5296304	5414030	5758430	5693095	3597109	3590355	3785177	3885188	5057020	5092317	3192810	3224743	2125510	2120974	2981728	3008055	3521653	3562601	4369962	4358445	3758690	3755380	3355230	3395925	3341817	3336303	4016962	4073721	6384717
<i>O</i>-acetyl-L-serine	12039241	11953967	11966019	12591612	15986179	16071522	25007856	15633444	16748590	16025792	17055400	25791720	16492122	16598474	13351748	19457772	10368503	10401148	7851390	7748177	7853394	12773902	11855801	5392752	13840576	14121754	13051946	13045186	16994134	28735968	5211097	5167189	14570582	13669383	23738444	7197935	20459578	20189238	15362110	18466730	18310976	11937684	13345164	13458714	15065043	15151361	12305501	18978318	9315730
7,2,2'-trihydroxy-4',5'-methylenedioxyisoflav-3-ene	386724	409371	713741	711330	967786	937555	743356	709516	1	1	877435	892246	973981	976099	1	1	647644	633678	348269	341236	533405	541118	498381	492251	407058	403058	719498	743167	308126	339380	276491	268163	1299834	1268569	1375260	1351060	1587522	1627470	1393743	1423170	1079865	1096075	912910	230540	1064630	1032461	857160	832203	1780376
<i>N</i>-carbamoylputrescine	5661954	5579337	5518704	5456667	5166394	5058335	5574208	5668621	6830198	6136933	6641408	7251589	6280182	7248316	11633256	11825198	6297079	7240486	5897661	5863761	6634736	7452404	7718801	8684930	6427681	7122169	6864490	7638174	7416628	7434659	7255554	7382565	5938713	6508027	9323521	8276429	6488319	9386429	5654286	5254972	8329613	7211792	8398798	8411466	12444592	12395355	7765803	8261037	2038681
(9R,10S)-dihydroxystearate	549199	574219	538663	554117	662504	675907	773402	775398	683753	679855	918093	908007	910596	906510	700073	708753	649213	647403	549826	534299	512656	517436	582759	579762	526423	529770	586235	588437	614006	612387	469195	468016	668374	673492	633620	638593	603463	627032	800015	797104	531543	510593	572929	600434	449182	433331	424081	418881	1822784
hexadecanedioate	548274	564896	333831	339099	561551	558633	731821	729164	469038	489066	1	1	1	1	807219	822456	1	1	1	242316	1	1	1	1	1	1	1	1	1	1	1	1	1	1	1	1	1	1	1	1	1	1	1	1	1	1	1	1	1258713
16-oxo-palmitate	662701	641868	691317	739991	717823	800834	634101	621016	571008	639108	796010	671607	814853	699165	832538	841408	732242	750973	844974	840519	791555	775739	796173	724223	660388	747591	686806	690678	765339	737429	687834	630503	619753	621408	748310	761057	700627	696886	589644	654571	1	705526	815477	836401	717300	723446	630671	644654	3845487
soyasaponin III	253649	262470	384974	382013	532878	549739	182366	180385	43099344	1	422322	418261	430548	437825	333156	1	555156	554616	384999	378335	336492	341144	456677	449687	738626	730928	534445	555323	471714	459551	295726	296582	578042	596425	699991	710712	504735	511459	554116	532709	532312	534545	610868	629219	531765	544648	542796	532411	314717
soyasaponin I	3838266	3943631	5134090	5245103	7992698	8150855	2608669	2600882	1270518	1275047	6353689	6342094	6749825	6568591	4170656	4098244	7355202	7391729	4648886	4631833	4315831	3836856	6473361	6540462	10258420	10433850	7186097	7178226	6911157	6835748	3729502	4065053	7900009	7874861	8712065	8670001	7234825	7457538	7437437	7587876	6482440	6490028	8075427	8237011	6512421	6548331	6819657	6885360	213868
melilotate	2096954	157994	157051	153299	219802	221198	205419	201786	157001	167129	216406	236167	219361	203296	442144	448009	393458	879878	1	1	727803	407028	228589	383001	180577	173466	188475	192157	736024	923045	601976	102117	216205	223448	1008630	938233	225314	226489	296047	298306	313239	308505	251211	261224	233558	226408	253150	249821	463716
(4<i>S</i>)-perillyl aldehyde	588400	592202	712619	2062954	1636235	1644856	1496155	1833481	1	1001974	1446221	1397510	1396734	1449089	1750793	1753826	1508396	1451138	1313373	1	1	1515464	1	1170206	789564	837537	582227	553099	736750	628396	710859	745215	506334	557080	871481	862371	632325	768834	745575	728964	612696	480509	144489	155783	475329	422591	396973	531615	876253
3-epihydroxymugineate	1	1	1027196	1217599	1247998	1233804	926622	944365	1	1	1	1	334312	670066	1	1	1	703690	1	1	672784	729406	984966	1012337	584725	460502	1	593949	626700	283943	1	1	1	1	478694	520958	1	1	637426	622246	1	1	1	567860	617979	1	662394	586527	245496
soyasapogenol A	4148579	4240550	5089525	5111159	6295033	6449491	4440894	4388289	2790861	2691874	3983327	4000227	3980297	3908569	4927615	5061200	3157156	3159046	2858843	2809377	3895924	3839306	4792261	4682419	3604011	3711262	3729234	3797360	4824487	4773367	2374356	2428228	4105375	4165106	6180615	6110617	4921228	4883303	3054052	2991640	146884	139709	5341043	5338646	3549148	3532207	89236	87919	5477176
tubercidine 5'-monophosphate	939752	938607	533863	549379	648551	639952	1372066	1398844	1655904	1685253	436201	435229	452206	455379	1743558	1736948	1248615	1236718	1867641	1871681	1065801	1066286	1088951	1067130	572109	575006	658436	676266	611907	584637	449659	428780	553815	545501	526002	535782	451690	470218	416752	419483	613830	608624	824388	844301	603173	605391	764781	726992	625953
<i>S</i>-adenosyl-L-homocysteine	355168	355966	447955	458714	649452	654755	442300	437861	1	289937	1	1	461756	455203	583332	588810	325609	324072	202022	211233	270920	264451	377157	369244	334328	344335	287102	291302	420310	422028	472024	879657	289083	277246	442996	471516	564072	607832	484373	451092	458418	456894	416532	411753	324311	316165	362395	357615	1401388
6-<i>C</i>-glucosyl-2-hydroxynaringenin	559580	572791	609812	622496	1	566033	1	1	607126	609388	662207	625748	639531	1	793898	720363	765646	1	692647	644168	736545	732203	1	1	84728	92649	94094	216032	168864	169041	1	1	1	1	84250	86134	87215	87989	82553	1	86044	87395	79874	80199	92197	92204	160805	1	185535
vidarabine phosphate	1	1	1	1	1	1	1	1	1	1	1	1	1	1	1	262454	1	1	1	1	1	1	159153	155104	1	1	1	1	1	1	1	1	1	1	1	1	1	1	1	1	1	1	1	1	1	1	1	1	631034
nt-pentose-ring	1	1	186082	197802	1	1	1	1	1	1	317214	302936	303518	309745	200668	191753	269399	275360	1	1	236300	239775	291694	287568	269950	271608	318122	327200	247000	239719	157352	157444	151708	145520	458283	452160	285977	287755	236711	240319	375481	367309	361248	372104	356573	348928	388453	375877	71447
&alpha;-D-mannose 1-phosphate	178021	182388	229518	225844	270722	266721	252455	258760	237171	225868	266489	252309	250240	247298	304710	310204	207760	216444	215241	218427	163733	166780	199274	186462	238738	224023	226900	239403	217650	226677	124425	123860	277212	256299	244478	239054	292608	290203	269813	280837	199476	202339	258619	260356	216630	203420	226663	202646	292577
3,7-dimethylquercetagetin	1	1	283813	288051	1	142462	1	1	283495	284906	283590	291420	280279	284356	358068	353277	245324	250503	1	1	206601	212354	280783	277120	214452	1	230054	242083	256094	1	1	1	535272	523387	785377	805148	699333	726130	560858	570188	1866274	1846200	1059923	1061516	1511016	1497775	1524104	1479631	357688
indigo	1	1	1	1	1	1	1	1	1	1	1	1	1	1	1	1	1	1	1	1	1	1	1	1	1	1	1	1	1	1	1	1	1	1	1	1	1	1	1	1	1	1	1	1	1	1	1	1	489203
R-vicianin	87497	87918	85310	89372	126597	117986	91289	94618	1	1	143764	149436	136771	130876	1	1	113044	106678	86736	95272	100748	103943	110565	107190	77870	1	1	1	1	1	1	1	129431	127891	141110	144239	95342	97558	1	1	1	1	1	1	92353	86171	1	1	186491
3,5-di-<i>C</i>-glucosyl-2,4,4',6-tetrahydroxydibenzoylmethane	1737658	1804441	1808824	1809788	1790220	1796784	1458804	1463729	2396241	2452112	2055923	2109858	2004465	2028504	3031187	3049355	2256493	2222114	1954596	1969579	2286266	2285560	2274674	2227222	2354748	2431922	2453697	2480050	2007926	2005534	1488799	1522444	984501	971783	1776331	1840498	1793861	1796167	1957740	1966885	1879965	1866469	1259886	1278436	1430651	1432576	1722242	2166271	1644195
2-<i>cis</i>,4-<i>trans</i>-xanthoxin	1	1	554689	556436	1	1	1	1	427392	417710	633233	531736	528427	671385	566237	580114	580343	571239	414892	406681	551421	573931	604038	546119	1	1	1	1	1	1	1	1	1	1	1	1	1	1	1	1	1	1	1	1	1	1	1	1	382688
orotate	1	1	1	1	1	1	1	1	1	1	1	1	1	1	1	1	1	1	1	1	1	1	1	1	1	1	1	1	1	1	1	1	1	1	1	1	1	1	1	1	1	1	1	1	1	1	1	1	195508
&beta;-D-glucose 6-phosphate	178021	182388	229518	225844	270722	266721	252455	258760	237171	225868	266489	252309	250240	247298	304710	310204	207760	216444	215241	218427	163733	166780	199274	186462	238738	224023	226900	239403	217650	226677	124425	123860	277212	256299	244478	239054	292608	290203	269813	280837	199476	202339	258619	260356	216630	203420	226663	202646	292577
&beta;-D-fructose 2,6-bisphosphate	1	1	1	1	1	1	1	1	1	1	1	1	1	1	1	1	1	1	1	1	1	1	1	1	1	1	1	1	1	1	1	1	1	1	1	1	1	1	1	1	1	1	1	1	1	1	1	1	1
2-oxobutanoate	126604	124490	137724	142661	192544	192195	129336	136483	1	1	1	1	1	1	136100	122973	119567	127860	1	1	1	1	183004	180240	1	1	1	1	1	1	1	1	110133	109276	142834	146352	1	1	1	1	1	1	1	1	1	1	109575	1	1
dithioerythritol	163986	167842	170906	183228	178957	184927	158431	149086	180811	186299	193242	171148	190300	181670	243179	236522	218429	203325	193994	201338	219572	213440	185668	203335	206709	204861	178708	189768	179588	174322	130824	117871	303550	311649	138101	138919	365050	359778	168723	157931	154396	157037	151684	163702	144753	136188	170363	145473	216142
<i>N</i>-benzylformamide	236575	238792	1	1	290677	323411	278350	266182	326914	327705	1	1	1	1	1	1	1	1	1	1	1	1	1	1	1	1	1	96283	1	1	1	1	227784	206016	239922	1	119203	1	1	1	119316	1	1	1	1	1	1	1	168438
protocatechuate	349756	1	149809	1	1	1	514307	1	694798	1	1	1	839992	272480	1	219947	208489	198448	245231	277912	1	249600	154698	280713	152347	184513	268390	1	107512	1	1	1	755303	1	1	1	1	116481	1	1	177011	1	128888	1	1	1	186523	181304	1
3',5'-di-<i>C</i>-glucosylphloretin	401115	413718	455572	471983	379545	381953	291577	286775	598746	640662	545116	591650	556070	546371	944846	936642	666343	664367	588279	591036	701051	691538	693025	662351	693819	702074	683796	696242	526475	538523	367636	362251	131308	130446	406901	413042	395361	399200	481976	482542	528818	524806	399611	405803	337130	338118	389487	385028	721725
nothofagin	211310	224680	267892	260118	236462	250566	246277	229600	220476	237113	241586	266519	252709	246579	274338	279303	240353	250419	210899	220619	229776	228415	249028	246429	24716154	1	33235174	33546066	26592720	26731868	1	1	1	139775	29527364	29470352	1	1	1	87686	230214	1	1	119159	1	1	31786120	98234	315110
<i>N</i>-hydroxyl-tryptamine	3922185	4122195	4502847	4354451	3884406	3988099	3377034	3213612	2815070	2764852	3348634	3370869	3445507	1	5592674	6058347	4910612	4925414	4412499	4427904	4850253	4933801	6261826	6038242	3581336	3640886	3374472	3278030	3970513	3972020	2044471	2081926	3467331	121546	4078498	4269680	2264086	2305956	2818829	2835456	2670595	2639615	3280257	3179853	2423212	2420595	2404624	2439125	13924919
&alpha;-tocopherol	1854804	922157	1129621	1119252	2521138	2599616	2394444	2380790	849005	834303	1232423	1205617	1263958	1181633	1471335	1521979	2065738	2064098	2135373	1867212	1773241	1790112	2327662	1143105	1180962	1170257	1236445	1238253	1355033	1317308	661192	678477	1	1	1728053	1757042	1522718	1550998	1164647	1111388	338407	950283	1439787	1451799	992832	945509	1053719	1065451	1486100
1,1-kestotetraose	226945	237480	281482	284289	257133	257540	225435	217416	231150	212158	281806	285093	282286	279237	569029	578309	416200	430577	247657	253046	388482	396071	400498	424278	347317	342244	259995	258374	270620	267283	218816	216277	193451	184937	607265	598535	219902	221097	189314	208166	213369	203597	207169	214382	223700	217461	198573	183372	1646841
16-sinapoyloxypalmitate	164981	176004	1	1	456499	474777	133359	769623	99656	675589	447627	414341	445233	201524	493334	238767	1	1	184051	171146	263903	262147	1	1	415093	1	1	1	541705	538765	157907	157789	293977	289762	343437	336987	306701	1	219435	220619	456619	625080	636636	658732	496341	366316	546017	549791	1
5,8,11,14-icosatetraynoate	577033	596276	647920	681451	657209	669889	422346	417462	431640	419443	1183859	1182163	656734	618012	471702	483460	597455	537926	952408	945404	253752	265651	924729	927282	237516	239079	308283	317911	167334	166207	1	1	1217761	1193259	667640	682340	757000	773715	802224	816285	1761003	1747570	1927088	1980936	1170265	1147336	1432054	1387890	404695
<i>S</i>-formylglutathione	243207	209362	247847	251717	249473	236341	163259	170689	273820	264204	307247	276248	302449	288264	304953	318099	288607	287632	220248	229280	287779	300123	274559	282090	327505	337969	318280	321398	284596	278587	224523	229820	137884	141779	240939	227726	247028	255387	287149	278514	251388	245977	175393	162586	204025	204526	233455	225190	8756976
isovitexin 2''-O-&beta;-D-glucoside	1684088	1750872	1808824	1809788	1790561	1791693	1302379	1303614	2200481	2263538	2055923	2109581	2005225	2028504	2736928	2762717	2156650	2130011	1709851	1712037	2222041	2216945	2200397	2156315	2352980	2431922	2442506	2468439	2007926	2005819	1488257	1521951	983985	971287	1770227	1828898	1793555	1795757	1954945	1965520	1867421	1848680	1222690	1245581	1414434	1421505	1686574	1628346	2638356
kaempferide	1292868	1342427	1894081	1882573	2208554	2179995	1433222	1417033	749011	1142512	1558831	1575340	1605509	1609840	1068839	1150110	1303892	1274040	624180	585650	1241944	1232689	1502211	1476728	1385115	1360062	1296997	1322853	1640672	1606706	620623	616309	1536947	1508367	1819957	1764981	1976718	2005670	1791963	1825535	1548399	1563772	1334756	1381175	1547243	1512525	1396809	1352861	478477
triacsin C	1	1	303009	307800	244557	249039	1	1	1	1	1	263790	1	245594	196036	186427	1	1	1	1	1	1	1	1	1	1	939575	565007	1	1	1	1	3294348	3207350	1567089	1528724	1350731	688538	1011092	1081894	259088	277339	1	1	356691	350907	312556	310545	277022
1,5-diazabicyclononane	4149908	4385094	5702205	5801242	8773073	8970259	7945803	7836323	5855537	5948696	7764854	7718470	7526936	7606062	9433609	10269615	5510657	5581903	4236186	4244351	4541448	4623308	5586085	5489016	1	1	1	1	1	1	1	1	1	1	1	1	1	1	1	1	1	1	1	1	1	1	1	1	10100463
adenosine 2'-monophosphate	1	1	1	1	1	1	1	1	1	1	1	1	1	1	1	1	1	1	1	1	1	1	1	1	1	1	449074	462717	1	1	169057	1	1	1	1	1	535263	553903	1	1	1	1	1	1	1	1	1	1	631034
(<i>R</i>)-prunasin	811651	823129	694856	690401	967544	969947	2428458	2416617	1454245	1435647	547449	552082	567014	557033	3102906	3147965	605146	603767	780999	790512	656685	647658	705774	687589	285025	282527	352744	351786	255513	246398	1	1	378818	383290	1	1	373801	385144	356380	355411	207324	220355	204478	202130	1	199051	498226	487146	4197646
3-deazaadenine	1	1	1	200014	1	1	122301	1	328275	130532	374052	152605	326943	309113	1	1	215397	1	1	1	1	1	1	1	1	1	1	1	1	1	1	1	1	1	1	110738	1	1	1	1	1	1	1	1	1	1	1	1	651772
eugenol <i>O</i>-&beta;-<i>D</i>-xylopyranosyl-(1->6)-<i>O</i>-&beta;-<i>D</i>-glucopyranoside	287285	312837	396079	388294	381023	386495	453531	465944	425102	447444	370059	360070	360406	346455	513658	512480	373711	348445	338365	333101	321598	325466	388302	353428	325355	319114	281600	293845	305907	301996	220399	218512	401549	397861	441051	445980	385754	373643	304741	306913	333194	331131	310436	334055	322254	336774	306708	300183	995877
L-kynurenine	1	96753	131913	208066	198920	111887	301531	300470	136307	119411	158254	138872	149012	139022	484615	478797	185575	187822	179604	128047	194681	195294	246621	257329	146706	159382	145177	149273	134257	124608	1	1	187160	182312	245652	233303	174163	179191	102921	102511	126383	134724	167021	169382	137281	141776	165198	166764	363885
2-phenylethyl 6-<i>O</i>-&beta;-<i>D</i>-xylopyranosyl-&beta;-<i>D</i>-glucopyranoside	105166	131505	2491705	1	290064	1661782	1	1413275	1419075	1435536	2248943	2301916	1	2110200	397462	394705	302571	286264	163827	156845	238447	233921	436508	346421	143567	156212	169465	173633	173083	164195	404054	397740	2365240	2364141	2906957	2934850	303106	308251	254407	253564	324508	322646	268101	2586584	247001	2481136	2246267	2445502	2311136
trifluoromethionine	567634	569366	461528	508434	423040	840875	666482	656849	635219	625151	518935	592118	577948	513948	814560	816964	694826	674908	626960	652642	586541	591400	847657	822401	730466	708884	488120	980111	836132	848927	406780	411431	643019	635224	404971	389342	719801	728019	680784	709432	400773	762642	435330	427406	446961	441271	577417	575960	1
cholesteryl-&beta;-D-glucoside	9377477	7488352	5270804	5465073	5161516	4854993	10566192	6945079	10131648	8452201	8385870	7784740	6197254	6083906	5599440	5600068	4354129	4020981	6057572	3998427	3515347	4731951	4988652	4319436	5174696	3852242	6186926	4686683	4287072	3718480	4293954	3772118	6398368	4368852	5016933	5274012	6305096	3724653	4090885	3960658	3162206	2870773	4087097	2989211	2929212	2933013	3656172	2994443	20698674
isovitexin	455082	470045	626106	644851	618322	600487	576347	545288	451339	473287	592923	574339	590461	581058	751358	744511	616800	610717	475999	473671	530897	527672	601685	598464	543939	534944	510983	501817	514917	499487	363821	366521	871386	900481	976255	973188	698538	718316	580539	596460	596624	624176	585700	593114	644358	635935	548560	513129	1285590
D-glyceraldehyde	1	194285	174781	184316	1	1	241076	240216	177444	159422	231198	233533	237324	232303	263827	257968	143095	136123	122410	119583	138109	1	169312	177171	206984	207796	199496	203427	231291	228631	1	1	429138	418792	288952	297795	367659	364738	271900	310706	289658	303046	266030	266607	287339	275724	263350	257467	1
6-decylubiquinone	1902325	1949562	2987612	137424	2603137	2590270	2707653	2610511	306669	312090	361573	365039	2403513	157400	166112	156218	122123	119759	1992780	1968651	2214992	2204318	2422203	2417078	1	1	1	1	1	1	1	1	1	1	1	1	1	1	1	1	1	1	1	1	1	1	1	1	1276227
6-hydroxymellein	1	1	1	1	1	1	1	1	1	1	1	1206136	145755	144795	1	1	979667	952308	1293177	1251642	1448593	1410000	1145343	1157503	1	1	1	1	1	1	1	1	1	1	1	1	1	608230	1	1	1	1	1	1	1	1	1	1	297503
L-homoarginine	1022458	901956	158309	210037	179950	204147	1311681	4768504	919980	911252	686980	777197	755911	749116	2066647	2817079	774713	780802	1121591	1908215	989347	969760	225507	548265	778636	731695	1105987	1	632510	1	1	429728	812922	795644	944404	894331	913683	985054	821464	929349	768598	750237	826570	850531	845333	767027	1033790	901833	289033
<i>N</i>-acetyl-&alpha;-D-galactosamine 1-phosphate	463308	479506	591611	604672	594682	580091	578921	576696	452287	418650	541820	544938	522655	550526	771252	780712	627254	616622	487107	494187	577260	551505	643784	651221	528524	544524	470522	459853	482998	470936	393552	393927	623962	624377	792695	787261	576623	586141	485304	479829	512653	516606	538568	531037	567597	555271	551540	468727	374162
5-(methylsulfanyl)-&alpha;-D-ribose	1	129968	168108	173068	148706	144098	1	1	94686	187400	167358	173303	168405	173915	181537	181705	244711	240956	191264	199170	225802	227052	183457	176224	162708	149924	221701	216814	198334	189632	1216681	1228566	1819050	82058	2391147	170371	189436	200312	188846	190516	204123	202994	162733	1237679	161196	162739	179223	176578	1174258
&beta;-nicotinamide D-ribonucleotide	1	1	1	1	1	1	1	1	1	1	1	1	1	1	1	1	1	1	1	1	1	1	1	1	1	1	1	1	1	1	1	1	1	1	1	1	1	1	1	1	1	1	1	1	1	1	1	1	348872
(-)-phaseollidin	1	125093	101564	105903	96080	94780	1	171162	262332	266669	258981	94290	261721	258630	1	1	226819	134467	147906	1	199409	142157	254622	252316	1	1	1	1	1	1	1	1	1	1	1	1	1	1	1	1	212564	176471	1	1	1	1	1	1	158954
<i>all-trans</i>-nonaprenyl diphosphate	18534020	18641118	25115468	25003094	32336858	32632904	8843014	8689911	3275740	3314143	26456680	26425712	26916212	26627900	13975640	13774228	31493530	31360632	20609712	20789686	22511558	22805828	26111384	26403844	38212604	38680264	30416706	30076484	28931710	29340102	20858512	21032376	25928888	25572544	30691076	30169162	29188058	29279388	30527736	30079408	27716160	27513848	33262188	33296326	28019292	28066592	30535930	30399964	6984618
(3R,4R)-3-(6-hydroxy-1,3-benzodioxol-5-yl)-3,4-dihydro-2H-chromene-4,7-diol	386724	409371	713741	711330	967786	937555	743356	709516	1	1	877435	892246	973981	976099	1	1	647644	633678	348269	341236	533405	541118	498381	492251	407058	403058	719498	743167	308126	339380	276491	268163	1299834	1268569	1375260	1351060	1587522	1627470	1393743	1423170	1079865	1096075	912910	230540	1064630	1032461	857160	832203	1780376
glutarate	4810821	4825374	2585081	2672417	3381231	3368270	6115401	6132934	4873282	4777657	3250311	3328008	3347028	3367794	4593240	4683306	4271632	4303111	3180526	3165208	3314693	3348428	3138066	3101574	5359134	5335653	2764878	4907738	3228513	3233562	2771945	2970893	2914666	8067346	11923042	5220556	3765251	3745723	2892330	2937946	2348266	2324599	3585934	3409425	4317953	4115414	4962285	5233260	1
4-guanidinobutyramide	1340911	1353239	1516359	1520257	1325521	1341755	1088116	1072842	917897	965055	1133096	1138289	1115773	1128081	1846186	1818983	1668543	1668032	1482968	1527372	1636172	1697055	2227855	2157443	1284562	1281129	1151784	1175209	1361036	1344975	694960	694064	1173568	1177794	1403958	1429999	768973	799791	948093	965502	917210	905777	1096094	1088046	855219	838743	814923	832921	73723
mugineate	178520	196153	427576	403983	117279	113214	106292	111787	1	1	93446	1	1	295264	114112	120405	1	1	1	1	1	245874	1	1	1	1	1	1	1	93656	1	1	1	1	1	1	114099	114240	1	103742	1	1	1	1	1	1	1	1	229830
3,5-dihydroxyanisole	1	1	1	1	1	1	1	1	1	1	1	1	1	1	1	1	1	1	1	1	1	1	1	1	140981	124449	100816	77361	144411	74606	1	110861	95793	88478	109056	1	86107	89413	83117	79844	80941	1	1	105859	1	89744	1	82085	301768
3,5-dimethoxyphenol	76910	86528	45581	119048	199645	165518	166645	94126	193441	220808	108324	55327	92887	113833	1	322824	141327	133880	89174	188039	141171	160093	220971	74053	412372	639099	598205	621641	639890	353804	369607	355467	604269	627875	904009	872302	362061	737036	715413	421752	649817	661832	1	1	516523	511945	540126	551592	11028486
8'-hydroxyabscisate	922178	950131	1	887304	909505	892603	893472	872010	1086374	1022320	3485968	1	1056010	977158	883667	1004817	1056633	1013979	1082283	1050962	3677700	1052704	1014707	3528026	1116540	3630719	1143881	3744505	3707589	3550664	1057552	1009060	889968	1	782700	2236043	863582	854411	3319415	2600986	2557915	1026623	2522537	968150	2455329	2377536	981828	908649	1165588
(+)-jasmonate	195144	205634	272063	271824	206233	206159	233860	230837	373928	367289	146224	148185	264515	139253	568353	570392	258861	288512	201260	188563	226942	225449	88644	323825	285432	280504	326703	323476	292118	289213	142251	141565	98961	94930	156881	565530	163905	126246	99549	98834	127935	121899	179642	94304	99897	96042	127625	123708	1
ajmaline	3357706	3385936	6159164	6037572	4387527	1	4371552	4392552	3945648	3978966	5554830	5627837	5392348	5400048	9652344	9482164	7097617	7131898	4157766	4122946	5676717	5638867	8721021	8484092	5882301	5837759	5420992	5462903	5209685	5173964	2907071	2870901	9414001	9307245	14605949	14524955	7761894	7863642	5261645	5294167	7519719	7561334	7435852	7495298	8499698	8442071	7192258	7032582	2082354
aureobasidin A	610202	617357	483454	512788	811419	912089	6063394	6020224	7229257	7240366	1356702	1345271	1339889	1313812	7306269	7527453	1493803	1506820	953287	986006	1	1	1	1	546090	604135	684908	697262	669498	654777	1	1	482020	488659	1179587	1166527	464413	462032	1216708	1231953	587277	569675	1	1	1	1	516517	519961	3293828
quercetin 3-<i>O</i>-&beta;-<i>D</i>-glucosyl-(1->2)-glucosyl-(1->2)-&beta;-<i>D</i>-glucoside	1	1	1	1	1	1	1	1	1	1	1	1	1	1	1	1	1	1	1	1	1	1	1	1	1	1	1	1	1	1	1	1	1	1	1	1	1	1	1	1	1	1	1	1	1	1	1	1	129343
3,7,3',4'-tetramethylquercetin	1446568	1485634	1652592	1606742	2078505	2054851	1530003	1526823	1436124	1404459	1855355	1841633	1802586	1821047	2438566	2410639	1652885	1642858	1324605	1319305	1432323	1417550	1537477	1516374	1586600	1586566	1571627	1578083	1648162	1633173	932647	905843	1037627	1044967	1232705	1239582	1645632	1639541	1589716	1657533	1366152	1369538	1034507	1014413	1250730	1195718	1232496	1215519	669987
16-alpha-hydroxygypsogenate	732766	742352	927700	89715	129322	123795	784164	784178	515111	535512	740538	709593	697978	689480	149736	120912	604313	595746	465140	457779	758015	747174	834467	845606	747339	741726	665221	669695	783314	783487	483788	488469	695517	719700	101990	111295	93513	923874	474871	467120	654766	620276	906429	923909	732977	737069	647322	637655	524837
gibberellin A<sub>34</sub>-catabolite	763097	769879	1139554	1099014	959844	873598	1	632668	1	1	1288890	1275287	1165481	1036531	1521976	1543110	1232611	1211118	694656	668721	1037469	1030913	1136943	1203495	1242911	1187714	1151559	1067207	1063362	1021177	768578	766735	1709251	2012365	2553147	2564565	1247065	1261108	900104	866150	822672	1093642	1136173	1041590	1359636	1283068	900736	1005804	856281
(<i>R</i>)-mevalonate	3815260	3867355	2787650	7108781	5196553	5432954	3131935	3017773	2992924	2966825	1	1192817	1	1	1	1	1	1	5139897	5165472	810278	802648	1	8959814	1	1	1	1	1	1	1	4137137	1911430	1872741	1	1	1	1	1	1	1	1	1	1	1	1	1	1	658007
gypsogenin	2106519	2139825	2692692	1011272	861305	901400	1143632	2433827	1544360	1475496	2081518	2102139	593069	2074574	2610013	2714320	1617512	1667982	402072	1438642	2309326	2270502	2540876	2549961	2034190	2044092	1879684	1939470	1	2381364	1351205	1371924	2198140	2213435	1	1	2646497	2651427	1533921	1523381	1776030	1752974	2708127	2709731	2137085	2062406	1848482	1874813	1389349
gypsogenin-28-beta-D-glucoside	252606	259260	186850	195254	137300	147249	403967	416788	424954	416895	196709	158399	201064	156191	670261	689359	92803	95415	281200	263607	1	1	162287	163760	1	1	130677	1	1	1	1	1	1	1	99150	1	1	1	1	1	187975	190807	1	1	109299	103480	150013	1	514787
mimosine	1186686	1195725	1262147	1238987	1284016	1403572	1520507	1516116	1546294	1525242	1280071	2723756	2664020	1271725	1657092	1662904	1421624	1400469	2446203	2396508	1206885	1233417	1612836	1576757	1175220	1170465	1069133	1113406	1183826	1203282	995971	989391	1107876	1082756	1402186	1313810	1296175	1221682	1100818	2084726	1249613	1114916	674868	696833	1137052	1119082	1322861	1333215	165904
gypsogenate	1211918	1317454	1503787	1515969	1002169	1718716	931584	645238	874511	857247	1329684	1458797	1318829	1377548	1801868	1470002	910236	1083606	952868	888795	1315070	1324926	1077507	1403295	1246104	1232173	1166848	1212549	1421146	1370994	880207	858889	1422044	1392733	1573592	1535766	1442705	1464387	903919	904624	1073233	1053798	1188798	809797	805126	842216	578219	1037342	759623
6-hydroxy-allocryptopine	1328572	1347951	133591	190579	225378	227087	1721339	1734147	1258556	1215405	1774728	1773884	1742344	1755621	1	1	1812588	1817882	1416918	1389219	124331	119123	151379	147157	1589526	1588976	1375923	1369311	1434145	1419461	1099278	1099891	2432702	1	2672919	2665658	1929835	1904586	1456988	1462022	1	1	1655843	1704146	1790251	1771796	1522569	1492445	1589147
(+)-sesaminol 2-<i>O</i>-&beta;-<i>D</i>-glucosyl (1->2)-<i>O</i>-[&beta;-<i>D</i>-glucosyl (1->6)]-&beta;-<i>D</i>-glucoside	1	1	1	1	1	1	1	1	1	1	1	1	1	1	1	1	1	1	1	1	1	1	1	1	1	1	1	1	1	1	1	1	1	1	1	1	1	1	1	1	1	1	1	1	1	1	1	1	1
1-(5-phospho-&beta;-D-ribosyl)-AMP	1	1	89996	91981	92897	91744	1	1	1	1	1	1	1	1	106269	108937	1	1	1	1	1	1	1	1	1	1	1	1	1	1	1	1	1	1	100108	96109	83142	83462	1	1	1	1	1	82640	1	1	1	1	1652258
(+)-sesaminol 2-<i>O</i>-&beta;-<i>D</i>-gentiotrioside	1	1	1	1	1	1	1	1	1	1	1	1	1	1	1	1	1	1	1	1	1	1	1	1	1	1	1	1	1	1	1	1	1	1	1	1	1	1	1	1	1	1	1	1	1	1	1	1	1
myricetin 3-<i>O</i>-gentiobioside	107155	1	1	1	1	1	1	1	87494	1	288371	300726	98570	116584	124865	1	1	1	1	1	1	1	1	72363	106811	1	169218	93262	100831	122758	1	1	1	83731	141542	123220	102912	1	1	91729	1	1	1	1	1	1	1	1	169848
myricetin 3-<i>O</i>-&beta;-D-glucoside	933695	933914	583851	575666	428709	447630	406655	412224	212849	697074	412573	412392	401462	405633	654891	643957	385534	420227	616334	227404	314662	317942	380424	398423	301919	290297	210605	194677	232116	199839	129450	134159	887372	885358	1059115	1078787	512120	491587	285275	284126	384165	366981	377846	394148	457593	408639	288295	273921	977132
1,3-dihydroxy-N-methylacridone	505011	520829	635367	635855	672198	656314	484927	1	1	402338	587987	578602	554808	554793	411688	430119	719165	725393	505711	496462	604855	603186	632244	622500	605350	601405	551645	544109	542950	547975	232607	228695	324575	328945	553105	552270	829816	834705	683640	684365	692673	699210	730763	720518	684528	691290	906143	911600	2507715
hederagenin	335584	361176	448913	526531	1	608909	1	1	217308	204646	362244	382045	401998	1	175741	642697	352721	365594	304891	286635	1	458566	1	515570	1	404289	352301	402486	428082	510101	203235	210200	1	296017	461096	523939	503669	1	295394	299009	355427	335982	1	1	398473	384990	354807	288483	2207042
medicagenate	732766	742352	927700	89715	129322	123795	784164	784178	515111	535512	740538	709593	697978	689480	149736	120912	604313	595746	465140	457779	758015	747174	834467	845606	747339	741726	665221	669695	783314	783487	483788	488469	695517	719700	101990	111295	93513	923874	474871	467120	654766	620276	906429	923909	732977	737069	647322	637655	524837
noscapine	1	1	1	2575172	1	1	1	1	2809701	2831329	1	1	1	1	1	1	1	1	1	1	1	1	3753959	3695318	1	1	5570312	1	1	1	1320326	1339243	86185	84005	99830	106079	3913731	3974339	1	1	1	1	4805701	1	6670266	6547163	8120149	8052830	2916379
vanillin	234110	233069	365895	375624	1	387084	585335	542285	340710	355399	379557	367063	381879	367107	508702	510161	437767	440362	387247	390383	468962	462968	1	1	433856	1	482951	420383	406798	396606	99039	113155	627381	325193	588461	626109	622329	618879	332260	349906	751683	303465	841066	794277	653213	586412	540743	526760	743133
<i>N</i>-carbamoyl-L-aspartate	1	1	365895	375624	1	387084	1	1	340710	355399	379557	367063	381879	367107	508702	510161	438484	440362	387247	390990	468962	462968	1	436305	433856	445716	415588	420383	406798	396606	1	1	1	1	1	1	1	1	332260	349906	1	303465	1	1	1	1	1	1	1
4-prenylphlorisobutyrophenone	380268	391218	639355	637066	853928	813695	505514	496226	400495	400868	769123	783309	853433	853364	747861	729100	582456	569242	337103	335981	487684	485709	461737	449943	3598826	3592056	3785448	3888054	5057809	5093864	2376253	2451593	2126529	2121496	2982397	3008358	3524057	3564848	4370672	4359219	3758690	3756701	3356380	3396620	3341817	3336303	4017694	4073721	6235214
(+)-sesaminol 2-<i>O</i>-&beta;-<i>D</i>-glucoside	502716	490803	494609	504176	486204	505546	502695	513971	539570	546147	553268	520804	549010	549797	560321	554610	535046	546320	549592	541327	555387	575253	582443	562189	528038	494969	521007	509416	533582	529150	544953	542506	450406	459720	434199	437849	437531	446570	434055	437983	484071	477682	510726	479018	461053	468066	420642	423751	1
narcotine hemiacetal	1	80735	1	1	113634	110767	1	1	1	1	1	1	1	1	301358	1	170795	165591	122430	120057	92254	88304	168662	152924	1	1	3623228	3536656	1	3591576	2134286	2140596	11002575	10956864	1	1	1	1	4929774	4955108	1	1	1	4516663	1	1	1	1	4674366
3-<i>O</i>-aceylpapaveroxine	3211838	80735	3009971	5470851	113634	110767	4513881	4426766	3026795	2982235	4518316	4651170	4462847	1	301358	3283291	170795	165591	122430	120057	92254	88304	168662	152924	91830	98157	3623228	3536656	96391	3591576	2134286	2140596	11002575	10956864	115201	104871	111879	107315	4929774	4955108	155691	153168	113321	4516663	153666	145402	184153	181637	4674366
phylloquinone	782224	840919	862994	906017	1149600	1155850	951255	947763	617322	644103	840951	880500	899418	886356	1096637	1107034	774904	778103	610454	596805	778618	748035	869044	890221	698038	742683	700182	710119	937654	930865	390688	401082	1	1	1	1	1072316	1050485	590971	616746	661888	649080	1	1085144	631966	643494	721739	601125	4533814
(13<i>S</i>,14<i>R</i>)-13-<i>O</i>-acetyl-1,8-dihydroxy-<i>N</i>-methylcanadine	1	1	133591	190579	225378	227087	1	1	1	1	1	1	1	1	1	1	1	1	1	1	124331	119123	151379	147157	1589526	1588976	1375923	1369311	1434145	1419461	1099278	1099891	2432702	1	2672919	2665658	1929835	1904586	1456988	1462022	1	1	1655843	1704146	1790251	1771796	1522569	1492445	1589147
oleanolate	1	206176	174070	168072	1	194252	1	1	1	1	1	1	184133	181122	1	1	1	1	1	1	1	1	141200	140135	127114	1	1	1	1	1	107278	105276	1	1	1	1	1	1	99100	100149	1	106350	1	1	1	1	1	1	1016447
uridine 2'3'-cyclic monophosphate	1	1	1	1	1	1	1	1	1	1	1	359754	1	1	1	1	1	1	1	1	1	1	1	1	1	1	1	1	1	1	1	1	320160	320340	1	1	1	400291	1	1	1	1	1	1	1	1	1	1	177356
uridine 3'-monophosphate	1	1	1	1	108677	100564	1	1	1	103656	109161	109847	113568	116747	141765	159976	1	1	1	1	1	1	98739	99004	1	1	1	1	1	1	1	1	1	1	1	1	1	1	1	1	1	1	1	1	1	1	1	1	1
uridine 2'-monophosphate	1	1	1	1	108677	100564	1	1	1	103656	109161	109847	113568	116747	141765	159976	1	1	1	1	1	1	98739	99004	1	1	1	1	1	1	1	1	1	1	1	1	1	1	1	1	1	1	1	1	1	1	1	1	1
propyl acetate	1	1	1	4951185	1	1	1	4287977	1	636776	1	1	1	815555	1	6242223	1	1	5362364	1	1	1	1	5808936	1	592906	148875	1500106	6688091	1	1	1	1	1	1	1	8791580	1	1	9779537	770348	1	620297	668695	7508216	2196645	889597	745223	181414
2-isopropylmaleate	491381	507837	756121	742721	1	1	623174	1	549230	539317	694314	689827	672042	671011	1	1	852793	876732	649550	640819	1	1	1070601	1046098	127745	737325	626155	615667	660395	663147	555939	554080	1198126	1210720	322642	309401	891266	888539	624443	628153	870085	132162	997590	964235	138409	159615	852808	846126	1
(<i>S</i>)-4-hydroxymandelonitrile	400019	371227	227989	246112	261655	275130	296714	332853	119471	112920	124279	202993	195194	156398	925242	155843	800822	828405	434405	423784	846542	1075702	329025	299400	252252	231704	262533	303998	819324	804698	1	1	212254	214488	178665	169490	119965	134495	130600	158836	164752	303180	180327	230312	1	218170	160437	325988	886534
sphinganine 1-phosphate	154723	151157	155793	162106	146441	140283	160993	160185	119640	122562	149679	140405	156235	140570	238283	241575	1	1	149219	145740	1	1	1	1	1	1	127651	127594	1	1	1	1	151964	154294	155953	144140	107275	106050	145444	141050	121356	123302	183898	177808	115006	113417	117077	115085	185614
(13<i>S</i>,14<i>R</i>)-13-<i>O</i>-acetyl-1-hydroxy-<i>N</i>-methylcanadine	835271	865304	664264	1	1	754909	1	329805	680774	646328	932810	1	1	1	241998	1	331430	463600	427091	1	1068714	485350	361651	511749	112651	123069	104197	103904	110392	110876	173713	174562	253728	247391	234672	240452	210241	218558	243877	159396	1	1	102272	107358	1	1	138807	136235	1
luteolin-7-<i>O</i>-gentiobioside	1310297	1391551	1679053	1690281	1952583	1900813	1415449	1430633	1	1489782	1939184	1	1905601	1905481	2383076	2340730	2303032	2257506	1074616	1056120	1277862	1256011	1739198	1694345	2108949	2126974	3013465	3047614	2484548	2526153	1274075	1271585	1299768	1331439	2234481	2271337	1827893	1887944	1935362	1964894	1516609	1512328	1205706	1221843	1674232	1632034	2242428	2182115	1891133
3-aminopropyl-methyl-phosphinate	320518	357917	450193	151193	119493	174616	264781	256935	239061	217366	158308	167248	184931	151945	424909	175698	149106	171619	119253	123188	152201	286160	264897	165436	162204	213787	151602	242137	173800	159522	1	1	1	1	110839	322014	137082	179763	173488	136506	146080	144690	144363	172572	208428	168068	164239	169816	458252
quercetin-3-gentiotrioside	1	1	1	1	1	1	1	1	1	1	1	1	1	1	1	1	1	1	1	1	1	1	1	1	1	1	1	1	1	1	1	1	1	1	1	1	1	1	1	1	1	1	1	1	1	1	1	1	129343
cinnamyl alcohol	65167	1213163	1064465	76449	77346	1009390	856604	858837	86152	86067	965222	71207	960500	68756	725588	761250	2044121	1958778	1187639	1147609	1424649	1315700	1714005	1847363	61000	580267	724125	767166	1166494	67070	1273666	1315454	747703	86860	104031	90141	66037	652193	802248	802955	791845	817920	490893	484165	566663	565942	969247	1018248	1197844
cytidine 2',3'-cyclic monophosphate	1	1	1	1	1	1	1	1	1	1	1	1	1	1	1	1	1	1	1	1	1	1	1	1	1	1	1	1	1	1	1	1	1	1	1	1	1	1	1	1	1	1	1	1	1	1	1	1	1
oleanolate-3-beta-D-glucuronoside-(3,1)-galactoside-(4,1)-glucoside	189997	182094	288640	74356	258318	262512	954976	897418	178536	1316355	100727	265906	96881	107795	1528576	1532651	271599	277298	219991	227979	235695	236770	280649	271987	96880	101712	158547	159761	94002	96667	1	1	217436	1	102563	104584	111075	107267	103709	101907	81143	85026	140263	140645	182009	172610	95092	86229	220210
oleanolate-3-beta-D-glucuronoside-(3,1)-galactoside-(4,1)-glucoside-28-glucoside	129758	135406	220982	223901	192703	195202	188472	189636	136542	130985	190303	191600	180824	191924	255034	265615	198401	206003	145467	147496	172736	177662	200408	202153	1	1	1	1	1	1	1	1	1	1	1	1	1	1	1	1	1	1	1	1	1	1	1	1	1
oleanolate 3-beta-D-glucuronoside-(3,1)-galactoside-28-glucoside	105236	98373	150076	161615	194534	193942	1	1	1	1	189489	176906	173425	175582	1	1	193361	194783	261125	239458	1	1	177581	174147	185929	189560	165118	171135	135492	133425	1	1	1	1	146668	146597	154448	155605	147804	143190	179007	176706	203549	201813	91430	97573	169943	181096	220210
oleanolate 3-&beta;-D-glucuronoside-28-glucoside	15750860	16049853	10003269	10196685	495269	6012886	33579348	33913760	37835616	37377100	10105082	9880645	10097722	10061417	43483720	43636884	341814	350409	14933445	14868260	1308861	1327538	6410740	315173	9700841	183835	11836776	11965249	1	8345259	1207142	1210303	519289	576201	7204561	7170412	7295192	7307398	7170781	7045021	7788336	7614168	4663701	4713969	5497974	5456680	9973996	9984070	973026
gentisate	349756	1	149809	1	1	1	514307	1	694798	1	1	1	839992	272480	1	219947	208489	198448	245231	277912	1	249600	154698	280713	152347	184513	268390	1	107512	1	1	1	755303	1	1	1	1	116481	1	1	177011	1	128888	1	1	1	186523	181304	1
oleanolate 3-beta-D-glucuronoside-(3,1)-galactoside	2145605	2194745	234069	1139987	1	1	4310592	4245516	82347472	81199392	22311936	22012742	22254998	725434	5920452	6090936	13361521	13304439	33503384	2493978	3206317	3260757	13792024	14046912	21974592	21937468	26422328	1587215	17608740	17528676	3060202	3060851	10519632	10509709	16462712	1	329765	1	15813720	15698704	661844	658949	10910367	11008046	1	1	1	1391127	1675059
castasterone	1	1	912197	970549	877432	908747	1058544	1055875	1040678	1052586	1082253	1061195	1102234	1081070	1058426	1116807	889542	908123	988427	975302	698445	713668	837992	876320	1	1	1	1	1	1	1	1	927902	936046	1230469	1227769	1	1	1	1	1	1	1	1	1	1	1	1	1662660
D,L-5-fluorotryptophan	1	1	1	1	1	1	348907	1	1	1	1	1	1	1	1	1	1	1	1	1	1	1	1	1	1	1	1	1	1	1	1	1	1	1	1	1	1	1	1	1	1	1	1	1	1	1	1	1	270987
adenosine 3'-monophosphate	1	1	1	1	1	1	1	1	1	1	1	1	1	1	1	262454	1	1	1	1	1	1	159153	155104	1	1	1	1	1	1	1	1	1	1	1	1	1	1	1	1	1	1	1	1	1	1	1	1	631034
adenosine 2',3'-cyclic monophosphate	2487510	2495631	1546123	1547670	1693554	1718321	1	3669940	263575	266993	1275496	1257025	1291132	1300455	4948926	4869171	3201151	3151216	1	1	2629256	2619013	2772382	2741868	1522727	1534799	1949200	1951575	1653986	1624451	1234005	1236207	1315572	1301927	1430104	1413687	1237569	1257501	1121852	1131278	1	1	2150054	2173480	1538734	1529024	2155684	1989903	1
gibberellin A<sub>44</sub> (closed lactone form)	1427857	1477457	1511552	1518576	1652789	1641481	1206599	1200929	1	521673	550411	1	1710315	1740703	2475051	2466052	1647110	1624443	1066402	1053925	1029505	1043332	963623	945428	1	1	1	1	1	1	1	1	121735	122799	251860	254905	1	1	1	1	1	1	1	1	1	1	1	1	2626251
cephaeline	300955	696773	213804	219729	560356	565409	231389	219191	929686	1000189	875556	935637	863531	793033	697374	768289	623474	258912	332463	320857	596674	588693	1	646949	589631	651949	696199	630024	677088	687190	746532	692061	840482	960071	1	1	1	1	605843	599733	577530	570071	580909	606206	572272	546713	465204	499616	350016
emetine	154406	190585	206599	212096	240389	234533	383718	369074	96527	92935	501960	502959	491217	468063	289444	639852	149650	154949	182723	186576	207163	202750	198371	179819	164946	165354	151412	146736	204214	184200	115862	113598	160956	1	202895	199199	183613	190447	109601	110652	128914	143703	162168	177424	156894	142583	135329	125447	275459
7'-O-demethylcephaeline	409827	420593	191496	277704	1	1	164195	169573	497512	486084	453610	2056539	447240	429144	1	312079	312985	314104	437244	424562	124246	1	192457	207369	182327	533533	276581	277967	178505	172105	1	1	229688	233698	1528730	1492342	231061	242248	1432896	1345238	143860	141857	274212	269930	133644	129175	162350	167988	177465
6-O-methyl-N-deacetylisoipecoside	191888	203187	1	76599	1	1	590237	590049	1013698	1002623	1	1	1	1	492111	481607	1	1	376403	372377	1	1	1	1	1	1	1	1	1	1	1	1	1	1	1	1	1	1	1	1	1	1	1	1	1	1	105800	1	531079
cytidine	2762941	2806728	3081684	3111686	2880531	2892992	2359998	2430665	2693683	2622990	2818976	2946743	2850824	2826935	3826176	3887627	3380832	3450988	2880434	2815417	3625889	3674464	3388649	3276208	3348841	3392815	3220462	3256173	3327785	3287691	1766356	1812154	1062447	1092469	2274812	2268809	2255912	2218171	2739111	2804018	2512704	2466024	2492125	2531849	2296880	2254426	2608630	2625452	1866776
6-O-methyl-N-deacetylisoipecoside aglycon	248459	274335	631134	666477	489756	498424	287642	288557	451287	463539	298405	294470	532985	534114	847513	823077	645535	624018	465172	472754	619041	623172	907662	873336	278260	274247	243663	255822	258913	247744	199834	201721	355411	1	358714	381993	293368	297967	263751	270878	284897	286482	281349	291176	314957	294232	263577	253120	12485600
6,7-O,O-dimethyl-N-deacetylisoipecoside aglycon	1	1	433788	460019	428092	428949	372814	353182	234652	243981	376436	357758	365531	348514	663082	641315	370613	383362	235609	228728	282086	298925	366592	359465	234402	235563	215946	829479	216764	802290	192136	207304	1038069	1060249	1	754196	470555	1042009	732281	708848	435964	432983	408814	413483	396208	390335	807023	804048	468489
protoemetine	83602	83527	1	1	305540	107772	1	1	1	1	108303	105258	102776	112314	142268	145315	179365	186372	121315	121447	197867	193096	157880	162824	83996	102037	120242	115800	1	78621	1	1	1	1	80099	85385	1	1	97352	104329	112673	116258	143533	143886	86722	1	96708	92772	248761
sanguinarine	238001	265535	457354	1	1	1	266993	1	214433	249308	288225	288951	1131193	257009	860479	815767	679004	697381	242591	213717	1	595342	385057	412312	498566	218662	196637	412267	264733	1	227684	226978	711925	618601	298879	637474	342198	348654	324016	247278	252088	1	395249	305939	981041	1	463559	698848	377815
(<i>E</i>)-2-methylpropanal-oxime	1	1	1	1	1	1	1	1	1	1	1	1	1	1	1	1	1	1	1	1	1	1	1	1	1	1	1	1	1	1	1	1	1	1	1	1	1	1	1	1	1	1	1	1	1	1	1	1	89347
isoleucine tetrazole	5712279	5924991	6820061	6508733	5334048	6000779	4735699	4482968	3718443	4249732	4669366	5048147	4750011	4657121	7745112	7614859	6735648	6950728	6155348	6377031	6555782	7002864	9478273	8661088	5340040	5523569	4956601	4985432	6059778	5855789	2925590	3015737	5130578	5236362	6107802	6238980	3274796	3586443	4104831	4235858	3966763	3940519	4680335	4621664	3648758	3650803	3439197	3638365	6947390
1-O-galloyl-&beta;-D-glucose	1	1	156865	162336	1	1	1	1	1	1	1	1	1	1	1	1	148770	158868	1	1	92762	88055	236191	219095	1	1	90183	1	1	1	1	1	1	1	1	1	1	1	1	1	1	1	1	117620	1	1	146562	147698	155113
piericidin A	1	1	1	1	1	1	1	1	1	1	1	1	1	1	1	1	1	1	1	1	1	1	1	1	1	1	1	1	1	1	1	1	1	1	1	1	1	1	1	1	1	1	1	1	1	1	1	1	123161
ginsenoside Ro	105236	98373	150076	161615	194534	193942	429204	398024	570994	555253	189489	176906	173425	175582	721143	716077	193361	194783	261125	239458	1	1	177581	174147	185929	189560	165118	171135	135492	133425	1	1	1	1	146668	146597	154448	155605	147804	143190	179007	176706	203549	201813	91430	97573	169943	181096	220210
monofluoromethylputrescine	5258353	5155400	1525985	1568887	2649839	1756893	2752222	2746135	4377515	4149079	1358349	1339210	1283530	1227562	2539159	2551106	1628989	1619005	3017216	1828306	1141600	1191769	1839364	1793735	1	1	1	1	1	1	1	1	1	1	1	1	1	1	1	1	1	1	1	1	1	1	1	1	3430187
des-acyl avenacin A	1	1	679206	676816	541068	542667	515371	506174	313349	307256	510443	538287	496435	522753	701908	699814	507587	510659	1	1	419764	418626	500626	491745	417741	414538	333183	315232	345135	320290	229315	234105	924073	938437	1042070	1107486	616885	594434	403669	392854	489883	483335	472684	509806	564747	527295	404474	407817	476730
monodeglucosyl des-acyl avenacin A	24043220	24489884	16490500	16754606	163958	180527	45982172	46450156	49531956	49088932	120392	130219	155931	152824	463237	465589	243326	261838	124948	22246596	88585	75811	10572507	10754385	179147	190103	137022	146464	123509	101633	1944802	1935668	7703678	7679805	219354	229746	133774	132205	208003	180371	206136	204123	315690	328035	106018	9203696	155163	16118821	601901
isovitexin 7-<i>O</i>-xylosyl 2''-<i>O</i>-arabinoside	1	1	1	1	1	1	1	1	1	1	1	1	1	1	1	1	1	1	1	1	1	1	1	1	1	1	1	1	1	1	1	1	1	1	1	1	1	1	1	1	1	1	1	1	1	1	1	1	95272
4-deoxypyridoxine 5'-phosphate	1717426	1745007	6326855	6329854	5609147	5639269	5447808	5442943	1608696	1532418	1909964	1889509	5086724	5128440	6569424	6607387	5422337	5414738	4141989	4127428	4742727	4732247	5401212	5467355	4738529	4764186	4074567	4046165	4197941	4206789	3145283	3109040	7742899	7793065	9004856	8907726	5853726	5771987	4330853	4291720	4861408	4901360	4846242	4910688	5294827	5227380	4530333	4450664	136941
L-2-amino-4-oxo-5-chloropentanoate	370366	377846	298317	298283	269197	246982	282528	275319	338224	268179	317725	255391	253298	227525	415147	395756	367370	371459	396743	386955	478734	459494	379984	450110	314999	320914	399024	399180	293985	298129	362363	359529	263430	274822	398400	386750	351231	361414	283967	280036	420999	285527	382924	366869	460872	314407	439964	319660	784698
sophoraflavanone G	2320532	2297250	3072108	3113657	2834468	2859365	1	1	2013304	1921813	2673780	2589891	2511658	2616349	4337478	4341857	2946692	2894497	2243752	2224033	2616135	2614747	3154550	3214137	2563189	2623137	2178482	2090711	2272650	2148319	1828795	1793509	3357921	3381830	4765832	4704447	2921733	3016613	2301526	2348853	2458998	2474507	2585602	1	2855946	2784471	2615872	1	412849
(+)-costunolide (12,6&alpha;)	821510	789967	1	1	782798	792924	808551	795077	192268	185847	174518	179728	1	1	1	1	281958	268646	161656	162329	1	1	251923	250223	1	255710	1	1	1	1	278337	261765	303892	297132	267449	283531	280212	1	1	297187	1	1	1	1	1	1	1	1	307875
desferrioxamine B	343264	230491	297862	274185	288440	346458	233982	229206	155669	351590	634100	369836	260967	236582	304358	283769	150558	162094	110245	110547	222511	214235	262120	256530	207625	222719	2962989	2479575	226041	239880	2144594	2138074	277337	251446	511410	380767	309468	295971	121255	110344	155207	170814	276955	284156	221262	204052	168362	151274	406256
germacra-1(10),4,11(13)-trien-12-oate	1	1	1	1	1	1	1	1	1	1	1	1	1	1	1	85456	1	1	1	1	1	1	1	1	1	1	1	1	1	1	1	1	1	1	1	1	79972	73562	175234	162215	1	1	1	1	1	1	1	1	368246
germacra-1(10),4,11(13)-trien-12-al	1	1	1	1	310800	283658	1	1	1	1	296437	259104	259900	257496	502190	510242	412075	350658	1	1	1	1	492923	462738	1	1	1	1	1	1	1	1	1	1	1	1	1	1	1	1	1	1	1	1	1	1	1	1	423643
5-amino-4-imidazolecarboxyamide	1	1	1	1	1	1	1	1	1	1	1	1	1	1	1	1	1	1	1	1	1	1	145367	122873	1	1	1	1	1	1	1	1	1	1	1	1	1	1	1	1	1	1	1	1	1	1	1	1	148793
folate	22431540	22925492	1	1	25289628	1	22130918	22041814	23825920	23927904	1	1	1	1	1	39746448	28299898	28115672	16882500	16838372	21267564	21196754	24927196	24807188	27893010	28247624	37236832	37654688	30072124	30193240	22157436	22223872	19591640	19519914	33254532	33191206	32494048	32389878	30758506	30900228	28059448	27839344	28794490	29088500	26696964	26703822	35567256	35215048	25485256
isovitexin 2''-<i>O</i>-&beta;-<i>D</i>-glucosyl 7-<i>O</i>-galactoside	177873	189647	145763	141553	1	1	1	1	1	1236162	1	1216612	656746	1	1139462	407016	1	1	180157	1	1	1	1	1	1	1	1	1	1	1	1	1	1	1	1	1	1	1	1	1	1	1	140460	1	1	167023	1	1	6142636
3-cyano-L-alanine	524582	284148	484892	603267	671372	692244	1567698	1458283	1215299	936375	280563	212388	489747	471846	1713169	1750287	1036452	1016444	1433629	1440726	483587	509862	721052	1	478136	471678	204792	633088	580278	449515	213426	283687	272885	130601	657645	635086	290545	612045	491431	498508	643043	649353	448630	458121	684708	700959	781131	163769	929925
5-amino-6-(5-phospho-D-ribosylamino)uracil	112026	100216	158341	101873	110403	124240	223911	226106	338215	95651	148784	384137	122599	142597	1	1	144613	141203	125358	126437	140264	128160	149781	151658	95104	106308	1	1	1	1	1	1	90759	1	1	101230	1	1	1	1	1	1	1	1	1	1	1	1	1
&beta;-L-galactose 1-phosphate	178021	182388	229518	225844	270722	266721	252455	258760	237171	225868	266489	252309	250240	247298	304710	310204	207760	216444	215241	218427	163733	166780	199274	186462	238738	224023	226900	239403	217650	226677	124425	123860	277212	256299	244478	239054	292608	290203	269813	280837	199476	202339	258619	260356	216630	203420	226663	202646	292577
adenosine tetraphosphate	814371	295950	473708	271668	239612	644820	185130	182791	499050	576094	918190	740910	332601	271925	303238	262466	145904	131374	1	110209	200483	181304	200118	211140	1	1	1	1	1	1	1	1	1	1	1	1	1	1	1	1	1	1	1	1	1	1	1	1	1361749
(+)-hydantocidin	210710	255736	227557	328972	156145	169021	226048	201151	119537	203989	178301	172856	193217	254918	1068905	185091	160000	112118	152577	249947	471907	471350	1234350	1208950	144154	172968	173500	134917	178318	158662	223484	145699	146398	202792	1535993	194248	193907	190923	2821818	103356	5315405	5280252	1674243	1935229	115920	1822917	109950	3044335	439996
N-methylanthraniloyl-&beta;-<i>D</i>-glucopyranose	806792	812150	894753	905891	526559	512496	2358120	2346914	1240175	1231070	896403	921147	902542	877309	2732635	2742845	1885194	1819534	1538675	1526752	1197833	1217190	1622005	1588781	785539	799126	1202182	1191875	925638	913101	629036	630148	473656	478733	930076	933096	810819	795401	568738	555337	1010855	998985	1045549	1043191	898458	912029	1378253	1346145	3895479
6-phospho D-glucono-1,5-lactone	1	1	331181	342629	297809	439283	1	1	1	1	519129	517939	511645	1	367702	399183	390860	390202	412340	406307	542372	367534	365898	543150	504404	492988	322461	329396	307910	481887	365819	362457	413964	1	302862	1	1	430543	1	1	460891	466894	391624	385656	461836	456860	463801	461286	575487
<i>(S)</i>-tetrahydroprotoberberine	1278606	1294774	1346233	1365852	1253750	1239521	1057453	431901	419503	1126550	1166083	1199274	1168859	420856	1780545	1860167	1513799	1490365	427045	422222	1640806	1667497	1572979	1563660	1	1	1	1	1	1	1	1	1	1	1	1	1	1	1	1	1	1	1	1	1	1	1	1	310507
methylconiine	579961	684959	932556	924507	627720	637036	723447	733542	635535	628259	691262	657781	678310	676171	917180	933721	615957	615156	584501	580659	459819	463151	677528	678640	1	1	1	1	1	1	1	1	1	1	1	1	1	1	1	1	1	1	1	1	1	1	1	1	615817
(<i>S</i>)-2-amino-6-oxohexanoate	140202	137260	149347	735140	361275	358846	530081	188473	187334	183415	179177	175330	169883	171487	976325	477602	863806	847135	962682	164610	879346	883185	1209077	1191772	172556	152193	163509	188856	180244	174976	113827	100894	181377	169853	209604	211598	188999	190146	179545	169341	884354	244222	688594	240830	268730	254303	123482	94309	542071
5-oxooctanal	8679425	8658903	7799287	8253435	10373855	3572838	11104689	10967840	11392194	11137879	11455560	11342115	11186294	11343793	2582860	8153289	6600480	6584749	4947433	4721531	5013088	1771254	4635067	4578135	8979750	9370346	8466522	8481961	11442783	10977100	5173168	5408659	9323562	3043301	8976360	9178455	14224416	5124373	3694356	10280841	7703240	7733656	5395123	5490945	6155001	6259161	7773860	7968436	6256771
isovitexin 2''-<i>O</i>-arabinosyl 7-<i>O</i>-galactoside	1	1	1	1	1	1	1	1	1	1	1	1	1	1	1	1	1	1	1	1	1	1	1	1	1	1	1	1	1	1	1	1	1	1	1	1	1	1	1	1	1	1	1	1	1	1	1	1	117797
oryzalexin C	1	1	1	1	94957	1	1	1	1	1	1	1	1	1	137105	135485	180880	181099	121315	121447	198553	193096	159500	157702	1	1	1	115800	1	1	1	1	1	1	1	1	1	1	1	104329	112673	116258	1	1	86722	1	96708	92772	402157
oryzalexin B	1	1	1	1	1	1	1	1	1	1	1	1	1	1	1	1	1	1	1	1	1	1	1	1	1	1	1	1	1	1	1	1	1	1	1	1	1	1	1	1	1	1	1	1	1	1	1	1	113857
oryzalexin D	1	1	135954	133630	1	1	1	1	175907	174404	227177	214446	220593	1	321334	339476	226826	217022	189012	166437	242600	243419	289814	302895	1	141353	166005	166593	159706	159198	1	1	1	1	278366	279437	257516	263994	210269	207338	244738	240916	1	1	1	1	135990	1	1
oryzalexin E	1	1	135954	133630	1	1	1	1	175907	174404	227177	214446	220593	1	321334	339476	226826	217022	189012	166437	242600	243419	289814	302895	1	141353	166005	166593	159706	159198	1	1	1	1	278366	279437	257516	263994	210269	207338	244738	240916	1	1	1	1	135990	1	1
oryzalide A	1095251	1136424	174677	169699	223249	210527	2125084	2110816	2200490	2128887	189964	190828	176430	186326	2335695	2342053	160413	156670	1274609	1273090	149610	150553	155519	155335	1	1	1	1	1	1	1	1	1	1	1	1	1	1	1	1	1	1	1	1	1	1	1	1	1797419
<i>aldehydo</i>-D-glucuronate	579554	1	1	1	1	1	1	185975	1	1	1	167544	1	158213	1	1	1	1	1	1	1	1	1	4271219	1	1	1	1	1	1	1	1	1	1	1	1	1	1	1	1	1	1	1	1	1	1	1	1	3632988
linamarin	1	1	1	1	132028	136946	1	1	1	1	112036	162698	112029	164234	307499	1	131431	132174	1	1	170631	116177	250524	250887	1	1	146597	1	1	1	1	1	899555	893000	209589	197057	92520	189145	208266	196315	547076	538821	406388	414822	508199	498544	522691	504358	6512115
carnosate	1	1	1	1	1	1	1	1	1	1	1	1	1	1	1	1	1	1	1	1	1	1	1	1	1	1	1	1	1	1	1	1	1	1	1	1	1	1	1	1	1	1	1	1	1	1	1	1	506301
2-(cystein-<i>S</i>-yl)-2-(1H-indol-3-yl)-acetonitrile	1835510	1841939	180634	1935385	1831608	1825239	1555141	1109327	1593432	1162997	1668658	1676548	1242316	151076	1852725	1916461	199321	2072610	1576983	1568499	2276743	2337330	232622	222121	1650765	1658350	1572377	1597848	1286790	1294234	1259593	1244007	788345	1029925	1547472	1562091	1204452	1600033	1095649	1102132	1471409	1495421	1456935	1105866	1563750	1196114	1643509	1609051	1485127
(glutathion-<i>S</i>-yl)(1<i>H</i>-indol-3-yl)acetonitrile	4008577	4215768	6053850	6048175	1	4726289	113751	121014	4084830	4208989	6593388	6683029	6505196	6545967	7491195	7311457	5268609	5263548	1	2995466	1	1	4681591	1	5175078	1	6943304	7072267	5577950	5557670	4065930	4084287	3562722	3536426	6179176	6184088	5994170	5993715	1	5727149	2656714	2633864	1	1420468	2237202	2249522	2343990	2351919	1
sinapate	324567	325024	82517	213652	371472	377296	857295	867676	332909	326555	102218	178296	103242	98900	657343	664440	132772	197175	308550	311282	117966	116486	157961	151060	87476	79762	185006	139960	133020	139922	1	1	1	74898	229307	235966	102560	102631	136401	134624	208339	204472	153894	164949	142789	141685	182236	171997	1
1-palmitoyl-2-vernoloyl-phosphatidylcholine	4203799	4274612	4741815	4872042	7281695	7248667	4955332	4983713	3579882	3642207	7856834	7732054	7787797	7818736	8362560	8499871	6309913	6502975	4157261	4129595	3302643	3277055	5263631	5234646	9792993	10035267	9105973	9243413	7490684	7555614	2768575	2811181	7538305	7427207	10710595	10644089	9014531	9006246	9265372	9275956	8382145	8414242	7875203	7854787	9777072	9736850	10267767	10177130	835187
1-hydroxycumene	571092	574035	608770	605649	726720	709067	619571	620241	673867	736777	590273	603426	582337	628065	577605	579283	355479	537547	340953	1133994	551776	528757	568451	527144	652590	642099	1	557944	1380662	1412691	1334884	1334759	563198	547912	563012	578093	504776	511726	592615	587438	594704	596481	1	1	678267	676994	586646	582046	913362
L-glyceraldehyde	1	194285	174781	184316	1	1	241076	240216	177444	159422	231198	233533	237324	232303	263827	257968	143095	136123	122410	119583	138109	1	169312	177171	206984	207796	199496	203427	231291	228631	1	1	429138	418792	288952	297795	367659	364738	271900	310706	289658	303046	266030	266607	287339	275724	263350	257467	1
<i>N</i><sup>7</sup>-methylguanosine	394646	404306	877590	851789	609531	620560	497011	520617	413395	404012	661566	640603	602182	600174	690693	659187	628580	612833	448410	451040	517235	523157	735328	742116	483731	482100	437974	462298	425490	423406	258486	249457	649704	662163	312045	301925	879369	890614	243164	240210	1	591920	278484	273099	296788	438424	1	578457	584074
<i>ent</i>-3&beta;-hydroxy-cassa-12,15-diene-11-one	1	1	1	1	1	1	1	1	1	1	1	1	1	1	1	1	1	1	1	1	1	1	1	1	1	1	1	1	1	1	1	1	1	1	1	1	1	1	1	1	1	1	1	1	1	1	1	1	113857
<i>ent</i>-cassa-12,15-diene-2&beta;,3&beta;-diol-11-one	1	1	289398	160136	1	1	120876	139353	103602	102338	1	1	262243	131193	152172	1	145773	152493	108139	95574	128115	123992	149011	149464	1	1	1	115800	1	1	1	1	203179	214823	134691	140134	153697	164212	213316	217669	112673	116258	1	1	86722	1	96708	92772	1905799
stearidonate	202135	316406	1	193082	337384	340524	526771	518200	941004	932988	312468	316985	300204	313770	1221469	1249115	342532	354515	285531	287038	158886	154895	382912	385933	1	1	246291	253040	445041	441368	1	1	1	1	250061	254270	660659	306915	679299	916738	403426	402410	1	1	101824	107416	1	188627	1543378
(9Z,12Z)-octadecadien-6-ynoate	202135	316406	1	1	337384	340524	1	1	1	1	1	1	1	1	1	1	1	1	1	1	158886	154895	382912	385933	1	1	1	1	1	1	1	1	1	1	1	1	1	1	1	1	1	1	1	1	1	1	1	1	1543378
1-(4-hydroxyphenyl)-3-(2,4,6-trihydroxyphenyl)propane-1,3-dione	778072	815164	864564	378290	725580	739708	568417	572304	1133386	489722	1066775	452638	1067949	1039671	1740260	1736982	1229360	1250891	1096003	1111319	1290554	1310903	1280889	1225917	507167	1322555	1305843	546120	1011616	1018964	727721	697879	290933	290923	781046	382420	381342	789989	438094	419754	1002540	1001834	775058	772388	664649	668756	769473	734802	511844
dicranin	1	1	1	1	1	1	1	1	1	1	1	1	1	1	1	1	1	1	1	1	1	1	1	1	1	1	1	1	1	1	1	1	1	1	1	1	1	1	1	1	1	1	1	1	1	1	1	1	1
3-<i>all trans</i>-hexaprenyl-4,5-dihydroxybenzoate	519868	536454	676117	696668	734851	739413	603757	590911	3550739	3440743	546864	519904	534433	499868	576353	612642	427921	421630	318835	319479	546432	549048	621645	636890	550693	536766	485266	507227	578622	588548	336816	346408	559836	562435	866980	847893	753465	734860	335806	336553	480780	454828	746043	722332	571172	552161	474893	3225972	2421970
5'-n-propylthioadenosine	5954494	6116135	5148210	5198869	4035591	4290114	464026	3901589	3507972	1	3644933	3749263	3772722	3565849	5354043	5393331	1	1	5915481	5892962	8805628	8962462	10239101	1	1	1	1	1	1	1	1	1	1	144261	168446	167698	1	1	1	1	1	1	1	1	1	1	1	1	167741
2-C-methyl-D-erythritol-2,4-cyclodiphosphate	1	1	1	1	1	1	1	1	1	1	1	1	1	1	1	1	1	1	1	1	1	1	1	1	1	1	1	1	1	1	1	1	1	1	1	1	1	1	1	1	1	1	1	1	1	1	1	1	1
caffealdehyde	847146	835756	897192	896203	1139594	1154076	991224	995275	831827	833399	1019503	1020578	1010812	1011693	1077994	1120720	1259923	900936	864650	853485	1046290	1037302	1046895	1032256	889383	1	959472	976483	1	847934	601378	1	1268971	1255018	1276454	1253409	1281296	1294544	1437952	1427944	1287229	1272598	1104337	1120789	1167787	1128199	1194829	1211522	458043
&alpha;-ethyl-L-glutamate	1	1	1112315	1132324	1095393	1069974	390554	1064554	1	791629	995979	1	974631	1013116	253049	237757	1	356041	225466	211991	486698	1029256	213629	1215899	1101839	1	1	1	1	1	1	1	1760525	1767879	323053	2157520	1	1	1	1	1260026	1267472	1235842	1204476	138194	1	1429434	1	743947
2,5-dihydroxybenzoate 5-O-&beta;-D-glucoside	597381	590873	1	1	1996339	1954834	1122434	1116905	1	1	1864126	1869088	699405	1875846	1370316	1304652	579186	567396	456551	453976	520467	537060	552907	536893	1766780	1721651	532956	571127	2143646	2107446	486630	479985	988290	1	1	1	2499427	2566989	2138054	2158384	830775	829898	1683431	1711485	2017402	2001750	778721	777908	518670
D-phenylhydantoin	1	121123	98646	1	138132	151147	141597	144667	204027	223588	107549	104043	84703	135863	125015	118816	122042	128870	257176	1	172254	121174	67550	93681	1	1	1	1	1	1	1	1	563969	1	1	1	1	1	1	1	1	1	1	1	1	1	1	1	1109518
2,5-dihydroxybenzoate 2-O-&beta;-D-glucoside	597381	590873	1	1	1996339	1954834	1122434	1116905	1	1	1864126	1869088	699405	1875846	1370316	1304652	579186	567396	456551	453976	520467	537060	552907	536893	1766780	1721651	532956	571127	2143646	2107446	486630	479985	988290	1	1	1	2499427	2566989	2138054	2158384	830775	829898	1683431	1711485	2017402	2001750	778721	777908	518670
melatonin	218702	233627	192276	224383	217928	208106	194597	202671	206056	219099	234117	261447	112575	215538	273589	263624	209967	198154	225009	231780	202691	212723	229216	213561	1	1	1	1	1	1	1	1	1	1	1	1	1	1	1	1	1	1	1	1	1	1	1	1	320278
5-hydroxyferulate	3593686	3601599	1948300	3684564	4863257	1	2477788	1	4689786	4669894	2383844	5002887	1	2611633	3908570	3935753	3029371	3058288	1	1	2179649	1	2121296	2107791	1	1	1	1	1	1	1	1	1	1	1	1	1	1	1	1	1	1	1	1	1	1	1	1	2549736
arabidopate	1	1	1	73471	66013	74043	86413	90730	94148	77596	120698	1	1	1	1	1	158176	69779	1	1	1	1	1	1	70544	1	1	91882	92337	101349	1	1	1	1	1	74857	80810	90688	73397	1	1	1	1	1	1	1	84060	91460	1
<i>iso</i>-arabidopate	1	1	1	73471	66013	74043	86413	90730	94148	77596	120698	1	1	1	1	1	158176	69779	1	1	1	1	1	1	70544	1	1	91882	92337	101349	1	1	1	1	1	74857	80810	90688	73397	1	1	1	1	1	1	1	84060	91460	1
gibberellin A<sub>25</sub>	815073	833365	1053774	1032787	1067453	1032432	926873	497838	939168	911426	1198574	1185969	133239	1170520	223207	244448	138531	1057185	148643	134358	133932	135130	1041260	163320	1157509	1152570	1425936	1458199	942484	932704	483691	475413	1375788	1368076	1364943	1419002	768041	1918800	1642130	707991	751602	743656	503451	516696	833624	777544	851225	846592	5278239
5-phospho-&alpha;-D-ribose 1-diphosphate	1	1	1	1	1	1	1	1	1	1	1	1	1	1	1	1	1	1	1	1	1	1	1	1	1	1	1	1	1	1	1	1	1	1	1	1	1	1	1	1	1	1	1	1	1	1	1	1	1
8-amino-7-oxononanoate	535148	527608	314490	319665	605801	593299	787742	761915	518058	514633	1	1	1	1	739996	731634	1	1	355642	345595	1	1	1	1	1	1	1	1	1	1	1	1	1	1	1	1	1	1	1	1	1	1	1	1	1	1	1	1	2097805
pyropheophorbide <i>a</i>	559117	582683	96161	619448	791608	813624	1245645	1236194	1368981	589864	530679	551688	526362	545321	2242458	2212250	310775	312841	431899	420698	1	1	642753	431292	1	1	322747	1	173642	272465	1	1	854731	859034	924562	910560	592601	573877	542684	537660	471691	479297	1	1	391336	369763	312544	1	900645
<i>trans</i>-2-coumarate	100629	103191	91733	92641	84845	85778	81094	83939	95451	97603	85212	86555	81333	76879	88355	98773	115348	112542	97774	98170	163708	159947	170533	123299	78490	78890	88538	96047	84362	91091	1	1	1	1	1	77622	1	1	1	1	80129	87637	76210	1	81094	91112	86975	90430	1
gibberellin A<sub>19</sub>	3606305	3662374	4603326	4721782	4690788	4735781	3723009	3819874	4116785	274846	5109281	5076730	5208071	5115966	4078281	4089991	4790646	4757259	5535324	5454097	4375745	4382989	4749426	4778224	4216495	4220517	4591883	4616505	4283586	4350742	3830590	3901757	4482134	4479731	4047585	4067207	4999839	4987968	4698092	4682813	4917420	4905167	5024441	5036361	4318132	4335934	4632509	4454693	1026467
gibberellin A<sub>15</sub> (open lactone form)	208227	209730	224455	231749	232454	225216	159801	171767	1	1	265601	269566	268253	272306	386057	379470	248702	238869	159617	151534	151845	152709	143510	145306	1	1	1	1	1	1	1	1	121735	122799	251860	254905	1	1	1	1	1	1	1	1	1	1	1	1	390407
dTDP-&alpha;-D-glucose	545495	540754	660572	684828	709366	714066	598064	586965	373079	374022	539502	530030	530265	497833	562206	580123	437745	445193	355262	330184	549741	540509	615578	629167	554069	545248	498616	504148	578800	564868	362935	361154	518721	539434	791726	800095	706472	707206	350076	349058	465182	458154	708277	692434	562267	554730	464555	471422	1518470
gibberellin A<sub>12</sub>	1	1	556072	1	1	1	349939	363541	1	188630	1	1	294967	279037	1	1	288869	273558	152928	156679	217841	207967	433096	1	283158	283066	1	1	202614	1	1	1	466388	476110	658746	700116	195844	1	96509	1	257675	263898	192452	201195	239059	240752	144177	150743	2009773
<i>all-trans</i>-&zeta;-carotene	3086042	3165872	4030991	4001377	4451872	4462641	3477748	3484172	2284316	2185568	3198158	3191267	3224361	1	3729376	3786766	2542745	2540772	2104865	2107540	3400979	3413128	3760779	3698562	1	1	1	1	1	1	1	1	1	1	1	1	1	1	1	1	1	1	1	1	1	1	1	1	4994041
L-seryl-glycine	1	1	1017653	1030285	1041555	1062664	777945	742312	806936	793456	1133579	1111592	1112947	1097782	1	1	859969	837717	634320	1006185	1	1	923273	930654	1	1	968298	962647	945442	921513	1	1	995155	677142	1018236	1004861	1175445	1	1024357	999577	980162	1	1	1	820805	1	1	1	348657
marneral	917417	916279	1126337	1164695	1306923	1344532	1033163	1026593	678641	646347	860101	870170	904939	866527	992817	1064437	701255	707346	631132	617665	977536	963120	1032072	1061744	1	1	1	1	1	1	1	1	1	1	1	1	1	1	1	1	1	1	1	1	1	1	1	1	463362
(+)-secoisolariciresinol diglucoside	1763877	1825650	2022796	2011622	2094266	2083599	1	1	1	1	2340431	2328610	2286695	2316483	1	1	2213118	2174600	1174976	1164693	1202582	1219183	1061663	1046040	1	1	1	1	1	1	1	1	1	1	1	1	1	1	1	1	1	1	1	1	1	1	1	1	203747
(+)-secoisolariciresinol monoglucoside	1161622	1208729	593644	611755	399861	446582	2868522	2343349	6342987	6479594	555407	550749	559179	548332	2267526	2091959	405767	351621	1294411	1314390	1	1	292750	433687	317677	338754	695233	580945	627146	703973	1	1	1	1	143971	144175	328538	321912	378831	422629	451740	437474	1	1	246017	220681	408197	396243	145188
9&beta;-stemod-13(17)-en-19-oate	1	1	1	1	1	1	1	1	1	1	1	1	1	1	1	1	1	1	1	1	1	1	1	1	1	1	1	1	1	1	1	1	1	1	1	1	1	1	1	1	1	1	1	1	1	1	1	1	113857
(<i>S</i>)-5-hydroxyisourate	948915	1939490	1934018	941245	1277566	1243839	2418525	1170492	2718090	1381774	1323582	1175571	1230618	1241505	2081107	966211	1805056	859247	623757	634908	611345	622961	572267	566019	983873	1104507	903065	918153	2433307	1221549	550368	1070481	857889	877247	1943763	954435	1322295	1351243	1046568	2158847	769746	1598057	1234697	618449	1390635	1384363	1800809	1828645	1930546
palmitoleoyl-CoA	217148	215376	247686	250566	252168	246614	255690	243931	233028	214952	263335	256014	258383	270225	322777	318094	293269	295720	258921	262825	283999	277176	297041	300656	264892	261245	239927	237778	247678	239089	225633	213025	253006	255235	269980	262200	232209	245591	220732	225716	236659	241838	249259	255383	252136	243053	241731	209750	154378
lanosterol	917417	916279	1126337	1164695	1306923	1344532	1033163	1026593	678641	646347	860101	870170	904939	866527	992817	1064437	701255	707346	631132	617665	977536	963120	1032072	1061744	1	1	1	1	1	1	1	1	1	1	1	1	1	1	1	1	1	1	1	1	1	1	1	1	463362
1-linoleoyl-2-palmitoleoyl-<i>sn</i>-glycerol 3-phosphate	879248	931044	1198705	1455561	1597432	1609738	1034834	1033236	248314	239086	1008327	1218836	1006651	1067675	209937	208049	270579	275659	222117	237138	283593	302340	1045527	1189762	1086197	1903251	1019263	865311	869720	992668	276030	280115	1	1	1732791	1838805	650433	1852562	1534039	1158041	1719016	2211157	1601998	1982370	1535703	475834	522021	1517358	4959642
<i>N,N</i>-dihydroxy-L-isoleucine	1387623	1452445	1611425	1570809	1490216	1521404	1888563	1594900	1342842	1547778	1594996	1499985	1521138	1645057	1742809	1700972	1467398	1334484	1406304	633926	1169461	1077500	1212749	1396563	1208067	1299113	1282250	1280907	1292054	1198663	1064100	949281	1621772	1768958	1555643	1552752	1749553	1778562	1662906	1593999	1382512	1367463	1538711	1565599	1431355	1376694	1387760	1362340	770958
imidazole acetol-phosphate	723207	740794	1074260	1096159	1119216	1113283	1134959	1127323	559699	1193359	1184179	866411	879977	866455	1287584	1323042	1105149	1111808	781988	773635	857827	642649	731750	981555	778141	763745	719245	265127	746710	742602	141154	250497	680019	653135	826436	813777	902788	911515	751360	759771	724679	727820	586923	599761	810845	552570	617969	620135	712317
(1E,2S)-2-methylbutanal oxime	1	1	1	1	96302	85675	1	1	1	1	113566	109483	107850	1	1	1	1	1	1	1	1	1	1	1	1	1	1	1	1	1	1	1	1	1	1	1	1	1	1	1	1	1	1	1	1	1	1	1	1
(1Z,2S)-2-methylbutanal oxime	1	1	1	1	96302	85675	1	1	1	1	113566	109483	107850	1	1	1	1	1	1	1	1	1	1	1	1	1	1	1	1	1	1	1	1	1	1	1	1	1	1	1	1	1	1	1	1	1	1	1	1
2-hydroxy-2-methylbutyronitrile	313513	330618	235686	253111	270711	254844	424379	415292	350680	346846	184337	196202	194864	189760	448257	440683	282620	283317	349413	334971	215945	225261	340747	350680	198223	194257	235863	236782	158267	171471	1	1	1	1	1	1	1	1	1	1	1	1	1	1	1	1	231850	219396	1714847
lotaustralin	383308	384935	274558	281424	402765	317536	478482	473013	572415	365566	1	1	209158	257600	458365	478655	273563	269537	285321	268063	149055	166256	262498	251125	158051	164717	156525	191570	229271	274783	1117830	1127123	1559554	1791772	1918955	1759149	411722	411774	432900	449308	185861	219420	2472540	2563420	1422777	1519821	177465	242280	1408448
L-homomethionine	40070936	40208400	28695180	28472722	30210084	29803388	52801264	53659740	43541400	42665288	21219988	21215608	20718256	20369184	50867328	49791000	32704668	32861036	38957456	39126808	24463708	24793556	38532608	37720400	21729764	21984972	25606424	26261808	19815524	19516214	10679920	10868361	21574240	21113796	13269046	12830859	18666536	19383822	20396458	20059548	18765502	19478168	19288654	19580060	14767251	14783583	30288804	29949092	96969856
4-(indol-3-yl)butanoyl-&beta;-D-glucose	193049	188254	280217	322164	325611	311830	167538	164491	151681	148369	305777	286052	317327	331379	1	1	293558	306283	364899	361772	261516	254727	290227	307546	1	1	1	1	1	1	1	1	1	170266	1	1	1	1	1	1	1	1	1	1	1	1	1	1	711020
dimeric urushiol	1	1	1	1	169285	1	802369	781084	1	1	910016	861098	908449	904067	1653529	1728364	939329	934681	1	1	1	1	246976	236392	1	1	1	1	1	1	1615558	1611855	1	1	1	1	1	1	1	1	1	1	1	3247632	1	2608445	1	2190438	7189469
<i>N</i>-hydroxy-L-isoleucine	179672	169280	280169	208807	143644	141634	153210	143170	250068	246497	130245	113062	119380	122091	184972	192380	104718	103552	119749	111028	177261	83913	204111	211274	115768	120470	225276	151408	125649	178293	125774	119119	256657	119047	280054	293257	248755	123809	127336	122016	139946	166422	118705	123481	228044	216969	159310	75130	365516
salicylate &beta;-D-glucose ester	3451186	3528367	5765920	5673449	7512661	7448244	4495037	4431071	3515322	3482403	6808324	6881198	7527501	7568593	6808247	6404310	5165922	5144120	3057072	3039436	4368544	4399124	4106075	4062732	6292757	6287547	5766201	5824848	8224407	8142687	2462891	2441144	10073702	9782256	10684725	10600080	12560817	12774195	10922481	11157199	8676151	8587383	7326262	7509750	8390181	8339678	6928521	6890462	5705316
sorgoleone	206529	213220	332309	337409	276161	276834	433846	410081	394264	384999	256083	249811	255628	247263	456945	457228	272215	266922	245829	243673	234075	224642	257460	258191	226028	219408	188785	186555	1	190356	1	1	383729	403345	453229	448465	295115	295314	194633	202072	232064	243877	232391	240669	262525	265885	208237	1	134559
dihydrosorgoleone	519219	527907	560365	574554	518125	528431	632163	619883	594186	599417	648028	641631	660207	654340	711806	712419	524144	466599	284695	538451	542905	551990	586216	591126	228374	239248	251972	250507	274056	275782	211478	218732	1	1	418996	427287	1	384784	316946	304918	455901	447565	180211	185043	236562	230852	207850	180593	164467
thalianol	917417	916279	1126337	1164695	1306923	1344532	1033163	1026593	678641	646347	860101	870170	904939	866527	992817	1064437	701255	707346	631132	617665	977536	963120	1032072	1061744	1	1	1	1	1	1	1	1	1	1	1	1	1	1	1	1	1	1	1	1	1	1	1	1	463362
benzoyl-&beta;-D-glucopyranose	4259199	4292984	5889182	5888592	5772146	5801123	5703244	5776184	4246590	4265480	5640869	5653656	5583627	5589783	8003846	7961289	5224459	5237951	4175444	4034245	5358304	5324434	5396691	5284081	5429961	5396313	5279168	5287545	5213475	5162825	2872727	2876303	5358557	5362440	6737885	6781796	6573791	6524671	5766893	5754913	5357960	5325868	4938696	4897042	5415472	5363146	5485063	5325675	5124187
8'-(3,4-dihydroxy-5-alkenyl)phenyl-3-[9'E,11'E,13'Z-pentadecatrienyl]catechol	311547	336739	402244	402150	169285	1	802369	781084	1	1	910016	861098	908449	904067	1653529	1728364	939329	934681	158231	228041	281711	147305	246976	236392	1	1	1	1	1	519558	1615558	1611855	1	887162	722464	697364	1	1	1069322	1072931	470814	360577	1	3247632	1	2608445	278073	2190438	7189469
4-coumaraldehyde	5542669	5838881	917368	930094	9363400	9322375	8315307	8175936	7430651	7426591	1070691	1068991	1049699	1053522	9887126	10632950	5753147	5774778	4521516	4467929	4690548	4768079	5901800	5855480	1026587	1004942	1480348	1486078	1091238	1095765	2888406	2966552	12810422	13157535	10768235	10651855	10347915	10423276	11407424	11296650	10973652	11408307	8897179	8874643	1049923	8881033	10130198	10251789	490204
D-mannitol	688054	823543	943704	1024289	959071	987110	907507	1071485	914695	735406	907479	805697	895957	762288	1049707	1042131	794498	773304	597779	593531	772194	811971	935487	558589	654900	670056	712825	750520	649888	644003	251451	261459	992589	1001680	1184446	1180576	1006501	980843	1209822	1169677	1109373	1105622	941786	936240	896969	887752	934194	930144	463891
4-methyl-umbelliferyl phosphate	1	1	1	1	118392	111234	1	1	1	1	1	1	1	1	1	1	1	1	1	1	1	1	1	1	1	1	1	1	1	1	1	1	1	1	1	1	1	1	1	1	1	1	1	1	1	1	1	1	1
CHAPS	7445153	7534351	9153223	9133104	10131050	10257114	1	2798886	5652099	5796877	7884558	1	7816472	7628173	8868599	8790510	6298288	6386554	5355375	5258441	7243934	7973185	8838233	8877403	8018959	7921697	7041893	7061698	8373231	8249855	5270894	5347269	8012053	7896604	1	1	149639	9365679	5508773	5417082	6660475	6666713	9278929	134372	7572141	6734356	2787110	2242003	735864
4-amino-2,6-dinitrotoluene glucoside	238855	255892	179475	186038	1	1	524057	537494	1	1	243973	235324	250367	242470	1	1	1	1	1	1	1	1	1	1	147759	167849	271437	153076	340491	344991	1	1	1	1	205363	200137	262180	1	164950	1	470915	491542	264308	1	219125	318377	406461	390113	534578
4-hydroxylamino-2,6-dinitrotoluene	942790	962964	1189955	1205310	1164077	1141613	1136658	1133811	890119	850521	1065330	1059165	1044865	1081584	1529371	1546425	1240479	1216440	967511	980543	1121301	1100431	1286457	1303265	1061696	1078007	939607	910570	946920	938496	807297	809579	1247088	1244308	1585044	1573919	1135037	1147719	945431	962374	1025047	1030714	1074819	1066514	1144609	1115896	1076256	998469	522780
4-hydroxylamino-2,6-dinitrotoluene 3C-glucoside	393312	411320	485587	479428	221533	456112	1	321856	961386	251482	471833	467299	471326	466523	1	1	495014	495057	551169	554285	416612	426706	470314	452933	430142	430636	425513	442822	512213	519496	212986	206339	245126	241355	448872	526544	435876	438199	494836	505208	965734	983377	423410	423803	442339	778295	465186	445487	1016545
3-dimethylsulfoniopropionaldehyde	1177593	1141344	878137	876237	1	941682	1496352	1532912	1241178	1219512	657978	437360	653909	623063	1556943	1386726	936410	950511	275621	1042787	1	1	1139943	1152169	430215	430797	96490	489824	586949	577661	266901	255403	166473	643271	166838	171623	617503	548876	604673	577351	541829	148814	128513	540903	500309	577407	830064	811940	1870661
dimethylsulfoniopropanoate-amine	1	1	1	1	1	911624	349201	1	2239455	1	305273	555994	1	327890	1	1	1	1	2503687	1	2069826	2495585	1	1	1	1	1	1	1	1	1	1	1	1	1	1	1	1	1	1	1	1	1	1	1	1	1	1	956811
dimethylsulfonio-2-hydroxybutanoate	862336	856531	920220	921945	1143180	1157646	1013996	1016667	872552	862995	1059542	1046710	1036407	1032814	1101556	1150391	884427	889729	703910	704451	896650	939667	1493677	1461251	904874	928635	988350	1005986	897648	863869	601378	618198	1280035	1260125	1290213	1271623	1301224	1313944	1450625	1441057	1300505	1285148	1117658	1138657	1168653	1123036	1097404	1223522	492871
2-hydroxy-4-(methylsulfanyl)butanoate	121684	121403	142781	152713	135164	147521	128766	120121	1	106760	134707	138763	125787	130023	193318	214100	141769	151304	1	117730	125378	114041	147306	133673	129654	133686	127210	140235	116767	123090	1	1	1	1	144554	142297	186770	181860	170535	156004	159324	149052	171665	169388	167626	164703	193214	193128	5212608
phenylmethanesulfenate	155304	167251	159831	168518	158775	149021	187202	180533	160447	200165	192965	192087	189695	214660	206009	206589	173692	153344	177369	198834	148010	139288	148979	167546	157343	170285	183281	161651	180741	145673	117572	134004	168004	193336	154660	143981	196052	198376	184841	174289	158195	145421	173541	188691	149601	157888	148206	166492	241228
7-oxatyphasterol	1	1	912197	970549	877432	908747	1058544	1055875	1040678	1052586	1082253	1061195	1102234	1081070	1058426	1116807	889542	908123	988427	975302	698445	713668	837992	876320	1	1	1	1	1	1	1	1	927902	936046	1230469	1227769	1	1	1	1	1	1	1	1	1	1	1	1	1662660
(22R,23R)-22,23-dihydroxy-campest-4-en-3-one	2131015	2167676	2604296	2635999	3301910	3324577	1	2479514	1580467	1488239	2255639	2253010	2291839	2203348	1	1	1780731	1780105	1	1531545	1903985	1888136	2527259	2487341	1926339	1933323	2041659	2082746	2589836	2596449	1149132	1132304	2178020	2181231	3460022	3397549	2832001	2810308	1770697	1743022	1972562	1967985	3063232	3074695	1880174	1879971	1967430	1977975	1241605
pteridine-ring	1	1	1	1	1	1	1	1	1	1	1	1	1	1	1	1	1	1	1	1	1	1	1	1	1	1	1	1	1	1	1	1	1	1	1	1	1	1	1	1	1	1	1	153459	1	1	151517	1	1
(+)-menthofuran	588400	592202	712619	2062954	1636235	1644856	1496155	1833481	1	1001974	1446221	1397510	1396734	1449089	1750793	1753826	1508396	1451138	1313373	1	1	1515464	1	1170206	789564	837537	582227	553099	736750	628396	710859	745215	506334	557080	871481	862371	632325	768834	745575	728964	612696	480509	144489	155783	475329	422591	396973	531615	876253
7-oxateasterone	918835	917284	912197	970549	877432	908747	1058544	1055875	1040678	1052586	1082253	1061195	1102234	1081070	1058426	1116807	889542	908123	988427	975302	698445	713668	837992	876320	822366	838733	874014	852289	886978	881499	641276	726834	927902	936046	1230469	1227769	667459	784218	915993	916128	851719	829943	925150	921244	862325	829010	706261	690459	1662660
<i>aldehydo</i>-D-arabinose	176689	142886	117036	501530	353731	412345	244106	613630	100971	716451	109961	718582	219296	518407	804380	693243	1200113	1155576	101466	960092	1160004	1136841	967341	886162	701820	644129	668985	105318	761374	752661	664379	1	139276	149165	110460	96541	120017	106704	121113	119300	180107	184901	101454	193660	105670	96954	198771	194269	251748
(<i>E</i>)-9-(methylsulfanyl)nonanal oxime	220982	249518	254118	254236	235772	231657	223941	214221	285607	332631	291102	311364	302215	315752	364625	371354	443877	415175	431712	417433	423022	413043	428191	431396	387054	397787	385945	354421	382903	368039	466785	435461	265109	259456	192099	184382	218610	394862	200519	203428	181998	181970	202288	1	205682	206282	192258	187797	2121744
1,3,7-trimethylurate	1	1	1	1438276	1	1	1	1	1	1	1	1	1	1	1	1	994810	981293	2017508	1	1	1	1	1	1	1	1	1	1	1	115728	1	1	1	1	1	1	1	134344	126729	1	144120	1	1	1	1	1	1001902	1
GDP group	1	1	1	1	1	1	1	1	1	1	1	1	1	1	1	1	1	1	1	1	1	1	1	1	1	1	1	1	1	1	1	1	1	1	1	1	1	1	1	1	1	1	1	1	1	1	1	1	487169
petiveriin	1	1	130499	133069	141597	155780	99197	1	95366	1	124438	1	125242	1	1	170990	1	1	107454	111452	1	142972	1	1	1	1	123139	129890	127132	130487	1	1	1	104876	155937	159137	130569	126132	131790	126295	1	1	1	1	1	1	106230	1	311303
4,21-dehydrogeissoschizine	598781	623680	702081	701155	735955	733092	828615	822825	486218	481819	707782	716617	680421	683286	869912	904830	647516	688144	498695	492203	751135	772944	218652	686301	12141671	12162044	10817635	10940690	12905069	12963950	4235686	4171263	15929278	16052523	15612291	1449550	20847276	21024192	16301890	16512323	743306	739105	13608452	13556831	14399789	14378135	15435450	15092064	1797633
1-(5-phospho-&beta;-D-ribosyl)-5-[(5-phosphoribosylamino)methylideneamino]imidazole-4-carboxamide	1	1	1	1	1	1	1	1	1	1	1	1	1	1	1	1	1	1	1	1	1	1	1	1	1	1	1	1	1	1	1	1	1	1	1	1	1	1	1	1	1	1	1	1	1	1	1	1	778911
3-oxo-dodecanoate	2035265	2034562	1177253	1224220	2129326	2168961	4953160	4853217	1740325	1627449	834186	746821	786089	772694	1	4305476	795453	790996	1339696	1360048	839118	830125	953373	962919	1	1	1	1	1	1	1	1	1	1	1	1	1	1	1	1	1	1	1	1	1	1	320802	1	5289224
L-pentahomomethionine	11042931	11363755	7607686	7752883	12284524	12377529	20539818	20638508	9481881	9542414	5032027	5235097	5015730	4955860	19715998	19478328	4464503	4435787	7983321	7935232	5388000	5452299	8136442	7848032	3640767	3737008	6047329	6039045	5177558	5166729	1293214	1251870	6556328	6482614	3974411	4032160	7095004	7161313	5757717	5852755	6908298	6861053	2538449	2558952	2962978	2964851	6978517	6845707	39084132
(S)-4-amino-5-oxopentanoate	227503	144386	235119	268590	265847	282622	261169	268243	345083	271592	195446	305930	825734	538629	362830	269456	247571	251094	193439	446016	146543	1	486777	202005	272864	260221	608034	223440	246350	255288	295925	164624	257126	271784	352519	370347	412420	398827	280348	758118	259453	271205	164380	164257	214112	1	212540	602974	236131
theophylline	136807	155966	223782	87546	1115114	242557	1446226	185192	1387261	1400863	1428744	251438	1282355	1370735	1813564	1812089	181123	1500472	160618	196620	125423	190627	222679	1860460	1	273055	1	1	1	270954	1	1	1	1	280590	1	324864	1	1	1	1	1	194010	1	1	1	1	1	2950043
dTDP-&beta;-L-rhamnose	1	89832	123612	1	146610	139199	1	1	1	1	90706	90854	85922	1	222891	218107	1	1	1	1	1	1	1	1	94329	1	1	79505	103022	99728	1	1	1	86173	230144	238562	1	126620	1	1	1	1	125565	1	1	1	1	1	513934
docosanedioate	3892107	3891108	4059661	3841278	4213882	4182158	3790214	3850195	3162767	3084221	4489807	4222328	4492779	4337613	3891094	3908083	3870625	3928389	3646363	3532726	3035398	3110822	3649721	3691174	4370215	4346600	4428651	4173369	4081188	3666941	2632572	3014130	4676135	4900969	4545164	4605266	4376980	4476691	4773663	4560148	4396636	4373776	4683124	4531016	4191562	4175611	4353476	4552139	1343835
BAS 110	154101	146712	1	1	376650	375024	139519	1	96367	108386	377790	394983	375091	371843	484885	473696	451279	440133	162761	140525	1	181236	195598	194188	414286	420820	608731	635402	480786	479547	1	81019	1	1	450712	460908	348831	379159	145940	381416	139263	153595	1	141296	161987	166163	455316	437766	1
lychnose	226945	237480	281482	284289	257133	257540	225435	217416	231150	212158	281806	285093	282286	279237	569029	578309	416200	430577	247657	253046	388482	396071	400498	424278	347317	342244	259995	258374	270620	267283	218816	216277	193451	184937	607265	598535	219902	221097	189314	208166	213369	203597	207169	214382	223700	217461	198573	183372	1646841
ancymidol	1	1	1	1	1	1	1	1	1	1	1503327	1	1	1	1	1	1	1	70336	1	108579	1214451	1	1	1	1	1	1	1	1	1	1	1	1	1	1	1	1	1	1	1	1	1	1	1	1	1	1	1266034
(8<i>E</i>)-4-hydroxy-sphing-8-enine	1	1	1	152948	234751	230807	260771	252840	186550	184234	383631	358886	385530	312507	423685	429809	1	1	1	1	1	1	1	1	1	1	195743	195639	186696	186052	1	1	210587	216669	241500	241560	179881	185661	207308	200263	175004	1	1	1	149731	151380	162343	1	380547
mediose	226945	237480	281482	284289	257133	257540	225435	217416	231150	212158	281806	285093	282286	279237	569029	578309	416200	430577	247657	253046	388482	396071	400498	424278	347317	342244	259995	258374	270620	267283	218816	216277	193451	184937	607265	598535	219902	221097	189314	208166	213369	203597	207169	214382	223700	217461	198573	183372	1646841
(<i>E</i>)-4-hydroxy-3-methylbut-2-en-1-yl diphosphate	85365	94188	109011	104048	104094	114646	115775	109895	85217	93993	111439	103231	111717	124557	118484	116345	88305	86899	100906	107512	1	1	76522	83737	98277	103671	97289	95751	90977	91331	1	1	68391	80649	1	1	101669	95135	87868	93346	1	1	93266	95103	1	1	1	1	1
4-hydroxybenzoate	1	1	1	1	1	1	74228	1	1	1	1	74338	1	86163	71865	1	1	1	74055	1	1	1	1	1	1	1	1	1	1	1	1	1	397411	400261	1	1	1	1	1	1	243453	1	1	1	1	1	1	1	90408
(<i>S</i>)-9-(2,3-dihydroxypropyl)-adenine	2368091	2456065	1397784	1439485	1	2450053	1	4309717	367331	1	807236	780981	785964	783451	3420911	1	997403	983866	1	2018757	1206506	1196484	2025320	2042383	706045	713855	961947	960827	966491	968570	100976	225916	1067019	1075159	517918	514066	847248	858351	942314	925982	705135	709963	390890	430733	401492	404323	987772	1003248	16727045
L-citrulline	25565630	25625364	378102	374617	1	1	1	1514157	1	1	474333	453606	423238	403574	1952705	1823881	428221	424317	1	1	366902	356505	1630164	1598268	338894	333799	387629	417377	372010	382966	129990	133233	424694	426340	670218	686777	462630	498359	385249	388118	419111	414094	388449	407846	482323	454640	447516	430063	5791932
3-chlorobenzaldehyde	1961130	1900776	2030657	2084703	2000314	1979273	2101408	2024099	1445659	1731511	1938689	1899306	1856112	2037428	1913624	2010648	3047462	2744205	1883887	4166778	1260748	1186819	2402634	1300377	1896384	1873084	1757593	1913487	1781790	1595423	1978242	1430353	1402721	1566047	1192763	1228413	1784042	1711356	1838767	2366832	1119341	1382765	1618983	1585784	1080511	1776697	988022	1976323	613531
(+)-pulegone	17901212	6612187	21912272	22295684	3316879	3460196	5989583	5508479	21284028	20809820	20501084	21666308	21117220	20721940	23333720	23367548	20336836	19610764	16949984	16775280	6569576	5624848	20449690	21382454	21072510	21131368	18559736	18772460	19638904	19075204	18343658	19024024	9807481	22734704	22575408	22870526	30027588	30197828	5258344	6734678	13759162	12492606	15321583	15449095	14445636	14334813	22916098	22588272	649300
(+)-<i>cis</i>-isopulegone	17901212	6612187	21912272	22295684	3316879	3460196	5989583	5508479	21284028	20809820	20501084	21666308	21117220	20721940	23333720	23367548	20336836	19610764	16949984	16775280	6569576	5624848	20449690	21382454	21072510	21131368	18559736	18772460	19638904	19075204	18343658	19024024	9807481	22734704	22575408	22870526	30027588	30197828	5258344	6734678	13759162	12492606	15321583	15449095	14445636	14334813	22916098	22588272	649300
(+)-isomenthol	3914652	4090974	4470170	4322346	3846856	3942067	3254981	3089020	2792245	2746151	3318600	3334805	3385596	3371862	5429205	5898385	4858653	4882451	4384848	4392003	4796388	4880523	6197164	5986720	1	1	1	1	1	1	1	1	1	1	1	1	1	1	1	1	1	1	1	1	1	1	1	1	13907500
(+)-neoisomenthol	3914652	4090974	4470170	4322346	3846856	3942067	3254981	3089020	2792245	2746151	3318600	3334805	3385596	3371862	5429205	5898385	4858653	4882451	4384848	4392003	4796388	4880523	6197164	5986720	1	1	1	1	1	1	1	1	1	1	1	1	1	1	1	1	1	1	1	1	1	1	1	1	13907500
2-methyl-1,5-dinitro-3-nitrosobenzene	595882	993951	1166643	1186608	945917	1017151	407259	959648	1	1041835	526175	458715	1117267	965246	529350	531638	594991	548124	1377090	549588	542578	547536	503808	489404	1	1	720582	1	1	1	1	1	1	1	1	1	1	1	1	1	1	1	1	1	1	1	1	1	1470197
4-amino-2,6-dinitrotoluene	532813	282502	128253	152317	549084	196610	162254	435678	1	1	137538	146178	142303	131316	293259	562895	384114	182002	241584	313691	110710	115758	183457	176224	161739	157857	142418	1	116429	115060	189573	187298	82679	82058	149927	155110	174375	166112	112869	206395	178749	263570	170849	346433	230317	226587	133663	133106	1
2-amino-4,6-dinitrotoluene glucoside	238855	1	179475	1	1	1	524057	537494	1	1	1	1	1	1	1	1	1	1	1	1	1	1	1	1	147759	167849	1	153076	1	1	1	1	1	1	1	200137	1	1	1	1	1	1	264308	1	219125	318377	406461	390113	534578
4-nitroso-2,6-dinitrotoluene	595882	993951	1166643	1186608	945917	1017151	407259	959648	1	1041835	526175	458715	1117267	965246	529350	531638	594991	548124	1377090	549588	542578	547536	503808	489404	1184945	1162592	720582	1188956	1060230	1066687	358697	334029	940260	923461	1041657	1048352	379131	945510	396177	413669	416296	409410	1306572	553124	655724	442172	629777	1069525	1470197
taraxerol	917417	916279	1126337	1164695	1306923	1344532	1033163	1026593	678641	646347	860101	870170	904939	866527	992817	1064437	701255	707346	631132	617665	977536	963120	1032072	1061744	1	1	1	1	1	1	1	1	1	1	1	1	1	1	1	1	1	1	1	1	1	1	1	1	463362
GDP-&beta;-L-fucose	93491	88513	126990	136823	138513	144541	93940	102998	1	1	89783	92221	81278	77706	111608	122091	1	1	1	1	104593	99944	105307	113740	100729	89057	75321	1	88979	90943	1	1	90605	84722	168133	147536	120175	122418	1	1	1	1	131936	133984	100199	79321	1	1	760910
3-mercapto-1,2-propanediol	1	1	1	1	1	1	1	1	574197	1	1	1	1	1350725	1	1	1	1	1245132	624673	1	1	1	1	1350418	733744	1	1155367	1234714	1205926	1	1	1	1	1	1	1423522	1061027	644044	650427	779710	1	1	1	1	835290	703080	678950	866312
adenosine 5'-phosphoramidate	1	2569563	1	1	1737334	1763781	1	1	1	1	1	1	1	1	1	1	1	1	1	1	1	1	2899829	1	657695	670508	609876	653620	587078	560282	1	1	336050	323788	687742	670541	477771	1289192	1147682	1153104	1625714	1610726	2218820	1	1580149	516267	2218704	1	7537255
L-homoserine	1859031	1268101	1205220	1248225	1786297	1858692	1576733	1583321	1292357	1333995	1487389	1506233	1460872	1461895	2930896	3018306	1274211	1284810	1146517	1697341	1086821	1075560	2034083	1996435	1333967	1324154	1401296	1435356	1409894	421531	617969	376937	1543644	1522408	2400257	2432259	1799428	2691269	1651264	1617839	1773447	1772805	1732125	1688759	1480520	1473345	1648051	1638980	5011394
gibberellin A<sub>51</sub>	672902	695125	932095	950571	751704	739580	700688	1	752863	733036	868950	909767	886703	871367	1107929	1134938	912786	892163	757252	755324	795121	800301	971659	932758	956172	964657	2389048	831361	865566	853166	3289969	3247707	10639164	1835594	16486652	2905159	1757475	1825031	1232292	1188623	3740561	1501999	1540949	1517940	1738818	1739671	1343110	1299244	933453
3,4-dihydroxyphenylacetaldehyde	1	1	1	1	1	1	1	1	1	1	1	1	1	1	1	1	1	1	1	1	1	1	1	1	1	1	1	1	1	1	1	1	1	1	1	1	1	1	1	1	1	1	1	1	1	1	1	1	743133
secologanin	1	1	1	1	1	1	1	1	1	1	1	1	1	1	1	1	1	1	1	1	1	1	1	162154	703441	708912	719530	712949	682780	665999	1	1	1	1	521525	1	699951	205059	679930	691625	649729	633525	472414	464895	396504	1	604187	561649	883921
2,3-dimethyl-6-phytyl-1,4-benzoquinol	234588	230427	279080	269664	1	324994	1	1	146375	155211	227312	223237	210719	222285	273301	273183	195116	199733	173510	168810	273850	1	1	267280	128605	139888	141261	139584	178009	175328	1	1	206124	196523	259988	263972	187768	191750	124650	119302	123527	1	222718	231607	193683	188060	176934	166553	447119
(S)-2-aminobutanoate	1	1	1	1	1	1	1	1	1	1	1	1	1	1	1	1	1	1	1	1	1	1	1	1	1	1	1	1	1	1	1	1	1	1	1	1	1	1	1	1	1	1	1	1	1	1	1	1	1281499
butein 4'-&beta;-D-glucoside	495696	503650	763491	787678	583651	579361	467640	480591	548921	554300	834951	835264	825543	827457	953278	948691	694793	691527	404810	406900	543871	538684	647892	643362	684261	704686	842235	859887	705166	676543	472274	493047	466995	456823	847959	858512	761937	771993	723923	726070	670188	664367	669349	692458	642207	639884	806599	779818	274023
sulfuretin 6-glucoside	772091	730934	850026	779219	634563	663872	575728	576388	1119100	1080107	1022941	1002057	1021044	1011133	1686591	1653852	1220336	1212611	1085494	1083518	1266987	1268115	1267895	1129673	1266132	1192330	1250160	1238326	988468	936974	642167	663033	251980	248260	747021	752953	728136	751200	883882	870831	935751	941195	733031	751141	1	1	1	1	1369058
(<i>R</i>)-5-phosphomevalonate	1263285	1291194	670725	682192	876161	857067	817840	821781	921245	924013	839574	817949	884582	758153	765817	753440	610833	590984	429522	424877	413331	843386	401998	768551	759252	798573	670137	701651	930336	950702	349990	335159	666583	659570	711117	713185	1012378	1021876	793249	755543	606318	605818	889671	892100	551827	538629	659584	653497	1
gibberellin A<sub>51</sub>-catabolite	644636	1229925	1	595417	1001913	495684	417102	396663	821608	802937	1016555	986187	1029168	465715	468420	522172	1214885	577185	658643	1372920	650908	653510	829266	805348	1349250	1336032	1040569	1	486574	1	975189	974178	666771	1	833596	1	1	668847	878971	865980	330388	747353	684695	685864	430532	399644	781834	406194	1281514
4-O-&beta;-D-glucosyl-4-hydroxycinnamate	4544451	4580481	6336821	6365544	6308966	6287630	1	6225574	1	1	6137394	6134064	6047662	6059672	1	8687826	5647679	5672781	4392306	4261826	5670339	5614202	5834319	5716333	1	1	1	1	1	1	1	1	1	1	1	1	1	1	1	1	1	1	1	1	1	1	1	1	5311702
allopregnanolone	197527	206699	148415	147064	1	1	989771	990247	1451339	1425213	1	1	1	1	932398	948663	1	1	367904	359600	1	1	1	1	1	1	1	1	1	1	1	1	1	1	1	1	1	1	1	1	1	1	1	1	1	1	1	1	650907
2-O-(&beta;-<i>D</i>-glucosyl)-2-hydroxycinnamate	4544451	4580481	6336821	6365544	6308966	6287630	1012643	6225574	890643	917993	6137394	6134064	6047662	6059672	323270	8687826	5647679	5672781	4392306	4261826	5670339	5614202	5834319	5716333	6125382	6086560	5915309	5947552	5880268	5842764	3218345	3210433	6265086	6275505	7841777	7875164	7557949	7502125	6592989	6584866	6629426	6619584	6091986	6047691	6570874	6518770	6766442	6532062	5311702
2-<i>cis</i>,6-<i>trans</i>,10-<i>trans</i>-geranylgeranyl diphosphate	2865491	2838504	3788216	3848194	3501809	3532898	3409054	3359994	2512200	2389301	3308566	3203745	3107317	3250685	5342969	5358327	3662306	3607612	2791788	2773867	3259776	3254565	3918159	4000217	3163895	3240581	2699081	2595430	2823993	2673870	2264616	2220242	4130440	4160180	5846381	5777945	3591309	3716719	2838614	2912108	3048408	3078385	3208570	3236084	3531806	3447239	3245796	3054265	1
L-nicotianamine	1011328	1039458	1386136	1380841	1942085	1944218	1592437	1611006	1301789	1313030	1640489	1623625	1615926	1634147	2184548	2183871	1274160	1263508	872967	862855	1009236	1020017	1392363	1349996	1406302	1390905	1300211	1320448	1694425	1688559	415253	396595	1625906	1620046	1340632	1352161	2412834	2424629	1969727	1971938	1479694	1520267	1469969	1450625	1711168	1676229	1702712	1662647	2980423
prephytoene diphosphate	687045	720121	797343	826074	847862	867987	734397	807599	673282	722715	822782	837325	855685	871281	912639	950113	818619	845662	670396	780671	828929	741506	817353	862514	737479	830244	699500	774898	783516	801280	627532	657820	653570	702488	430413	429867	527026	647670	662801	662208	625699	621230	657308	754633	648683	645419	562793	591260	839950
(S)-3-amino-2-methylpropanoate	1	1	1	1	1	1	1	1	1	1	1	1	1	1	1	1	1	1	1	1	1	1	1	1	1	1	1	1	1	1	1	1	1	1	1	1	1	1	1	1	1	1	1	1	1	1	1	1	1281499
acivicin	1473444	1589121	1027785	1069838	1019906	1050465	2345253	2195505	2410704	2592580	735565	812003	709895	1	1806416	1735067	1373933	1359052	2006809	1946698	1	1	859729	807389	640906	619609	820878	829298	866831	837134	1	1	1	1	1	1	1	1	1	1	1	620860	1	1	1	1	1006816	973730	131866
2-thiouridine 5'-triphosphate	122785	131405	167380	171219	195464	207512	150242	156609	524416	526244	144927	137942	135193	127060	196435	191190	96095	626974	539885	533482	141138	141306	163495	157599	725910	738123	674788	686240	812949	806332	504065	498078	764803	769767	931948	928105	909405	905884	549341	554266	645229	641396	901231	904981	742108	740372	669310	646472	1525796
#NAME?	3914652	4090974	4470170	4322346	3846856	3942067	3254981	3089020	2792245	2746151	3318600	3334805	3385596	3371862	5429205	5898385	4858653	4882451	4384848	4392003	4796388	4880523	6197164	5986720	1	1	1	1	1	1	1	1	1	1	1	1	1	1	1	1	1	1	1	1	1	1	1	1	13907500
dihydrolipoamide	1	5262901	3680750	3573554	1	3804002	1	9305998	1	6939378	1	2287724	2269077	1	8822073	128641	1	3377718	4785092	4778655	1942303	1908128	1	4439112	1	1	1	1	1	1	1	1	1	1	1	1	1	1	1	1	1	1	1	1	1	1	1	1	241938
<i>N</i>-acetyl-L-glutamate 5-semialdehyde	549605	643873	383822	395012	647181	619126	1186458	980205	556508	532512	293867	276217	526393	515234	1016683	1004045	1	1	410065	400122	1	1	401256	1	476652	479976	1	1	436634	274105	306977	294262	358042	375271	1	868588	1	1	418450	417703	1	1	1	1	1	1	1	346386	10481232
thiourea dioxide	1	1	97112	96217	80660	79358	73607	73480	78786	1	91814	1	80995	89326	104911	77929	1	1	1	1	1	1	1	1	1	1	1	1	1	1	1	1	1	1	75942	78797	1	1	1	1	184370	189782	111032	106833	102641	104818	164344	156684	164740
thiamine phosphate	462138	569144	219228	690634	217872	247896	265475	221664	775224	439623	549314	230103	424277	239285	341526	218578	434129	656814	463051	420692	356905	213501	509264	785291	126554	743202	206702	337555	910085	1501904	133165	138269	205372	131602	430310	506732	692226	146481	217910	335546	1586220	72687	144753	256230	335909	170227	143270	424971	368043
(+)-taxifolin	1	1	1	1	1	1	1	1	179713	1	1	1	1	1	93574	169957	140111	1	1	1	1	1	1	1	129646	119446	1	1	137008	137092	1	1	1	1	1	1	1	1	1	1	1	1	1	1	1	1	1	1	146902
10,16-dihydroxypalmitate	1	345465	384945	369300	1	1	1	1	374927	363109	315099	1	359860	369514	1	1	1	1	455829	457105	727774	745915	550290	534953	1	1	1	1	1	1	1	1	1	1	1	1	1	1	1	1	1	1	1	1	1	1	1	1	319538
1,2-dipalmitoyl-<i>sn</i>-glycerol	662701	641868	659365	702954	712211	795132	634101	621016	571008	639108	770105	644968	784652	668456	792504	803203	664883	683426	743121	734743	791555	775739	796173	795269	660388	747591	686806	690678	765339	737429	687834	630503	619753	621408	748310	761057	700627	696886	589644	615736	1	705526	815477	836401	717300	723446	630671	644654	3711866
(R)-3-amino-2-methylpropanoate	1479302	1436703	1933359	2250554	156341	158372	1	135975	243165	109426	298421	188978	182405	167762	355617	362381	1710065	1770631	1421144	1417701	1872321	1792622	90875	2180428	188490	200763	224482	221372	157672	160689	894539	786900	170288	181256	265341	272699	220795	207948	225995	224280	191786	180378	134703	148255	202989	195315	202477	192476	277528
4-(2-aminophenyl)-2,4-dioxobutanoate	1	1	1	1	1	1	1	1	1	1	1	1	1	1	1	1	1	1	1	1	1	1	1	1	1	1	1	1	1	1	1	1	1	1	1	1	1	1	1	1	1	1	1	1	1	1	1	1	1281499
gibberellin A<sub>38</sub>	751666	783940	1925930	1947080	1	1	1	1	1	1	2216720	2176531	2167357	2176408	1	1	1	2429559	1	1	2386518	2419909	3051241	3006755	1	1	1	1	1	1	237868	232522	1	1	1	1	1	1	1	1	1	1	1	1	1	1	1	1	574294
crepenynate	1706047	1729453	2688031	2705899	2365570	2366559	2332968	2230090	1656945	1627767	2209565	2196928	2165247	2177795	2661417	2656698	2263905	2288649	1742108	1731542	2020563	1987181	2233691	2222268	1983637	1986251	1708658	1694722	1	1808796	1373646	1343219	3124001	3209550	3604570	3559897	2422095	2420144	1784120	1775330	2020237	2082384	2025624	2043868	2169105	2195544	1894970	1802250	2169545
gibberellin A<sub>110</sub>	366142	1	813653	820969	633957	618708	1	1	1	1	1	1	1	1	1	1	577887	573025	396650	402255	487701	504298	716359	709417	1	1	1	1	1	1	1	1	1	1	1	1	1	1	1	1	1	1	1	1	1	1	1	1	941040
geranylgeranyl diphosphate	208227	209730	224455	231749	232454	225216	159801	171767	1	1	265601	269566	268253	272306	386057	379470	248702	238869	159617	151534	151845	152709	143510	145306	1	1	1	1	1	1	1	1	121735	122799	251860	254905	1	1	1	1	1	1	1	1	1	1	1	1	390407
L-2,4-diaminobutanoate	2865491	2838504	3788216	3848194	3501809	3532898	3409054	3359994	2512200	2389301	3308566	3203745	3107317	3250685	5342969	5358327	3662306	3607612	2791788	2773867	3259776	3254565	3918159	4000217	3163895	3240581	2699081	2595430	2823993	2673870	2264616	2220242	4130440	4160180	5846381	5777945	3591309	3716719	2838614	2912108	3048408	3078385	3208570	3236084	3531806	3447239	3245796	3054265	1
pinosylvin	1	1	1	1	1	1	1	1	1	1	1	1	1	1	1	1	1	1	1	1	1	1	1	1	1	1	1	1	1	1	1	1	1	1	586579	603325	522597	1	1	1	1	1	1	1	1	1	1	1	418602
vitexin 2''-<i>O</i>-&beta;-L-rhamnoside	1195741	1167577	1584949	1635888	1369372	1388266	1402476	1409995	1409960	1389746	1456803	1383908	1412286	1422508	2063818	2194031	1731999	1708060	1559132	1432427	1	1695503	1	337409	1598925	1595972	1411160	1434595	1357927	1382239	1026820	1005002	1765783	1552757	2751876	2265049	1570975	1544562	1246752	1255442	1369417	1392706	1577630	1534243	1548153	1518666	1441569	1473869	106277
2',3,4,4',6'-pentahydroxychalcone	1615996	1697494	1785033	1807380	1486631	1499877	1173778	1167408	2369786	2439289	2170169	2288314	2163233	2100134	3353160	3343959	2510254	2511052	2250549	2253676	2655051	2639730	2623389	2505567	2641051	2663150	2623377	2663262	2069935	2106185	1516246	1513697	599255	604086	1591965	1635285	1582926	1599300	1906033	1891001	2041125	2028001	1582404	1586246	1372799	1381958	1573104	1511631	3001351
7-methylinosine	1454316	1474080	994189	989073	1023257	1016424	2347632	2336290	2585102	2617637	779794	785112	770555	779198	4300888	4217404	1792668	1774500	2283494	2279271	1222065	1236560	1483808	1485024	832768	845913	1306435	1300659	942987	940255	641969	634866	590057	595070	826414	831905	736374	729257	645940	645799	894143	882245	1191642	1220720	782916	790422	1386708	1351292	1
salicortin	11527861	13220732	12719896	1	12870813	12850289	9060526	12677427	8244827	8521085	12667410	13698542	13773158	13241405	13072134	13375576	11263316	11903215	19191620	18226864	9777352	9845873	11180705	11848225	12379968	12922798	11903760	12822526	13135871	13202799	10439534	10128482	12101640	11063725	11821745	12290686	13432272	14231994	15204607	15038333	13172816	12906536	14666444	15302379	11273590	10809480	10531121	11149189	821399
benzyl-6-hydroxy-2-cyclohexene-on-oyl	1	1	1	1	1	1	1	1	1	1	1	1	1	1	158238	244824	1	125673	1	1	1	1	1	1	1	1	1	1	1	1	1	1	1	154139	201325	201224	1	1	1	1	1	1	173399	175166	1	1	1	1	1
<i>N</i>-feruloyltyramine	1	1	1	1	1	1	1	1	1	1	1	1	1	1	537699	1	1	1	1	1	1	1	1	1	1	1	1	1	1	1	1	1	881273	865877	792378	716417	1	1	1	1	1	1	1	1	1	1	1	1	193595
salicyl-6-hydroxy-2-cyclohexene-on-oyl	3166672	3196471	5838754	5719524	4204482	4181944	4161918	4178801	3734369	3753912	5273730	5361286	5121197	5137192	9146607	9007075	6693540	6734828	3918002	3880374	5349110	5320962	8203046	8031658	5919699	5862122	5432326	5473345	5256743	5206424	2906663	2870431	9379576	9266540	2502935	14424513	7838448	7940804	5312152	5342532	7544549	7585477	7459966	7519718	8510552	8458670	7229088	7062039	113470
&beta;-D-glucopyranose 1-phosphate	1	1	1	1	1	1	1	1	1	1	1	1	1	1	1	1	1	1	1	1	1	1	1	1	1	1	1	1	1	1	1	1	1	1	1	1	1	1	1	1	1	1	1	1	1	1	1	1	1012740
N-glucosylnicotinate	178021	182388	229518	225844	270722	266721	252455	258760	237171	225868	266489	252309	250240	247298	304710	310204	207760	216444	215241	218427	163733	166780	199274	186462	238738	224023	226900	239403	217650	226677	124425	123860	277212	256299	244478	239054	292608	290203	269813	280837	199476	202339	258619	260356	216630	203420	226663	202646	292577
(<i>S</i>)-<i>N</i>-methylcanadine	271883	332805	368963	377651	504143	503970	337958	323605	269562	275564	469402	484955	471105	478316	498107	532037	513358	493826	284672	269593	434387	456585	413715	344790	717400	730957	501774	491787	583696	589099	194235	186075	424363	769470	616031	616969	646951	632044	531475	561980	564877	623027	601961	114410	557395	587249	563212	541756	645436
adenylyl-imidodiphosphate	1572837	1585045	2181491	2145491	1964165	1951578	1943340	1969520	1771549	1800329	2448084	2489139	2392388	2413647	3096742	3043809	2388430	2419821	1657882	1611152	2028323	2027784	2805475	2676986	1715392	1712122	2143756	2170098	2041862	2023197	631508	629752	1631316	1614428	2200499	2245688	2029328	2074312	2040677	2082156	1883549	1894652	1781191	1798691	2055849	2033416	2118861	2086751	1302758
<i>N</i>-acetyl-L-glutamate	1	1	1	1	1	1	1	1	1	1	1	1	1	1	1	1	1	1	1	1	1	1	1	1	1	1	1	1	1	1	1	1	1	1	1	1	1	1	1	1	1	1	1	1	1	1	1	1	500666
gibberellin A<sub>14</sub>	600483	604283	713583	725544	642139	635084	680163	676370	606105	603232	694859	673746	697672	676632	759369	761076	834311	920681	980047	969297	854554	858077	1015258	1009459	608533	618406	650494	647038	631191	626444	592832	621184	576489	569229	579696	586257	696504	713744	800005	793915	678462	678873	764585	744366	862657	817197	866639	865372	3846501
(2&beta;OH)-gibberellin<sub>28</sub>	208227	209730	224455	231749	232454	225216	159801	171767	1	1	265601	269566	268253	272306	386057	379470	248702	238869	159617	151534	151845	152709	143510	145306	1	1	1	1	1	1	1	1	121735	122799	251860	254905	1	1	1	1	1	1	1	1	1	1	1	1	390407
gibberellin A<sub>14</sub>-aldehyde	1	1	115600	119138	109227	113577	1	1	1	1	1	1	1	1	152626	146726	121249	125673	1	1	95698	1	122427	98685	1	1	1	1	101062	1	1	1	144726	147712	1	1	156740	95524	1	1	1	1	1	1	1	1	1	1	256719
<i>N</i>-acetyl-&alpha;-D-glucosamine 1-phosphate	1	1	79043	80280	1	1	1	1	1033608	1020774	1	1	1	1	1	1	205978	1	1	174611	251851	252715	1	1	1	1	1	1	1	1	1	1	1	193738	204621	1	1	1	1	1	424272	425873	408012	1	476762	471882	526553	519988	506301
(<i>S</i>)-2,3-dihydrodipicolinate	463308	479506	591611	604672	594682	580091	578921	576696	452287	418650	541820	544938	522655	550526	771252	780712	627254	616622	487107	494187	577260	551505	643784	651221	528524	544524	470522	459853	482998	470936	393552	393927	623962	624377	792695	787261	576623	586141	485304	479829	512653	516606	538568	531037	567597	555271	551540	468727	374162
gibberellin A<sub>28</sub>	527998	431004	452892	547350	707843	515861	432506	394263	360827	291903	295562	374088	416379	384699	287596	363978	294381	290878	277842	259436	341148	340962	381607	372618	312902	329127	274785	320843	310628	295289	148932	1	396633	242017	427045	240615	339444	351513	288451	308338	306641	358255	253485	251786	275237	268352	311786	315999	784698
gibberellin A<sub>43</sub>	867966	905363	1002257	997929	1138111	1122265	1076554	1088941	295675	311447	1139588	386102	1111822	1121466	1358285	1344936	1104334	1104660	686778	676163	925844	934588	1050091	1013206	1187641	1162989	1378973	211663	1310145	1300981	530978	511840	572276	566977	710442	1288761	459362	463484	353269	358920	351978	349752	477599	471210	386383	389371	482083	1457008	2150395
gibberellin A<sub>46</sub>	867966	905363	1002257	997929	1138111	1122265	1076554	1088941	1	1	1139588	1	1111822	1121466	1358285	1344936	1104334	1104660	686778	676163	925844	934588	1050091	1013206	1187641	1162989	1378973	1	1310145	1300981	530978	511840	1	1	1	1288761	1	1	1	1	1	1	1	1	1	1	1	1457008	2150395
<i>p</i>-nitrophenyl-&beta;-D-cellobioside	1143878	1225682	1675425	1685745	1449023	1471186	1094800	134787	99021	955323	1	1	1279316	1266178	1960302	1990097	1219931	1207172	806918	844326	1203692	1179440	2167129	132716	1008808	1032899	936915	922744	885547	884300	303468	285308	278859	271366	257299	258822	185488	193934	871651	1270001	1258951	1249606	1283184	1314801	290108	1147357	874678	271083	738295
3-hydroxy-3-methylbutanoate	220499	238967	268026	270440	262197	269494	269183	269034	226655	236179	277280	282594	282203	279452	285111	276386	287915	287781	254300	246260	269445	266975	298275	277339	262073	254063	226485	236122	250430	234199	207790	205118	293018	292109	280995	294492	273992	274678	242697	242781	268906	264531	257279	272357	273065	273265	245661	243211	78280
sulfuretin	1177705	1202535	1045398	1503954	1362673	1347836	861322	1233964	2464291	2419832	1203142	1203459	1200848	1	2825073	2851591	1774958	1688015	1541827	1477141	1658583	1743646	1	1	1784248	1842452	1231701	1650183	84472	1498645	1239469	1267759	771513	743467	1	247822	961416	972716	1085547	117377	1089085	1069632	166349	162620	131981	118127	135179	123862	525086
<i>N</i>-benzoylanthranilate	1	1	1	1	1	1	1	1	1	1	1	1	1	1	1	1	1	1	1	1	1	1	1	1	1	1	1	1	1	1	1	1	1	1	1	1	1	1	1	1	1	1	1	1	1	1	1	1	1
4'-phosphopantetheine group	144420	157475	1	1	1	1	388021	383637	99361	164135	193896	201350	194930	1	340731	1	167468	164775	110691	111534	109478	104093	154598	154163	149819	146323	227655	223426	159044	143683	1	1	1	1	1	1	1	1	1	171870	1	1	1	1	1	1	1	1	459832
4&alpha;-methyl-5&alpha;-ergosta-8,24-dien-3&beta;-ol	178520	196153	427576	403983	1	1	1	1	100231	82002	82618	80631	90245	83743	121417	113924	96656	95451	85463	98257	98684	93422	78838	79789	101698	101197	99725	98262	197957	78958	116825	126672	611798	600320	762690	758900	102600	102366	220103	218101	81515	81918	275265	289353	338119	310841	231742	220602	153309
9-<i>cis</i>-10'-apo-&beta;-carotenal	1021204	1019952	1243934	1243065	1711767	1754513	1324031	1294659	947772	929682	1366465	1325000	1386680	1311514	1614667	1667538	1067291	1036150	819312	224138	868947	897286	1233883	1246923	1164168	1158620	1206257	1211230	1355033	1311855	661192	678477	1575620	1566944	1690264	1724391	1505545	1531298	1139198	1085634	330427	1031501	1409344	1419440	973864	919602	1027130	1046868	1486100
<i>N</i><sup>1</sup>-acetylspermine	398770	433245	380108	379035	375740	378320	332881	640966	544478	576448	490046	496377	524799	440480	526372	547438	470022	462531	643109	494757	522058	748950	724966	713110	566388	478540	472523	491429	469908	487429	924065	514776	702122	503875	692655	686720	696007	526714	565302	567870	525195	522493	622713	501814	591388	595514	529553	538668	3912657
carlactone	208301	204318	105789	112586	166681	169837	348291	342962	121388	118848	162477	159768	157016	150573	133659	134089	146165	145485	110067	109544	192428	197775	133227	136889	1	1	1	1	1	1	1	1	1	1	1	1	1	1	1	1	1	1	1	1	1	1	1	1	801877
(2<i>E</i>,4<i>E</i>,6<i>E</i>)-7-hydroxy-4-methylhepta-2,4,6-trienal	102730	101079	526433	536185	603308	600890	1	138122	127672	126957	1	1	415951	132117	1	1	105358	313983	277093	273833	434459	443315	471352	450228	469641	460091	381780	387263	459565	444247	246757	241607	458382	443950	622980	637255	524310	523843	255618	266033	352485	355808	570046	582965	428612	416416	314587	316478	221504
carlactone carboxylate	2070396	2115859	2439669	2427293	2427647	2421692	2037441	1984066	1831924	1802318	2342908	2329281	2309766	2305092	3203631	3231380	3247281	3246314	2766863	2765367	2922754	2958010	3350318	3314885	2722155	2713759	2881277	2916856	2367691	2335796	1621533	1619165	1444665	1428159	2226426	2231716	1663061	1666939	1949816	1947655	2816738	2864330	3828902	3806702	2623696	2600854	3261087	3236272	3683214
(+)-5-deoxystrigol	672902	695125	932095	950571	751704	739580	700688	889175	752863	733036	868950	909767	886703	871367	1107929	1134938	912786	892163	757252	755324	795121	800301	971659	932758	956172	964657	2389048	831361	865566	853166	3289969	3247707	10639164	1835594	16486652	2905159	1757475	1825031	1232292	1188623	3740561	1501999	1540949	1517940	1738818	1739671	1343110	1299244	933453
estrone	3004279	457023	1	791837	1643238	1237716	1792934	546322	4179803	4816613	6317779	6706908	1407106	1358751	1532043	1610148	892497	898962	593438	589181	461792	542733	942395	1001362	1713071	731340	1520251	618281	1222081	1382830	1078976	913304	337779	1	863518	2308974	1081622	949269	598709	1240239	584303	705419	791665	358897	527249	344332	413070	495514	265567
apigenin	1	1	1	1	1	1	1	1	1	1	1	1	1	1	1	1	1	1	1	1	1	1	1	1	1	1	1	1	1	1	1	1	1	1	1	1	1	1	1	1	1	1	1	1	1	1	1	1	1
(indol-3-yl)acetyl-L-valine	1	1	1	1	1	1	1	1	1	1	1	1	1	1	1	1	1	1	1	1	1	1	1	1	1	1	1	1	1	1	1	1	1	1	1	1	1	1	1	1	1	1	1	1	1	1	1	1	1
(22<i>R</i>)-hydroxycholesterol	141782	144823	110499	114160	212964	219151	729748	742215	356489	365044	1	1	1	1	1087138	1104864	82441	78560	136178	134979	107951	96040	101089	97839	1	1	88073	93496	1	1	1	1	100423	99512	1	1	120138	122461	114491	114253	1	1	1	1	1	1	162376	132895	770515
furcatin	2404022	2480279	2584455	2641469	3543196	3575278	2827142	2799537	2010966	2081088	2724211	2665206	2728272	2638516	2974525	3023824	2250791	2262873	1783650	1767841	2123893	2089964	2616303	2661345	2217865	2291377	2177279	2223558	2951637	2955012	1724631	1758923	2524046	2540117	3312001	3281187	3343461	3384445	1780777	1768116	1976197	1950379	3006602	3037265	1804216	1836559	1802304	1769317	571064
<i>N</i>-(&beta;-D-glucosyl)-(indol-3-yl)acetyl-L-glutamate	341906	344346	602557	600519	279720	1	402481	417568	500585	525247	1026711	995729	972806	986043	806777	806973	679318	678099	412380	405584	356884	345594	1091807	1062616	351854	366316	580739	589730	601747	602910	1	1	1116226	1	701416	667966	1664105	1711996	690208	681848	1207319	1230424	1488039	1462260	1493744	1459198	1443982	1410960	185535
3&beta;-Hydroxy-9&beta;-pimara-7,15-diene-19,6&beta;-olide	1	1	110884	114909	96032	105083	1	1	1	1	87455	1	1	1	174233	178780	120412	118552	1	1	1	1	144472	162273	101549	1	1	1	1	1	1	1	1	1	172616	170871	95771	110142	90483	1	1	1	1	1	1	1	1	1	105925
<i>syn</i>-copalyl diphosphate	1213293	1211554	107247	1001826	1462988	1547042	1803850	1788007	1668778	1662030	2170886	2023124	2092758	1946867	119870	122184	1127892	1127835	670337	667535	97125	96306	1116639	1160778	705722	713756	1026213	1034202	1495562	1277771	1	1	1013654	1025404	1417048	1368984	1979159	2377542	2656255	2633491	1155528	1139977	525462	532962	510472	500392	777089	780146	5157979
(9Z)-12-oxo-dodec-9-enoate	263566	257803	308237	312947	232513	224695	204744	202744	153292	154736	236648	219922	264783	263119	163549	166605	327601	338436	316865	311375	1	1	288830	292510	311087	299555	221995	211084	282184	290029	284390	286144	421924	409743	429687	431525	396439	405247	251547	259613	236831	227555	743150	751182	472385	454340	578985	571802	486973
CMP-3-deoxy-&beta;-D-<i>manno</i>-octulosonate	202472	269438	302341	305142	288589	289572	234501	228394	237180	245223	237486	233259	236577	229318	270224	230126	267217	219345	208649	205335	274741	276937	340365	265921	1	1	1	1	1	1	1	1	1	1	502754	512243	392586	398512	1	1	367734	366777	333836	344794	422469	399681	1	390288	275661
momilactone A	693153	693697	873905	897774	930973	944873	761517	758396	437912	449026	692309	684358	674412	649587	755928	777398	546350	542607	426064	393547	709552	712323	808978	804798	1	1	1	1	1	1	1	1	1	1	1	1	1	1	1	1	1	1	1	1	1	1	1	1	2272269
3-chloro-L-alanine	409577	399766	407217	424982	366139	360267	1016375	999263	1746397	1749245	644914	610833	636625	623605	2436423	1	698494	704334	599285	599537	346830	339480	321943	321460	376648	387820	521599	521953	357415	351303	1	1	340412	340028	388825	380301	597669	613248	547441	1	290071	289060	1	1	203225	198183	308358	296071	1811709
maysin	1	1	1	1	1	1	1	1	1	1	1	1	1	1	1	1	1	1	1	1	71344	1	1	1	1	1	1	1	1	1	1	1	1	1	1	1	1	1	1	1	1	1	1	1	1	1	1	1	678664
pelargonidin 5-<i>O</i>-&beta;-<i>D</i>-glucoside 3-<i>O</i>-&beta;-<i>D</i>-sambubioside	1626890	1707767	2015979	2047377	1897199	1902174	1438495	1446791	1811620	1825706	2126105	2270927	2128539	2108936	3602005	3661103	2978655	2880541	2640507	2624952	2818345	2818952	3052205	3000211	2575644	2622367	177013	2733363	2418542	124162	1413994	1393524	956582	969958	2195220	2255421	1631107	1647219	1778408	93419	2730002	2778332	2847420	2912329	2375223	2389742	2466620	2403270	235594
cyanidin 5-<i>O</i>-&beta;-<i>D</i>-glucoside 3-<i>O</i>-&beta;-<i>D</i>-sambubioside	1	1	1	1	1	1	1	1	1	1	1	1	1	1	1	1	1	1	1	1	1	1	1	1	1	1	1	1	1	1	1	1	1	1	1	1	1	1	1	1	1	1	1	1	1	1	1	1	117797
4-aminobenzoate	346912	350661	374772	390462	319616	311324	227237	229717	595213	594690	544418	553489	543946	528048	976445	983412	633165	630813	531734	525598	681045	693518	671182	649020	685879	701436	732608	762954	510511	504112	349701	346211	1	1	340949	366776	317902	337368	393459	408219	485716	461356	320868	328222	284256	269519	347599	338947	1
1-hexanal	2104478	2119120	2234885	2278406	2264343	2308141	2549200	2491472	3047002	3041276	2581223	2600603	2588362	2509914	3503166	3547299	3053295	3037496	2688034	2722932	2205257	2258855	2759895	2722641	1767307	1777469	1948737	2030129	2264092	2283327	877535	925215	1700890	1700144	1963161	1962684	2640983	2622163	2692462	2698392	2426523	2462955	1937254	1973242	1938425	1916762	2214431	2232105	541422
pelargonidin 3-<i>O</i>-&beta;-<i>D</i>-(p-coumaroyl)-sambubioside	889476	882961	557801	564392	2429217	2424608	654859	638605	554795	549488	2568605	2587371	2576063	2484628	1200280	1187223	585696	588804	737806	744240	112650	113160	428323	109560	1	1	1	1	1	1	1	1	1	1	1	1	1	1	1	1	1	1	1	1	1	1	1	1	1715263
cyanidin 3-<i>O</i>-&beta;-<i>D</i>-caffeoylglucoside	500173	486291	481179	475329	455269	456123	410091	403993	552491	515462	560101	539162	548615	556814	533503	532235	194816	678787	631561	104795	693574	715872	161945	152016	681414	688580	648363	652713	568174	564332	422079	418660	194950	191366	378105	382781	364312	356717	445379	442546	490380	479349	541572	538548	431878	421962	469634	1	1023488
3-phenylpropanoate	652225	701217	850878	855789	976953	959664	717948	716440	718316	745123	970834	984213	962589	958584	1185387	1168235	1161641	1132649	542356	536992	653335	641918	873362	853293	1074731	1070536	1496008	1531032	1255337	1264307	659214	661146	664744	668135	1096347	1113229	939282	948937	975231	996182	762897	764520	613773	627238	840045	816700	1116344	1084069	281295
(indol-3-yl)acetyl-L-phenylalanine	569659	616812	993229	1005041	800297	808882	502820	516021	521703	522574	1159749	1156918	1134433	1139363	1340767	1315975	1140787	1142804	410313	412958	593034	611652	801150	786738	1113315	1088335	1603847	1618648	1178310	1187280	726804	724163	433583	335077	1389470	1404830	884633	876835	774795	771576	974441	962312	589033	599152	1141433	1100490	1127479	1110667	845877
L-canaline	117649	114418	187718	192192	235562	226313	222002	217602	157163	157114	160616	158356	149992	148587	210751	210807	119814	116222	91249	95770	768374	776274	918770	125031	437430	440806	553368	89349	654025	664763	1	1	1211679	1225262	1398092	1394637	953664	992375	659586	93487	599445	596270	1070167	1083540	841943	844619	854239	798888	396399
&beta;-tocopherol	393636	364837	225850	237379	973705	1014454	306130	296609	240525	230822	1052160	1067585	1067263	1018860	512144	499768	268860	265438	324759	333317	1	1	140574	125650	411100	413749	693925	725360	305634	308893	269971	275414	695600	682931	430053	421940	244457	249097	835644	846268	370261	382835	457450	342667	413906	402250	414060	415176	875854
dimeric urushiol peroxide	234588	230427	279080	269664	1	324994	1	1	146375	155211	227312	223237	210719	222285	273301	273183	195116	199733	173510	168810	273850	1	1	267280	128605	139888	141261	139584	178009	175328	1	1	206124	196523	259988	263972	187768	191750	124650	119302	123527	1	222718	231607	193683	188060	176934	166553	447119
pantetheine	702370	745102	928818	984443	1028173	1033633	782696	694917	1	499780	813484	780437	795526	764462	1089432	1093205	599900	578216	473573	484945	807750	793930	900694	887280	757997	737269	640512	643803	783958	763062	486782	490155	766135	771053	1017957	1031774	985418	983504	483739	464846	612500	610575	932290	906828	708779	680355	562092	1	6302538
benzyl alcohol 6-<i>O</i>-&beta;-<i>D</i>-xylopyranosyl-&beta;-<i>D</i>-glucopyranoside	220814	215035	164938	173757	1	1	327305	337532	187061	411154	1	1	1	1	1	2794381	1762138	1771692	132074	129790	1605473	1597381	1105384	1202745	187368	186550	145263	140414	187207	183922	480204	493485	118445	116883	208683	212772	140666	143107	114618	111619	116724	113919	199104	202845	212386	206808	106260	211100	1114166
geranyl 6-<i>O</i>-&beta;-<i>D</i>-xylopyranosyl-&beta;-<i>D</i>-glucopyranoside	8029928	7962771	12101761	11942004	10481501	10541055	10024398	9992920	7426915	7261265	10440731	10515559	10159154	10176699	12093540	12150773	10443891	10352041	8226387	8121122	9478427	9517976	10145151	10385324	9292099	9391060	8178822	8094231	8518353	8384828	6579831	6622659	14212740	14459363	15716244	15552091	11252282	11155914	8522247	8569096	9537021	9467552	9500059	9668189	10356097	10245923	8839197	8763692	104190
(7,8-dihydropterin-6-yl)methyl diphosphate	1	225344	408394	409642	433732	298262	416970	384460	332666	346325	226311	1	216034	1	1063052	1071570	46656604	46089580	1	41015604	44669980	44720712	1	1	1	1	1	1	1	1	1	1	496244	340344	456201	465332	262966	272382	1	1	1	1	1	1	1	1	1	1	43818800
D-<i>myo</i>-inositol (1,3,4,6)-tetrakisphosphate	1	1	1	1	1	1	1	1	1	1	1	1	1	1	1	1	1	1	1	1	1	1	1	1	1	1	1	1	1	1	1	1	1	1	1	1	1	1	1	1	1	1	1	1	1	1	1	1	1
D-<i>myo</i>-inositol (1,3,4,5)-tetrakisphosphate	717827	710455	850585	865995	993559	993599	791782	791332	937469	888668	755809	750365	739352	723136	863094	868961	614346	622140	556710	542618	788922	770345	824988	848572	719171	718713	672562	678625	814524	795656	499435	493541	724266	757166	901749	898716	872872	858428	546544	541424	624064	618723	862378	862881	710671	714912	640921	641678	1329596
bacimethrin	717827	710455	850585	865995	993559	993599	791782	791332	1	1	755809	750365	739352	723136	863094	868961	614346	622140	556710	542618	788922	770345	824988	848572	719171	718713	672562	678625	814524	795656	499435	493541	724266	757166	901749	898716	872872	858428	546544	541424	624064	618723	862378	862881	710671	714912	640921	641678	1329596
1-(2-oxindole-3-acetyl)-&beta;-D-glucose	272236	730558	674310	896800	890836	1140372	1035538	215210	942425	1266619	1098898	1195103	1147493	228502	244871	608699	476261	494126	255792	149203	532309	165655	765129	727752	779415	770182	578062	611336	735524	763960	548411	550075	1242267	1204512	985564	1358508	1746702	1570157	1073437	1074112	942144	929617	620018	159341	936945	1178701	1090488	1072487	1116732
4&alpha;-methyl-5&alpha;-ergosta-8,14,24(28)-trien-3&beta;-ol	1869253	1913461	2256985	1	1	1	1	1	2925738	2895689	2234375	2305313	2211506	1	1	1	1	1	1	1	1	1	1	1	1	1	1	1	1	1	1	1	984269	996688	1918317	1917995	1603837	1585029	1117107	1093069	1700565	1662266	1784863	1803079	1530862	1538789	2294373	2225735	2371895
urushiol quinone	275609	274678	352681	355955	453801	454738	280562	279646	1	1	280232	273325	245233	266076	369696	339145	188276	201278	167216	153105	295265	302410	343973	326657	1	1	1	1	1	1	1	1	1	1	1	1	1	1	1	1	1	1	1	1	1	1	1	1	4678970
6&alpha;-hydroxy-germacra-1(10),4,11(13)-trien-12-oate	1	1	1	1	169285	1	802369	781084	1	1	910016	861098	908449	904067	1653529	1728364	939329	934681	1	1	1	1	246976	236392	1	1	1	1	1	1	1615558	1611855	1	1	1	1	1	1	1	1	1	1	1	3247632	1	2608445	1	2190438	7189469
8&beta;-hydroxy-germacra-1(10),4,11(13)-trien-12-oate	188338	202609	205174	216301	182965	184990	164957	159331	204920	213278	215762	194367	216651	201165	271055	277331	345369	341119	232389	221830	313196	316256	278978	281136	1	1	1	1	1	1	1	1	1	1	199506	209547	1	1	1	1	128372	119665	1	1	133071	128048	119855	120758	413829
oxindole-3-acetyl-L-valine	188338	202609	205174	216301	182965	184990	164957	159331	204920	213278	215762	194367	216651	201165	271055	277331	345369	341119	232389	221830	313196	316256	278978	281136	1	1	1	1	1	1	1	1	1	1	199506	209547	1	1	1	1	128372	119665	1	1	133071	128048	119855	120758	413829
<i>o</i>-phenanthroline	425940	455184	560859	556436	527959	521277	506360	491662	4272853	4242913	518574	526360	642686	648888	561290	563302	577827	568386	4529564	4574342	550215	2528304	611876	592619	1	1	1	1	1	1	1	1	1	1	159834	164616	151551	157870	121669	129750	146564	150668	131240	137690	126246	114610	114062	109189	8530287
prostaglandin-H<sub>2</sub>	511040	595650	1	472636	1	398547	641103	618104	701659	695324	574029	604643	569477	555485	830455	844709	677609	679885	1	1	555363	589588	864051	852148	1	1	1	458313	1	1	1	1	650869	644721	1	739387	1	747356	315011	1	765670	1	819504	411584	413006	830801	550040	532038	2359510
2-oxoglutaramate	213719	239522	295064	298167	271869	279019	254886	263425	251980	222665	321322	314892	312419	310992	554702	564142	299905	311128	247973	242124	242111	252453	315718	317794	131269	131869	1	1	1	1	1	1	141038	140076	227843	226491	1	1	1	1	1	1	1	1	1	1	1	1	598642
&alpha;-D-mannopyranose 6-phosphate	2954932	2885021	3536938	3406249	3901544	3928847	3490327	3690893	3417797	3305723	3699386	3547393	3519489	3472139	4342974	4379465	3387884	3556825	3541907	3538313	2995506	3054955	3242897	3064395	3625782	3426495	567753	3636485	3358679	3475319	2386451	2322597	3834301	3600838	3582715	1	3921042	3835960	3864379	3885702	3100715	3140868	3644018	3593766	3321848	3183938	3357483	3180144	4951385
calycosin	178021	182388	229518	225844	270722	266721	252455	258760	237171	225868	266489	252309	250240	247298	304710	310204	207760	216444	215241	218427	163733	166780	199274	186462	238738	224023	226900	239403	217650	226677	124425	123860	277212	256299	244478	239054	292608	290203	269813	280837	199476	202339	258619	260356	216630	203420	226663	202646	292577
5'-hydroxy-rot-2'-enonate	191394	202094	262179	275944	108677	100564	1	241224	197415	103656	108883	237866	113568	116747	141437	159706	256630	253122	201631	198672	222070	229361	98434	98763	794195	791083	719498	743167	1028800	1021224	1	1	1299834	1268569	1375260	1351060	1587522	1627470	268223	263667	1079865	1092009	912910	936627	1064630	1032461	857160	832203	185071
4'-hydroxy-rot-2'-enonate	249955	259808	434148	460019	428492	428949	372814	353570	234652	243981	376436	357758	365531	348118	663082	642606	370613	383362	235609	228728	282086	298925	366592	359465	323034	293521	277685	266860	270633	266866	152371	146682	814107	809990	910788	952897	568496	570288	411308	415223	412716	429022	364890	367070	486771	448666	370958	340176	332640
7-hydroxy-2',4',5'-trimethoxyisoflavone	249955	259808	434148	460019	428492	428949	372814	353570	234652	243981	376436	357758	365531	348118	663082	642606	370613	383362	235609	228728	282086	298925	366592	359465	323034	293521	277685	266860	270633	266866	152371	146682	814107	809990	910788	952897	568496	570288	411308	415223	412716	429022	364890	367070	486771	448666	370958	340176	332640
1-stearoyl-<i>sn</i>-glycerol	1	1	1	1	1	1	1	1	1	1	1	1	1	1	1	1	1	1	1	1	1	1	1	1	1	1	1	1	1	1	1	1	1	1	1	1	1	1	1	1	1	1	1	1	1	1	1	1	1
rot-2'-enonate	8007890	8039785	8169146	8305439	5851734	6157092	5179242	5141398	7845796	7964870	7117038	7027872	9413510	9345702	5668891	5617973	12258961	12355069	15964706	13112474	14468384	18642892	15385640	11771092	13370830	11669689	12101048	12027743	11864122	11738712	23617998	15534402	14262348	10532034	12970858	12763802	14403373	10775972	12502000	12547268	11840569	11752131	13768546	11362437	13773070	13630428	12345626	12213848	4232036
7-hydroxy-4'5'-dimethoxyisoflavone	685515	158736	974024	1024143	736566	733218	762012	722011	236545	238642	956293	940825	918967	894604	1	1	302430	293094	237223	229541	301152	292697	1	1	978874	1009039	891301	1	1	1	530675	532525	996050	1019073	618844	644774	2130525	1064597	766034	745388	1	1	3944934	3908862	5878661	5633420	7093715	7179286	277785
<i>S</i>-methyl-5'-thioadenosine	588471	614115	845273	882369	1110444	1094381	814571	824993	779192	804105	867408	833707	832320	821234	1249272	1238137	750493	740096	611383	606087	547587	546609	842473	854591	721249	739818	642460	642357	776830	794676	1	1	918699	961763	1346892	1245456	982793	987198	1048399	1045329	877189	889572	766323	744690	915194	887105	869568	829770	189002
coniferyl alcohol 9-methyl ester	756635	777882	1038011	1114720	1388911	1359177	1115634	1000109	956027	964152	1193594	1192945	1121380	973713	1442484	1501619	846877	828740	687598	673910	642801	641511	987522	980878	908242	924096	852603	765988	964409	1	417905	427073	894240	1056287	1449659	1429186	1295948	1474334	1191534	1218077	1003278	993386	928519	895763	1044119	992755	1011472	1001737	2179695
3-(4-hydroxyphenyl)pyruvate	823178	876138	976397	1040431	1297110	1367558	1226526	1149311	888051	831605	787539	1	716121	705416	2062564	1874166	706923	731963	787496	763829	892885	964707	984982	908561	734024	720254	739597	833078	623213	602314	439233	438399	810240	802926	881495	866222	927271	975873	799080	929311	752539	742277	820355	764521	684980	781346	895297	896224	249036
(<i>S</i>)-cheilanthifoline	382711	397650	289607	306516	279732	274822	1	1	1	440491	106811	105005	221539	223152	1	1	1	389840	1	1	285249	295279	398584	392229	1	1	1	1	1	1	1	1	1	1	1	1	1	1	1	1	1	1	1	1	1	1	1	1	418936
raucaffricine	1	1	1	1	1	1	1	1	332446	345069	386220	390177	339361	1	452293	447860	169064	162141	1	1	141121	139933	1	1	1050334	1068854	928943	916111	953744	938991	748069	760730	1	1	1	1	1	147984	1	1	1	1	1	1	1	1	1	1	1
sphingosine 1-phosphate	2334238	2269295	2980483	3035127	3125049	3172105	1	1	1756299	1749031	2367431	2322391	2315229	2304810	3536293	3556961	2458146	2460449	1918547	1890943	2100207	2080175	2508625	2548918	2296662	2251532	1928113	1904861	2056839	2058214	1387796	1353373	4752767	4774696	6167286	6161265	3523929	3483733	2691305	2684968	2805887	2727595	2825338	2750143	2771170	2772866	2500903	2449015	193342
amorphigenin	142904	136206	138562	1	202811	190000	226505	222384	1	89461	1	1	157514	163485	182975	156407	177665	485314	146677	388642	148818	165077	559652	209196	203628	204275	133494	136428	175683	168510	100298	320242	606369	624926	655923	643309	163390	147928	466083	459416	650428	649055	137431	157167	598175	371087	454253	443314	294615
8-oxo-dGTP	269594	282759	545688	543138	393032	1	281677	404310	466983	800839	899205	868033	1323919	1330237	862670	861010	616694	630799	284519	277283	444432	441745	984415	949839	1	1	1	1	1	1	1	1	1	1	1	1	1	1	1	1	1	1	1	1	1	1	1	1	1214522
(<i>S</i>)-scoulerine	1625029	1620216	2089960	2081970	2307028	2353910	1816861	1841261	1198797	1158219	1639435	1642748	1680165	1594380	1957766	1964830	1313038	1326717	1101921	1107503	1790434	1779888	1923592	1916638	1	1	1	1	1	1	1	1	1	1	1	1	1	1	1	1	1	1	1	1	1	1	1	1	2771527
dCMP	1593304	1671268	1861687	1877842	1800961	1784089	1033802	1009529	339105	328863	422298	2134071	2096729	2127716	1154863	1126334	1789830	1763944	1193626	1178145	1101146	1117117	1149124	1093349	369191	359411	119752	312897	151305	151011	155463	163597	121735	122799	251029	254561	207869	528438	474872	470113	252899	434980	243426	407724	151252	370773	234811	233705	1340933
sucrose	1	1	1	1	1	1	155092	151229	106625	109708	1	1	1	1	141018	1	1	1	1	1	1	1	1	1	1	1	1	1	1	1	1	1	1	1	1	1	1	1	1	1	1	1	1	1	1	1	1	1	1
emodin dianthrone	7289891	7364872	5975470	6008438	5167326	5154446	4767623	4770867	1741522	4502454	4612617	4558021	4608260	4556748	6329209	6406180	8285782	8265524	7249345	7197318	10819250	11022543	12439052	12191952	5919135	5922206	6933691	7017410	5557615	5613904	3274399	1	2142257	2121189	3947183	3931919	1617293	1637693	3125692	3154150	4289402	4292743	5764347	5778276	5349786	5301061	5402745	5389306	9929823
ubiquinone-1	165039	159827	227287	225804	200235	248736	195717	198631	1	1	207314	182996	180813	191474	314179	316458	222442	228982	202537	206329	216018	210706	231290	259352	1	1	1	1	1	1	1	1	1	1	1	1	1	1	1	1	1	1	1	1	1	1	1	1	1
isoeugenol	1	1	1	1	1	1	1	1	1	1	1	1	1	1	1	1	1	1	1	1	1	1	1	1	1	1	1	1	1	1	1	1	1	1	1	1	1	1	1	1	1	1	1	1	1	1	1	1	211792
nicotinamide hypoxanthine dinucleotide	1	1	1	1	1	1	1	1	1	1	1	1	1	1	1	1	1	1	1	1	1	1	826992	971250	12276261	12872636	11561334	11631886	15586646	14953639	6855857	7150896	12931731	12583573	4908803	12937056	1	1	14302614	14204921	10678625	10778165	7596017	7706741	8634615	8686189	10794642	11054734	34713008
6-methoxypodophyllotoxin 7-glucoside	1	1	1	1	1	1	1	1	1	1	1	1	1	1	1	1	1	1	1	1	1	1	1	1	1	1	1	1	1	1	1	1	1	1	1	1	1	1	1	1	1	1	1	1	1	1	1	1	1
<i>aldehydo</i>-L-arabinose	613561	655382	775307	790478	901208	882630	672351	681503	678702	702892	907085	913165	881065	886234	1131130	1113992	1067543	1050975	502763	490575	581137	572764	808731	786432	978078	988607	1426433	1436752	1152991	1170477	574542	580573	605841	621658	1084424	1104396	851601	879677	890202	906635	701900	702488	555269	569658	772971	755610	1048319	1029428	338012
podophyllotoxin 7-glucoside	176689	142886	117036	501530	353731	412345	244106	613630	100971	716451	109961	718582	219296	518407	804380	693243	1200113	1155576	101466	960092	1160004	1136841	967341	886162	701820	644129	668985	105318	761374	752661	664379	1	139276	149165	110460	96541	120017	106704	121113	119300	180107	184901	101454	193660	105670	96954	198771	194269	251748
&beta;-L-rhamnopyranose	4690192	4808726	4137420	4128462	3544485	281616	3181568	244130	1	3558945	4040087	4159740	4081711	4074229	827355	826452	6935581	3795262	5995588	5971481	6115029	6113518	4461478	4580918	1	1	1	1	1	1	1	1	1	1	1	1	1	1	1	1	1	1	1	1	1	1	1	1	4332955
methylacrylyl-CoA	825687	1	351192	832675	1	650674	304095	1	629775	617348	632635	1	857098	1	881165	898276	1	1	1	1	1	1	639852	617233	1	1	1	1	1	1	1	1	1	803754	779418	768923	498474	523607	855411	825146	671942	662093	1	387570	626332	591566	370622	374706	8697902
indican	149834	165678	233415	247737	258573	279151	198244	195737	1	1	1	167269	170270	1	232726	234448	1	1	1	1	176255	171094	209959	223455	1	179087	144504	153310	189409	188455	1	1	174104	172807	320144	313569	260660	265082	1	1	1	1	250929	254897	174904	175498	1	1	1127577
(<i>S</i>)-methylmalonate-semialdehyde	811651	823129	694856	690401	967544	969947	2428458	2416617	1454245	1435647	547449	552082	567014	557033	3102906	3147965	605146	603767	780999	790512	656685	647658	705774	687589	285025	282527	352744	351786	255513	246398	1	1	378818	383290	1	1	373801	385144	356380	355411	207324	220355	204478	202130	1	199051	498226	487146	4197646
<i>N</i>-&beta;-D-glucosyl-(indol-3-yl)acetate	126604	124490	137724	142661	192544	192195	129336	136483	92488	119728	104498	123768	111365	125596	136100	122973	119567	127860	122922	111729	125978	106492	183004	180240	1	1	1	1	1	1	1	1	110133	109276	142834	146352	1	1	1	1	1	1	1	1	1	1	109575	1	1
5'-demethoxy-6-methoxypodophyllotoxin 7-glucoside	1072381	1102022	1231788	1251290	710614	688691	1008170	982879	1670877	1661829	1228360	1264681	1225672	1196533	3764586	3780844	2579268	2482337	2088292	2052499	1635852	1658266	2235193	2185081	1004200	1017249	1530708	1521766	1180412	1163529	784679	777008	616316	622964	1231064	1214695	1045768	1032383	730435	702653	1128545	1106259	1213705	1226171	1021832	1020600	1556593	1525710	293868
1D-<i>myo</i>-inositol 1-monophosphate	4690192	4808726	4137420	4128462	3544485	281616	3181568	244130	231520	3558945	4040087	4159740	4081711	4074229	827355	826452	6935581	3795262	5995588	5971481	6115029	6113518	4461478	4580918	685904	694225	724539	721626	637256	612791	341989	336962	217891	222359	581168	586244	404190	417127	447442	446533	725754	748311	759318	787112	629951	631108	641754	626919	4332955
guazatine	178021	182388	229518	225844	270722	266721	252455	258760	237171	225868	266489	252309	250240	247298	304710	310204	207760	216444	215241	218427	163733	166780	199274	186462	238738	224023	226900	239403	217650	226677	124425	123860	277212	256299	244478	239054	292608	290203	269813	280837	199476	202339	258619	260356	216630	203420	226663	202646	292577
<i>N</i>-&beta;-D-glucosyl-(indol-3-yl)acetyl-L-aspartate	437931	460647	453652	469937	664892	1	452232	452945	286577	275979	447126	452264	434832	430537	521742	520250	373103	376205	299125	310614	378258	363333	428922	463130	1	1	1	1	1	1	1	1	1	1	1	1	1	1	1	1	1	1	1	1	1	1	1	1	732524
azetidine-2-carboxylate	814755	827525	153996	557289	151077	158829	729305	730400	1060702	1078931	962299	190467	181824	950291	284490	300158	200348	198586	1009387	998847	1152140	1154691	203699	1069018	203837	222841	215202	224290	548561	172372	1	242522	1	1	191077	194438	155598	157290	179449	171209	170274	166033	478924	488369	499660	116401	146012	136445	1148798
hypericin	1081992	1092698	1043402	1045873	1597667	1631159	1402896	1381136	1190532	1207957	1358768	1376320	1331972	1329445	2096437	2711802	1116404	1115984	1024941	1042012	156565	906208	1156591	1132270	1201105	1207040	1302276	1323948	1262044	1258696	162995	326313	1328525	1319354	1459653	1478185	1679633	1683954	1554281	1527388	1675260	1672557	1643809	1600391	1394099	1398768	1524193	1522003	577459
&beta;-D-ribofuranose	173537	186273	237711	241362	259442	269323	202353	198895	95747	83094	188654	168271	176775	172759	208412	222661	126165	131035	83449	86242	192815	189796	220824	206319	1	1	1	1	1	1	1	1	1	1	1	1	1	1	1	1	1	1	1	1	1	1	1	1	873604
glutathione	176689	142886	117036	501530	353731	412345	244106	613630	100971	716451	109961	718582	219296	518407	804380	693243	1200113	1155576	101466	960092	1160004	1136841	967341	886162	701820	644129	668985	105318	761374	752661	664379	1	139276	149165	110460	96541	120017	106704	121113	119300	180107	184901	101454	193660	105670	96954	198771	194269	251748
carthamidin-7-methyl ether	3896889	3923731	5385731	5407672	5318811	5314660	5198662	5289416	3881011	3897113	5185044	5183798	5132249	5134776	7327427	7303596	4791973	4803547	3800321	3679773	4902506	4865043	4952202	4858820	5200284	5171317	5051750	5079069	5012344	4966672	2783673	2784178	5140460	5126626	6380390	6407246	6295285	6228979	5544054	5527866	5110156	5083297	4720206	4681842	5153726	5124515	5249599	5095915	2665086
<i>aldehydo</i>-D-galacturonate	386724	409371	713741	711330	967786	937555	743356	709516	1	1	877435	892246	973981	976099	1	1	647644	633678	348269	341236	533405	541118	498381	492251	407058	403058	719498	743167	308126	339380	276491	268163	1299834	1268569	1375260	1351060	1587522	1627470	1393743	1423170	1079865	1096075	912910	230540	1064630	1032461	857160	832203	1780376
parthenolide	579554	1	1	1	1	317154	1	185975	4227997	1	162630	167544	383479	158213	1	1	501372	1	1	1	1	1	1	4271219	1	1	1	1	1	1	1	1	1	1	1	1	1	1	1	1	1	1	1	1	1	1	1	1	3632988
3&beta;-hydroxyparthenolide	1	1	1	1	1	1	1	1	1	1	1	1	1	1	1	1	1	1	1	1	1	1	1	1	1	1	1	1	1	1	1	1	437898	436278	76018	82063	82282	78829	1	1	72624	94551	1	76601	95024	1	74580	1	2059799
scutellarein 7-methyl ether	768804	796191	818654	827985	888599	887850	949248	909246	1042371	1034851	823977	796485	837492	834732	1348531	1397060	847004	837137	1018478	983384	833154	1083735	207318	168917	428170	430777	445514	117265	599607	681008	1	1	307164	361296	409541	123962	578079	570459	703017	707412	599867	112527	545917	528430	415556	417008	478469	106390	3228907
CMP group	215366	222288	253243	246062	248738	256068	268327	259665	223248	222379	250470	249907	245009	247313	290285	294542	237765	239252	225722	218972	249497	249366	224440	226291	248061	246092	237509	231273	235347	230181	181755	178637	213719	211214	229008	229542	239325	246695	244949	243880	210083	210816	200616	207525	214293	213343	206511	200909	2461294
gossypetin 7-<i>O</i>-glucoside	215366	222288	253243	246062	248738	256068	268327	259665	223248	222379	250470	249907	245009	247313	290285	294542	237765	239252	225722	218972	249497	249366	224440	226291	248061	246092	237509	231273	235347	230181	181755	178637	213719	211214	229008	229542	239325	246695	244949	243880	210083	210816	200616	207525	214293	213343	206511	200909	678522
ADP-D-ribose	1509894	1607291	3443253	3358705	2554979	2611440	2449630	2430064	1420726	1290775	2415814	2424447	2362289	2393448	3631505	3612874	2370704	2402829	1561400	1502011	1911951	1949167	2220891	2335193	1894878	1943766	1475062	1438789	1567079	1477455	1010598	1049407	4990243	5023774	6023981	6097744	3023388	2903864	1856069	1805198	2291589	2234254	2236837	2326604	2732410	2444137	1843386	1812959	953341
24-methylidenelophenol	227067	228875	315288	313663	334579	328245	265475	258818	1	1	224768	219828	231557	217406	236665	252160	186813	179587	1	1	251272	239744	274723	266879	239717	245355	197805	208777	246763	246262	1	1	229024	228790	369152	360477	318789	306503	1	1	195077	187796	342121	319559	250468	243689	197186	200049	710043
3'-azido-3'-deoxythymidine 5'-phosphate	1021204	1019952	1243934	1243065	1711767	1754513	1324031	1294659	947772	929682	1366465	1325000	1386680	1311514	1614667	1667538	1067291	1036150	819312	224138	868947	897286	1233883	1246923	1164168	1158620	1206257	1211230	1355033	1311855	661192	678477	1575620	1566944	1690264	1724391	1505545	1531298	1139198	1085634	330427	1031501	1409344	1419440	973864	919602	1027130	1046868	1486100
3&beta;-hydroxycostunolide	1	1	1	1	1	1	1	1	1	1	1	1	1	1	1	262454	1	1	1	1	1	1	159153	155104	1	1	1	1	1	1	1	1	1	1	1	1	1	1	1	1	1	1	1	1	1	1	1	1	631034
gossypetin 3',8-dimethyl ether	1	1	1	1	1	1	1	1	1	1	1	1	1	1	1	1	1	1	1	1	1	1	1	1	1	1	1	1	1	1	1	1	437898	436278	76018	82063	82282	78829	1	1	72624	94551	1	76601	95024	1	74580	1	2059799
(<i>Z</i>)-phenylacetaldehyde oxime	1	179959	1	1	1	1	1	372485	315657	1	1	1	1	125631	355014	1	272529	269728	1	1	1	241425	1	1	998329	1001041	118362	141879	971133	938783	92534	1	758995	740361	1118975	1104659	113356	1	1	1	1	1	1	1	887499	876574	1	1	649832
4-methyl-2-oxopentanoate	1	1	1	1	1	1	1	1	1	1	1	1	1	1	1	1	1	1	1	1	1	1	1	1	1	1	1	1	1	1	1	1	1	1	1	1	1	1	1	1	1	1	1	1	1	1	1	1	168438
quercetagetin 3',6-dimethyl ether	3814669	3867539	1	7108781	5196553	5132315	2996269	2894341	2993730	2966825	1	1	1	1	1	1	1	1	5140308	5165472	1	1	1	8959415	1	1	1	1	1	1	1	1	1	1	1	1	1	1	1	1	1	1	1	1	1	1	1	1	1112856
phytyl diphosphate	1	179959	1	1	1	1	1	372485	315657	1	1	1	1	125631	355014	1	272529	269728	1	1	1	241425	1	1	1	1	1	1	1	1	1	1	1	1	1	1	1	1	1	1	1	1	1	1	1	1	1	1	649832
2-oxoglutarate	1	1	1	1	1	1	1	1	1	1	1	1	1	1	1	1	1	1	1	1	1	1	1	1	1	1	155803	153636	1	1	1	1	1	1	1	1	1	1	1	1	1	1	221496	232319	130194	1	130655	1	125541
3-methoxy-5-hydroxytoluene	125136	798580	191693	180787	223455	858432	823765	854227	126330	157207	141283	436043	179839	895749	879715	420347	118898	270941	187947	879432	135176	280254	149498	134507	1	1	1	1	1	1	1	1	1	1	1	1	1	1	1	1	1	1	1	1	1	1	1	139902	275475
oleate	2070396	2115859	2439669	2427293	2427647	2421692	2037441	1984066	1831924	1802318	2342908	2329281	2309766	2305092	3203631	3231380	3247281	3246314	2766863	2765367	2922754	2958010	3350318	3314885	2722155	2713759	2881277	2916856	2367691	2335796	1621533	1619165	1444665	1428159	2226426	2231716	1663061	1666939	1949816	1947655	2816738	2864330	3828902	3806702	2623696	2600854	3261087	3236272	3683214
(3-hydroxy-2-oxindol-3-yl)acetyl-L-aspartate	368887	374049	467104	476158	526571	525267	369724	374162	1	1	405269	391421	381209	392475	422667	420568	309110	303358	271958	1	399087	408343	417712	407510	1	1	1	1	1	1	1	1	1	1	1	1	1	1	1	1	1	1	1	1	1	1	1	1	1585616
chelerythrine	77050	1	104538	105755	101829	101365	82480	1	1	1	106779	1	293877	294281	110086	110545	120415	91085	83961	78242	85213	102319	97799	96716	331133	321287	448260	476989	367698	367787	1	1	1	1	324184	325961	127005	131742	116218	108190	109944	104899	115491	117091	113910	114887	133474	134138	150982
(S)-nandinine	432425	454349	541115	527083	721712	722258	582860	597558	560270	578020	696898	706589	748442	756405	1080460	1110594	615262	591294	365991	361992	392964	387260	174963	172951	1	1	1	1	1	1	1	1	1	1	1	1	487773	495785	1	1	382586	373605	322441	328466	348278	335336	362000	358151	3412826
dihydrochelerythrine	1	1	318841	311757	1	1	1	1	1	1	386220	390177	339361	341591	452293	447860	169064	1	1	1	141121	139933	1	1	1050334	1068854	928943	916111	1	1	748069	760730	1	1	1	1	1	1	1	1	1	1	1	1	1	1	1	1	1
&alpha;-D-galacturonate	385031	144544	364114	379198	205575	505054	438969	431659	276603	283334	161120	393703	421288	149436	1	380152	292932	293491	158173	255977	281827	284655	133127	288617	369191	358895	302643	312897	373903	377358	155463	76803	492677	480222	251876	429331	512352	527822	474297	469519	418046	256430	407196	156949	381645	371426	376630	155807	482009
&beta;-D-glucuronate	579554	1	1	1	1	1	1	185975	1	1	1	167544	1	158213	1	1	1	1	1	1	1	1	1	4271219	1	1	1	1	1	1	1	1	1	1	1	1	1	1	1	1	1	1	1	1	1	1	1	1	3632988
riboflavin	579554	1	1	1	1	1	1	185975	1	1	1	167544	1	158213	1	1	1	1	1	1	1	1	1	4271219	1	1	1	1	1	1	1	1	1	1	1	1	1	1	1	1	1	1	1	1	1	1	1	1	3632988
salutaridinol	351925	366330	172275	180093	195925	187684	188569	151105	126751	135426	173079	175157	164690	166818	721116	723603	137244	138579	279058	86404	106452	304392	189846	184732	151927	473630	141760	147074	560210	155254	1	1	1	1	369872	374940	262060	275401	179891	188632	161827	162319	140275	1	228012	218096	190819	192768	754064
L-histidinol phosphate	1	1	1	5769266	5254810	5223559	5070033	5237329	1	1	1	1	1	1	9229003	9097549	1	1	1	1	1	1	1	8195335	1	1	187879	206806	202210	194550	1	1	1	1	1	1	1	1	1	1	1	1	1	1	1	1	1	1	2284830
D-<i>myo</i>-inositol (1,4,5,6)-tetrakisphosphate	1	1	2022608	2011210	2028595	2041868	1	1428344	1382508	1354524	1	2253814	1	940101	2774193	2802415	1351802	2302142	1316239	1318841	1141557	1171435	2675977	2582151	232470	228979	354605	364155	252221	249538	1	209131	130824	121863	296085	299447	217024	222795	202968	219639	1	239468	114368	121698	1	1	1	1	1809902
6-(hydroxymethyl)-7,8-dihydropterin	717827	710455	850585	865995	993559	993599	791782	791332	1	1	755809	750365	739352	723136	863094	868961	614346	622140	556710	542618	788922	770345	824988	848572	719171	718713	672562	678625	814524	795656	499435	493541	724266	757166	901749	898716	872872	858428	546544	541424	624064	618723	862378	862881	710671	714912	640921	641678	1329596
serotonin	587479	635713	292544	228815	560522	560967	1338753	1289083	638563	610015	945190	245637	211580	214529	920771	1000439	199423	217555	547279	553262	232022	190418	545606	511596	239995	235169	144333	139323	275418	193312	216199	218796	157378	153705	273668	345482	174864	171597	223723	206029	149027	165876	1	1	141101	99766	241104	280155	5248962
petroselinate	1	1	1	1	470438	486733	410619	1	1	1	446222	522226	501321	514606	536819	595751	1	1	1	1	1	1	426138	406726	280877	1	366287	382202	1	330995	1	1	499606	494584	693199	685917	605403	563368	708442	673093	705980	728294	542050	549182	513469	494877	504451	526126	15303328
desoxyhemigossypol	368887	374049	467104	476158	526571	525267	369724	374162	1	1	405269	391421	381209	392475	422667	420568	309110	303358	271958	1	399087	408343	417712	407510	1	1	1	1	1	1	1	1	1	1	1	1	1	1	1	1	1	1	1	1	1	1	1	1	1585616
hemigossypol	3451764	3528381	93410	104732	101732	101722	1	89454	130878	1	1	6882585	7528242	7568909	6610711	183360	5168048	5144496	3056729	3039031	4368922	4399509	4107062	4062078	1	1	1	1	1	1	1	1	1	1	1	1	1	1	1	1	1	1	1	1	1	1	1	1	436927
gossypol-6,6'-dimethyl ether	2959618	845550	801144	2978082	798641	789860	822513	874628	3376508	944160	3245768	3205054	3054652	3221631	2387974	2360340	892380	843878	3259941	933736	3358785	897233	899489	887396	951605	3381920	3393973	3371155	3306190	922098	942845	954323	782720	773548	702367	2000326	760540	759783	812857	807928	3142912	865441	884102	885011	832787	840383	789479	794859	577097
desoxyhemigossypol-6-methyl ether	1	1	152661	171521	140857	154167	125601	139204	165512	149974	254414	250405	253264	250407	326575	329414	95128	96772	1	1	1	1	73785	75492	201466	1	326748	326344	258534	267015	1	1	154562	154327	298809	288429	299939	288359	246824	258340	363914	352133	263929	283768	403271	383105	427386	1	565398
(2<i>E</i>)-oct-2-enoyl-CoA	100364	94317	143909	141931	428618	366171	224287	217426	172974	168908	296565	292821	288434	284821	155032	154451	207696	196055	112777	109733	157396	160181	134362	150097	1	1	1	1	102233	105835	1	1	1	1	142266	1	1	1	1	1	92845	90333	1	1	1	1	1	1	1611009
dihydrosanguinarine	1	1	1	1	1	1	1	1	1	1	1	1	1	1	80084	83778	1	1	1	1	1	1	1	1	1	1	1	1	1	1	1	1	1	1	1	1	1	1	1	1	1	1	1	1	1	1	1	1	153230
thymidine	1	1	1	1	1	1	1	1	1	1	1	1	1	1	1	1	310260	297111	274190	273253	1	284178	334204	1	1	293805	1	259599	264733	268268	228014	226978	1	1	1	1	1	1	1	1	1	1	1	1	1	1	1	238246	206306
26-hydroxycastasterone	121667	135919	98118	97898	221623	217076	208850	210392	100909	1	101797	106090	92842	95587	245444	244696	97359	100022	85922	90513	1	1	272060	240418	1	1	1	1	1	1	1	1	1	1	1	1	1	1	1	1	1	1	1	1	1	1	1	1	232058
26-hydroxybrassinolide	1049642	1097770	1325258	882615	1036526	1686105	798595	807179	518625	569770	1067483	991020	1025055	754558	1020668	994580	719607	733947	578184	553062	801389	813426	868950	840192	732906	732932	691129	712719	1254159	1157023	554243	603811	984545	1033725	1556440	1594024	874958	876102	550244	557144	623411	628994	842681	861909	711438	691978	648396	799538	714158
2-hydroxysuccinamate	665600	659250	497303	504963	773589	788270	1234988	1216246	236181	338708	651234	596254	1939390	1914259	1361833	1396201	656518	666156	411640	405881	388846	444637	489471	504622	588933	300647	334215	711723	458808	467855	1	265131	1451757	523675	784929	784058	521252	510514	1083169	1081045	927122	935831	758807	753420	635500	632603	634281	613230	985039
hexanoate	1	1	1	1	1	1	1	1	1	1	1	1	1	1	1	1	1	1	1	1	1	1	1	1	1	1	1	1	1	1	1	1	1	1	1	1	1	1	1	1	272820	267844	137805	291010	193098	202999	194876	186925	109777
tabersonine	283191	141658	148990	153387	127363	110157	117573	95569	190397	183336	141077	201668	118020	99175	127152	128020	77112	145034	109879	90875	151318	140707	272498	252847	166877	185700	167443	110138	164279	163682	157812	155440	135522	119491	232840	221837	142529	142896	122191	145865	334567	176505	298874	290338	295771	289194	79833	76571	434494
(3<i>R</i>,5<i>S</i>)-3-hydroxy-1-pyrroline-5-carboxylate	1364757	1383359	1864094	1836619	1709787	1700641	1677098	1695972	1538642	1556863	2127575	2163312	2087264	2110471	2591070	2553038	2027838	2029381	1405883	1364945	1687219	1681026	2320704	2228916	1	1	1	1	1	1	1	1	1	1	1	1	1	1	1	1	1	1	1	1	1	1	1	1	2322397
1-deoxy-D-xylulose 5-phosphate	30780762	30422408	22526392	22405754	23885878	23852432	40992512	41724892	33571568	31882674	16694525	16715206	16441050	16062722	39138296	37092892	24938940	25133080	29002340	29520596	18527082	19105714	29712984	28913116	16973388	17427646	19855000	20596916	15903693	15515942	8166101	8300584	17904174	17445436	10826728	10908475	15675802	16241086	16282042	16622770	16044990	16013938	16103776	16010122	12338936	12325732	24003204	23766640	3049256
1843U89	1	1	1	1	1	1	1	1	1	1	1	1	1	1	1	1	1	1	1	1	1	1	1	1	1	1	1	1	1	1	1	1	1	1	1	1	1	1	1	1	1	1	1	1	1	1	1	1	1
UDP-&beta;-L-arabinofuranose	94935	101519	145862	111734	128477	151200	117948	87595	3376501	3410451	120419	100064	97708	93433	227347	203844	86830	96196	3622801	3624483	82113	77634	92398	98718	92499	93439	3339826	3272620	3377420	3265393	3242148	3238572	257678	290077	445598	429810	173084	178353	110624	120948	114767	126830	130617	106628	124679	124276	96152	1	106195
nornicotine	704674	701726	420045	425385	247812	251935	790108	773965	478384	515723	713737	669839	691600	704116	704170	744419	567032	570517	230580	228799	537487	552999	585229	592370	568756	570650	679349	694351	550091	558973	389220	390216	250301	246354	744256	716507	482850	507018	471291	495538	572908	588689	684349	697735	610334	600270	617059	595482	723753
maltopentaose	441853	464280	660687	668232	903589	913678	875906	904446	715414	722558	1072452	1068486	1070512	1054751	1260574	1331405	747858	741328	524045	533100	694803	696520	990823	971412	1	1	1	1	1	1	1	1	1	1	1	1	1	1	1	1	1	1	1	1	1	1	1	1	268968
3-phosphooxypyruvate	253696	249370	264216	245742	253324	247262	267069	268373	303470	289791	288357	260817	276315	256863	104365	93714	301775	333562	302662	311548	329269	333375	291103	300316	259303	268826	271726	263973	261609	281750	293914	290343	93826	106756	128775	117180	77627	237072	232623	239383	244771	247567	261921	246903	256696	227763	215407	237671	3052699
1-stearoyl-<i>sn</i>-glycerol 3-phosphate	1	1	1	1	1	1	1	1	1	1	1	1	1	1	1	1	1	1	1	1	1	1	1	1	1	1	1	1	1	1	1	1	1	1	1	1	1	1	1	1	1	1	1	1	1	1	1	1	1
<i>aldehydo</i>-L-fucose	209738	206732	207394	219478	429991	438425	392802	395485	349333	349902	704381	684512	696571	675947	535713	533077	269321	274140	144307	148125	155966	158340	190760	185123	230327	230496	300649	299254	325548	318263	1	1	554035	569155	496433	495771	472583	450820	571657	569515	383482	374642	290929	295582	238262	224460	234005	233415	209392
(9Z)-12,13-dihydroxyoctadeca-9-enoate	825687	1	351192	832675	1	650674	304095	1	1	1	632635	1	857098	1	1	1	1	1	1	1	1	1	639852	617233	1	1	1	1	1	1	1	1	1	803754	779418	768923	498474	523607	855411	825146	671942	662093	1	387570	626332	591566	370622	374706	8697902
geranylgeranyl chlorophyll b	1533680	1522423	973915	956786	1470853	1475437	2378597	2352502	2195630	2166407	2445471	1916840	2420996	2388664	3422531	3530666	1136736	1132636	768763	848825	592376	574715	1111550	1170221	539184	647943	1042551	1039199	1299237	1267227	383610	398788	1067115	823130	1274702	1328586	2104914	2128036	2272645	2264906	1147086	1171673	472674	444663	466670	453429	737160	768142	5516980
chlorophyllide <i>b</i>	1	1	1	1	195258	188056	117274	134298	1	1	336214	361671	324990	364131	165169	192489	243615	238484	208075	208164	273003	289150	393941	384209	163068	153771	117026	121895	178543	184808	1	1	1	107813	419060	372600	553364	568559	436295	448430	720756	693526	557052	552143	691830	622411	730831	679401	601432
brassicasterol 3-O-&beta;-D-glucoside	389304	393011	1	106308	127655	125739	2326116	72344	252655	253233	122857	129785	123580	117339	161797	160095	150528	156190	2540723	2525239	72170	79055	2445025	128229	2287454	2280647	580806	2310729	2321683	2356629	293873	301505	298198	290353	2145737	1912686	350774	358599	2259374	2285782	2255489	1966164	1964694	1977542	2219027	2246686	2166409	1960028	3151349
7<sup>1</sup>-hydroxychlorophyll <i>a</i>	164314	388390	278518	269954	567839	6900333	522377	489431	235587	229947	420590	434325	549992	552999	810594	812763	680386	677364	134103	478222	254812	468626	621200	601514	729450	748335	512151	508376	534625	534541	253738	250348	617681	608355	884427	876957	803138	792714	355619	696144	670485	669139	838573	878311	604428	642018	656573	614846	2683583
EHNA	400485	1	525183	540851	1076412	1110673	1	1	1	146910	852469	870330	886243	871129	665000	664605	876006	881113	1	460942	463958	1	676633	686795	1049482	1082727	737758	731042	763162	743413	296782	307947	1058046	501285	734937	747766	832305	835806	948404	955536	707430	690938	833496	864753	720604	619531	669081	753206	740677
solasodine	1453210	1461956	996019	1023610	1467818	1862503	1997156	1975139	1848900	1816592	2509393	3191666	3164238	2415725	3331673	3445057	1922208	1932446	735136	727414	642698	642657	1339512	1397580	716674	732345	1100825	1109434	1743364	1712451	142955	161122	1130964	1139630	2039496	2032908	3377663	3480991	4158728	4109339	1565135	1541463	395752	399960	644277	616633	835576	999907	290690
solasodine 3-O-&beta;-D-glucoside	394085	413324	292539	306733	581994	565875	406583	429831	258658	270167	505996	480942	508466	472497	199392	208143	344462	343198	275664	292543	346368	330069	385932	412532	1	1	331673	337798	434216	434013	250210	278529	2041607	2053942	703900	719867	1	476382	253159	252180	291179	1	420531	230401	288527	286034	292858	277784	1471740
bergaptol	187582	192608	252446	286224	1056606	305456	619225	612839	473876	1	199844	206001	189907	185996	771324	791057	514051	511981	703297	701963	307659	206288	241072	234893	207198	215792	164975	10075714	218602	237178	7586230	7534324	199562	188770	368728	388334	301029	275435	86765	202757	143659	150171	13218878	13180279	202911	206931	149508	9752238	5727777
9,10-12,13-diepoxyoctadecanoate	2364985	2391485	2545564	2579951	2994240	3098432	2993693	3000592	3347447	3335178	3112317	1607618	3097587	1688477	2765726	2761079	1076433	2305578	1665421	756120	780629	825741	1664086	1664133	2672660	1308476	2287845	2360959	2997866	2965614	739594	1493466	1177168	2278736	2707789	2705293	3481298	1847561	289878	297423	996206	608322	181274	184168	1	195833	349498	343811	2064913
1-<i>O</i>-caffeoyl-&beta;-<i>D</i>-glucose	834893	829666	855792	863919	746747	766000	2100156	2075866	3641355	3643781	1329599	1320139	1283692	1288808	4640807	4675071	1382797	1410360	1204002	1175940	666868	651062	630278	639750	764909	767725	1063330	1079882	707352	719838	221897	220604	686086	700475	784334	782054	1224211	1220518	1	1103654	586353	589925	302858	301179	404055	395445	596492	576548	6011514
(<i>R</i>)-norcoclaurine	1741169	1762702	1919901	1924928	1379551	1352932	1212556	1209453	1755612	1741238	1959078	1959739	1937674	1939236	2535120	2512972	2598106	2599031	2034492	1971574	2807069	2739872	2705233	2713183	2704037	2638884	2605998	2562620	2438296	2459252	1466309	1445440	948604	946556	2078974	2063568	1624090	1647597	1737059	1806044	1964278	2012867	2271973	2327352	2237983	2218400	2254634	2214525	125995
phytyl monophosphate	1	1	1	1	704774	691158	2119343	2364001	1	1	1	1	1	200524	2743158	2563991	278661	312968	1	1	358173	371698	314478	1	1	1	1	316788	1	1	1	1	1	1	1	1	1	1	1	1	201826	218064	1	1	189918	1	1	503987	3803726
metyrapone	227097	218722	291989	292086	141137	340822	257926	245153	146723	40548052	233865	231516	228957	230289	352395	129960	940031	954428	858736	826165	728810	244013	264847	882624	1054837	196417	196727	1041058	270343	256610	647859	1	237862	223305	360031	350190	276598	285541	1064534	1047598	1077295	1053769	273154	1095756	1019931	985494	1041724	191503	3522061
D-aspartate	2862364	2892285	3318365	3416771	3122286	3102029	2787549	2784758	2923063	2891811	2538843	2539951	2545398	2500858	3024316	3078609	2846193	2793771	2274281	2260733	3526140	3582766	3504154	3509479	1945879	1928154	2126150	2198321	2099517	2098813	339081	1258969	1693815	535549	2159630	2774907	2469113	2478632	1955257	1923746	3255116	3264350	2185893	2229660	2386385	2356875	766238	766187	1
L-arginine	1	1	1	1	1	1	1	1	1	1	1	1	1	1	1	1	1	1	1	1	1	1	1	1	1	1	1	1	1	1	1	1	1	1	1	1	1	1	1	1	272820	267844	137805	291010	193098	202999	194876	186925	109777
pinostrobin	25626178	25734232	15767310	15586234	32161312	32369072	29668364	29700306	15486491	1	15151678	1	15021884	1	15158666	15126170	1	13654189	1	1	13083332	13268456	14919607	28357442	860437	872298	949573	22862744	24075564	24030476	496993	504440	28992884	28621860	1191750	1200357	1028293	1038591	26544392	26741972	918715	925528	813005	804713	14421826	14303339	1044469	1034817	26300116
D-tartrate	196999	204245	205513	1	200198	200247	169881	161707	201825	205686	225042	205841	224452	202907	1	1	348424	348854	238112	227105	319556	330301	286331	282129	1	1	1	5041051	1	1	5297795	5337875	5871296	5843553	1	3374530	1	5710481	1	1	5621800	5546379	5729251	5682189	5751964	5600999	5559283	5382725	6847297
phlorisovalerophenone	867762	103279	1074635	102505	121236	1049700	119449	111460	72695	98224	144838	120072	109909	4534084	1247572	4550597	4388960	77784	103722	329081	69264	4487414	71196	1102688	298016	98592	106855	85707	88103	168113	67212	3838495	4246327	2120872	2819385	62570	87815	4303832	87810	4378380	131556	1	651431	4283903	97564	90975	361434	1	1780133
cerotoyl-CoA	2592911	2685880	1521623	1570338	2660278	2680682	307987	308571	2270091	2105369	872521	847477	850656	849419	550701	549733	414634	415266	304055	295359	402543	399452	552584	539707	765131	772178	1	1	1049537	1056647	222305	225916	1162874	1168144	533535	1	916943	931560	1019671	1006939	1	1	1	1	1	1	1	1	17642232
[truncated: 2,572 more rows]
[truncated: 125 more columns]
