# Supplementary material for: Seed Priming With Protein Hydrolysates Improves Arabidopsis Growth and Stress Tolerance to Abiotic Stresses
Source: Front Plant Sci. 2021 Jun 8;12:626301. doi: 10.3389/fpls.2021.626301 (PMC8218911; doi:10.3389/fpls.2021.626301)
Supplement: Supplementary Table 5 — OPLS-DA modeling VIP markers are also provided with score and standard error for protein hydrolysate C and D separately. [file Table_5.XLSX]

## Sheet: VIPs markers C
Compound Name	M1.VIP[11+1+0]	M1.VIP[11]cvSE * 2,44693
3,4,6-trihydroxy-cis-cinnamate	1.79341	0.504815
1,6,7,8-tetrahydroxy-2-methylanthraquinone	1.60696	0.513476
(+)-5-deoxystrigol	1.57672	0.166706
dUMP	1.54872	0.253273
L-threonate	1.54126	0.373261
stearoyl-CoA	1.54126	0.373261
terephthalate	1.50835	0.426854
pelargonidin 3-<i>O</i>-&beta;-D-p-coumaroylglucoside	1.50426	0.46841
isorhamnetin 3-<i>O</i>-(4\-<i>O</i>-<i>p</i>-coumaroyl)-glucoside"	1.49518	0.394997
2,4-diamino-6-methyl-5,3'-(2-trifluoromethylphenoxy)prop-1'-yloxypyrimidine	1.46759	0.615468
(2<i>R</i>,3<i>S</i>,4<i>S</i>)-leucocyanidin	1.45883	0.790755
5-phospho-&beta;-D-ribosylamine	1.45883	0.790755
(<i>E</i>)-2-pentenal	1.44119	0.492115
1-<i>O</i>-(indol-3-ylacetyl)-&beta;-D-glucose	1.44027	1.01057
17-oxosparteine	1.44027	1.01057
mono-<i>trans</i>, poly-<i>cis</i>-decaprenyl group	1.43794	0.495379
5-[[4-methoxy-3-(phenylmethoxy)phenyl]methyl]-2,4-pyrimidinediamine	1.43336	0.629005
bixin dimethyl ester	1.43232	0.220746
8-[(2S)-2-amino-2-carboxylatoethyl]-5-hydroxy-2H-1,4-benzothiazine-3-carboxylate	1.43135	0.93004
<i>N</i><sup>2</sup>-formyl-<i>N</i><sup>1</sup>-(5-phospho-&beta;-D-ribosyl)glycinamide	1.42559	0.187105
(indol-3-yl)acetyl-L-alanine	1.42145	0.515255
fosmidomycin	1.41535	0.98745
trichloroethanol	1.41476	0.432823
lutein	1.4099	0.368898
3-methoxybenzaldehyde	1.4083	0.202934
(2R,3S)-2,7-dihydroxy-4'-methoxyisoflavanone	1.40693	0.202229
kaempferol-3,7-bis-<i>O</i>-&alpha;-L-rhamnoside	1.39555	0.218858
neoabietadiene-diol	1.39555	0.218858
gibberellin A<sub>8</sub>-catabolite	1.39555	0.218858
3,3'-dimethylmyricetin	1.39509	0.654527
pseudobaptigenin	1.39509	0.555296
1-deoxycapsidiol	1.3944	0.188692
adenosine	1.39249	0.196975
16, 17-dihydro-16&alpha;, 17-dihydroxy gibberellin A<sub>9</sub>	1.38533	0.191908
gramine	1.38008	0.224943
artemisinic alcohol	1.37924	0.28454
(13<i>E</i>)-8&alpha;-hydroxylabd-13-en-15-yl diphosphate	1.37437	0.177783
<i>trans</i>-aconitate	1.37378	0.280037
2-oxovalerate	1.37378	0.280037
dTMP	1.37324	0.231797
4-aminobenzoate	1.37271	0.292668
1,2-diaminopropanoate	1.37195	0.876619
(+)-costunolide (12,6&alpha;)	1.37114	0.663046
(E)-2-hexenol	1.37082	0.17225
luteolin	1.3686	0.150119
D-<i>myo</i>-inositol (2,4) bisphosphate	1.36448	0.183224
D-<i>myo</i>-inositol (3,4)-bisphosphate	1.36448	0.183224
&beta;-D-fructose 2,6-bisphosphate	1.36448	0.183224
CDTA	1.36448	0.183224
&alpha;-monofluoromethylarginine	1.36448	0.183224
2-[(7'-methylsulfanyl)heptyl]malate	1.36448	0.183224
2,4-diamino-6-ethyl-5,3'-(2-cyclohexylphenoxy)prop-1'-yloxypyrimidine	1.36448	0.183224
trifluoromethionine	1.3631	0.490523
ferroheme <i>o</i>	1.36112	0.177301
(1<i>S</i>,2<i>R</i>)-1-C-(indol-3-yl)glycerol 3-phosphate	1.36112	0.177301
raucaffricine	1.35789	0.909222
sciadonoyl-CoA	1.35727	0.563826
dADP	1.35681	0.377077
phenyllactatyl-CoA	1.35421	0.385645
2-(glutathion-<i>S</i>-yl)-2-carboxypropane	1.35318	0.700024
lupanine	1.35158	0.505731
primary fluorescent chlorophyll catabolite	1.34971	0.474898
(<i>E</i>)-1-(glutathion-<i>S</i>-yl)-<i>N</i>-hydroxy-2-(1<i>H</i>-indol-3-yl)ethan-1-imine	1.34935	0.608547
zealexin A1	1.34647	0.480855
apigenin-7-<i>O</i>-gentiobioside	1.34325	0.168173
(Z)-butanethial S-oxide	1.3401	0.17503
2-undecanone	1.33818	0.635729
&gamma;-L-glutamyl-L-cysteine	1.333	0.241265
homoglutathione	1.33037	0.611652
2-hydroxy-4-[(1E)-3-oxoprop-1-en-1-yl]-2H-pyran-6-carboxylate	1.33037	0.611652
(3R)-hydroxydihomo &gamma;-linolenoyl-CoA	1.32743	0.174675
(3R,11Z,14Z,17Z)-3-hydroxyicosatrienoyl-CoA	1.32743	0.174675
6-methoxy-3-methyl-2-<i>all-trans</i>-decaprenyl-1,4-benzoquinol	1.32743	0.174675
&delta;-tocopherol	1.32743	0.174675
butyl benzoate	1.32509	0.809899
&gamma;-tocopherol	1.32462	0.316214
3R-hydroxy-lesqueroloyl-CoA	1.32247	0.163952
chromate	1.31884	0.153056
1-(methylsulfanyl)-4-<i>aci</i>-nitrobutane	1.31561	0.160324
choline	1.31561	0.160324
D-<i>myo</i>-inositol (1,2,3,6) tetrakisphosphate	1.31561	0.160324
vindolidine	1.31038	0.339773
UDP-&beta;-L-arabinofuranose	1.3098	0.370853
sinapoyltyramine	1.30948	0.416622
behenate	1.30771	0.31312
ancymidol	1.30753	0.259091
(4S)-4-(5,5-dimethylcyclohex-1-en-1-yl)cyclohex-1-ene-1-carbaldehyde	1.30652	0.751497
cyanidin 3-<i>O</i>-[2\-<i>O</i>-(2\"'-<i>O</i>-(sinapoyl) xylosyl) 6\"-<i>O</i>-(p-coumaroyl) glucoside] 5-<i>O</i>-[6\"\"-<i>O</i>-(malonyl) glucoside"	1.30559	0.375125
(<i>S</i>)-2-hydroxyglutarate	1.30559	0.375125
cyanidin-3-<i>O</i>-rutinoside	1.30559	0.375125
6-hydroxyprotopine	1.30462	0.113471
1-linoleoyl-2-(3E)-hexadecenoyl-phosphatidylglycerol	1.3039	1.08591
2-deoxy-D-galactose	1.30334	0.226597
ajugose	1.3033	0.374482
kaempferol-3-<i>O</i>-&beta;-D-glucopyranoside-7-<i>O</i>-&alpha;-L-rhamnopyranoside	1.30285	0.290741
3-mercapto-1,2-propanediol	1.30088	0.5421
(+)-7-<i>epi</i>-jasmonate	1.30067	0.459214

## Sheet: VIPs markers D
Compound Name	M1.VIP[11+3+0]	M1.VIP[11]cvSE * 2,44693
isopentenyladenine-9-<i>N</i>-glucoside	1.74859	0.174853
miltiradiene	1.74118	0.167519
1,2-benzoquinone	1.71284	0.373447
2-deoxy-D-galactose	1.71162	0.375145
all-<i>trans</i>-decaprenyl diphosphate	1.70671	0.127274
11-hydroxydodecanoate	1.69175	0.365588
palmatine	1.68864	0.363501
1-18:0-2-18:3-phosphatidylethanolamine	1.66181	0.288864
delphinidin 3,3',5-tri-<i>O</i>-&beta;-D-glucoside	1.65496	0.402871
pelargonidin 3,7-di-<i>O</i>-&beta;-<i>D</i>-glucoside	1.64466	0.34708
&beta;-D-gentiobiosyl crocetin	1.62974	0.244345
3,7-dimethylquercetagetin	1.61559	0.281748
<i>N</i>, <i>N</i>-dihydroxy-tetrahomomethionine	1.61559	0.281748
dCDP	1.61483	0.0917878
chlorosuccinate	1.61483	0.0917878
pelargonidin 3-<i>O</i>-&beta;-D-p-coumaroylglucoside	1.59979	0.224239
18-hydroxystearate	1.59284	0.178015
preuroporphyrinogen	1.59255	0.229338
salicylate 2-O-&beta;-D-glucoside	1.59004	0.263017
shikimate	1.57522	0.291877
dalcochinin	1.56797	0.41212
<i>trans</i>-aconitate	1.56114	1.12926
2-oxovalerate	1.56114	1.12926
EDTA	1.54773	0.263134
(3<i>S</i>,6<i>E</i>)-nerolidol	1.54773	0.263134
D-erythro-imidazole-glycerol-phosphate	1.53189	0.249465
<i>N</i>-(&beta;-D-glucosyl)-(indol-3-yl)acetyl-L-glutamate	1.51406	0.239541
traumatin	1.49535	0.428991
(11Z,14Z,17Z)-icosatrienoyl-CoA	1.48693	0.186821
malonylshisonin	1.46693	0.485978
hypusine	1.46002	0.219021
1-O-galloyl-&beta;-D-glucose	1.44946	0.40761
xanthine	1.44946	0.40761
(2E,4Z,5E)-2-hydroxy-7-oxo-(2-oxoethylidene)hepta-2,5-dienoate	1.44624	0.14775
(-)-bornyl-diphosphate	1.44614	0.194766
L-willardiine	1.44427	0.176204
malonyl-furaneol glucopyranoside	1.44347	0.387119
(13<i>E</i>)-labda-7,13-dien-15-ol	1.44291	0.461218
isopentenyl diphosphate	1.43398	0.628867
isatin	1.42897	0.411499
(+)-secoisolariciresinol monoglucoside	1.42803	0.329658
episterol	1.42559	0.315429
gabaculine	1.42262	0.225296
(<i>R</i>)-pantolactone	1.42242	0.464574
5-deoxypyridoxal	1.42176	0.108304
desmosterol	1.42176	0.108304
1-kestotriose	1.42176	0.108304
8-methoxykaempferol	1.42176	0.108304
glyceollin I	1.42176	0.108304
triacsin C	1.4169	0.725145
(-)-9&beta;-pimara-7,15-diene	1.41376	0.332654
(indol-3-yl)acetyl-L-tryptophan	1.41211	0.212744
1,3,5-trihydroxyxanthone	1.40996	0.32987
afrormosin-7-O-glucoside-6''-O-malonate	1.40957	0.258145
kaempferol 3-<i>O</i>-(6\-<i>O</i>-feruloyl)-glucoside"	1.4084	0.304941
(indol-3-yl)acetyl-L-phenylalanine	1.40809	0.209148
4-(2-amino-3-hydroxyphenyl)-2,4-dioxobutanoate	1.40802	0.187786
(+)-marmesin	1.40581	0.64839
<i>N</i>-feruloyltyramine	1.40581	0.64839
methotrexate	1.40264	0.260327
5-oxo-L-proline	1.39751	0.253678
deacetylisoipecoside	1.39559	0.394547
cyanidin 3-<i>O</i>-glucoside-7-<i>O</i>-(6-<i>O</i>-(p-hydroxybenzoyl)-glucoside)	1.39138	0.300048
bis(&beta;-D-glucosyl) crocetin	1.39135	0.741206
spermidine	1.38937	0.261313
chlorophyllide <i>b</i>	1.38921	0.36531
ethylglyoxalbis(guanylhydrazone)	1.37734	0.227338
(<i>E</i>)-&omega;-(methylsulfanyl)butyl-thiohydroximate	1.37675	0.202077
salvigenin	1.37539	0.173802
3-cyano-L-alanine	1.37376	0.158964
gypsogenin-28-beta-D-glucoside	1.37338	0.471312
pyrethrin I	1.37064	0.218512
8-[(2S)-2-amino-2-carboxylatoethyl]-5-hydroxy-2H-1,4-benzothiazine-3-carboxylate	1.37044	0.738431
cyanidin 3-<i>O</i>-[2\-<i>O</i>-(xylosyl)-6\"-<i>O</i>-(p-coumaroyl) glucoside] 5-<i>O</i>-malonylglucoside"	1.3698	0.449676
salicyl alcohol	1.36791	0.244686
3-chlorodiaminopimelate	1.36764	0.1923
4'-hydroxy-rot-2'-enonate	1.36734	0.240819
7-hydroxy-2',4',5'-trimethoxyisoflavone	1.36734	0.240819
vernoleate	1.36649	0.482966
thiourea dioxide	1.36587	0.223253
dioxindole-3-acetyl-3-O-beta-glucose	1.36238	0.284854
Bz<sub>2</sub>ATP	1.3584	0.113591
3,4,3',4'-tetradehydro-&beta;,&beta;-carotene	1.35667	0.450121
5'-[(3-aminopropyl)methylamino]-5'-deoxyadenosine	1.35449	0.630412
olivetolate	1.35408	0.379594
(<i>E</i>)-4-hydroxy-3-methylbut-2-en-1-yl diphosphate	1.35367	0.258736
5-isobutylthioribose	1.35356	0.158818
dalbergioidin	1.35045	0.386791
butanoyl-CoA	1.34949	0.28864
glycerol 2-phosphate	1.34706	0.463741
gomphrenin I	1.34597	0.318421
(2R,3S)-2,7-dihydroxy-4'-methoxyisoflavanone	1.34154	0.166945
fluorofumarate	1.34077	0.230123
juvenile hormone III	1.33954	0.177114
2-iminopropanoate	1.33937	0.155472
&beta;-fenchocamphorone	1.33897	0.702399
6-deoxoteasterone	1.33696	0.347939
dADP	1.33118	0.388662
4&alpha;-methyl-5&alpha;-cholesta-8,24-dien-3&beta;-ol	1.32986	0.190722
<i>cis</i>-zeatin-9-<i>N</i>-glucoside	1.3283	0.540698
longiborneol	1.3283	0.540698
(6R)-4a-hydroxy-tetrahydrobiopterin	1.32785	0.200638
sakuranin	1.32753	0.2041
benzyl acetate	1.32409	0.482875
sulfuretin	1.32202	0.308216
isorhamnetin 3-<i>O</i>-(4\-<i>O</i>-<i>p</i>-coumaroyl)-glucoside"	1.32051	0.45821
7-hydroxy-4'5'-dimethoxyisoflavone	1.32031	0.730057
acivicin	1.31763	0.122321
3,4,-dihydroxybutylphosphonate	1.31737	0.56643
(4S)-4-(5,5-dimethylcyclohex-1-en-1-yl)cyclohex-1-ene-1-carbaldehyde	1.31722	0.513997
allantoate	1.31043	0.544077
luteolin	1.3087	0.383806
3-methoxytyramine	1.30813	0.197034
3,7,3'-trimethylquercetagetin	1.30727	0.166022
4-methylumbelliferyl-&beta;-D-cellobioside	1.30708	0.401325
24-ethylidenelophenol	1.30703	0.217023
&alpha;-terpinyl cation	1.30683	0.314957
reduced &beta;-nicotinamide D-ribonucleotide	1.30626	0.440609
3-phospho-D-glyceroyl-phosphate	1.30613	0.606612
(2E,11Z,14Z)-icosatrienoyl-CoA	1.30613	0.606612
octoketide	1.30576	0.0921272
4-hydroxycoumarin	1.30576	0.0921272
adenosine 5'-phosphoselenate	1.30482	0.146984
1-18:1-2-16:1-monogalactosyldiacylglycerol	1.30482	0.146984
6-deoxotyphasterol	1.30406	0.373299
cyclic ADP-ribose	1.30126	0.279498
8-oxo-GMP	1.30113	0.199422
