# Supplementary material for: Seed Priming With Protein Hydrolysates Improves Arabidopsis Growth and Stress Tolerance to Abiotic Stresses
Source: Front Plant Sci. 2021 Jun 8;12:626301. doi: 10.3389/fpls.2021.626301 (PMC8218911; doi:10.3389/fpls.2021.626301)
Supplement: Supplementary Table 6 — VIP markers (with individual score and standard error) from the OPLS-DA supervised model discriminating protein hydrolysate C vs. D. [file Table_6.XLSX]

## Sheet: VIPs markers C vs D
Compound Name	M1.VIP[1+1+0]	M1.VIP[1]cvSE * 2,44693
anthraniloyl-<i>O</i>-glucopyranose	2.07291	0.0668473
2'-hydroxypseudobaptigenin	2.07265	0.0743242
N-prenylagmatine	2.0672	0.0941682
1-(5-phospho-&beta;-D-ribosyl)-ATP	2.06668	0.0744402
2-formylaminobenzaldehyde	2.06668	0.0744402
mersalyl acid	2.06596	0.10541
glucodigifucoside	2.06596	0.10541
(-)-bursehernin	2.06558	0.106524
5-<i>O</i>-methylthujaplicatin	2.06548	0.106552
cortisol	2.05852	0.114436
oleanolate-3-beta-D-glucuronoside-(3,1)-galactoside-(4,1)-glucoside-28-glucoside	2.05802	0.107671
dodecane-1,7-diol	2.05681	0.109205
4-(1-methyl-2-pyrrolidinyl)-3-oxobutanoate	2.05672	0.110145
<i>N</i>-demethylvindolidine	2.0539	0.129209
(3<i>R</i>,5<i>S</i>)-3-hydroxy-1-pyrroline-5-carboxylate	2.05386	0.12932
(6<i>E</i>)-8-hydroxygeraniol	2.05386	0.12932
aloenin	2.05045	0.10549
6-gingerol	2.05004	0.181365
1,5-diazabicyclononane	2.05	0.104909
8-(methylsulfinyl)octyl-glucosinolate	2.04963	0.0616611
benzoate	2.04446	0.0926537
4-coumaryl-4-coumarate	2.04286	0.0916392
3-hydroxy-3-phenylpropanoate	2.03831	0.0947341
methylconiine	2.0377	0.107722
3-glc-glc-rha, 28-glc medicagenic acid	2.0351	0.176887
<i>N</i>-debenzoyl-(3'-<i>RS</i>)-taxol	2.03216	0.168815
<i>(S)</i>-tetrahydroprotoberberine	2.03155	0.0967931
(<i>22R,23R</i>)-28-homocastasterone 22-O-sulfate	2.02895	0.190669
maltopentaose	2.02611	0.113522
6-<i>C</i>-glucosyl-2-hydroxynaringenin	2.02492	0.153927
terbinafine	2.02415	0.126763
(Z)-butanethial S-oxide	2.02341	0.180706
p-chlorophenylalanine	2.02309	0.138968
crotonyl-CoA	2.02263	0.077027
hispidol-4'-<i>O</i>-&beta;-<i>D</i>-glucoside	2.02262	0.205734
4,21-dehydrogeissoschizine	2.01911	0.140883
(3<i>R</i>)-3-hydroxy-1,2-didehydro-2,3-dihydrotabersonine	2.01595	0.161925
phloretin	2.01595	0.161925
pyrithiamine	2.01487	0.0821953
(2<i>E</i>)-oct-2-enoyl-CoA	2.01452	0.122887
taxa-4(20),11-dien-5&alpha;-ol	2.01301	0.123637
1-linoleoyl-2-palmitoyl-phosphatidylglycerol	2.01003	0.153237
(indol-3-yl)acetyl-L-tyrosine	2.0033	0.143277
galactopinitol A	1.99872	0.210592
nordihydroguaiaretate	1.99183	0.200413
carbidopa	1.99179	0.151551
lutein	1.98996	0.138929
piperine	1.98645	0.104564
ecgonine methyl ester	1.98598	0.151542
4-(1-methyl-2-pyrrolidinyl)-3-oxobutanoate methyl ester	1.98598	0.151542
glucomalcommin	1.98439	0.15068
CDP-1-18:1(9Z)-2-18:1(9Z)-glycerol	1.98225	0.266901
(-)-maackiain	1.98133	0.16128
GTP	1.9789	0.177674
ATP&gamma;S	1.9789	0.177674
(8<i>S</i>)-3',8-cyclo-7,8-dihydroguanosine 5'-triphosphate	1.9789	0.177674
(<i>S</i>)-scoulerine	1.9789	0.177674
4-benzoyloxybutylglucosinolate	1.97834	0.155458
grasshopper ketone	1.97826	0.197563
carlactone	1.97741	0.21256
5-formamido-1-(5-phospho-D-ribosyl)-imidazole-4-carboxamide	1.97637	0.242541
taraxasterol	1.97626	0.152309
&beta;-amyrin	1.97626	0.152309
&Psi;-taraxasterol	1.97626	0.152309
(3<i>S</i>)-2,3-epoxy-2,3-dihydrosqualene	1.97626	0.152309
&alpha;-amyrin	1.97626	0.152309
baruol	1.97626	0.152309
germanicol	1.97626	0.152309
marneral	1.97626	0.152309
lanosterol	1.97626	0.152309
thalianol	1.97626	0.152309
taraxerol	1.97626	0.152309
glutinol	1.97626	0.152309
friedelin	1.97626	0.152309
<i>N<sup>2</sup></i>-acetyl-L-Lysine	1.97626	0.152309
1-(3,4-dihydroxyphenyl)-3-(3-<i>C</i>-glucosyl-2,4,6-trihydroxyphenyl)propane-1,3-dione	1.97626	0.152309
oxythiamine	1.97626	0.152309
&beta;-seco-amyrin	1.97626	0.152309
&delta;-amyrin	1.97626	0.152309
<i>N</i><sup>1</sup>-(5-phospho-&beta;-D-ribosyl)glycinamide	1.97626	0.152309
3,6-dihydronicotinate	1.97626	0.152309
8-(methylsulfanyl)-2-oxooctanoate	1.97626	0.152309
NADH	1.97626	0.152309
syringin	1.97626	0.152309
HMDBOA-glucoside	1.97626	0.152309
gibberellin A<sub>37</sub> (closed lactone form)	1.97191	0.172872
gibberellin A<sub>44</sub> (closed lactone form)	1.97191	0.172872
(13<i>S</i>,14<i>R</i>)-13-<i>O</i>-acetyl-1,8-dihydroxy-<i>N</i>-methylcanadine	1.96955	0.220714
ergosta-5,7,24(28)-trien-3&beta;-ol	1.96761	0.170197
chorismate	1.96761	0.170197
(3<i>S</i>,5<i>R</i>,6<i>R</i>)-3,5-dihydroxy-6,7-didehydro-5,6-dihydro-12'-apo-&beta;-caroten-12'-al	1.96761	0.170197
4&alpha;-hydroxymethyl-4&beta;-methyl-5&alpha;-cholesta-8,24-dien-3&beta;-ol	1.96761	0.170197
4&alpha;-carboxy,4&beta;,14&alpha;-dimethyl-9&beta;,19-cyclo-5&alpha;-cholest-24-en-3&beta;-ol	1.96761	0.170197
eugenol	1.96468	0.16757
2',4,4',6'-tetrahydroxychalcone	1.96468	0.16757
<i>all-trans</i>-retinoate	1.96291	0.224594
<i>N</i>,<i>N</i>-dihydroxypentahomomethionine	1.96139	0.203997
ubiquinone-<i>9</i>	1.96136	0.171887
2-(&alpha;-hydroxyethyl)thiamine diphosphate	1.9607	0.183706
4&alpha;,14&alpha;-dimethyl-5&alpha;-cholesta-8,24-dien-3&beta;-ol	1.95994	0.182777
5-(methylsulfinyl)pentyl-glucosinolate	1.95266	0.30786
1-(18-hydroxyoleoyl)-<i>sn</i>-glycrol 3-phosphate	1.95109	0.241872
3-sulfino-L-alanine	1.94986	0.172256
O-sinapoylglucarate	1.94662	0.234209
(2S,3R,6S)-3-fluoro-2,6-diaminopimelate	1.94662	0.234209
betaine aldehyde	1.94636	0.237822
<i>N</i>-demethylgalanthamine	1.94518	0.213837
hydratedusnate	1.94248	0.300355
ferruginol	1.94248	0.300355
6-kestotriose	1.94248	0.300355
munjistin	1.93944	0.297422
dalcochinin-8'-O-&beta;-glucoside	1.93879	0.346048
9-[6(RS)-8-diamino-5,6,7,8-tetradeoxy-&beta;-D-ribo-octofuranosyl]-9H-purin-6-amine	1.93629	0.318917
vindoline	1.93594	0.232124
(+)-7-<i>epi</i>-jasmonoyl-L-phenylalanine	1.93173	0.305077
&beta;-fenchocamphorone	1.93023	0.270776
2-methyl-6-farnesyl-1,4-benzoquinol	1.9255	0.324303
quercetin 3-<i>O</i>-(6\-<i>O</i>-feruloyl)-glucoside"	1.9255	0.324303
<i>S</i>-(2<i>E</i>,6<i>E</i>)-farnesyl-L-cysteine	1.92436	0.197198
methoxydihydrosorgoleone	1.92301	0.166904
phosphatidylglycerophosphate (1-octadecenoyl(9Z), 2-palmitoyl)	1.92183	0.215951
1-naphthoate	1.92109	0.28064
(-)-epipodophyllotoxin	1.92077	0.289419
lampranthin II	1.92077	0.289419
xylogalacturonan	1.92033	0.191642
4-methylumbelliferone	1.91648	0.224065
1,2-dioctanoyl-1-amino-2,3-propanediol	1.91605	0.163977
alizarin	1.9156	0.311536
momilactone A	1.91542	0.190038
methyl indole-3-carboxylate	1.91169	0.203468
16,17-dihydro-16&alpha;,17-dihydroxy gibberellin A<sub>12</sub>	1.89777	0.261525
protoporphyrinogen IX	1.89573	0.353194
p-hydroxymandelonitrile	1.89066	0.227586
indole-3-carboxaldehyde	1.88828	0.352747
P1-uridyl-P2-phenyl diphosphate	1.88828	0.352747
(-)-epiafzelechin	1.88828	0.352747
3-deaza-GMP	1.88395	0.240972
salicylate 2-O-&beta;-D-glucoside	1.88298	0.283387
orotate	1.88017	0.294288
hexanoate	1.87943	0.167426
L-arginine	1.87943	0.167426
oleanolic aldehyde	1.87919	0.233626
(3R)-linalool	1.87911	0.235443
1-hydroxy-3-indolylmethyl glucosinolate	1.87911	0.235443
(+)-&beta;-pinene	1.87911	0.235443
5,10-methylenetetrahydropteroyl tri-L-glutamate	1.87911	0.235443
4&alpha;-formyl,4&beta;,14&alpha;-dimethyl-9&beta;,19-cyclo-5&alpha;-cholest-24-en-3&beta;-ol	1.87911	0.235443
homogentisate	1.87911	0.235443
prostaglandin-H<sub>2</sub>	1.8765	0.296428
4-coumaroyl-3-hydroxyagmatine	1.87505	0.280648
aloesin	1.87379	0.28762
caffeoylserotonin	1.8702	0.219497
2,7-dihydroxycadalene	1.8653	0.368582
(<i>E</i>)-1-(L-cysteinylglycin-<i>S</i>-yl)-<i>N</i>-hydroxy-&omega;-(methylsulfanyl)octan-1-imine	1.85845	0.275992
narcotine hemiacetal	1.85822	0.321502
&gamma;-chaconine	1.85672	0.423178
eupatolin	1.8498	0.164473
tetradecan-1-ol	1.84476	0.331588
isochorismate	1.8419	0.308749
quercetin 3-<i>O</i>-&beta;-<i>D</i>-glucosylgalactoside	1.8419	0.308749
guanosine 3'-monophosphate	1.83999	0.412352
7-hydroxy-4'5'-dimethoxyisoflavone	1.83874	0.347329
oxindole-3-acetyl-L-valine	1.83763	0.501243
1-linoleoyl-2-&alpha;-linolenoyl-phosphatidylcholine	1.83763	0.501243
esculetin	1.83763	0.501243
(indol-3-yl)acetyl-L-isoleucine	1.83153	0.252752
<i>trans</i>-neoxanthin	1.83153	0.252752
cyclic pyranopterin phosphate	1.82972	0.26719
5'-[(3-aminopropyl)-amino]-5'-deoxyadenosine	1.82935	0.515313
6-aminohexanoate	1.82603	0.305636
L-norleucine	1.82603	0.305636
&beta;-alanine betaine	1.82603	0.305636
<i>N</i>,<i>N</i>-dihydroxyhomomethionine	1.82603	0.305636
(S)-isoandrocymbine	1.82361	0.354425
glyceollin II	1.82092	0.234092
kauralexin B1	1.82039	0.516349
4-pentenyl-glucosinolate	1.81983	0.318456
7-O-&beta;-D-glucosyl-7-hydroxyflavone	1.81878	0.324708
6-O-&beta;-D-glucosyl-6-hydroxyflavone	1.81878	0.324708
7,8-dihydromonapterin	1.81878	0.324708
2-methyl-6-phytyl-1,4-benzoquinol	1.81532	0.249622
6-deoxocathasterone	1.81368	0.213732
7,8-dimethoxy-flavone	1.80953	0.318633
ubiquinol-<i>8</i>	1.80668	0.117863
(2E,4Z,6E)-5-formyl-2-hydroxy-8-oxoocta-2,4,6-trienoate	1.80178	0.354103
1-palmitoleylglycerol 3-phosphate	1.79786	0.524095
progesterone	1.79695	0.318285
selgin	1.79695	0.318285
ADP	1.79695	0.318285
9&beta;-stemod-13(17)-ene	1.79695	0.318285
quercetin 3-<i>O</i>-rhamnoside-7-<i>O</i>-glucoside	1.79695	0.318285
monofluoromethylputrescine	1.79641	0.330901
&gamma;-glutamyl-ethylamide	1.79112	0.267568
2,2'-azino-bis-(3-ethylbenzothiazoline-6-sulfonate)	1.78964	0.301481
octoketide 4b	1.77897	0.475259
lactucaxanthin	1.77509	0.299136
3-oxo-palmitate	1.77509	0.299136
&beta;-D-glucosyl crocetin	1.77509	0.299136
&beta;-D-fructose 1,6-bisphosphate	1.77509	0.299136
UMP	1.77136	0.404799
3,5-dihydroxyanisole	1.77055	0.34818
13-apo-&beta;-carotenone	1.76912	0.224592
mono-<i>trans</i>, poly-<i>cis</i>-decaprenyl group	1.76145	0.433448
(5Z,8Z,11Z,14Z,17Z)-icosapentaenoate	1.75936	0.242624
(glutathion-<i>S</i>-yl)-4-methoxy-3-indolylmethylisothiocyanate	1.75869	0.347172
(<i>S</i>)-5-hydroxyisourate	1.74968	0.377422
strictosidine aglycone	1.74952	0.431276
&alpha;-linolenate	1.7447	0.24121
caffeoyl-4'-hydroxyphenyllactate	1.7447	0.24121
chrysin	1.7447	0.24121
steviolmonoside	1.7447	0.24121
9&beta;-pimara-7,15-diene	1.7447	0.24121
gibberellin A<sub>12</sub>-aldehyde	1.7447	0.24121
4'-phosphopantetheine	1.7447	0.24121
&beta;-gentiobiose	1.7447	0.24121
(7Z,10Z,13Z,16Z,19Z)-docosa-7,10,13,16,19-pentenoate	1.7447	0.24121
(-)-borneol	1.74126	0.36417
(indole-3-yl)acetonitrile	1.74126	0.36417
&beta;-L-arabinopyranose	1.73812	0.625391
rebaudioside B	1.73811	0.293648
scoparone	1.73804	0.364242
9,9'-di-<i>cis</i>-&zeta;-carotene	1.73803	0.478268
9,15,9'-tri-<i>cis</i>-&zeta;-carotene	1.73803	0.478268
<i>all-trans</i>-&zeta;-carotene	1.73803	0.478268
1-palmitoyl-<i>sn</i>-glycerol 3-phosphate	1.73465	0.245343
quercetin 3,3',7-trissulfate	1.73465	0.245343
palmatine	1.72731	0.26634
<i>cis</i>-tuberonic acid	1.7264	0.52386
quercetin 3-<i>O</i>-&beta;-<i>D</i>-glucosyl-(1->2)-&beta;-<i>D</i>-glucoside	1.7264	0.52386
2-carboxy-L-xylonolactone	1.7264	0.52386
coniferyl alcohol	1.7264	0.52386
GDP-&alpha;-D-mannose	1.7264	0.52386
squalene	1.7264	0.52386
isopimara-7,15-dienal	1.7264	0.52386
3-dehydrosphinganine (C20)	1.7264	0.52386
isovaleryl-CoA	1.7264	0.52386
(+)-7-<i>epi</i>-12-hydroxyjasmonoyl-L-isoleucine	1.7259	0.328908
naringin	1.72398	0.339196
3-hydroxypropanoyl-CoA	1.72398	0.339196
neopinone	1.7214	0.397681
24-methylenecycloartanol	1.71611	0.344332
patuletin	1.71611	0.344332
1-18:3-2-16:1-monogalactosyldiacylglycerol	1.71611	0.344332
dihydroxyferuloyl-sinapoyl spermidine	1.71486	0.391169
zymosterone	1.71486	0.391169
thebaine	1.71238	0.414127
(3E)-phytochromobilin	1.70619	0.311898
(12Z,15Z)-9,10-dihydroxyoctadeca-12,15-dienoate	1.70336	0.36179
2'-deoxyadenosine 3'-monophosphate	1.70336	0.36179
(+)-sesaminol 2-<i>O</i>-&beta;-<i>D</i>-gentiobioside	1.70336	0.36179
<i>ent</i>-sandaracopimaradien-3&beta;-ol	1.70336	0.36179
&alpha;-D-mannopyranose	1.70336	0.36179
1-naphthol glucoside	1.70018	0.261831
