# Supplementary material for: Seed Priming With Protein Hydrolysates Improves Arabidopsis Growth and Stress Tolerance to Abiotic Stresses
Source: Front Plant Sci. 2021 Jun 8;12:626301. doi: 10.3389/fpls.2021.626301 (PMC8218911; doi:10.3389/fpls.2021.626301)
Supplement: Supplementary Table 7 — Differential compounds as resulted from Volcano Plot analysis (ANOVA P < 0.01, fold-change > 10) (A) for protein hydrolysate C and D separately, at 0.001%, compared to control, (B) for protein hydrolysate C and D separately, at 0.1% and (C) under 150 mM NaCl stress, compared to untreated control. Compounds are reported with fold-change values, ontology, SMILES and InChIKey annotations. [file Table_7.XLSX]

## Sheet: Low vs Control
Compound	0.001% C vs Control	0.001% D vs Control	Ontology - parents of class	SMILES	InChI-Key
(+)-neomenthol	-18.28	-23.93	a monoterpenol	CC([C@H]1(CC[C@H](C[C@@H]1O)C))C	InChIKey=NOOLISFMXDJSKH-UTLUCORTSA-N
benzyladenine-7-<i>N</i>-glucoside	0.99	-22.91	an adenine-type cytokinin glucoside	C([C@@H]1(O[C@@H]([C@@H]([C@H]([C@@H]1O)O)O)N2(C3(C(=NC=NC(N=C2)=3)NCC4(/C=CC=CC=4)))))O	InChIKey=MFMRRPHRZQYKIJ-YYZLIPTLSA-N
4-coumaryl-4-coumarate	-4.45	-22.54	a phenylpropanoid	C(OC(=O)C=CC1(C=CC(\\O)=C/C=1))C=CC2(C=CC(\\O)=C/C=2)	InChIKey=AMABNLPAOLRCOD-BRPQVOEQSA-N
kaempferol-3-<i>O</i>-&beta;-gentiobioside-7-<i>O</i>-&alpha;-L-rhamnoside	-22.39	-22.39	a flavonol-3-O-[D-glucopyranosyl(1->6)D-glucopyranoside]-7-O-L-rhamnopyranoside	C[C@H]6(O[C@@H](OC5(/C=C4(C(/C(=O)C(\\O[C@H]1(O[C@@H]([C@H]([C@@H]([C@H]1O)O)O)CO[C@@H]2([C@@H]([C@H]([C@@H]([C@H](O2)CO)O)O)O)))=C(C3(/C=CC(\\O)=C/C=3))/O4)=C(C=5)/O)))[C@@H]([C@@H]([C@H]6O)O)O)	InChIKey=QFSDWLPMRWDFID-CSNYLUTCSA-N
ergosta-5,7,24(28)-trien-3&beta;-ol	-1.6	-22.36	a &Delta;5,7-sterol	CC(C)C(CC[C@@H](C)[C@@H]3(CC[C@@H]4(C2([C@@H]([C@]1(CC[C@H](O)CC/1=C/C=2)(C))CC[C@](C)34))))=C	InChIKey=ZEPNVCGPJXYABB-LOIOQLKMSA-N
4-(1-methyl-2-pyrrolidinyl)-3-oxobutanoate	-2.66	-21.97	a small molecule	C[N+]1(CCCC1CC(CC([O-])=O)=O)	InChIKey=WDFDPXMELFXBFU-UHFFFAOYSA-N
<i>trans</i>-5-O-caffeoyl-D-quinate	-13.69	-21.89	a small molecule	C([O-])(=O)[C@]1(O)(C[C@@H](O)[C@@H](O)[C@@H](C1)OC(=O)C=CC2(C=CC(/O)=C(C=2)/O))	InChIKey=CWVRJTMFETXNAD-JUHZACGLSA-M
&alpha; -ethynylagmatine	-21.28	-21.45	a small molecule	C#CC(N)CCCNC(=N)N	InChIKey=VPTPVJMIJOZPON-UHFFFAOYSA-N
cortisol	4.4	-21.29	a glucocorticoid	C[C@]34([C@@H]2([C@@H](O)C[C@@]1(C)([C@@H](CC[C@@](C(=O)CO)(O)1)[C@@H]2CCC/3=C/C(=O)CC4)))	InChIKey=JYGXADMDTFJGBT-VWUMJDOOSA-N
1,2-dioleoylglycerol	-21.24	-21.24	a 1-acyl,2-oleoyl-<i>sn</i>-glycerol	CCCCCCCCC=CCCCCCCCC(=O)OC[C@H](CO)OC(CCCCCCCC=CCCCCCCCC)=O	InChIKey=AFSHUZFNMVJNKX-LLWMBOQKSA-N
trimethoprim	-21	-21.19	a pyrimidine // "an antibiotic"	COC2(\\C=C(CC1(/C=NC(N)=NC(\\N)=1))C=C(C(/OC)=2)OC)	InChIKey=IEDVJHCEMCRBQM-UHFFFAOYSA-N
(<i>R</i>)-norcoclaurine	-21.03	-21.16	norcoclaurine	C2(CC3(/C(\\[C@@H](CC1(/C=CC(\\O)=C/C=1))[N+]2)=C/C(/O)=C(C=3)/O))	InChIKey=WZRCQWQRFZITDX-CQSZACIVSA-O
<i>trans</i>-zeatin	-21.17	-21.14	an adenine-type cytokinin // "an <i>N</i><SUP>6</SUP>-alkylaminopurine"	CC(\\CO)=C/CNC1(C2(\\N=CNC(\\N=CN=1)=2))	InChIKey=UZKQTCBAMSWPJD-FARCUNLSSA-N
<i>cis</i>-zeatin	-2.69	-21.07	an adenine-type cytokinin // "a secondary metabolite"	CC(/CO)=C/CNC1(C2(\\N=CNC(\\N=CN=1)=2))	InChIKey=UZKQTCBAMSWPJD-UQCOIBPSSA-N
UDP-&alpha;-D-glucuronate	-20.71	-20.71	a UDP-sugar	C([C@@H]1(O[C@H]([C@H](O)[C@H](O)1)N2(C=CC(=O)NC(=O)2)))OP(=O)([O-])OP(=O)([O-])O[C@@H]3(O[C@H](C([O-])=O)[C@@H](O)[C@H](O)[C@@H](O)3)	InChIKey=HDYANYHVCAPMJV-LXQIFKJMSA-K
(13<i>E</i>)-labda-7,13-dien-15-ol	-20.43	-20.61	a diterpenoid	CC(\\CC[C@@H]2(C(\\C)=C/C[C@@H]1([C@@](CCC[C@]1(C)2)(C)C)))=C/CO	InChIKey=KPOGKOXAZMFZNM-ATPOGHATSA-N
13-[(<i>E</i>)-2-methylcrotonoyl]oxylupanine	-20.29	-20.5	a small molecule	CC=C(C(O[C@@H]4(CC3(C1(CC(C2(CCCC(N(C1)2)=O))C[N+]3CC4))))=O)C	InChIKey=UPVPJQNTGLTBPC-VFMSDNQISA-O
2-(8-hydroxy-2-oxotridecyl)-6-oxopyran-4-olate	-20.12	-20.39	a hydroxylated tetraketide &alpha;-pyrone	CCCCCC(O)CCCCCC(=O)CC1(/OC(=O)C=C([O-])C=1)	InChIKey=RGRXEJAZCMLORS-UHFFFAOYSA-M
4-coumaroyl-3-hydroxyagmatine	-1.46	-20.36	an amide	C1(C=C(C=CC(C=CC(NCCC(O)C[N+]=C(N)N)=O)=1)O)	InChIKey=ZOASRUGREWIJSO-ZZXKWVIFSA-O
2-phospho-4-(cytidine 5'-diphospho)-2-C-methyl-D-erythritol	-20.28	-20.28	a sugar phosphate // "a CDP-sugar"	C[C@](OP([O-])([O-])=O)(CO)[C@H](O)COP(OP([O-])(=O)OC[C@H]2([C@H]([C@@H](O)[C@H](N1(C(N=C(C=C1)N)=O))O2)O))([O-])=O	InChIKey=HTJXTKBIUVFUAR-XHIBXCGHSA-J
<i>N</i>-demethylvindolidine	-0.2	-20.27	a small molecule	CC[C@]25(C=CC[N+]4(CC[C@]1(C3(\\C=CC=CC(/NC1[C@@](O)(C(=O)OC)C2)=3))[C@@H]45))	InChIKey=GITWMSHGVHCOTC-LWKDCUQFSA-O
methylchavicol	0.06	-20.27	an aromatic compound	C=CCC1(/C=CC(\\OC)=C/C=1)	InChIKey=ZFMSMUAANRJZFM-UHFFFAOYSA-N
tabersonine	-0.2	-20.25	an aspidosperma-type monoterpenoid indole alkaloid	CC[C@]25(C=CC[N+]4(CC[C@]1(C3(\\C=CC=CC(/NC\\1=C(C2)/C(=O)OC)=3))[C@@H]45))	InChIKey=FNGGIPWAZSFKCN-ACRUOGEOSA-O
agmatine	-20.2	-20.2	an aliphatic amine	C(CCC[N+])NC(=[N+])N	InChIKey=QYPPJABKJHAVHS-UHFFFAOYSA-P
3,3-dimethyl-2-oxobutyric acid 5-(6-aminopurin-9-yl)-3,4-dihydroxytetrahydrofuran-2-ylmethyl ester	-19.95	-20.13	a small molecule	CC(C)(C)C(=O)C(=O)OCC1(C(O)C(O)C(O1)N2(C3(N=CN=C(N)C(N=C2)=3)))	InChIKey=MMJBQQMRDOIWLO-UHFFFAOYSA-N
<i>N</i>-guanyl-1,7-diaminoheptane	-20.07	-20.07	a small molecule	C([N+]=C(N)N)CCCCCC[N+]	InChIKey=YAOAMZOGXBMLFQ-UHFFFAOYSA-P
2-C-methyl-D-erythritol-2,4-cyclodiphosphate	-19.79	-20.01	a small molecule	C[C@@]1(CO)(OP(=O)([O-])OP(=O)([O-])OC[C@@H](O)1)	InChIKey=SFRQRNJMIIUYDI-UHNVWZDZSA-L
7,8-dihydroberberine	-5.19	-19.97	an alkaloid	C2(CC5(\\C=C1(OCOC/1=C/C(\\C3(/N2CC4(\\C(\\C=3)=C/C=C(OC)C(/OC)=4)))=5)))	InChIKey=FZAGOOYMTPGPGF-UHFFFAOYSA-N
porphyrin-ring	-7.17	-19.97	a ring	C1(/C5(=NC(\\C=1)=C/C2(=NC(\\C=C2)=C/C3(C=CC(/N=3)=C/C4(=NC(\\C=C4)=C/5)))))
<i>all-trans</i> phytofluene	-19.93	-19.93	a carotenoid	CC(C)=CCCC(/C)=C/CCC(/C)=C/C=CC(/C)=C/C=CC=C(C)CCC=C(C)CCC=C(C)CCC=C(C)C	InChIKey=OVSVTCFNLSGAMM-OUOOUFEBSA-N
abieta-7,13-diene-18-al	-14.74	-19.91	a diterpenoid // "an aldehyde"	CC(C3(/CC[C@H]2([C@]1([C@H]([C@@](CCC1)(C=O)C)CC=C2C=3)C)))C	InChIKey=HOFSYSONRIGEAC-LWYYNNOASA-N
<i>N</i>-(4-aminobenzoyl)-L-glutamate	-19.83	-19.83	a small molecule	C([O-])(=O)CCC([NH]C(=O)C1(/C=CC(\\N)=C/C=1))C(=O)[O-]	InChIKey=GADGMZDHLQLZRI-UHFFFAOYSA-L
guazatine	-2.01	-19.72	a small molecule	C(CCCCCCCNC(N)=[N+])[N+]CCCCCCCCNC(N)=[N+]	InChIKey=RONFGUROBZGJKP-UHFFFAOYSA-Q
8-amino-7-oxononanoate	-7.18	-19.68	a small molecule	CC(C(CCCCCC([O-])=O)=O)[N+]	InChIKey=GUAHPAJOXVYFON-UHFFFAOYSA-N
&alpha;-monofluoromethylagmatine	-19.65	-19.65	a small molecule	C(NC(=N)N)CCC(CF)N	InChIKey=SUJCPTTWZVYXRT-UHFFFAOYSA-N
15-hydroxypentadecanoate	-0.56	-19.55	a small molecule	C(O)CCCCCCCCCCCCCC([O-])=O	InChIKey=BZUNJUAMQZRJIP-UHFFFAOYSA-M
8-methyl-6-nonenoate	-11.6	-19.52	a small molecule	CC(C=CCCCCC([O-])=O)C	InChIKey=OCALSPDXYQHUHA-FNORWQNLSA-M
(S)-tetrahydropapaverine	-19.5	-19.5	an alkaloid	COC3(\\C=C(C[C@H]1([N+]CCC2(/C\\1=C/C(/OC)=C(C=2)/OC)))C=CC(/OC)=3)	InChIKey=YXWQTVWJNHKSCC-INIZCTEOSA-O
phytanate	-0.54	-19.41	a saturated fatty acid // "a 3-methyl-branched 2,3,4-saturated fatty acid"	CC(C)CCCC(C)CCCC(C)CCCC(C)CC(=O)[O-]	InChIKey=RLCKHJSFHOZMDR-UHFFFAOYSA-M
pyrithiamine	-19.22	-19.41	a small molecule	CC2(N(CC1(/C(=NC(=NC=1)C)N))C=CC=C2CCO)	InChIKey=UZLPMHGCXVJFGY-UHFFFAOYSA-N
gomphrenin I	-19.35	-19.35	an alkaloid	C(C=C1(C[C@H](NC(\\C(=O)[O-])=C/1)C([O-])=O))=[N+]3([C@@H](CC4(\\C=C(C(\\O[C@@H]2([C@@H]([C@H]([C@@H]([C@H](O2)CO)O)O)O))=C/C\\3=4)O))C([O-])=O)	InChIKey=YUDKHXMQDKVDGU-FMOSSLLZSA-L
(3<i>S</i>,5<i>R</i>,6<i>R</i>)-3,5-dihydroxy-6,7-didehydro-5,6-dihydro-12'-apo-&beta;-caroten-12'-al	-1.64	-19.35	a xanthophyll	CC(\\C=CC=C(C)C=C=C1([C@@](O)(C)CC(O)CC(C)(C)1))=C/C=CC=C(C)C=O	InChIKey=MFDUGTOOXGORRX-ORGLZDQCSA-N
2-oleoylglycerol	-19.11	-19.29	a 2-acylglycerol	CCCCCCCCC=CCCCCCCCC(=O)OC(CO)CO	InChIKey=UPWGQKDVAURUGE-KTKRTIGZSA-N
salicyl-6-hydroxy-2-cyclohexene-on-oyl	-19.27	-19.27	an aromatic compound	C(C1(O)(C(=O)CCC=C1))(OCC2(/C(\\O)=C/C=CC=2))=O	InChIKey=WYYMYYOXCOEMCU-UHFFFAOYSA-N
5-isobutylthioribose	-19.13	-19.27	a small molecule	CC(CSCC(C(C(C=O)O)O)O)C	InChIKey=YRYSTVYVSOLNOU-UHFFFAOYSA-N
L-leucyl-L-leucine	-19.07	-19.27	a dipeptide of L-amino acids	CC(C)C[C@H]([N+])C(N[C@@H](CC(C)C)C([O-])=O)=O	InChIKey=LCPYQJIKPJDLLB-UWVGGRQHSA-N
<i>ent</i>-7&alpha;-hydroxykaur-16-en-19-oate	-12.27	-19.25	a diterpenoid	C=C1([C@H]4(CC[C@H]3([C@@](C1)([C@@H](O)C[C@H]2([C@@](C([O-])=O)(C)CCC[C@](C)23))C4)))	InChIKey=KMLXVEXJZSTMBV-YDIYEOSVSA-M
22-hydroxydocosanoate	-19.06	-19.23	an &omega;-hydroxy long-chain fatty acid	C(CCCCCCCCCCCCCCCCCCCCC([O-])=O)O	InChIKey=IBPVZXPSTLXWCG-UHFFFAOYSA-M
&beta;-fenchocamphorone	-0.13	-19.17	a small molecule	CC2(C)(C1(CC(C(=O)C(C)(C)1)C2))	InChIKey=SGMAIFOCTCLBCB-UHFFFAOYSA-N
3&beta;-Hydroxy-9&beta;-pimara-7,15-diene-19,6&beta;-olide	-2.27	-19.16	a diterpenoid	C[C@@]4(CC[C@@H]3([C@@]2(CC[C@H](O)[C@]1(C)(C(=O)O[C@@H]([C@@H]12)(C=C3C4)))C))C=C
abietatriene	-0.75	-19.14	a diterpenoid	CC(C)C2(C=C1(CC[C@@H]3(C(C)(C)CCC[C@](C)(C1=CC=2)3)))	InChIKey=QUUCYKKMFLJLFS-AZUAARDMSA-N
<i>N</i>-pentylpantothenamide	-18.96	-19.14	a small molecule	CCCCCNC(=O)CCNC([C@H](O)C(C)(C)CO)=O	InChIKey=HWNKKPMQPCHGBA-LBPRGKRZSA-N
3-deoxy-D-<i>manno</i>-octulosonate 8-phosphate	-19.14	-19.13	a small molecule	C(OP([O-])(=O)[O-])[C@@H](O)[C@@H]1(O[C@@](O)(C([O-])=O)C[C@H]([C@H]1O)O)	InChIKey=IZZNRKJLBIYBJN-HXUQBWEZSA-K
&beta;-nicotinate D-ribonucleotide	-19.14	-19.13	a small molecule	C(OP([O-])(=O)[O-])[C@H]1([C@@H](O)[C@@H](O)[C@@H](O1)[N+]2(C=CC=C(C(=O)[O-])C=2))	InChIKey=JOUIQRNQJGXQDC-ZYUZMQFOSA-L
(-)-9&beta;-pimara-7,15-dien-19-ol	-0.74	-19.12	a diterpenoid	C=C[C@]3(CC[C@@H]2([C@@]1(CCC[C@]([C@@H]1CC=C2C3)(C)CO)C))C	InChIKey=DUEINKIQNGZKPL-USYVTKNRSA-N
deacetoxyvindoline	-1.54	-19.07	a small molecule	CC[C@]25(C=CC[N+]4(CC[C@]1(C3(\\C=CC(\\OC)=C/C(/N(C)[C@H]1[C@](C(OC)=O)(O)C2)=3))[C@@H]45))	InChIKey=WNKDGPXNFMMOEJ-RNJSZURPSA-O
methoxydihydrosorgoleone	4.18	-19.06	a small molecule	C=CCC=CCC=CCCCCCCCC1(\\C=C(OC)C=C(OC)C(\\O)=1)	InChIKey=XQMKMAVTAIVPEY-HZJYTTRNSA-N
4&alpha;-methyl-5&alpha;-ergosta-8,14,24(28)-trien-3&beta;-ol	-19.08	-19.05	a &Delta;<sup>14</sup>steroid	CC(C)C(CC[C@@H](C)[C@@H]2(CC=C3(C4(/CC[C@@H]1([C@H](C)[C@@H](O)CC[C@@](C)1C(/CC[C@](C)23)=4)))))=C	InChIKey=HLAWVOWADPNAGN-BAHZUFOISA-N
2-(&alpha;-hydroxyethyl)thiamine diphosphate	-0.66	-19.04	a small molecule	CC2(/[N+](CC1(/C=NC(C)=NC(\\N)=1))=C(C(C)O)SC(\\CCOP(=O)([O-])OP(=O)([O-])[O-])=2)	InChIKey=RRUVJGASJONMDY-UHFFFAOYSA-L
iodate	-19.19	-19.03	a small molecule	I(=O)([O-])=O	InChIKey=ICIWUVCWSCSTAQ-UHFFFAOYSA-M
D-galactosylononitol	-0.92	-19	a methylated inositol // "a galactosyl inositol"	CO[C@H]1([C@H]([C@@H]([C@@H]([C@@H]([C@H]1O)O)O)O)O[C@H]2([C@@H]([C@H]([C@H]([C@H](O2)CO)O)O)O))	InChIKey=RSYNCMYDVZFZBP-NRORZAABSA-N
1-O,6-O-digalloyl-&beta;-D-glucose	-18.76	-18.92	a hydrolyzable tannin	C([C@H]1([C@H]([C@@H]([C@H]([C@@H](O1)OC(C2(/C=C(C(/O)=C(C=2)/O)O))=O)O)O)O))OC(C3(/C=C(C(/O)=C(C=3)/O)O))=O	InChIKey=LYGRISUQIZNHGM-IVABAYMNSA-N
1,2-di<i>-O-</i>octylglycerol	-16.59	-18.88	a small molecule	CCCCCCCCOCC(OCCCCCCCC)CO	InChIKey=QWHKYVBQPAUEPF-UHFFFAOYSA-N
2&alpha;, 7&beta;-dihydroxytaxusin	-18.74	-18.88	a diterpenoid	C=C2([C@H](C[C@H](O)[C@@]3(C)([C@H]([C@@H](C1(/C(C)(C)C(C[C@@H](C(/C)=1)OC(C)=O)[C@@H](O)C23))OC(C)=O)OC(C)=O))OC(C)=O)	InChIKey=VWTJGLYGEBYALH-OIXKZJJISA-N
ecgonine methyl ester	0.71	-18.88	an alkaloid	C[N+]1([C@H]2(C[C@H](O)[C@H](C(OC)=O)[C@H]1CC2))	InChIKey=QIQNNBXHAYSQRY-UYXSQOIJSA-O
pterostilbene	-1.92	-18.86	a small molecule	COC1(/C=C(C=C(C=1)C=CC2(C=CC(\\O)=C/C=2))OC)	InChIKey=VLEUZFDZJKSGMX-ONEGZZNKSA-N
<i>N</i>-acetyl-farnesylcysteine	-18.7	-18.86	an N<SUP>&alpha;</SUP>-acetylated amino acid // "an L-cysteine-<i>S</i>-conjugate"	CC(C)=CCCC(/C)=C/CCC(/C)=C/CSC[C@H](NC(C)=O)C(=O)[O-]	InChIKey=XTURYZYJYQRJDO-BNAHBJSTSA-M
allopregnanolone	-12.93	-18.85	a small molecule	CC(=O)[C@@H]3(CC[C@@H]4([C@H]2(CC[C@@H]1(C[C@@H](O)CC[C@@](C)1[C@H]2CC[C@](C)34))))	InChIKey=AURFZBICLPNKBZ-FZCSVUEKSA-N
(-)-vestitol	-1.32	-18.83	a flavonoid	COC3(/C=C(C(\\[C@H]1(CC2(/C(\\OC1)=C/C(\\O)=C/C=2)))=C/C=3)O)	InChIKey=XRVFNNUXNVWYTI-LLVKDONJSA-N
CMP-3-deoxy-&beta;-D-<i>manno</i>-octulosonate	-0.62	-18.8	a CMP-sugar	C(O)[C@@H](O)[C@@H]3(O[C@@](OP(OC[C@H]2([C@H]([C@H]([C@H](N1(C(N=C(C=C1)N)=O))O2)O)O))([O-])=O)(C([O-])=O)C[C@H]([C@H]3O)O)	InChIKey=YWWJKULNWGRYAS-XKKDATLGSA-L
trifluoromethionine	-3.57	-18.79	a modified amino acid	C(C[C@@H](C(=O)[O-])[N+])SC(F)(F)F	InChIKey=YLJLTSVBCXYTQK-VKHMYHEASA-N
2-O-caffeoylglucarate	-0.4	-18.79	a small molecule	C1(/C(C=CC(=O)O[C@H]([C@H]([C@@H]([C@@H](C(=O)[O-])O)O)O)C(=O)[O-])=CC(/O)=C(C=1)/O)	InChIKey=OMIXKOJEIRRAJW-CDEBNWADSA-L
maritinamine	-18.6	-18.78	a small molecule	COC4(\\C=C1(C(\\CN3(CC[C@]21(CC[C@H](C[C@@H]23)O)))=C/C(/O)=4))	InChIKey=CTECRPNIWSEFRW-RLCCDNCMSA-N
piericidin A	-18.67	-18.74	an antibiotic	CC=C(C)[C@@H]([C@H](C)C=C(C)C=CCC(/C)=C/CC1(/NC(/OC)=C(C(C(\\C)=1)=O)/OC))O	InChIKey=BBLGCDSLCDDALX-LKGBESRRSA-N
4&alpha;-formyl,4&beta;,14&alpha;-dimethyl-9&beta;,19-cyclo-5&alpha;-ergost-24(24<sup>1</sup>)-en-3&beta;-ol	-18.72	-18.72	a 3&beta;-hydroxysteroid	CC(C)C(CC[C@@H](C)[C@@H]3(CC[C@@]4(C)([C@H]1(CC[C@@H]5([C@@]([CH]=O)(C)[C@@H](O)CC[C@@]2(C[C@@]12CC[C@](C)34)5)))))=C	InChIKey=FAQRUJCAUFLERP-NIGXAPAPSA-N
3-oxo-2-(cis-2'-pentenyl)-cyclopentane-1-(E-octa-2-enoyl)-CoA	-18.71	-18.71	a coenzyme A-activated compound	CCC=CC[C@@H]1([C@H](CCC(=O)1)CCCCCC=CC(SCCNC(=O)CCNC(=O)[C@H](O)C(C)(C)COP(=O)(OP(=O)(OC[C@H]2([C@@H](OP([O-])(=O)[O-])[C@@H](O)[C@@H](O2)N3(C4(N=CN=C(C(N=C3)=4)N))))[O-])[O-])=O)	InChIKey=WDBPMRZYBZCIQE-DZXUBONNSA-J
hexadecanedioate	-18.6	-18.66	an &alpha;,&omega;-dicarboxylate	C(=O)([O-])CCCCCCCCCCCCCCC(=O)[O-]	InChIKey=QQHJDPROMQRDLA-UHFFFAOYSA-L
taxa-4(20),11-dien-5-&alpha;-yl acetate	2.82	-18.65	a small molecule	CC2(/CC[C@@H]1(C[C@@H]3([C@](C)(CCC(/[C@](C)(C)1)=2)CC[C@H](OC(=O)C)C3=C)))	InChIKey=APIZAZFFQBVSJA-ZJDLJICXSA-N
galanthamine	-13.88	-18.64	a small molecule	CN3(CC[C@]14(C=C[C@H](O)C[C@H](OC2(\\C/1=C(C=CC(/OC)=2)/C3))4))	InChIKey=ASUTZQLVASHGKV-JDFRZJQESA-N
1-(5-phospho-&beta;-D-ribosyl)-AMP	-18.47	-18.64	a modified nucleoside	C([C@H]4([C@H]([C@H]([C@H](N2(C(C3(N=CN([C@@H]1([C@@H]([C@@H]([C@H](O1)COP([O-])(=O)[O-])O)O))C(N=C2)=3))=N))O4)O)O))OP([O-])([O-])=O	InChIKey=RTQMRTSPTLIIHM-KEOHHSTQSA-J
(7,8-dihydropterin-6-yl)methyl diphosphate	-18.61	-18.64	a pterin	C1(C(COP(=O)([O-])OP(=O)([O-])[O-])=NC2(/C(=O)NC(N)=NC(/N1)=2))	InChIKey=FCQGJGLSOWZZON-UHFFFAOYSA-K
stearidonoyl-CoA	-18.63	-18.63	a coenzyme A-activated compound	CCC=CCC=CCC=CCC=CCCCCC(=O)SCCNC(=O)CCNC(=O)[C@H](O)C(C)(C)COP(=O)(OP(=O)(OC[C@H]1([C@@H](OP([O-])(=O)[O-])[C@@H](O)[C@@H](O1)N2(C3(N=CN=C(C(N=C2)=3)N))))[O-])[O-]	InChIKey=DDHCSALWDPRVCN-USWKVXSKSA-J
2'-deoxyguanosine 3'-monophosphate	-18.6	-18.6	a purine 2'-deoxyribonucleotide // "a 2'-deoxyribonucleoside 3'-monophosphate"	C(O)[C@@H]1(O[C@H](C[C@H](OP([O-])([O-])=O)1)N2(C=NC3(C(=O)NC(N)=NC2=3)))	InChIKey=QQMSZHORHNORLP-KVQBGUIXSA-L
2-vinyl-[4H]-1,3-dithin	-18.4	-18.6	an organosulfur compound	C=CC1(SC=CCS1)	InChIKey=XUKBDTUPIIADOP-UHFFFAOYSA-N
(<i>R</i>)-<i>N</i>-methylcoclaurine	-18.41	-18.59	a small molecule	C1([N+]([C@@H](C2(/C=C(C(\\OC)=C/C(/C1)=2)O))CC3(/C=CC(\\O)=C/C=3))C)	InChIKey=BOKVLBSSPUTWLV-MRXNPFEDSA-O
16-hydroxypalmitate	-18.42	-18.59	an &omega;-hydroxy long-chain fatty acid	C(CCCCCCCCCCCCCCC([O-])=O)O	InChIKey=UGAGPNKCDRTDHP-UHFFFAOYSA-M
15-<i>cis</i>-phytoene	-18.6	-18.59	a carotenoid	CC(C)=CCCC(/C)=C/CCC(/C)=C/CCC(/C)=C/C=CC=C(CCC=C(CCC=C(CCC=C(C)C)C)C)C	InChIKey=YVLPJIGOMTXXLP-BHLJUDRVSA-N
L-dihydrophenylalanine	0.24	-18.56	a small molecule	C(=O)(O)C(N)CC1(C=CCC=C1)	InChIKey=IZKPUUZAGQLNCR-UHFFFAOYSA-N
lupan-3&beta;,20-diol	3.22	-18.55	a triterpenoid	CC1(C)([C@H](CC[C@]5([C@H]1CC[C@]4(C)([C@@H](CC[C@H]3([C@@H]2([C@](C)(CC[C@@H](C(C)(C)O)2)CC[C@](C)34)))5))(C))O)	InChIKey=YDNYDUBBAZTLTQ-LIVJDELJSA-N
1,2-dioctanoyl-1-amino-2,3-propanediol	-18.55	-18.54	a small molecule	CCCCCCCC(=O)NCC(CO)OC(=O)CCCCCCC	InChIKey=KGDBSAYTYOBZHB-UHFFFAOYSA-N
glyceollin II	-14.23	-18.52	a glyceollin	CC4(C)(C=CC5(C=C1(C(\\OC[C@@]2(O)(C3(\\C=CC(\\O)=C/C(/O[C@@H]12)=3)))=C/C(O4)=5)))	InChIKey=DDJVLBCETGUEBO-AZUAARDMSA-N
adenosine tetraphosphate	-18.5	-18.5	a purine ribonucleoside 5'-tetraphosphate	C([C@H]3([C@H]([C@H]([C@H](N1(C2(N=CN=C(C(N=C1)=2)N)))O3)O)O))OP(OP(OP(OP(O)([O-])=O)([O-])=O)([O-])=O)([O-])=O	InChIKey=WWMWAMFHUSTZTA-KQYNXXCUSA-J
geranyl 6-<i>O</i>-&beta;-<i>D</i>-xylopyranosyl-&beta;-<i>D</i>-glucopyranoside	6.77	-18.49	a disaccharide // "a monoterpenol"	CC(C)=CCCC(/C)=C/CO[C@@H]1([C@@H]([C@H]([C@H](O)[C@H](O1)CO[C@@H]2([C@@H]([C@@H](O)[C@@H](CO2)O)O))O)O)	InChIKey=IEGFOTASSBZIBZ-QLPUMLPOSA-N
4-amino-2-trifluoromethyl 5-hydroxymethylpyrimidine pyrophosphate	-18.47	-18.47	a small molecule	C(OP(=O)([O-])OP(=O)([O-])[O-])C1(/C(N)=NC(C(F)(F)F)=NC=1)	InChIKey=UKNJCTHTCAKKNG-UHFFFAOYSA-K
(4Z,7Z,10Z,13Z,16Z,19Z)-docosahexaenoate	-18.27	-18.45	a &omega;-3 fatty acid // "a long-chain fatty acid"	CCC=CCC=CCC=CCC=CCC=CCC=CCCC(=O)[O-]	InChIKey=MBMBGCFOFBJSGT-KUBAVDMBSA-M
dimethylsulfoniopropanoate-amine	-0.12	-18.44	an organosulfur compound	C[S+](C)CCC[N+]	InChIKey=XTPSFJKQTTVFCK-UHFFFAOYSA-O
(2<i>E</i>,6<i>E</i>)-farnesyl phosphate	-18.44	-18.44	a polyprenol phosphate // "an all-<i>trans</i>-isoprenoid phosphate"	CC(C)=CCCC(/C)=C/CCC(/C)=C/COP([O-])([O-])=O	InChIKey=ALEWCKXBHSDCCT-YFVJMOTDSA-L
shikonin	-9.22	-18.44	a quinone // "a secondary metabolite"	CC(C)=CCC(C1(/C(C2(\\C(\\O)=C/C=C(C(/C(C=1)=O)=2)O))=O))O	InChIKey=NEZONWMXZKDMKF-UHFFFAOYSA-N
glyceollin III	-14.38	-18.44	a glyceollin	C=C(C)[C@H]4(CC5(\\C=C1(C(\\OC[C@@]2(O)(C3(\\C=CC(\\O)=C/C(/O[C@@H]12)=3)))=C/C(\\O4)=5)))	InChIKey=MIYTVBARXCVVHZ-RYGJVYDSSA-N
methyl gibberellin A<sub>4</sub>	-1.17	-18.43	a gibberellin	C=C3([C@H]2(CC[C@@H]4([C@@]15(CC[C@@H]([C@@]([C@H]1[C@@H]([C@](C2)(C3)4)C(OC)=O)(C)C(O5)=O)O))))	InChIKey=XBDTWBSMNXMGIJ-UESSAWAASA-N
16-methoxytabersonine	-18.33	-18.42	a small molecule	CC[C@]25(C=CC[N+]4(CC[C@]1(C3(\\C=CC(\\OC)=C/C(/NC\\1=C(C2)/C(=O)OC)=3))[C@@H]45))	InChIKey=AEXBRBWRPNGGEZ-FKBYEOEOSA-O
heliespirone B	-18.21	-18.4	a sesquiterpenoid	CC2(/C(CC1(O[C@H](C(O)(C)C)CC[C@@H](C)1)([C@@H](O)C=2))=O)
noroxopluviine	-18.19	-18.37	a small molecule	COC4(\\C=C3([C@H]2(C(=O)CC=C1(CCN([C@H]12)CC/3=C/C(/O)=4))))	InChIKey=LIWLTUWHHWEKGM-HZPDHXFCSA-N
1,2-dioctanoyl-1,2,4-butanetriol	4.6	-18.36	a small molecule	CCCCCCCC(=O)OCC(OC(CCCCCCC)=O)CCO	InChIKey=CXBRRYLSQKWDHM-UHFFFAOYSA-N
<i>trans</i>-abscisic alcohol	0.46	-18.29	a sesquiterpenoid	CC(\\C=C[C@]1(C(C)(C)CC(=O)C=C(C)1)O)=C/CO	InChIKey=GRJFTUSJGMRSSJ-SQGBXOFWSA-N
estrone	-13.98	-18.28	an estrogen	C[C@@]12([C@@H](CCC(=O)1)[C@H]3([C@H](CC2)C4(/C(\\CC3)=C/C(\\O)=C/C=4)))	InChIKey=DNXHEGUUPJUMQT-CBZIJGRNSA-N
rishitin	-9.65	-18.24	a sesquiterpenoid	C=C([C@@H]1(CC2([C@@H]([C@H]([C@@H](CC(CC1)=2)O)O)C)))C	InChIKey=XSCYYIVXGBKTOC-GZZJDILISA-N
(3Z)-hex-3-en-1-ol	0.96	-18.16	an alcohol	CCC=CCCO	InChIKey=UFLHIIWVXFIJGU-ARJAWSKDSA-N
gibberellin A<sub>37</sub> (closed lactone form)	1.99	-18.13	a gibberellin	C=C1([C@@H]3(C[C@]4(C1)([C@H]([C@H]5([C@]2(C(=O)OC[C@](CC[C@H](O)2)([C@@H](CC3)4)5)(C)))C([O-])=O)))	InChIKey=QYXZQZMPZUEEML-SHJCSGKRSA-M
dihydrosterculate	-18.11	-18.11	a fatty acid derivative	CCCCCCCCC1(CC1CCCCCCCC(=O)[O-])	InChIKey=PDXZQLDUVAKMBQ-UHFFFAOYSA-M
(-)-9&beta;-pimara-7,15-dien-19-oate	-18.08	-18.08	a diterpenoid	C=C[C@]3(CC[C@@H]2([C@@]1(CCC[C@]([C@@H]1CC=C2C3)(C)C([O-])=O)C))C	InChIKey=MXYATHGRPJZBNA-BDUQCRIQSA-M
3-hydroxy-9-apo-&delta;-caroten-9-one	-17.87	-18.04	a 9-apo-carotenone	CC1(/C(C(CC(C=1)O)(C)C)C=CC(=O)C)	InChIKey=FDSNVAKZRJLMJN-AATRIKPKSA-N
1-deoxymannojirimycin	-15.81	-18.04	a secondary metabolite	C(O)[C@H]1([C@@H](O)[C@H](O)[C@H](O)C[N+]1)	InChIKey=LXBIFEVIBLOUGU-KVTDHHQDSA-O
3-geranyl-4-hydroxybenzoate	-18.04	-18.04	a 4-hydroxy-3-polyprenylbenzoate	CC(C)=CCCC(/C)=C/CC1(/C(\\O)=C/C=C(C=1)C(=O)[O-])	InChIKey=HKIMBCGCVPYUTJ-NTUHNPAUSA-M
gibberellin A<sub>8</sub>	2.07	-17.97	a gibberellin	C=C1([C@@]3(O)(C[C@]4(C1)([C@H]([C@H]5([C@]2(C(=O)O[C@](C[C@H](O)[C@H](O)2)([C@@H](CC3)4)5)(C)))C([O-])=O)))	InChIKey=WZRRJZYYGOOHRC-AXLMTQBOSA-M
cumene hydroperoxide	0.32	-17.94	an organic hydroperoxide	CC(OO)(C)C1(/C=CC=CC=1)	InChIKey=YQHLDYVWEZKEOX-UHFFFAOYSA-N
Triton X-100	-17.95	-17.93	a small molecule	CC(C)(C)CC(C)(C)C1(/C=CC(\\OCCO)=C/C=1)	InChIKey=JYCQQPHGFMYQCF-UHFFFAOYSA-N
chelirubine	-17.71	-17.88	an alkaloid	C[N+]2(=CC6(\\C(C3(\\C=CC4(C=C1(OCOC/1=C/C(C/2=3)=4))))=C(C=C5(OCOC\\5=6))OC))	InChIKey=RNSBFHHWMMKJAM-UHFFFAOYSA-N
coproporphyrin I	-17.73	-17.88	a small molecule	CC1(/C3(/NC(\\C(\\CCC([O-])=O)=1)=C/C2(C(\\C)=C(CCC([O-])=O)/C(/N=2)=C/C5(/NC(\\C=C4(C(\\C)=C(CCC([O-])=O)/C(C=3)=N4))=C(CCC([O-])=O)/C(\\C)=5))))	InChIKey=VORBHEGMEBOMMB-JRHDEHKPSA-J
16-sinapoyloxypalmitate	-17.98	-17.86	a small molecule	COC1(/C(/O)=C(C=C(C=1)C=CC(=O)OCCCCCCCCCCCCCCCC([O-])=O)/OC)	InChIKey=BTZKCJJXILZIFU-ISLYRVAYSA-M
13-hydroxylupanine	-17.86	-17.86	a small molecule	C4(C[C@@H](O)CC3(C1(CC(C2(CCCC(N(C1)2)=O))C[N+]34)))	InChIKey=JVYKIBAJVKEZSQ-XHLRWWMNSA-O
indigo	-17.87	-17.86	an indole // "a dye"	C1(/C=CC2(/NC(/C(=O)C(\\C=1)=2)=C3(C(=O)C4(\\C=CC=CC(/N3)=4))))	InChIKey=COHYTHOBJLSHDF-BUHFOSPRSA-N
vindorosine	1.25	-17.85	a small molecule	CC[C@]25(C=CC[N+]4(CC[C@]1(C3(\\C=CC=CC(/N(C)C1[C@@](O)(C(=O)OC)[C@H](OC(=O)C)2)=3))[C@@H]45))	InChIKey=SASWULSUPROHRT-LZUIEUJZSA-O
phytyl diphosphate	-17.63	-17.81	a diterpenoid	CC(CCC[C@H](CCC[C@H](CCCC(/C)=C/COP([O-])(=O)OP([O-])(=O)[O-])C)C)C	InChIKey=ITPLBNCCPZSWEU-PYDDKJGSSA-K
&gamma;-L-glutamyl-(<i>S</i>)-methyl-L-cysteine	-17.8	-17.79	a [&gamma;-glutamyl-L-cysteine]-<i>S</i>-conjugate	CSC[C@@H](C([O-])=O)NC(=O)CC[C@H]([N+])C([O-])=O	InChIKey=UPCDLBPYWXOCOK-WDSKDSINSA-M
oxythiamine	0.81	-17.79	a small molecule	CC1(/[N+](=CSC(\\CCO)=1)CC2(/C(O)=NC(=NC=2)C))	InChIKey=SRDGSXVLAVRBLU-UHFFFAOYSA-O
geranate	-4.33	-17.75	an acid	CC(C)=CCCC(/C)=C/C(=O)[O-]	InChIKey=ZHYZQXUYZJNEHD-VQHVLOKHSA-M
lignocerate	-17.75	-17.75	a saturated fatty acid // "a very-long-chain 2,3,4-saturated fatty acid"	CCCCCCCCCCCCCCCCCCCCCCCC([O-])=O	InChIKey=QZZGJDVWLFXDLK-UHFFFAOYSA-M
(indol-3-yl)acetyl-L-phenylalanine	-11.14	-17.74	an indole derivative // "a modified amino acid"	C(CC1(/C2(\\C=CC=CC(/NC=1)=2)))(N[C@H](C(=O)[O-])CC3(/C=CC=CC=3))=O	InChIKey=BUGQHORRADGONS-KRWDZBQOSA-M
(+)-bornane-2,5-dione	-17.71	-17.73	a small molecule	CC1(C)([C@H]2(C(=O)C[C@@](C)1C(=O)C2))	InChIKey=UDIUFGIXIGLRSM-WKEGUHRASA-N
O-phospho-L-tyrosine	-17.45	-17.73	a phosphorylated amino acid	C([C@H](CC1(/C=CC(\\OP([O-])([O-])=O)=C/C=1))[N+])(=O)[O-]	InChIKey=DCWXELXMIBXGTH-QMMMGPOBSA-L
<i>N</i>-ethylmaleimide	-0.83	-17.73	a small molecule	CCN1(C(=O)C=CC(=O)1)	InChIKey=HDFGOPSGAURCEO-UHFFFAOYSA-N
(2R,3Z)-phycocyanobilin	-0.86	-17.68	a phycocyanobilin	CC=C1([C@@H](C)C(NC\\1=C/C4(/NC(\\C=C2(C(\\CCC([O-])=O)=C(C)/C(=N2)C=C3(C(\\C)=C(CC)/C(=O)N3)))=C(CCC([O-])=O)/C(\\C)=4))=O)	InChIKey=INPDFIMLLXXDOQ-AIKFXVFZSA-L
5-methyltetrahydropteroyl mono-L-glutamate	-0.32	-17.65	a 5-methyltetrahydrofolate	CN1([C@H](CNC2(\\N=C(N)NC(=O)C\\1=2))CNC3(/C=CC(\\C(=O)N[C@H](C(=O)[O-])CCC([O-])=O)=C/C=3))	InChIKey=ZNOVTXRBGFNYRX-STQMWFEESA-L
<i>N</i>,<i>N</i>-dihydroxypentahomomethionine	-17.65	-17.63	an L-<i>N,N</i>-dihydroxypolyhomomethionine	CSCCCCCCC[C@H](N(O)O)C([O-])=O	InChIKey=RIBOHFDQFNREER-VIFPVBQESA-M
ubiquinol-<i>9</i>	-17.45	-17.63	an ubiquinol	CC(C)=CCCC(/C)=C/CCC(/C)=C/CCC(/C)=C/CCC(/C)=C/CCC(/C)=C/CCC(/C)=C/CCC(/C)=C/CCC(/C)=C/CC1(/C(/O)=C(C(/OC)=C(C(\\C)=1)/O)/OC)	InChIKey=NPCOQXAVBJJZBQ-WJNLUYJISA-N
tetrahydrogeranylgeranyl diphosphate	-14.67	-17.62	a small molecule	CC(C)=CCC[C@H](CCC[C@H](CCCC(/C)=C/COP([O-])(=O)OP([O-])(=O)[O-])C)C	InChIKey=VZBGWADXUJSBTI-PYDDKJGSSA-K
(8<i>E</i>)-4-hydroxy-sphing-8-enine	-17.39	-17.61	a phytosphingenine	CCCCCCCCCC=CCCC[C@@H](O)[C@@H](O)[C@@H]([N+])CO	InChIKey=CQKNELOTFUSOTP-HMTIOLNVSA-O
ternatin C5	-17.61	-17.61	an anthocyanin	C(O)[C@@H]6(O[C@@H](OC1(/C(/O)=C(C=C(C=1)C3(C(\\O[C@@H]2([C@H](O)[C@@H](O)[C@H](O)[C@@H](COC(CC(=O)[O-])=O)O2))=C/C4(\\C(\\[O+]=3)=C/C(\\[O-])=C/C(\\[O-])=4)))/OC5([C@H](O)[C@@H](O)[C@H](O)[C@@H](CO)O5)))[C@H](O)[C@@H](O)[C@H](O)6)	InChIKey=WTWWJFYJOBVFTF-RZTBVUPFSA-L
campestanol	-17.61	-17.61	a brassinosteroid	CC(C)[C@H](C)CC[C@@H](C)[C@@H]3(CC[C@@H]4([C@H]2(CC[C@@H]1(C[C@@H](O)CC[C@@](C)1[C@H]2CC[C@](C)34))))	InChIKey=ARYTXMNEANMLMU-ATEDBJNTSA-N
formononetin-7-<i>O</i>-glucoside-6''-malonate	0.01	-17.58	an isoflavone	COC4(/C=CC(\\C1(/C(=O)C3(/C(\\OC=1)=C/C(\\O[C@@H]2([C@H](O)[C@H]([C@H](O)[C@H](O2)COC(CC([O-])=O)=O)O))=C/C=3)))=C/C=4)	InChIKey=RDTAGQKYPGLCBK-GOZZSVHWSA-M
geranial	-0.51	-17.57	a monoterpenal	CC(C)=CCCC(/C)=C/[CH]=O	InChIKey=WTEVQBCEXWBHNA-JXMROGBWSA-N
di-homo-&gamma;-linolenate	-17.34	-17.55	a &omega;-6 fatty acid // "an icosatrienoate"	CCCCCC=CCC=CCC=CCCCCCCC(=O)[O-]	InChIKey=HOBAELRKJCKHQD-QNEBEIHSSA-M
24-epicathasterone-22-O-sulfate	-17.3	-17.5	a 24-epicathasterone sulfate	CC(C)[C@@H](C)C[C@H](OS([O-])(=O)=O)[C@@H](C)[C@@H]3(CC[C@@H]4([C@H]2(CC(=O)[C@@H]1(C[C@@H](O)CC[C@@](C)1[C@H]2CC[C@](C)34))))	InChIKey=MMHKTOGFTDNQOU-QDUMAPLTSA-M
uridine 2'3'-cyclic monophosphate	-0.16	-17.5	a nucleoside cyclic phosphate // "a nucleoside cyclic monophosphate" // "a ribonucleoside 2',3'-cyclic phosphate" // "a pyrimidine"	C1(/C(=O)NC(=O)N(C=1)[C@H]3(O[C@H](CO)[C@@H]2(OP(=O)([O-])O[C@H]23)))	InChIKey=HWDMHJDYMFRXOX-XVFCMESISA-M
(-)-maackiain-3-<i>O</i>-glucoside	-17.3	-17.49	a small molecule	C(O)[C@H]1([C@H]([C@H](O)[C@@H](O)[C@@H](O1)OC3(/C=CC4(/[C@H]5(OC6(\\C=C2(C(\\OCO2)=C/C(/[C@H](COC(\\C=3)=4)5)=6))))))O)	InChIKey=VGSYCWGXBYZLLE-QEEQPWONSA-N
magnesium-protoporphyrin IX 13-monomethyl ester	-17.32	-17.49	a porphyrin // "an organometallic compound"	C=CC4(/C(\\C)=C3(C=C8(C(\\C)=C(CCC(=O)[O-])/C7(=N(.[Mg]25(.N1(=C(C(\\C=C)=C(C)/C/1=C/C(/N23)=4)C=C6(C(\\C)=C(CCC(=O)OC)/C(/N56)=C/7))))8))))
5-methyl-tetrahydropteroyl-&alpha;-glutamylglutamate	-13.18	-17.49	a small molecule	CN1([C@H](CNC2(\\N=C(NC(=O)C\\1=2)N))CNC3(/C=CC(\\C(=O)N[C@H](C(N[C@H](C([O-])=O)CCC(=O)[O-])=O)CCC([O-])=O)=C/C=3))
chlorophyll <i>a</i>	-14.54	-17.48	a chlorophyll <i>a</i>	C=CC4(/C(\\C)=C3(C=C9([C@@H](C)[C@H](CCC(=O)OCC=C(C)CCC[C@H](C)CCC[C@H](C)CCCC(C)C)C8(=N(.[Mg]25(.N1(=C(C(\\CC)=C(C)/C/1=C/C(/N23)=4)C=C6(C(/C)=C7(C(/N56)=C([C@@H-](C(OC)=O)C(=O)7)/8)))))9))))
ubiquinone-2	-17.32	-17.48	a ubiquinone	CC(C)=CCCC(/C)=C/CC1(/C(C(/OC)=C(C(=O)C(\\C)=1)/OC)=O)	InChIKey=SQQWBSBBCSFQGC-JLHYYAGUSA-N
curcumin	-8.55	-17.47	a polyketide // "a phenol" // "a phenylpropanoid"	COC2(\\C=C(C=CC(/O)=C/C(C=CC1(C=C(C(\\O)=C/C=1)OC))=O)C=CC(/O)=2)	InChIKey=ZIUSSTSXXLLKKK-KOBPDPAPSA-N
prostaglandin E<sub>2</sub>	0.45	-17.44	a small molecule	CCCCC[C@H](O)C=C[C@H]1([C@@H](CC=CCCCC(=O)[O-])C(=O)C[C@@H](O)1)	InChIKey=XEYBRNLFEZDVAW-ARSRFYASSA-M
desmethylxanthohumol	0.02	-17.42	a prenylchalcone	CC(C)=CCC1(\\C(\\[O-])=C/C(/O)=C(C(\\O)=1)/C(C=CC2(C=CC(\\O)=C/C=2))=O)	InChIKey=FUSADYLVRMROPL-UXBLZVDNSA-M
1-methylpyrrolidine-2-acetyl-CoA	-17.41	-17.41	a small molecule	CC(C)([C@@H](O)C(=O)NCCC(=O)NCCSC(CC1([N+](CCC1)C))=O)COP(=O)(OP(=O)(OC[C@H]2([C@@H](OP([O-])(=O)[O-])[C@@H](O)[C@@H](O2)N3(C4(N=CN=C(C(N=C3)=4)N))))[O-])[O-]	InChIKey=ISMXOVVYLAOVER-FPVIQYCMSA-K
juvenile hormone III	-17.39	-17.41	an insect hormone	CC(\\CC[C@H]1(C(C)(O1)C))=C/CCC(/C)=C/C(=O)OC	InChIKey=QVJMXSGZTCGLHZ-HONBPKQLSA-N
GDP-4-dehydro-&alpha;-D-rhamnose	-17.39	-17.39	a GDP-sugar	C[C@@H]4(O[C@H](OP(=O)([O-])OP(=O)([O-])OC[C@@H]1(O[C@H]([C@H](O)[C@H](O)1)N2(C=NC3(C(=O)NC(N)=NC2=3))))[C@@H](O)[C@@H](O)C(=O)4)	InChIKey=PNHLMHWWFOPQLK-BKUUWRAGSA-L
patulitrin	0.61	-17.38	a flavonol derivative	COC4(\\C(/O)=C2(C(\\OC(/C1(/C=C(O)C(\\O)=C/C=1))=C(C(=O)2)/[O-])=C/C(/O[C@@H]3([C@@H]([C@H]([C@H](O)[C@H](O3)CO)O)O))=4))	InChIKey=AFCDXKGLUDDXCK-LMTLLXHESA-M
<i>N</i>-hydroxy-L-isoleucine	-14.26	-17.37	an <i>N</i>-hydroxylated L-amino acid	CC[C@H](C)[C@H](NO)C([O-])=O	InChIKey=YEGAKLYOVHUQIJ-WHFBIAKZSA-M
oxalyl-CoA	-17.19	-17.37	a coenzyme A-activated compound	CC(C)([C@@H](O)C(=O)NCCC(=O)NCCSC(=O)C([O-])=O)COP(=O)(OP(=O)(OC[C@H]1([C@@H](OP([O-])(=O)[O-])[C@@H](O)[C@@H](O1)N2(C3(N=CN=C(C(N=C2)=3)N))))[O-])[O-]	InChIKey=QVXMZFTWJVBUHP-IBOSZNHHSA-I
(3E)-phytochromobilin	-17.17	-17.34	a phytochromobilin	CC=C1([C@@H](C)C(NC\\1=C/C4(/NC(\\C=C2(C(\\CCC([O-])=O)=C(C)/C(=N2)C=C3(C(\\C)=C(C=C)/C(=O)N3)))=C(CCC([O-])=O)/C(\\C)=4))=O)	InChIKey=DKMLMZVDTGOEGU-UAWLBFNISA-L
(+)-sesaminol 2-<i>O</i>-&beta;-<i>D</i>-glucosyl (1->2)-<i>O</i>-[&beta;-<i>D</i>-glucosyl (1->6)]-&beta;-<i>D</i>-glucoside	-17.34	-17.34	a lignan	C1(OC9(/C(\\O1)=C/C=C([C@@H]2(OC[C@@H]3([C@H](OC[C@H]23)C7(/C(\\O[C@@H]4([C@@H]([C@H]([C@H](O)[C@H](O4)CO[C@@H]5([C@@H]([C@H]([C@H](O)[C@H](O5)CO)O)O))O)O[C@@H]6([C@@H]([C@H]([C@H](O)[C@H](O6)CO)O)O)))=C/C8(/OCOC(\\C=7)=8)))))C=9))	InChIKey=IJZGFTCXUSMUHI-CMBLSTHZSA-N
portulacaxanthin II	-17.33	-17.33	an alkaloid	C(C=C1(C[C@H](NC(\\C(=O)[O-])=C/1)C([O-])=O))=N[C@@H](CC2(/C=CC(\\O)=C/C=2))C([O-])=O	InChIKey=MBFJCQLVRQZZOV-MRHCINOSSA-K
ampicillin	-17.33	-17.33	a penicillin	CC2(C)([C@H](C(=O)[O-])N1(C([C@H]([C@H]1S2)NC([C@@H](C3(/C=CC=CC=3))[N+])=O)=O))	InChIKey=AVKUERGKIZMTKX-NJBDSQKTSA-N
1-piperideine-2-carboxylate	-17.15	-17.33	a small molecule	C1(N=C(CCC1)C(=O)[O-])	InChIKey=GEJXSVNGWOSZPC-UHFFFAOYSA-M
adenylo-succinate	-10.98	-17.3	a modified nucleotide	C(OP(=O)([O-])[O-])[C@@H]1(O[C@H]([C@H](O)[C@H](O)1)N2(C=NC3(C(=NC=NC2=3)NC(CC(=O)[O-])C(=O)[O-])))	InChIKey=OFBHPPMPBOJXRT-DPXQIYNJSA-J
gossypol-6,6'-dimethyl ether	-17.33	-17.28	a sesquiterpenoid	CC(C3(\\C4(/C=C(C(C1(/C(\\O)=C/C2(C(/C=O)=C(C(\\OC)=C(C(C)C)/C(C(\\C)=1)=2)/O)))=C(C(/C(/C=O)=C(C(\\OC)=3)/O)=4)O)C)))C	InChIKey=UFXIRFJKOAVGEP-UHFFFAOYSA-N
dihydrosanguinarine	-17.29	-17.28	a small molecule	C2(C6(\\C(C3(\\C=CC4(C=C1(OCOC/1=C/C(C(/N(C)2)=3)=4))))=CC=C5(OCOC\\5=6)))	InChIKey=CIUHLXZTZWTVFL-UHFFFAOYSA-N
<i>N</i>-acetyl-<i>S</i>-geranylgeranyl-L-cysteine	-17.08	-17.26	an <i>N</i>-acetyl L-amino acid // "an L-cysteine-<i>S</i>-conjugate"	CC(C)=CCCC(/C)=C/CCC(/C)=C/CCC(/C)=C/CSC[C@@H](C(=O)[O-])NC(C)=O	InChIKey=PKFBJSDMCRJYDC-GEZSXCAASA-M
sterculate	-17.25	-17.25	a fatty acid derivative	CCCCCCCCC1(CC(CCCCCCCC(=O)[O-])=1)	InChIKey=PQRKPYLNZGDCFH-UHFFFAOYSA-M
9'-<i>cis</i>-neurosporene	-17.1	-17.25	a carotenoid	CC(C)=CCCC(/C)=C/C=CC(/C)=C/C=CC(/C)=C/C=CC=C(C=CC=C(C)CCC=C(CCC=C(C)C)C)C	InChIKey=ATCICVFRSJQYDV-NMDVFZMRSA-N
petroselinate	-17.21	-17.21	a long-chain 2,3,4-saturated fatty acid // "a monounsaturated fatty acid"	CCCCCCCCCCCC=CCCCCC([O-])=O	InChIKey=CNVZJPUDSLNTQU-SEYXRHQNSA-M
geranylhydroquinone	-17.27	-17.21	a quinol	CC(C)=CCCC(/C)=C/CC1(/C(\\O)=C/C=C(C=1)O)	InChIKey=ZSCRTFONTNMQBL-NTUHNPAUSA-N
iproniazid	-17.16	-17.18	a small molecule	CC(C)NNC(=O)C1(/C=CN=CC=1)	InChIKey=NYMGNSNKLVNMIA-UHFFFAOYSA-N
<i>N</i>-Formyl-L-kynurenine	-17.07	-17.17	a small molecule	[CH](=O)NC1(\\C=CC=CC(/C(=O)C[C@H]([N+])C(=O)[O-])=1)	InChIKey=BYHJHXPTQMMKCA-QMMMGPOBSA-N
germacra-1(10),4,11(13)-trien-12-oate	-16.98	-17.15	a sesquiterpenoid	CC1(\\CC[C@@H](C(C([O-])=O)=C)CC=C(C)CCC=1)	InChIKey=IBJVPIJUFFVDBS-JBMXZMKISA-M
N-methylaminobutanal	-15.12	-17.15	a small molecule	C[N+]CCCC=O	InChIKey=PJZBKCVVFPTFAW-UHFFFAOYSA-O
6,7-dimethyl-8-(1-D-ribityl)lumazine	-0.57	-17.15	a dihydroxypteridine	CC2(/N=C1(C(=O)[N-]C(=O)N=C1N(C[C@H](O)[C@H](O)[C@H](O)CO)C(\\C)=2))	InChIKey=SXDXRJZUAJBNFL-XKSSXDPKSA-M
dihydroxyferuloyl-sinapoyl spermidine	-17.16	-17.15	a small molecule	COC1(/C(/O)=C(C=C(C=1)C=CC(=O)NCCCCN(CCCNC(C=CC2(C=C(OC)C(/O)=C(C=2)/OC))=O)C(=O)C=CC3(C=C(O)C(/O)=C(C=3)/OC))/O)	InChIKey=FDECXSCMWXHRNU-FOXWYSRTSA-N
4-pentenyl-glucosinolate	0.02	-17.14	an alkenyl-glucosinolate	C=CCCCC(=NOS(=O)(=O)[O-])S[C@H]1(O[C@H](CO)[C@@H](O)[C@H](O)[C@@H](O)1)	InChIKey=XMJFVIGTHMOGNZ-KALKGZTMSA-M
sphinganine 1-phosphate	-17.04	-17.14	a sphingoid 1-phosphate	CCCCCCCCCCCCCCC[C@H]([C@H](COP([O-])(=O)[O-])[N+])O	InChIKey=YHEDRJPUIRMZMP-ZWKOTPCHSA-M
(glutathion-<i>S</i>-yl)-4-methoxy-3-indolylmethylisothiocyanate	2.23	-17.12	an indole-phytoalexin // "a glutathione-<i>S</i>-conjugate"	COC2(/C=CC=C1(NC=C(CNC(SC[C@@H](C(NCC([O-])=O)=O)NC(=O)CC[C@H]([N+])C([O-])=O)=S)C\\1=2))	InChIKey=KVMRPJKNKZURJK-JSGCOSHPSA-M
sitosterol	-12.82	-17.12	a triterpenoid	CC[C@@H](C(C)C)CC[C@@H](C)[C@@H]3(CC[C@@H]4([C@H]2(CC=C1(C[C@@H](O)CC[C@@](C)1[C@H]2CC[C@](C)34))))	InChIKey=KZJWDPNRJALLNS-VJSFXXLFSA-N
5 &alpha;-carboxystrictosidine	-0.13	-17.06	a small molecule	C=C[C@H]4([C@H](C[C@@H]1(C2(/NC3(/C(\\C(\\CC(C([O-])=O)[N+]1)=2)=C/C=CC=3))))C(\\C(=O)OC)=C/O[C@H]4O[C@@H]5(O[C@H]([C@@H]([C@H]([C@@H]5O)O)O)CO))	InChIKey=LHKZIVMTXZLOTP-QBWOMJSBSA-N
desoxyhemigossypol-6-methyl ether	0.47	-17.05	a sesquiterpenoid	CC(C2(\\C3(/C=C(C=C1(C(/C(/CO1)=C(C(\\OC)=2)/O)=3))C)))C	InChIKey=ZMCDJIAUWJBTEN-UHFFFAOYSA-N
dopaxanthin quinone	-16.87	-17.04	an alkaloid	C(C=C1(C[C@H](NC(\\C(=O)[O-])=C/1)C([O-])=O))=N[C@@H](CC2(/C=CC(C(C=2)=O)=O))C([O-])=O	InChIKey=DVOFEZJSDVPRON-AFUNOPLTSA-K
5-fluorouridine	-16.87	-17.03	a small molecule	C(O)[C@@H]1(O[C@H]([C@H](O)[C@H](O)1)N2(C=C(F)C(=O)NC(=O)2))	InChIKey=FHIDNBAQOFJWCA-UAKXSSHOSA-N
betanidin quinone	-17.03	-17.03	an alkaloid	C(=[N+]1([C@H](C([O-])=O)CC2(/C\\1=C/C(=O)C(=O)C=2)))C=C3(C=C(C(=O)[O-])N[C@H](C([O-])=O)C3)	InChIKey=MCTHLMSFLMEBEK-AAEUAGOBSA-L
1-deoxy-D-xylulose 5-phosphate	-17	-16.98	a pentose 5-phosphate	CC(=O)[C@@H](O)[C@H](O)COP([O-])(=O)[O-]	InChIKey=AJPADPZSRRUGHI-RFZPGFLSSA-L
9-mercaptodethiobiotin	-16.78	-16.97	a small molecule	C(C1(C(NC(N1)=O)CCCCCC(=O)[O-]))S	InChIKey=ZARFDBYKHCOTRH-UHFFFAOYSA-M
isovitexin 7-<i>O</i>-xylosyl 2''-<i>O</i>-arabinoside	-16.78	-16.91	a flavone	C(O)[C@@H]2(O[C@H]([C@H](O[C@@H]1([C@@H](O)[C@H](O)[C@H](O)OC1))[C@@H](O)[C@H](O)2)C6(\\C(/O)=C4(C(\\OC(\\C3(/C=CC(\\O)=C/C=3))=C/C4=O)=C/C(\\O[C@H]5(OC[C@@H](O)[C@H](O)[C@@H](O)5))=6)))	InChIKey=KXEJPZRMKAZJDD-APHCOPKYSA-N
[(4S)-4-(5,5-dimethylcyclohex-1-en-1-yl)-cyclohex-1-en-1-yl] methanol	-16.78	-16.9	a sesquiterpenoid	CC2(C)(CC(\\[C@H]1(CC=C(CO)CC1))=C/CC2)	InChIKey=TWLSWZMXZCBDMX-CYBMUJFWSA-N
bracteatin 6-<i>O</i>-glucoside	-16.71	-16.89	an aurone	[C@H]4(OC2(/C=C1(OC(\\C(=O)C\\1=C(C=2)/O)=C/C3(C=C(O)C(/O)=C(C=3)/O))))(O[C@H](CO)[C@@H](O)[C@H](O)[C@@H](O)4)	InChIKey=SFXSFWVZPKEDPA-KJOZQHLTSA-N
D-<i>myo</i>-inositol (2,4) bisphosphate	-16.89	-16.89	a <i>myo</i>-inositol bisphosphate	[C@@H]1(O)([C@@H](O)[C@H](OP(=O)([O-])[O-])[C@@H](O)[C@@H](OP([O-])([O-])=O)[C@@H](O)1)	InChIKey=PUVHMWJJTITUGO-PTQMNWPWSA-J
adenylyl-imidodiphosphate	-16.68	-16.87	a small molecule	C([C@H]3([C@H]([C@@H](O)[C@H](N1(C2(N=CN=C(C(N=C1)=2)N)))O3)O))OP(OP(NP(=O)([O-])[O-])([O-])=O)([O-])=O	InChIKey=PVKSNHVPLWYQGJ-KQYNXXCUSA-J
delphinidin 3-<i>O</i>-(6''-<i>O</i>-malonyl)-&beta;-glucoside	-16.81	-16.87	an anthocyanidin-3-<i>O</i>-(6-<i>O</i>-malonyl-&beta;-D-glucoside)	C(OC(CC(=O)[O-])=O)[C@H]1([C@@H](O)[C@H](O)[C@@H](O)[C@@H](O1)OC3(/C(C2(/C=C(O)C(/O)=C(C=2)/O))=[O+]C4(/C(/C=3)=C(C=C([O-])C=4)/[O-])))	InChIKey=FNFHDAUGLIPVPU-XQKZCQIMSA-L
<i>trans</i>-tuberonic acid	-0.31	-16.86	tuberonic acid	C(O)CC=CC[C@@H]1(C(=O)CC[C@@H]1CC([O-])=O)	InChIKey=RZGFUGXQKMEMOO-BSANDHCLSA-M
3-oxo-2-(cis-2'-pentenyl)-cyclopentane-1-(3-oxohexanoyl)-CoA	-16.85	-16.85	a coenzyme A-activated compound	CCC=CC[C@@H]1([C@H](CCC(=O)1)CCCC(=O)CC(SCCNC(=O)CCNC(=O)[C@H](O)C(C)(C)COP(=O)(OP(=O)(OC[C@H]2([C@@H](OP([O-])(=O)[O-])[C@@H](O)[C@@H](O2)N3(C4(N=CN=C(C(N=C3)=4)N))))[O-])[O-])=O)	InChIKey=ADGIRVMSHGGGHU-AZVXSVFWSA-J
1-(5-phospho-&beta;-D-ribosyl)-5-[(5-phosphoribosylamino)methylideneamino]imidazole-4-carboxamide	-16.84	-16.84	a carboxamide	C(N[C@H]1(O[C@H](COP([O-])(=O)[O-])[C@@H](O)[C@@H](O)1))=NC3(N([C@H]2(O[C@H](COP([O-])(=O)[O-])[C@@H](O)[C@@H](O)2))C=NC(C(N)=O)=3)	InChIKey=QOUSHGMTBIIAHR-KEOHHSTQSA-J
pseudoionone	-16.66	-16.84	a methyl ketone	CC(C)=CCCC(/C)=C/C=CC(C)=O	InChIKey=JXJIQCXXJGRKRJ-KOOBJXAQSA-N
coronatine	-16.65	-16.82	a small molecule	CC[C@H]3(C[C@H]1(C(=O)CC[C@@H]1C(\\C(N[C@]2(C[C@H](CC)2)C(C)=C)=O)=C/3))	InChIKey=YKXGLBBFZOVSBK-UWHNRDKOSA-N
hinokinin	1.48	-16.82	a lignan	C5([C@H](CC1(/C=CC2(/OCOC(\\C=1)=2)))[C@@H](CC4(/C=C3(C(\\OCO3)=C/C=4)))C(O5)=O)	InChIKey=DDWGQGZPYDSYEL-LSDHHAIUSA-N
epi-cholestanol	-16.64	-16.82	a triterpenoid	CC(C)CCC[C@@H](C)[C@@H]1(CC[C@@H]2([C@]1(C)CC[C@@H]4([C@H]2CC[C@H]3([C@](C)(CC[C@@H](O)C3)4))))	InChIKey=QYIXCDOBOSTCEI-FBVYSKEZSA-N
dihydrozeatin-9-<i>N</i>-glucoside-<i>O</i>-glucoside	-16.81	-16.81	an adenine-type cytokinin glucoside	C[C@@H](CCNC1(C2(N=CN(C(N=CN=1)=2)[C@H]3([C@@H]([C@H]([C@@H]([C@H](O3)CO)O)O)O))))CO[C@H]4([C@@H]([C@H]([C@@H]([C@H](O4)CO)O)O)O)	InChIKey=KDIRTCPHKDPWMQ-HOQAQFJJSA-N
3-hydroxy-15-dihydrolubimin	-16.64	-16.79	a sesquiterpenoid	C=C([C@@H]2(C[C@@]1([C@@H]([C@H]([C@@H](C[C@H](CO)1)O)O)C)CC2))C	InChIKey=NPIIWZCGVADPIE-OJVARPOJSA-N
10-deacetylbaccatin III	-16.78	-16.78	a small molecule	CC3(\\[C@@H](O)C[C@@]2(O)([C@@H](OC(C1(/C=CC=CC=1))=O)[C@@H]4([C@](C)(C(=O)[C@H](O)C(/C(C)(C)2)=3)[C@@H](O)C[C@@H]5(OC[C@@](OC(=O)C)45))))	InChIKey=YWLXLRUDGLRYDR-ZHPRIASZSA-N
cycloeucalenone	2.14	-16.77	a 3-oxosteroid	CC(C)C(CC[C@@H](C)[C@@H]3(CC[C@@]4(C)([C@H]1(CC[C@@H]5([C@H](C)C(=O)CC[C@@]2(C[C@@]12CC[C@](C)34)5)))))=C	InChIKey=NFRXSIOHGADFRG-MEMZBLDGSA-N
5,10-methenyl-THF	0.43	-16.75	a 5,10-methenyltetrahydrofolate	C2(Nc1(nc(N)[nH]c(=O)c1[N+]3(=CN(C[C@@H]23)c4(ccc(cc4)C(=O)N[C@@H](CCC(=O)O)C(=O)O))))
6,8-dihydroxypurine	-16.56	-16.73	an aromatic compound	C1(NC2(/N=C(NC(\\C(=N1)O)=2)O))	InChIKey=UFOMXOFPHORATB-UHFFFAOYSA-N
(S)-isoandrocymbine	1.05	-16.71	an alkaloid	CN1(CC[C@@]24(C=C(C(=O)C=C([C@@H]1CCC3(/C=C(C(/OC)=C(C\\2=3)/OC)O))4)OC))	InChIKey=IJGDMFUAWANQSX-LHSJRXKWSA-N
hesperitin-7-O-&beta;-D-glucoside	0.16	-16.7	a flavanone-7-O-&beta;-D-glucoside	COC4(\\C=CC(\\C1(OC2(\\C=C(C=C(C(/C(C1)=O)=2)O)O[C@H]3(O[C@@H]([C@H]([C@@H]([C@H]3O)O)O)CO))))=C/C(/O)=4)	InChIKey=ADSYMQORONDIDD-KTTVMXGCSA-N
1-hydroxyglucobrassicin	-16.7	-16.7	an indolic glucosinolate	C2(/N(O)C3(\\C=CC=CC(/C(\\CC(=NOS(=O)(=O)[O-])S[C@H]1(O[C@H](CO)[C@@H](O)[C@H](O)[C@@H](O)1))=2)=3))	InChIKey=WKXRXDCADOCIEN-STPBKMPXSA-M
ginsenoside Rd	-16.5	-16.68	a protopanaxadiol-type ginsenoside with two glucosyl residues at position 3 // "a protopanaxadiol-type ginsenoside with a single glucosyl residue at position 20"	CC(C)=CCC[C@](C)(O[C@H]1(O[C@H](CO)[C@H]([C@H](O)[C@@H](O)1)O))[C@H]5(CC[C@]6([C@]7(C)(CC[C@@H]2([C@](C)(CC[C@@H](C(C)(C)2)O[C@H]4(O[C@H](CO)[C@H]([C@H](O)[C@@H](O[C@H]3(O[C@H](CO)[C@H]([C@H](O)[C@@H](O)3)O))4)O))[C@H](C[C@@H](O)[C@H]56)7)))(C))	InChIKey=RLDVZILFNVRJTL-IWFVLDDISA-N
lathosterol	-16.68	-16.67	a &Delta;7-sterol // "a 3&beta;-hydroxysteroid" // "a triterpenoid"	CC(C)CCC[C@H]([C@H]4([C@]1(C)([C@H](C2([C@H](CC1)[C@]3(C)([C@@H](CC=2)C[C@@H](O)CC3)))CC4)))C	InChIKey=IZVFFXVYBHFIHY-SKCNUYALSA-N
(22&alpha;)-hydroxy-cholestanol	-16.46	-16.63	a triterpenoid	CC(C)CC[C@H](O)[C@@H](C)[C@@H]1(CC[C@@H]2([C@]1(C)CC[C@@H]4([C@H]2CC[C@H]3([C@](C)(CC[C@@H](O)C3)4))))	InChIKey=IPYACDRNRIVGLI-DNFOGROMSA-N
<i>trans</i>-zeatin-<i>O</i>-glucoside-7-<i>N</i>-glucoside	-16.63	-16.63	an adenine-type cytokinin glucoside	CC(\\CO[C@H]1([C@@H]([C@H]([C@@H]([C@H](O1)CO)O)O)O))=C/CNC2(C3(N=CN(C(N=CN=2)=3)[C@H]4([C@@H]([C@H]([C@@H]([C@H](O4)CO)O)O)O)))	InChIKey=DTPCZPXFOQSQNC-YDZGMUMUSA-N
palmitoleate	-16.57	-16.56	a 2,3,4-saturated fatty acid // "a long-chain 2,3,4-saturated fatty acid" // "a monounsaturated fatty acid"	CCCCCCC=CCCCCCCCC(=O)[O-]	InChIKey=SECPZKHBENQXJG-FPLPWBNLSA-M
isovitexin 2''-<i>O</i>-arabinosyl 7-<i>O</i>-galactoside	-16.36	-16.53	a flavone	C1(O[C@H]([C@H]([C@H](O)[C@@H]1O[C@H]6([C@@H](O)[C@H](O)[C@@H](CO)O[C@@H](C5(\\C(/O)=C3(C(\\OC(\\C2(/C=CC(\\O)=C/C=2))=C/C(=O)3)=C/C(\\O[C@H]4([C@@H]([C@H]([C@@H](O)[C@H](O4)CO)O)O))=5)))6))O)O)	InChIKey=PBZKZNBPDHJOIG-TWCGKSTOSA-N
1-O-galloyl-&beta;-D-glucose	-16.35	-16.53	a hydrolyzable tannin	C2(\\C(/O)=C(C(\\O)=C/C(\\C(=O)O[C@H]1(O[C@H](CO)[C@@H](O)[C@H](O)[C@@H](O)1))=2)/O)	InChIKey=GDVRUDXLQBVIKP-HQHREHCSSA-N
6-<i>O</i>-galloylglucose	1.26	-16.53	a small molecule	C([C@@H]1(O[C@H]([C@@H]([C@H]([C@@H]1O)O)O)O))OC(=O)C2(/C=C(C(/O)=C(C=2)/O)O)	InChIKey=VGVDLJNNDOFWKT-JEUROIALSA-N
D-sorbitol 6-phosphate	-12.25	-16.53	an alditol phosphate	C([C@@H]([C@H]([C@@H]([C@@H](COP([O-])(=O)[O-])O)O)O)O)O	InChIKey=GACTWZZMVMUKNG-SLPGGIOYSA-L
10-deacetyl-2-debenzoylbaccatin III	-16.31	-16.49	a small molecule	CC4(\\[C@@H](O)C[C@@]3(O)([C@@H](O)[C@H]2([C@@]1(CO[C@@H]1C[C@H](O)[C@](C)2C(=O)[C@H](O)C(/C(C)(C)3)=4)(OC(=O)C))))	InChIKey=LHXBWTCSJBQSGI-QOBCYHTASA-N
15-hydroxysolavetivone	-16.33	-16.48	a sesquiterpenoid	C=C([C@@H]2(C[C@@]1([C@@H](CC(C=C1CO)=O)C)CC2))C	InChIKey=JPVDGXUSNAEUIC-JMSVASOKSA-N
(+)-marmesin	-16.47	-16.47	a furanocoumarin	CC(O)(C)[C@@H]1(OC2(/C(\\C1)=C/C3(C=CC(OC(C=2)=3)=O)))	InChIKey=FWYSBEAFFPBAQU-LBPRGKRZSA-N
artemisinin	-20.44	-16.46	a sesquiterpenoid	C[C@H]1(CC[C@@H]3([C@@H](C)C(O[C@H]4(O[C@]2(CC[C@@H]1[C@@](OO2)34)(C)))=O))	InChIKey=BLUAFEHZUWYNDE-NNWCWBAJSA-N
decylglucoside	-16.43	-16.43	a small molecule	CCCCCCCCCCO[C@H]1(O[C@@H](C([C@@H](C1O)O)O)CO)	InChIKey=JDRSMPFHFNXQRB-CMTNHCDUSA-N
(9Z,12Z)-hexadeca-9,12-dienoyl-CoA	-16.41	-16.4	a long-chain acyl-CoA	CCCC=CCC=CCCCCCCCC(=O)SCCNC(=O)CCNC(=O)[C@H](O)C(C)(C)COP(=O)(OP(=O)(OC[C@@H]1(O[C@H]([C@@H]([C@@H]1OP([O-])(=O)[O-])O)N2(C3(N=CN=C(N)C(N=C2)=3))))[O-])[O-]	InChIKey=CQXSJFXWARGOBE-PCRJDALTSA-J
amobarbital	-16.39	-16.39	a small molecule	CCC1(C([N-]C(NC1=O)=O)=O)CCC(C)C	InChIKey=VIROVYVQCGLCII-UHFFFAOYSA-M
quercetin 3-<i>O</i>-&beta;-<i>D</i>-glucosyl-(1->2)-glucosyl-(1->2)-&beta;-<i>D</i>-glucoside	-16.36	-16.36	a flavonol 3-<i>O</i>-(&beta;-D-glucosyl-(1->2)-&beta;-D-glucosyl (1->2)-&beta;-D-glucoside)	C(O)[C@@H]3(O[C@H]([C@H](O[C@H]2(O[C@H](CO)[C@@H](O)[C@H](O)[C@@H](O[C@@H]1([C@@H]([C@H]([C@H](O)[C@H](O1)CO)O)O))2))[C@@H](O)[C@H](O)3)OC5(/C(C6(\\C(\\O)=C/C(\\O)=C/C(/OC(/C4(/C=CC(/O)=C(C=4)/O))=5)=6))=O))	InChIKey=IQBMWEYFKNVACH-MEBVLIOMSA-N
3-(O-&beta;-glucosyl)-(2-oxindol-3-yl)acetyl-L-aspartate	-16.35	-16.35	an indole derivative // "a modified amino acid"	C(O)[C@H]3([C@@H](O)[C@H](O)[C@@H](O)[C@H](OC1(C(=O)NC2(\\C=CC=CC/1=2))CC(N[C@H](C(=O)[O-])CC([O-])=O)=O)O3)	InChIKey=ANAVISFXAGVRIA-VSHICFTDSA-L
myricetin 3-<i>O</i>-gentiobioside	-7.91	-16.31	a flavonol-3-O-&beta;-D-glucoside	C5(\\C(/O)=C(C(\\O)=C/C(\\C3(\\OC4(\\C=C(O)C=C(O)C(/C(=O)C(\\O[C@@H]1([C@@H]([C@H]([C@H](O)[C@H](O1)CO[C@@H]2([C@@H]([C@H]([C@H](O)[C@H](O2)CO)O)O))O)O))=3)=4)))=5)/O)	InChIKey=HUHZBMAVCTZCMX-IWUZQBPLSA-N
<i>N</i>-hydroxyhexahomomethioniate	-20.16	-16.25	an L-<i>N</i>-hydroxypolyhomomethionine	CSCCCCCCCC[C@H](NO)C(=O)[O-]	InChIKey=YUVSLMOWLXLZEG-JTQLQIEISA-M
24-<i>epi</i>-campesterol	-16.03	-16.16	a brassinosteroid	CC(C)[C@@H](C)CC[C@@H](C)[C@@H]3(CC[C@@H]4([C@H]2(CC=C1(C[C@@H](O)CC[C@@](C)1[C@H]2CC[C@](C)34))))	InChIKey=SGNBVLSWZMBQTH-ZRUUVFCLSA-N
(<i>R</i>)-3-hydroxyoctanoyl-CoA	-16.16	-16.16	a medium-chain (3<i>R</i>)-3-hydroxyacyl-CoA	CCCCC[C@H](CC(SCCNC(=O)CCNC(=O)[C@H](O)C(C)(C)COP(=O)(OP(=O)(OC[C@H]1([C@@H](OP([O-])(=O)[O-])[C@@H](O)[C@@H](O1)N2(C3(N=CN=C(C(N=C2)=3)N))))[O-])[O-])=O)O	InChIKey=ATVGTMKWKDUCMS-JWBYWSJJSA-J
myristate	-15.92	-16.13	a long-chain 2,3,4-saturated fatty acid // "a saturated fatty acid"	CCCCCCCCCCCCCC([O-])=O	InChIKey=TUNFSRHWOTWDNC-UHFFFAOYSA-M
nicotinamide hypoxanthine dinucleotide	-16.13	-16.13	a dinucleotide	C1(\\N(C=CCC(\\C(N)=O)=1)[C@H]5(O[C@H](COP(=O)([O-])OP(=O)([O-])OC[C@@H]2(O[C@H]([C@H](O)[C@H](O)2)N3(C=NC4(C(=O)NC=NC3=4))))[C@@H](O)[C@@H](O)5))	InChIKey=WXWNHSQIXJHVJY-NNYOXOHSSA-L
dalnigrein 7-O-&beta;-D-apiofuranosyl-(1-6)-&beta;-D-glucopyranoside	-12.06	-16.12	an isoflavone	COC5(\\C=C(C(\\OC)=C/C(/C3(/C(C4(\\C=C(C(\\O[C@H]1(O[C@H]([C@@H](O)[C@H](O)[C@@H](O)1)CO[C@@H]2([C@H](O)[C@](CO)(O)CO2)))=C/C(/OC=3)=4)OC))=O))=5)OC)	InChIKey=OBZQFWQGMXWKEI-FNVGUSKRSA-N
dGTP	-16.16	-16.11	a purine 2'-deoxyribonucleoside 5'-triphosphate // "a nucleic acid component"	C(OP(=O)([O-])OP(=O)(OP([O-])([O-])=O)[O-])[C@@H]1(O[C@H](C[C@H](O)1)N2(C=NC3(C(=O)NC(N)=NC2=3)))	InChIKey=HAAZLUGHYHWQIW-KVQBGUIXSA-J
3'-phosphoadenylyl-sulfate	-16.12	-16.11	a small molecule	C([C@H]3([C@H]([C@H]([C@H](N1(C2(N=CN=C(C(N=C1)=2)N)))O3)O)OP(=O)([O-])[O-]))OP(OS([O-])(=O)=O)([O-])=O	InChIKey=GACDQMDRPRGCTN-KQYNXXCUSA-J
taxol	-16.11	-16.11	a terpenoid	CC5(\\[C@@H](OC(=O)[C@H](O)[C@@H](NC(=O)C1(/C=CC=CC=1))C2(/C=CC=CC=2))C[C@@]4(O)([C@@H](OC(=O)C3(/C=CC=CC=3))[C@@H]6([C@](C)(C(=O)[C@H](OC(C)=O)C(/C(C)(C)4)=5)[C@@H](O)C[C@@H]7(OC[C@@](OC(=O)C)67))))	InChIKey=RCINICONZNJXQF-MZXODVADSA-N
(<i>S</i>)-reticuline	-20.19	-16.01	a small molecule	C1([N+]([C@H](C2(/C=C(C(\\OC)=C/C(/C1)=2)O))CC3(/C=CC(/OC)=C(C=3)/O))C)	InChIKey=BHLYRWXGMIUIHG-HNNXBMFYSA-O
gluconapin	-10.51	-16	an alkenyl-glucosinolate	C=CCCC(=NOS(=O)(=O)[O-])S[C@H]1(O[C@H](CO)[C@@H](O)[C@H](O)[C@@H](O)1)	InChIKey=PLYQBXHVYUJNQB-BZVDQRPCSA-M
quercetin-3,3'-bissulfate	-16.01	-16	a small molecule	C3(/C(\\C1(\\OC2(/C(/C(C(\\OS(=O)(=O)[O-])=1)=O)=C(C=C([O-])C=2)/O)))=C/C(/OS(=O)([O-])=O)=C(C=3)/O)	InChIKey=CVENNDDRCHLONB-UHFFFAOYSA-K
behenate	-15.98	-15.98	a long-chain 2,3,4-saturated fatty acid // "a saturated fatty acid"	CCCCCCCCCCCCCCCCCCCCCC([O-])=O	InChIKey=UKMSUNONTOPOIO-UHFFFAOYSA-M
(<i>E</i>)-geranylacetone	-15.75	-15.95	a terpenoid derivative	CC(C)=CCCC(/C)=C/CCC(C)=O	InChIKey=HNZUNIKWNYHEJJ-FMIVXFBMSA-N
betaine aldehyde hydrate	-15.81	-15.92	a quaternary amine	C[N+](C)(CC(O)O)C	InChIKey=HEHORKLRCFPRON-UHFFFAOYSA-N
10&beta;,14&beta;-dihydroxytaxa-4(20),11-dien-5&alpha;-yl acetate	2.5	-15.85	a diterpenoid	CC2(\\CC(O)[C@@H]1(C[C@@H]3([C@](C)(C[C@H](O)C(/[C@](C)(C)1)=2)CC[C@H](OC(C)=O)C3=C)))	InChIKey=KHXOPJUQEGBFTQ-UTICLMQXSA-N
5&alpha;-androstane-3,17-dione	-15.38	-15.52	a 3-oxo-5-&alpha;-steroid	C[C@]12(CCC(C[C@@H]1CC[C@H]4([C@@H]2CC[C@@]3([C@H](CCC(=O)3)4)C))=O)	InChIKey=RAJWOBJTTGJROA-WZNAKSSCSA-N
10-(methylsulfanyl)-2-oxodecanoate	-15.32	-15.47	a 2-oxo carboxylate	CSCCCCCCCCC(=O)C([O-])=O	InChIKey=IEZWLIJBCDCGEU-UHFFFAOYSA-M
menaquinone-1	-15.28	-15.42	a menaquinone	CC(C)=CCC1(/C(=O)C2(/C(\\C(=O)C(\\C)=1)=C/C=CC=2))	InChIKey=ABSPRNADVQNDOU-UHFFFAOYSA-N
1-dodecanol	-15.24	-15.41	a medium-chain primary alcohol	CCCCCCCCCCCCO	InChIKey=LQZZUXJYWNFBMV-UHFFFAOYSA-N
3-epihydroxymugineate	-19.63	-15.41	a phytosiderophore	C1([C@H](O)[C@@H](C([O-])=O)N1C[C@H](O)[C@H]([N+]CC[C@H](O)C(=O)[O-])C(=O)[O-])	InChIKey=QPIOQLJXMZWNFJ-LJASKYJCSA-L
ciceritol	-15.11	-15.29	a galactosyl inositol // "a methylated inositol" // "a trisaccharide"	CO[C@@H]1([C@@H]([C@H]([C@H]([C@@H]([C@@H]1O)O)O)O[C@@H]2(O[C@@H]([C@@H]([C@@H]([C@H]2O)O)O)CO[C@H]3([C@@H]([C@H]([C@H]([C@H](O3)CO)O)O)O)))O)	InChIKey=ATDWJHOSZLOQDJ-LMKXGGCJSA-N
3,5-dihydroxy-6,7-didehydro-12'-apo-&beta;-caroten-12'-al	-15.18	-15.18	a 12'-apo-carotenal	CC(\\C=CC=C(C=C=C1(C(CC(CC1(O)C)O)(C)C))C)=C/C=CC=C(C)C=CC=O	InChIKey=DTXLMVIHOKFQAR-KJJRRPHQSA-N
prostaglandin-H<sub>2</sub>	2.76	-15.14	a prostaglandin	CCCCC[C@H](O)C=C[C@@H]2([C@@H]1(C[C@H](OO1)[C@H](CC=CCCCC(=O)[O-])2))	InChIKey=YIBNHAJFJUQSRA-YNNPMVKQSA-M
(9Z)-12,13,17-trihydroxyoctadeca-9-enoate	-15.03	-15.03	a long-chain 2,3,4-saturated fatty acid // "a monounsaturated fatty acid"	CC(O)CCCC(O)C(O)CC=CCCCCCCCC(=O)[O-]	InChIKey=IYIVYYHFHGVWRB-VURMDHGXSA-M
(indol-3-yl)acetyl-L-alanine	-14.82	-15	an indole derivative // "a modified amino acid"	C[C@H](NC(CC1(/C2(\\C=CC=CC(/NC=1)=2)))=O)C(=O)[O-]	InChIKey=FBDCJLXTUCMFLF-QMMMGPOBSA-M
1,18-octadecane-diol	-14.94	-14.96	a long-chain alcohol // "a diol"	C(O)CCCCCCCCCCCCCCCCCO	InChIKey=LUUFSCNUZAYHAT-UHFFFAOYSA-N
6-decylubiquinone	5.21	-14.83	a quinone	CCCCCCCCCCC1(/C(C(/OC)=C(C(C(\\C)=1)=O)/OC)=O)	InChIKey=VMEGFMNVSYVVOM-UHFFFAOYSA-N
&gamma;-L-glutamyl 5-phosphate	-14.65	-14.82	a small molecule	C(CC[C@@H](C(=O)[O-])[N+])(OP([O-])(=O)[O-])=O	InChIKey=PJRXVIJAERNUIP-VKHMYHEASA-L
3-dehydrosphinganine (C18)	-14.8	-14.8	a 3-dehydrosphinganine	CCCCCCCCCCCCCCCC([C@H](CO)[N+])=O	InChIKey=KBUNOSOGGAARKZ-KRWDZBQOSA-O
<i>N</i>-heptylpantothenamide	-14.67	-14.78	a small molecule	CCCCCCCNC(=O)CCNC([C@H](O)C(C)(C)CO)=O	InChIKey=HHAVGBXLGVYXFF-AWEZNQCLSA-N
3-<i>O</i>-methylmyricetin	-14.72	-14.74	a flavonol derivative	COC2(/C(=O)C3(\\C(\\O)=C/C(\\O)=C/C(/OC(/C1(/C=C(O)C(/O)=C(C=1)/O))=2)=3))	InChIKey=XWTLYULBWZQAAZ-UHFFFAOYSA-N
lipid X	-18.55	-14.63	a small molecule	CCCCCCCCCCC[C@H](CC(N[C@H]1([C@H]([C@@H]([C@H](O[C@@H]1OP([O-])(=O)[O-])CO)O)OC(C[C@@H](CCCCCCCCCCC)O)=O))=O)O	InChIKey=HEHQDWUWJVPREQ-XQJZMFRCSA-L
5-(methylsulfanyl)pentyl-desulfoglucosinolate	-5.78	-14.63	an (<i>E</i>)-<i>S</i>-glucosyl-<i>N</i>-hydroxy-&omega;-(methylsulfanyl)alkimidothioate	CSCCCCCC(=NO)S[C@H]1(O[C@H](CO)[C@@H](O)[C@H](O)[C@@H](O)1)	InChIKey=HKIBRYCZLMJRFT-KHXSHCKASA-N
D-octopine	-14.43	-14.54	an <i>N</i>-modified amino acid	C[C@H](C([O-])=O)[N+][C@H](C([O-])=O)CCCNC(N)=[N+]	InChIKey=IMXSCCDUAFEIOE-RITPCOANSA-N
(-)-cuparene	-14.54	-14.54	a sesquiterpenoid	CC2(/C=CC(\\[C@@]1(C)(CCCC1(C)C))=C/C=2)	InChIKey=SLKPBCXNFNIJSV-OAHLLOKOSA-N
3-methoxy-4-hydroxy-5-<i>all-trans</i>-nonaprenylbenzoate	1.01	-14.46	a 3-methoxy-4-hydroxy-5-<i>all-trans</i>-polyprenylbenzoate	CC(C)=CCCC(/C)=C/CCC(/C)=C/CCC(/C)=C/CCC(/C)=C/CCC(/C)=C/CCC(/C)=C/CCC(/C)=C/CCC(/C)=C/CC1(\\C=C(C([O-])=O)C=C(C(\\O)=1)OC)	InChIKey=FDPPBYXDOXRDHA-JSGWLJPKSA-M
acryloyl-CoA	-14.33	-14.33	a coenzyme A-activated compound	C=CC(=O)SCCNC(=O)CCNC(=O)[C@H](O)C(C)(C)COP(=O)(OP(=O)(OC[C@H]1([C@@H](OP([O-])(=O)[O-])[C@@H](O)[C@@H](O1)N2(C3(N=CN=C(C(N=C2)=3)N))))[O-])[O-]	InChIKey=POODSGUMUCVRTR-IEXPHMLFSA-J
2,4-diamino-6-ethyl-5,3'-(2-trifluoromethylphenoxy)prop-1'-yloxypyrimidine	4.63	-14.16	a small molecule	CCC2(\\N=C(N)N=C(N)C(\\OCCCOC1(/C(\\C(F)(F)F)=C/C=CC=1))=2)	InChIKey=HVKMGDGEKJADAB-UHFFFAOYSA-N
(-)-jasmonoyl-L-isoleucine	-14.05	-14.12	a jasmonoyl-L-isoleucine	CCC=CC[C@@H]1(C(=O)CC[C@@H]1CC(N[C@@H]([C@@H](C)CC)C([O-])=O)=O)	InChIKey=IBZYPBGPOGJMBF-QRHMYKSGSA-M
thidiazuron	-14.06	-14.08	a phenylurea-type cytokinin	C2(/N=NSC(\\NC(=O)NC1(/C=CC=CC=1))=2)	InChIKey=HFCYZXMHUIHAQI-UHFFFAOYSA-N
cyanidin 3-<i>O</i>-(6\-<i>O</i>-malyl-&beta;-<i>D</i>-glucoside)"	-14.05	-14.06	an anthocyanidin-3-<i>O</i>-(6-<i>O</i>-malonyl-&beta;-D-glucoside)	C(OC(C[C@@H](O)C([O-])=O)=O)[C@@H]1(O[C@H]([C@H](O)[C@@H](O)[C@H](O)1)OC2(/C(=[O+]C3(/C=C([O-])C=C([O-])C(/C=2)=3))C4(/C=CC(/O)=C(C=4)/O)))	InChIKey=ROSVQRYSFQBSRT-FOQZLENISA-L
3,5-dioxodecanoyl-CoA	-14	-14	a coenzyme A-activated compound	CCCCCC(=O)CC(=O)CC(=O)SCCNC(=O)CCNC(=O)[C@H](O)C(C)(C)COP(=O)(OP(=O)(OC[C@H]1([C@@H](OP([O-])(=O)[O-])[C@@H](O)[C@@H](O1)N2(C3(N=CN=C(C(N=C2)=3)N))))[O-])[O-]	InChIKey=CFIAMSAKPMQXNK-HSJNEKGZSA-J
<i>trans</i>-5-<i>O</i>-(4-coumaroyl)-D-quinate	-13.81	-13.99	a small molecule	C([O-])(=O)[C@]1(O)(C[C@@H](O)[C@@H](O)[C@@H](C1)OC(=O)C=CC2(C=CC(\\O)=C/C=2))	InChIKey=BMRSEYFENKXDIS-OTCYKTEZSA-M
(<i>R</i>)-pantothenate	-9.77	-13.96	a small molecule	CC(C)(CO)[C@@H](O)C(=O)NCCC(=O)[O-]	InChIKey=GHOKWGTUZJEAQD-ZETCQYMHSA-M
1,4-&beta;-D-glucan	-20.8	-13.9	a glycogen // |Unclassified-Compounds|	C(O)[C@@H]4(O[C@@H](O[C@@H]1([C@H](O)[C@@H](O)[C@@H](O[C@H](CO)1)O[C@@H]2([C@H](O)[C@@H](O)[C@@H](O[C@H](CO)2)O[C@@H]3([C@H](O)[C@@H](O)[C@H](O)O[C@H](CO)3))))[C@H](O)[C@@H](O)[C@H](O)4)
&alpha;-solanine	-13.71	-13.87	a glycoalkaloid	C[C@H]3(C[N+]2([C@@H]1(C[C@H]4([C@]([C@H]1[C@@H]([C@H]2CC3)C)(C)CC[C@@H]5([C@H]4CC=C9([C@]5(C)CC[C@H](O[C@H]6(O[C@@H]([C@H](O)[C@@H]([C@H]6O[C@H]7(O[C@@H](C)[C@@H]([C@H]([C@H]7O)O)O))O[C@@H]8(O[C@H](CO)[C@H]([C@@H]([C@H]8O)O)O))CO))C9))))))	InChIKey=ZGVSETXHNHBTRK-DCQIYAARSA-O
2,2'-azino-bis-(3-ethylbenzothiazoline-6-sulfonate) radical cation	-17.68	-13.8	a radical	CC[N+]3(C(=NN=C1(N(CC)C2(\\C=CC(\\S(=O)(=O)[O-])=C/C(/S1)=2)))SC4(\\C=C(C=CC/3=4)S(=O)(=O)[O-]))	InChIKey=HFNOFNDLBTVECO-UHFFFAOYSA-L
(<i>E</i>)-1-(L-cystein-<i>S</i>-yl)-<i>N</i>-hydroxy-&omega;-(methylsulfanyl)pentan-1-imine	-17.76	-13.78	an L-cysteine-<i>S</i>-conjugate	CSCCCCC(SC[C@H]([N+])C([O-])=O)=NO	InChIKey=LOOVXQAHWKSBOP-AHHRJZGPSA-N
(+)-<i>cis</i>-abscisic aldehyde	-19.56	-13.77	a sesquiterpenoid	CC(/C=C[C@]1(C(C)(C)CC(=O)C=C(C)1)O)=C/[CH]=O	InChIKey=RIKWDZWVHUIUAM-KICRZJJPSA-N
CDP-1-18:1(9Z)-2-16:0-glycerol	-17.38	-13.28	a CDP-diacylglycerol	C([C@H]2([C@H]([C@H]([C@H](N1(C(N=C(C=C1)N)=O))O2)O)O))OP(OP(OC[C@H](OC(=O)CCCCCCCCCCCCCCC)COC(=O)CCCCCCCC=CCCCCCCCC)([O-])=O)([O-])=O
9-[6(RS)-C-carboxamido-5,6,7-trideoxy-&beta;-D-ribo-octofuranosyl]-9H-purin-6-amine	5.85	-13.2	a small molecule	C(O)CC(C(N)=O)C[C@@H]3(O[C@@H](N1(C=NC2(C(N)=NC=NC1=2)))[C@H](O)[C@H](O)3)	InChIKey=HWPDSCXCCGYODM-JBJVTEQASA-N
dTDP-4-dehydro-&beta;-L-rhamnose	-17.26	-13.2	a dTDP-sugar	CC1(/C(=O)NC(=O)N(C=1)[C@@H]3(C[C@H](O)[C@@H](COP(=O)([O-])OP(=O)([O-])O[C@@H]2(O[C@@H](C)C(=O)[C@@H](O)[C@@H](O)2))O3))	InChIKey=PSXWNITXWWECNY-LPVGZGSHSA-L
cytidine 2',3'-cyclic monophosphate	-13.11	-13.11	a nucleoside cyclic phosphate // "a nucleoside cyclic monophosphate" // "a ribonucleoside 2',3'-cyclic phosphate" // "a pyrimidine"	C([C@H]2([C@H]3([C@H]([C@H](N1(C(N=C(C=C1)N)=O))O2)OP(=O)([O-])O3)))O	InChIKey=NMPZCCZXCOMSDQ-XVFCMESISA-M
17-<i>O</i>-acetylajmaline	-8.2	-12.92	an ajmalan-type monoterpenoid indole alkaloid	CC[C@@H]3([C@H]2(C4([C@@H](OC(=O)C)C15(C6(/C(\\N(C)[C@H]1[C@H](C2)N([C@H](O)3)[C@H]4C5)=C/C=CC=6)))))	InChIKey=SRISWFJLVRCABV-QQTHMAAHSA-N
gabaculine	-16.64	-12.62	a small molecule	C([O-])(=O)C1(/CC([N+])C=CC=1)	InChIKey=KFNRJXCQEJIBER-UHFFFAOYSA-N
gondoate	-12.41	-12.48	a long-chain 2,3,4-saturated fatty acid // "a monounsaturated fatty acid" // "an &omega;-9 fatty acid"	CCCCCCCCC=CCCCCCCCCCC(=O)[O-]	InChIKey=BITHHVVYSMSWAG-KTKRTIGZSA-M
norajmaline	-17.32	-12.47	an ajmalan-type monoterpenoid indole alkaloid	CC[C@@H]3([C@H]2(C4([C@@H](O)C15(C6(/C(\\N[C@H]1[C@H](C2)N([C@H](O)3)[C@H]4C5)=C/C=CC=6)))))	InChIKey=HIOAYNMZFIHQNS-GLLFFQQYSA-N
ADP-&alpha;-D-glucose	-16.37	-12.46	an NDP-&alpha;-D-glucose // "an ADP-sugar"	C([C@H]1([C@H]([C@@H]([C@H]([C@H](O1)OP(OP(OC[C@H]4([C@H]([C@H]([C@H](N2(C3(N=CN=C(C(N=C2)=3)N)))O4)O)O))(=O)[O-])(=O)[O-])O)O)O))O	InChIKey=WFPZSXYXPSUOPY-ROYWQJLOSA-L
UDP-4-dehydro-6-deoxy-&alpha;-D-glucose	-16.43	-12.41	a UDP-hex4-ulose // "an NDP-4-dehydro-6-deoxy-&alpha;-D-glucose"	C[C@@H]3(O[C@H](OP(OP(=O)([O-])OC[C@@H]1(O[C@H]([C@H](O)[C@H](O)1)N2(C=CC(=O)NC(=O)2)))([O-])=O)[C@H](O)[C@@H](O)C(=O)3)	InChIKey=DDWGQQADOIMFOI-JPHISPRKSA-L
lawsone	-12.26	-12.36	a small molecule	C2(/C=C1(C(\\C(C(\\[O-])=C/C1=O)=O)=C/C=2))	InChIKey=CSFWPUWCSPOLJW-UHFFFAOYSA-M
pelargonidin 5-<i>O</i>-&beta;-<i>D</i>-glucoside 3-<i>O</i>-&beta;-<i>D</i>-sambubioside	-12.2	-12.29	an anthocyanin	C6(/C(\\C5(\\[O+]=C2(C(\\C(\\O[C@@H]1([C@@H]([C@H]([C@H](O)[C@H](O1)CO)O)O))=C/C(\\[O-])=C/2)=C/C(\\O[C@H]4(O[C@@H]([C@@H](O)[C@H](O)[C@@H](O[C@H]3(OC[C@@H](O)[C@H](O)[C@@H](O)3))4)CO))=5)))=C/C=C(O)C=6)	InChIKey=NNEATHLRLZWIRN-MRBLLYQQSA-N
2-(2,8-dihydroxytridecyl)-6-oxopyran-4-olate	0.01	-12.22	a polyhydroxylated tetraketide &alpha;-pyrone	CCCCCC(O)CCCCCC(O)CC1(/OC(=O)C=C([O-])C=1)	InChIKey=BRNMYGIMJVYGAY-UHFFFAOYSA-M
3-oxo-myristate	-12.04	-12.11	a 3-oxoacid	CCCCCCCCCCCC(=O)CC([O-])=O	InChIKey=XLKOZYOVXNPWGT-UHFFFAOYSA-M
calystegine A3	-16.7	-11.93	a small molecule	C2(C1([N+]C(C(C(C1)O)O)(C2)O))	InChIKey=XOCBOVUINUHZJA-UHFFFAOYSA-O
4-methyl-umbelliferyl phosphate	-11.82	-11.93	a small molecule	CC1(/C2(/C(\\OC(=O)C=1)=C/C(\\OP(=O)([O-])[O-])=C/C=2))	InChIKey=BCHIXGBGRHLSBE-UHFFFAOYSA-L
(<i>S</i>)-ureidoglycolate	-11.82	-11.82	a ureido compound	[C@@H](O)(C([O-])=O)NC(N)=O	InChIKey=NWZYYCVIOKVTII-SFOWXEAESA-M
3-propylphosphoenolpyruvate	7.25	-11.57	a small molecule	CCCC=C(C([O-])=O)OP([O-])([O-])=O	InChIKey=LBHRVXNJFHUZKK-UHFFFAOYSA-K
4-(1-methyl-2-pyrrolidinyl)-3-oxobutanoate methyl ester	8.13	-11.46	a small molecule	C[N+]1(CCCC1CC(CC(OC)=O)=O)	InChIKey=XGYNOAIEFHWEHA-UHFFFAOYSA-O
3-dehydrosphinganine (C20)	-11.3	-11.41	a 3-dehydrosphinganine	CCCCCCCCCCCCCCCCCC(=O)[C@@H]([N+])CO	InChIKey=FVOLNXKBISLPQY-IBGZPJMESA-O
3-<i>C</i>-glucosyl-2,4,4',6-tetrahydroxydibenzoylmethane	-17.38	-11.4	a 3'-(&beta;-D-glucopyranosyl)-2'-hydroxy-&beta;-oxodihydrochalcone	C3(/C(\\C(=O)CC(=O)C2(\\C(\\O)=C([C@@H]1([C@@H]([C@H]([C@H](O)[C@H](O1)CO)O)O))/C(\\[O-])=C/C(/O)=2))=C/C=C(O)C=3)	InChIKey=GCEHZSFCBPUADZ-VJXVFPJBSA-M
oleate	-11.08	-11.08	a long-chain 2,3,4-saturated fatty acid // "a monounsaturated fatty acid" // "an &omega;-9 fatty acid"	CCCCCCCCC=CCCCCCCCC([O-])=O	InChIKey=ZQPPMHVWECSIRJ-KTKRTIGZSA-M
isovitexin 2''-<i>O</i>-&beta;-<i>D</i>-glucosyl 7-<i>O</i>-galactoside	-22.4	-10.5	a flavone	C6(\\C=C(O)C=CC(\\C1(/OC4(/C(/C(=O)C=1)=C(C(/[C@H]3(O[C@H](CO)[C@@H](O)[C@H](O)[C@@H](O[C@H]2(O[C@H](CO)[C@@H](O)[C@H](O)[C@@H](O)2))3))=C(C=4)/O[C@H]5([C@@H]([C@H]([C@@H](O)[C@H](O5)CO)O)O))/O)))=6)	InChIKey=HCMCYDZSIBHFMM-ZPWJFTFMSA-N
calycosin 7-<i>O</i>-glucoside	-10.36	-10.43	an isoflavone	COC4(\\C=CC(\\C1(/C(=O)C3(/C(\\OC=1)=C/C(\\O[C@@H]2([C@@H]([C@H]([C@H](O)[C@H](O2)CO)O)O))=C/C=3)))=C/C(/O)=4)	InChIKey=WACBUPFEGWUGPB-MIUGBVLSSA-N
4-vinylpyridine	-4.6	-10.4	a small molecule	C=CC1(C=CN=CC=1)	InChIKey=KFDVPJUYSDEJTH-UHFFFAOYSA-N
4-methoxyglucobrassicin	8.82	-10.33	an indolic glucosinolate	COC2(/C3(/C(\\CC(=NOS(=O)(=O)[O-])S[C@H]1(O[C@H](CO)[C@@H](O)[C@H](O)[C@@H](O)1))=C/NC(/C=CC=2)=3))	InChIKey=IIAGSABLXRZUSE-OXESJPRGSA-M
6,7,4'-trihydroxyisoflavone	-10.21	-10.21	a small molecule	C3(/C(\\C1(/C(=O)C2(/C(\\OC=1)=C/C(/O)=C(C=2)/O)))=C/C=C(O)C=3)	InChIKey=GYLUFQJZYAJQDI-UHFFFAOYSA-N
3-[(3'-methylsulfanyl)propyl]malate	-10.05	-10.17	a 3-[(&omega;-methylsulfanyl)alkyl]malate	C(C(CCCSC)C(O)C(=O)[O-])(=O)[O-]	InChIKey=SQXVIIOPMYSNCP-UHFFFAOYSA-L
1-(3,4-dihydroxyphenyl)-5-hydroxy-3-decanone	0.23	-10.16	a phenylpropanoid	CCCCC[C@H](O)CC(=O)CCC1(/C=C(O)C(\\O)=C/C=1)	InChIKey=QYRSUDCXGPMNSS-ZDUSSCGKSA-N
aminomethylpyrimidine	-10.12	-10.12	a pyrimidine	CC1(=NC(\\N)=C(C[N+])/C=N1)	InChIKey=OZOHTVFCSKFMLL-UHFFFAOYSA-O
sterone-ring	-7.24	-9.86	a ring	C3(CCC2(C4(CCC1(CCCC1C(CCC2C3)4))))
3-chloro-L-alanine	-9.17	-9.3	3-chloro-DL-alanine	C(Cl)[C@H]([N+])C([O-])=O	InChIKey=ASBJGPTTYPEMLP-REOHCLBHSA-N
polyneuridine aldehyde	-8.55	-8.68	a small molecule	CC=C5(CN1([C@@H]2(C[C@@H]([C@](C(=O)OC)(C=O)[C@@H]1CC3(/C4(\\C=CC=CC(/NC\\2=3)=4)))5)))	InChIKey=BRJNQOSDCDNITN-VDMSZYBVSA-N
&beta;-fenchene	3.65	-8.36	a small molecule	C=C1(C2(CC(C(C)(C)1)C(C)(C)C2))	InChIKey=CJJCDFKNRQRNMW-UHFFFAOYSA-N
sirohydrochlorin	-18.21	-7.95	a corrin	C[C@@]1(CC(=O)[O-])(C3(/NC(\\[C@@H](CCC(=O)[O-])1)=C/C2(=NC(\\C(\\CCC(=O)[O-])=C(CC(=O)[O-])/2)=C/C5(/NC(\\C=C4(N=C(C=3)[C@@H](CCC(=O)[O-])[C@](C)(CC(=O)[O-])4))=C(CC(=O)[O-])/C(\\CCC(=O)[O-])=5))))	InChIKey=KWIZRXMMFRBUML-AHGFGAHVSA-F
<i>cis</i>-tuberonic acid glucoside	-18.14	-7.83	tuberonic acid glucoside	C(O[C@H]1(O[C@H](CO)[C@@H](O)[C@H](O)[C@@H](O)1))CC=CC[C@H]2(C(=O)CC[C@@H]2CC([O-])=O)	InChIKey=JFDNMLUPLXZXGV-OAIXPKHMSA-M
6-methylsulfinylhexyl-glucosinolate	10.64	-7.83	an &omega;-(methylsulfinyl)alkyl-glucosinolate	CS(=O)CCCCCCC(=NOS(=O)(=O)[O-])S[C@H]1(O[C@H](CO)[C@@H](O)[C@H](O)[C@@H](O)1)	InChIKey=OOGAQHVYHLPICD-BDMQRFNXSA-M
(13<i>S</i>)-HPODE	-21.16	-7.49	a hydroperoxy fatty acid // "a long-chain 2,3,4-saturated fatty acid" // "a polyunsaturated fatty acid"	CCCCC[C@@H](C=CC=CCCCCCCCC(=O)[O-])OO	InChIKey=JDSRHVWSAMTSSN-IRQZEAMPSA-M
cathinone	-17.21	-7.07	a small molecule	C[C@H]([N+])C(=O)C1(/C=CC=CC=1)	InChIKey=PUAQLLVFLMYYJJ-ZETCQYMHSA-O
methyl gibberellin A<sub>9</sub>	10.64	-6.94	a gibberellin	C=C3([C@H]2(CC[C@@H]4([C@@]15(CCC[C@@]([C@H]1[C@@H]([C@](C2)(C3)4)C(OC)=O)(C)C(O5)=O))))	InChIKey=GKRMJALKMNRHGF-WARWBDHMSA-N
pinosylvin monomethylether	13.3	-6.54	a small molecule	COC1(/C=C(C=C(C=1)C=CC2(C=CC=CC=2))O)	InChIKey=JVIXPWIEOVZVJC-BQYQJAHWSA-N
9,10-epoxy-18-hydroxystearate	-20.3	-6.48	an epoxy fatty acid // "a long-chain 2,3,4-saturated fatty acid" // "an &omega;-hydroxy long-chain fatty acid"	C(CCCCCCCC1(C(CCCCCCCC(=O)[O-])O1))O	InChIKey=ITTPZDMHCNGAGQ-UHFFFAOYSA-M
2,3-dimercaptopropan-1-ol	-6.35	-6.35	a small molecule	C(O)C(S)CS	InChIKey=WQABCVAJNWAXTE-UHFFFAOYSA-N
EHNA	-17.98	-6.34	a small molecule	CCCCCCC(C(C)O)N1(C=NC2(C(=NC=NC1=2)N))	InChIKey=IOSAAWHGJUZBOG-UHFFFAOYSA-N
artemisinate	-6.08	-6.23	a sesquiterpenoid // "an aldehyde"	CC2(/CC[C@H]1([C@@H]([C@H](C(C([O-])=O)=C)CC[C@@H](C)1)C=2))	InChIKey=PLQMEXSCSAIXGB-SAXRGWBVSA-M
<i>ent</i>-cassa-12,15-diene-2&beta;,3&beta;-diol-11-one	-1.97	-6.18	a diterpenoid	C=CC3([C@@H](C)C2([C@H]([C@@]1(C[C@@H](O)[C@H](C(C)(C)[C@H]1CC2)O)(C))C(C=3)=O))	InChIKey=ZFELGQUOUOELBZ-JNLXGNGJSA-N
hydroxymethyl-dCTP	-6.06	-6.06	a pyrimidine	C2(/N([C@H]1(C[C@H](O)[C@H](COP([O-])(=O)OP([O-])(=O)OP(=O)([O-])[O-])O1))C(=O)NC(=O)C(\\CO)=2)	InChIKey=RLHFVRMIEVOHOR-FXQIFTODSA-J
(-)-norephedrine	-19.84	-5.95	an alkaloid	C[C@H]([N+])[C@H](O)C1(/C=CC=CC=1)	InChIKey=DLNKOYKMWOXYQA-CBAPKCEASA-O
linalyl 6-<i>O</i>-&alpha;-<i>L</i>-arabinopyranosyl- &beta;-<i>D</i>-glucopyranoside	-5.78	-5.94	a monoterpenol // "a carbohydrate derivative"	C=CC(O[C@@H]1([C@@H]([C@H]([C@H](O)[C@H](O1)CO[C@@H]2([C@@H]([C@@H](O)[C@H](CO2)O)O))O)O))(C)CCC=C(C)C	InChIKey=OKNPZRJNRSGKME-AVIYVUCBSA-N
raphanusamate	8.81	-5.73	a monocarboxylate	C1(SC(=S)NC(C([O-])=O)1)	InChIKey=SQUOCHQOQMZGQP-UHFFFAOYSA-M
isobutanoyl-CoA	-5.72	-5.72	a coenzyme A-activated compound	CC(C(SCCNC(=O)CCNC(=O)[C@H](O)C(C)(C)COP(=O)(OP(=O)(OC[C@H]1([C@@H](OP([O-])(=O)[O-])[C@@H](O)[C@@H](O1)N2(C3(N=CN=C(C(N=C2)=3)N))))[O-])[O-])=O)C	InChIKey=AEWHYWSPVRZHCT-NDZSKPAWSA-J
triacontanoate	-5.38	-5.54	a saturated fatty acid // "a very-long-chain 2,3,4-saturated fatty acid"	CCCCCCCCCCCCCCCCCCCCCCCCCCCCCC([O-])=O	InChIKey=VHOCUJPBKOZGJD-UHFFFAOYSA-M
heptanoate	-6.69	-5.28	a medium-chain 2,3,4-saturated fatty acid // "a saturated fatty acid"	CCCCCCC(=O)[O-]	InChIKey=MNWFXJYAOYHMED-UHFFFAOYSA-M
rotenone	-18.75	-5.26	a rotenoid	C=C(C)[C@@H]1(CC5(\\C(\\O1)=C/C=C3(C(\\O[C@H]2(COC4(\\C=C(C(\\OC)=C/C(/[C@@H]2C3=O)=4)OC)))=5)))	InChIKey=JUVIOZPCNVVQFO-HBGVWJBISA-N
4-methoxy-3-indolylmethylamine	-4.7	-5.13	an indole-phytoalexin	COC1(/C2(/C(\\C[N+])=C/NC(/C=CC=1)=2))	InChIKey=YKDYCKHEKOEVJM-UHFFFAOYSA-O
dimethyl thiosulfinate	0.14	-5.13	a dialkyl-thiosulfinate	CSS(=O)C	InChIKey=RRGUMJYEQDVBFP-UHFFFAOYSA-N
1-18:2-2-18:3-digalactosyldiacylglycerol	1.71	-4.91	digalactosyldiacylglycerol-36:5	CCCCCC=CCC=CCCCCCCCC(OC[C@H](CO[C@H]2(O[C@H](CO[C@H]1(O[C@H](CO)[C@H](O)[C@H](O)[C@@H](O)1))[C@H](O)[C@H](O)[C@@H](O)2))OC(=O)CCCCCCCC=CCC=CCC=CCC)=O	InChIKey=GKSHYDZIFVNLSS-IPDWFASDSA-N
(1,4)-&beta;-xylobiose	-9.22	-4.8	a (1->4)-&beta;-D-xylan oligosaccharide // "a disaccharide"	C2([C@@H](O)[C@H](O)[C@@H](O)[C@H](O[C@@H]1([C@H](O)[C@@H](O)C(O)OC1))O2)	InChIKey=LGQKSQQRKHFMLI-WSNPFVOISA-N
3-deazaadenine	-10.49	-4.79	a modified nucleobase	C1(NC2(\\C=C[N+]=C(C(/N=1)=2)N))	InChIKey=UHUHBFMZVCOEOV-UHFFFAOYSA-O
<i>sn</i>-glycero-3-phosphocholine	0.11	-4.59	a glycerophosphodiester	C([N+](C)(C)C)COP([O-])(=O)OC[C@H](O)CO	InChIKey=SUHOQUVVVLNYQR-MRVPVSSYSA-N
coniferyl acetate	13.11	-4.58	a coniferyl ester // "a secondary metabolite"	CC(OCC=CC1(C=CC(/O)=C(C=1)/OC))=O	InChIKey=XLZFUNZRKIQHOL-ONEGZZNKSA-N
gibberellin A<sub>24</sub>	0.36	-4.53	a gibberellin	C=C1([C@@H]2(C[C@]3(C1)([C@H]([C@H]4([C@@](C)(CCC[C@@](C=O)([C@@H](CC2)3)4)C([O-])=O))C([O-])=O)))	InChIKey=QQRSSHFHXYSOMF-CXXOJBQZSA-L
oleanolic aldehyde	-1.92	-4.26	a triterpenoid	CC4(C[C@@H]5(C2(/[C@]([C@]1(CC[C@@H]3(C([C@H](CC[C@]([C@H]1CC=2)3C)O)(C)C))C)(CC[C@@](CC4)5C=O)C)))C	InChIKey=STHRNDDZYFUIDO-OSQDELBUSA-N
<i>S</i>-adenosyl 3-(methylsulfanyl)propylamine	-1.34	-4.23	a small molecule	C[S+](CCC[N+])C[C@@H]1(O[C@H]([C@H](O)[C@H](O)1)N3(C=NC2(/C(=NC=NC(/N)=2)3)))	InChIKey=ZUNBITIXDCPNSD-LSRJEVITSA-O
8'-apo-&beta;-carotenal	-4.54	-4.22	an apocarotenoid	CC(\\C=CC=C(C=CC1(/C(CCCC(\\C)=1)(C)C))C)=C/C=CC=C(C=CC=C(C=O)C)C	InChIKey=DFMMVLFMMAQXHZ-DOKBYWHISA-N
2-methoxy-6-(<i>all-trans</i>-nonaprenyl)phenol	-4.18	-4.18	a 2-methoxy-6-(<i>all-trans</i>-polyprenyl)phenol	CC(C)=CCCC(/C)=C/CCC(/C)=C/CCC(/C)=C/CCC(/C)=C/CCC(/C)=C/CCC(/C)=C/CCC(/C)=C/CCC(/C)=C/CC1(/C(/O)=C(C=CC=1)/OC)	InChIKey=XRYXRAOXVPWHHK-SSRAZKMSSA-N
lesquerolate	-18.51	-4.16	a long-chain 2,3,4-saturated fatty acid // "a monounsaturated fatty acid"	CCCCCC[C@@H](O)CC=CCCCCCCCCCC(=O)[O-]	InChIKey=OONXYOAWMIVMCI-KWRJMZDGSA-M
5-amino-4-imidazolecarboxyamide	-0.37	-4.06	a carboxamide	C1(=NC(C(N)=O)C(N)=N1)	InChIKey=PYNDTGFTPOZGRW-UHFFFAOYSA-N
thymine	-4.02	-4.04	a pyrimidine base	CC1(/C(=O)NC(NC=1)=O)	InChIKey=RWQNBRDOKXIBIV-UHFFFAOYSA-N
(9Z,12Z)-octadecadien-6-ynoate	-19.14	-4.02	a long-chain 2,3,4-saturated fatty acid // "a polyunsaturated fatty acid"	CCCCCC=CCC=CCC#CCCCCC(=O)[O-]	InChIKey=UECZBRRJYAZMDX-HZJYTTRNSA-M
dipicolinate	0.55	-3.99	a pyrimidine	C1(/C=C(N=C(C=1)C(=O)[O-])C(=O)[O-])	InChIKey=WJJMNDUMQPNECX-UHFFFAOYSA-L
2-<i>R</i>-hydroperoxy-linolenate	-22.05	-3.91	a 2(R)-hydroperoxy fatty acid // "a long-chain fatty acid"	CCC=CCC=CCC=CCCCCCCC(OO)C(=O)O
terbinafine	-0.37	-3.91	an aromatic compound	CC(C#CC=CC[N+](C)CC1(/C2(C=CC=CC(C=CC=1)=2)))(C)C	InChIKey=DOMXUEMWDBAQBQ-WEVVVXLNSA-O
1,2-diaminopropanoate	-3.9	-3.9	a small molecule	CC([N+])C(=O)N	InChIKey=HQMLIDZJXVVKCW-UHFFFAOYSA-O
sphingosine	-3.87	-3.87	a sphingoid base	CCCCCCCCCCCCCC=C[C@@H](O)[C@@H]([N+])CO	InChIKey=WWUZIQQURGPMPG-KRWOKUGFSA-O
dihydroartemisinate	-3.7	-3.85	a monocarboxylate // "a sesquiterpenoid"	CC1(/CC[C@@H]2([C@@H](CC[C@H]([C@@H](C=1)2)[C@H](C([O-])=O)C)C))	InChIKey=JYGAZEJXUVDYHI-DGTMBMJNSA-M
1-deoxy-2,3-hexodiulose-6-phosphate	-3.54	-3.85	a small molecule	CC(=O)C(=O)C(O)C(O)COP([O-])(=O)[O-]	InChIKey=FYFJULGGTFPARF-UHFFFAOYSA-L
1,3,5-trimethoxybenzene	-3.78	-3.8	a small molecule	COC1(/C=C(C=C(C=1)OC)OC)	InChIKey=LKUDPHPHKOZXCD-UHFFFAOYSA-N
geraniol	-3.74	-3.74	a prenol // "a monoterpenol"	CC(C)=CCCC(/C)=C/CO	InChIKey=GLZPCOQZEFWAFX-JXMROGBWSA-N
18-hydroxystearate	-3.71	-3.73	an &omega;-hydroxy long-chain fatty acid	C(O)CCCCCCCCCCCCCCCCC([O-])=O	InChIKey=VLHZUYUOEGBBJB-UHFFFAOYSA-M
lycopaoctaene	-3.69	-3.69	a hydrocarbon // "a tetraterpenoid"	CC(C)=CCCC(/C)=C/CCC(/C)=C/CCC(/C)=C/CCC=C(C)CCC=C(C)CCC=C(C)CCC=C(C)C	InChIKey=BGVXBZXEFXMRGJ-DPOFWPLISA-N
cyanidin-3-<i>O</i>-rutinoside-5-<i>O</i>-&beta;-D-glucoside	-22.4	-3.67	an anthocyanidin 3,5-di-<i>O</i>-&beta;-D-glucoside	C[C@@H]1([C@H](O)[C@@H](O)[C@@H](O)[C@@H](O1)OC[C@H]2([C@@H](O)[C@H](O)[C@@H](O)[C@@H](O2)OC5(/C(C3(/C=C(O)C(\\O)=C/C=3))=[O+]C6(/C=C([O-])C=C(O[C@H]4(O[C@H](CO)[C@@H](O)[C@H](O)[C@@H](O)4))C(/C=5)=6))))	InChIKey=DFJZNAHUOVEDQB-HWKLKBEVSA-N
4&alpha;-formyl-ergosta-7,24(24<sup>1</sup>)-dien-3&beta;-ol	-20.12	-3.58	a sterol	CC(C)C(CC[C@@H](C)[C@@H]3(CC[C@@H]4(C1([C@@H]([C@@]2(C)(CC[C@H](O)[C@@H]([CH]=O)[C@H](CC=1)2))CC[C@](C)34))))=C	InChIKey=RFKHEEQSEZBUAP-KMPIVKRFSA-N
5-<i>O</i>-methylthujaplicatin	3.49	-3.54	a lignan	COC1(\\C=C(C=CC(/O)=1)C[C@H]3([C@@H](CC2(/C=C(C(/O)=C(C=2)/OC)OC))C(OC3)=O))	InChIKey=XMLWGUKRPGLJGA-LSDHHAIUSA-N
4- fluoroglutamate	-1.23	-3.54	a small molecule	C(=O)(O)C(N)CC(F)C(=O)O	InChIKey=JPSHPWJJSVEEAX-UHFFFAOYSA-N
2-hydroxy-4-(methylsulfanyl)butanoate	-3.74	-3.48	a monocarboxylate // "an organosulfur compound"	CSCCC(C([O-])=O)O	InChIKey=ONFOSYPQQXJWGS-UHFFFAOYSA-M
thymidine	-3.7	-3.45	a pyrimidine 2'-deoxyribonucleoside	CC1(/C(=O)NC(=O)N(C=1)[C@@H]2(C[C@H](O)[C@@H](CO)O2))	InChIKey=IQFYYKKMVGJFEH-XLPZGREQSA-N
6-deoxoteasterone	-18.17	-3.42	a brassinosteroid	CC(C)[C@H](C)[C@@H](O)[C@H](O)[C@@H](C)[C@@H]3(CC[C@@H]4([C@H]2(CC[C@@H]1(C[C@@H](O)CC[C@@](C)1[C@H]2CC[C@](C)34))))	InChIKey=WPHVOXMMNSLJSF-GUOPQYDVSA-N
camalexin	-2.55	-3.39	an indole-phytoalexin	C3(/N=C(C1(/C2(\\C=CC=CC(/NC=1)=2)))SC=3)	InChIKey=IYODIJVWGPRBGQ-UHFFFAOYSA-N
(3<i>R</i>)-&beta;-phenylalanine	-3.52	-3.38	an aromatic L-amino acid // "a &beta; amino acid" // "a phenylpropanoid"	C(=O)([O-])C[C@@H]([N+])C1(/C=CC=CC=1)	InChIKey=UJOYFRCOTPUKAK-MRVPVSSYSA-N
adenosine 5'[&beta;,&gamma;-methylene]triphosphate	-2.96	-3.37	a small molecule	C([C@H]3([C@H]([C@H]([C@H](N1(C2(N=CN=C(C(N=C1)=2)N)))O3)O)O))OP(OP(=O)([O-])OCOP(=O)([O-])[O-])([O-])=O	InChIKey=VEALUEQCXCEZHU-IOSLPCCCSA-J
2-amino-6-hydroxymethyl-7,7-dimethyl-7,8-dihydropteridin-4-one	-4.66	-3.33	a small molecule	CC1(C)(C(CO)=NC2(/C(O)=NC(N)=NC(/N1)=2))	InChIKey=JWNVZJZMJXISNG-UHFFFAOYSA-N
sucrose	-22.76	-3.29	a disaccharide	C(O)[C@@H]1(O[C@@H]([C@H](O)[C@@H](O)[C@H](O)1)O[C@]2(CO)(O[C@H](CO)[C@@H](O)[C@H](O)2))	InChIKey=CZMRCDWAGMRECN-UGDNZRGBSA-N
narcotine hemiacetal	-21.51	-2.89	an alkaloid	COC5(/C(/OC)=C1(C(\\[C@H](OC(O)1)[C@@H]2(C3(\\C(\\CCN(C)2)=C/C4(/OCOC(\\C(/OC)=3)=4))))=C/C=5))	InChIKey=TZNFGVJRQISOHK-HVHHGIHYSA-N
3&beta;-hydroxy-&beta;-cyclocitral	-20.53	-2.84	an apocarotenoid	CC1(\\C[C@@H](O)CC(C)(C)C(\\C=O)=1)	InChIKey=SWPMTVXRLXPNDP-MRVPVSSYSA-N
zymosterone	-6.87	-2.73	a 3-oxosteroid	CC(C)=CCC[C@@H](C)[C@@H]2(CC[C@@H]3(C4(/CC[C@@H]1(CC(=O)CC[C@@](C)1C(/CC[C@](C)23)=4))))	InChIKey=AUNLIRXIJAVBNM-ZSBATXSLSA-N
D,L-5-fluorotryptophan	-16.72	-2.67	a small molecule	C1(/C(\\F)=C/C2(/C(\\CC(C(=O)[O-])[N+])=C/NC(\\C=1)=2))	InChIKey=INPQIVHQSQUEAJ-UHFFFAOYSA-N
dimeric urushiol	-20.17	-2.41	an urushiol	CCC=CC=CC=CCCCCCCCC2(\\C(\\C(C)C=CC=CC=CCCCCCCCC1(\\C=CC=C(O)C(\\O)=1))=C/C=C(O)C(\\O)=2)	InChIKey=RIAWVQFBXPMMDD-WDTFGNNBSA-N
4-methyl-2-oxopentanoate	7.43	-2.4	a 2-oxo carboxylate // "a methyl-branched fatty acid" // "a short chain fatty acid"	CC(C)CC(C([O-])=O)=O	InChIKey=BKAJNAXTPSGJCU-UHFFFAOYSA-M
<i>cis</i>-tuberonic acid	14.39	-2.37	tuberonic acid	C(O)CC=CC[C@H]1(C(=O)CC[C@@H]1CC([O-])=O)	InChIKey=RZGFUGXQKMEMOO-SZXTZRQCSA-M
3R-hydroxy-lesqueroloyl-CoA	-16.41	-2.32	a coenzyme A-activated compound	CCCCCC[C@@H](O)CC=CCCCCCCC[C@@H](O)CC(SCCNC(=O)CCNC(=O)[C@H](O)C(C)(C)COP(=O)(OP(=O)(OC[C@H]1([C@@H](OP([O-])(=O)[O-])[C@@H](O)[C@@H](O1)N2(C3(N=CN=C(C(N=C2)=3)N))))[O-])[O-])=O	InChIKey=CHMQNMKVOYFHHX-SGPQCWJRSA-J
solanidine	-16.03	-2.32	an alkaloid	C[C@H]1(C[N+]2([C@@H]3(C[C@H]4([C@@](C)([C@@H]([C@H](C)[C@@H](CC1)2)3)CC[C@@H]5([C@H]4CC=C6([C@@](C)5CC[C@H](O)C6))))))	InChIKey=JVKYZPBMZPJNAJ-OQFNDJACSA-O
betulinate	-18.65	-2.21	a triterpenoid	C=C(C)[C@H]5(CC[C@]4(C(=O)[O-])(CC[C@]3(C)([C@H](CC[C@H]2([C@@]1([C@H](C(C)(C)[C@H](CC1)O)CC[C@](C)23)(C)))[C@@H]45)))	InChIKey=QGJZLNKBHJESQX-FZFNOLFKSA-M
4&alpha;-carboxy,4&beta;,14&alpha;-dimethyl-9&beta;,19-cyclo-5&alpha;-cholest-24-en-3&beta;-ol	3.49	-2.21	a sterol	CC(C)=CCC[C@@H](C)[C@@H]3(CC[C@@]4(C)([C@H]1(CC[C@@H]5([C@@](C([O-])=O)(C)[C@@H](O)CCC2(CC12CC[C@](C)34)5))))	InChIKey=GHMALMMXVUBOFV-HILGRQLYSA-M
pheophytin a	-17.76	-2.17	a pheophytin	C=CC5(/C(\\C)=C4(C=C1([C@@H](C)[C@H](CCC(=O)OCC=C(C)CCC[C@H](C)CCC[C@H](C)CCCC(C)C)C(=N1)C6(\\[C@@H](C(OC)=O)C(=O)C2(/C(/NC(\\C(/C)=2)=C/C3(C(\\CC)=C(C)/C(/N=3)=C/C(/N4)=5))=6)))))	InChIKey=CQIKWXUXPNUNDV-RCBXBCQGSA-N
2-<i>cis</i>,4-<i>trans</i>-xanthoxin	16.71	-2.04	a small molecule	CC(/C=C[C@]12(C(C)(C)C[C@@H](C[C@@]1(C)O2)O))=C/[CH]=O	InChIKey=ZTALKMXOHWQNIA-TVBSHJCBSA-N
(2Z,6Z)-farnesyl diphosphate	-19.58	-2.04	an all-<i>cis</i> polyisoprenyl diphosphate // "a sesquiterpenoid"	CC(C)=CCCC(\\C)=C/CCC(\\C)=C/COP([O-])(=O)OP([O-])(=O)[O-]	InChIKey=VWFJDQUYCIWHTN-FBXUGWQNSA-K
stearidonate	-14.94	-1.86	a long-chain 2,3,4-saturated fatty acid // "a &omega;-3 fatty acid"	CCC=CCC=CCC=CCC=CCCCCC(=O)[O-]	InChIKey=JIWBIWFOSCKQMA-LTKCOYKYSA-M
(<i>S</i>)-2,3,4,5-tetrahydrodipicolinate	-18.11	-1.77	a small molecule	C1(CC(=N[C@@H](C1)C([O-])=O)C([O-])=O)	InChIKey=CXMBCXQHOXUCEO-BYPYZUCNSA-L
1-(5-phospho-&beta;-D-ribosyl)-ATP	-18.36	-1.65	a modified nucleoside	C([C@H]4([C@H]([C@H]([C@H](N2(C(C3(N=CN([C@@H]1([C@@H]([C@@H]([C@H](O1)COP(OP(=O)([O-])OP(=O)([O-])O)(=O)[O-])O)O))C(N=C2)=3))=N))O4)O)O))OP([O-])([O-])=O	InChIKey=RKNHJBVBFHDXGR-KEOHHSTQSA-I
8-oxo-GTP	-7.24	-1.57	a nucleic acid component	C(OP(=O)([O-])OP(=O)(OP([O-])([O-])=O)[O-])[C@@H]1(O[C@H]([C@H](O)[C@H](O)1)N2(C(=O)NC3(C(=O)NC(N)=NC2=3)))	InChIKey=JCHLKIQZUXYLPW-UMMCILCDSA-J
selenodiglutathione	-7.9	-1.46	glutathione and derivatives	C(S[Se]SC[C@@H](C(NCC([O-])=O)=O)NC(=O)CC[C@H]([N+])C([O-])=O)[C@@H](C(NCC([O-])=O)=O)NC(=O)CC[C@H]([N+])C([O-])=O	InChIKey=GJEZZQVPWMCGSB-BJDJZHNGSA-L
(+)-6a-hydroxymaackiain	-18.56	-1.44	a pterocarpan	C2([C@@]1(C4(C(\\O[C@@H]1C3(/C(\\O2)=C/C(\\O)=C/C=3))=C/C5(/OCOC(\\C=4)=5)))(O))	InChIKey=GLMPLZUBQDAZEN-CVEARBPZSA-N
dehydroabietadienal	-18.24	-1.44	a diterpenoid // "an aldehyde"	CC(C3(C=C2(C([C@]1(C([C@@](CCC1)(C=O)C)CC2)C)=CC=3)))C	InChIKey=YCLCHPWRGSDZKL-NRRUETGQSA-N
mugineate	-9.67	-1.36	a phytosiderophore	C1(C[C@@H](C([O-])=O)N1C[C@H](O)[C@H]([N+]CC[C@H](O)C(=O)[O-])C(=O)[O-])	InChIKey=GJRGEVKCJPPZIT-JBDRJPRFSA-L
4-coumaroylhexanoylmethane	-20.17	-1.36	a small molecule	CCCCCC(/O)=C/C(=O)C=CC1(C=CC(\\O)=C/C=1)	InChIKey=BWAVVEBSGHWPHL-QUHNVXOFSA-N
adenosine 5'-phosphoramidate	-16.11	-1.35	a small molecule	C([C@H]3([C@H]([C@H]([C@H](N1(C2(N=CN=C(C(N=C1)=2)N)))O3)O)O))OP(N)([O-])=O	InChIKey=LDEMREUBLBGZBO-KQYNXXCUSA-M
8&beta;-hydroxy-germacra-1(10),4,11(13)-trien-12-oate	-18.29	-1.35	a sesquiterpenoid	CC1(\\CCC=C(C)C[C@@H](O)[C@@H](C(C([O-])=O)=C)CC=1)	InChIKey=RSVUVHWOGWOXAY-BQULMBIYSA-M
6-phospho D-glucono-1,5-lactone	-18.05	-1.24	a small molecule	C(OP([O-])(=O)[O-])[C@H]1([C@@H](O)[C@H](O)[C@@H](O)C(=O)O1)	InChIKey=IJOJIVNDFQSGAB-SQOUGZDYSA-L
emetine	-17.98	-1.24	an alkaloid	CC[C@@H]3(C[N+]4([C@@H](C[C@@H](C[C@H]1(C2(/C(\\CC[N+]1)=C/C(/OC)=C(C=2)/OC)))3)C5(/C=C(OC)C(\\OC)=C/C(/CC4)=5)))	InChIKey=AUVVAXYIELKVAI-CKBKHPSWSA-P
demethylphylloquinol	3.98	-1.14	a quinol	CC(CCC[C@H](CCC[C@@H](C)CCCC(/C)=C/CC1(\\C=C(O)C2(\\C=CC=CC(/C(\\O)=1)=2)))C)C	InChIKey=AEFNZGGBWOQYID-KQPZCCJBSA-N
3-vinyl-[4H]-1,2-dithin	-18.41	-1.05	an organosulfur compound	C=CC1(CC=CSS1)	InChIKey=NLHCAGKOLUBCBZ-UHFFFAOYSA-N
cycloheximide	-18.41	-0.95	a small molecule	C[C@@H]2(C[C@H](C)C(=O)[C@H]([C@H](O)CC1(CC(NC(=O)C1)=O))C2)	InChIKey=YPHMISFOHDHNIV-FSZOTQKASA-N
2-succinyl-5-enolpyruvoyl-6-hydroxy-3-cyclohexene-1-carboxylate	-17.3	-0.88	a small molecule	C=C(C(=O)[O-])O[C@@H]1(CC=C(C(=O)CCC(=O)[O-])[C@H]([C@H](O)1)C(=O)[O-])	InChIKey=JKJGLRGLOMRXFN-MVWJERBFSA-K
5,6-epoxy-3-hydroxy-9-apo-&beta;-caroten-9-one	-18.22	-0.82	a 9-apo-carotenone	CC(C=CC12(C(CC(CC1(O2)C)O)(C)C))=O	InChIKey=VYKLRWGPNUVKNC-AATRIKPKSA-N
bisdemalonylsalvianin	-22.06	-0.81	an anthocyanidin 3,5-di-<i>O</i>-&beta;-D-glucoside	C(O)[C@H]6([C@H]([C@@H]([C@H]([C@H](OC3(/C4(/C=C(O[C@@H]2([C@H](O)[C@@H](O)[C@H](O)[C@@H](COC(=O)C=CC1(C=C(O)C(\\O)=C/C=1))O2))C(=[O+]C(/C=C(C=3)[O-])=4)C5(/C=CC(\\O)=C/C=5))))O6)O)O)O)	InChIKey=MLLMLJXCGLXOIJ-AQAMAIGXSA-N
capsaicin	-3.89	-0.79	an alkaloid	CC(C=CCCCCC(NCC1(/C=CC(/O)=C(C=1)/OC))=O)C	InChIKey=YKPUWZUDDOIDPM-SOFGYWHQSA-N
threose	-18.34	-0.78	an aldotetraose	[CH](=O)[C@@H](O)[C@H](O)CO	InChIKey=YTBSYETUWUMLBZ-QWWZWVQMSA-N
densipolate	-7.43	-0.69	a long-chain 2,3,4-saturated fatty acid // "a polyunsaturated fatty acid"	CCC=CCC[C@@H](O)CC=CCCCCCCCC(=O)[O-]	InChIKey=OKIDIWHWTIMACU-MNEPGTOVSA-M
<i>N<sup>2</sup></i>-acetyl-L-Lysine	-20.61	-0.68	a small molecule	CC(N[C@H](C(=O)[O-])CCCCC[N+])=O	InChIKey=UIQZVXSKIBLUPN-QMMMGPOBSA-N
XMP	-17.09	-0.66	a purine ribonucleoside 5'-monophosphate // "a nucleic acid component"	C(OP(=O)([O-])[O-])[C@H]1([C@@H](O)[C@@H](O)[C@@H](O1)N2(C=NC3(\\C(=O)NC(=O)NC/2=3)))	InChIKey=DCTLYFZHFGENCW-UUOKFMHZSA-L
ricinoleate	-9.79	-0.62	a long-chain 2,3,4-saturated fatty acid // "a monounsaturated fatty acid"	CCCCCC[C@@H](O)CC=CCCCCCCCC([O-])=O	InChIKey=WBHHMMIMDMUBKC-QJWNTBNXSA-M
pyrimidin-2-one-ribonucleoside	-15.58	-0.56	a pyrimidine nucleoside	C2(=NC(=O)N([C@H]1(O[C@H](CO)[C@@H](O)[C@@H](O)1))C=C2)	InChIKey=RPQZTTQVRYEKCR-WCTZXXKLSA-N
5'-(p-nitrophenyl)thioadenosine	-15.28	-0.46	a C-nitro compound	C([C@H]3([C@H]([C@H]([C@H](N1(C2(N=CN=C(C(N=C1)=2)N)))O3)O)O))SC4(/C=CC(\\[N+]([O-])=O)=C/C=4)	InChIKey=FBKPPTASIYMHFC-XNIJJKJLSA-N
cinnamoylserotonin	-16.45	-0.43	an amide	C(NC(=O)C=CC1(C=CC=CC=1))CC2(/C3(\\C=C(O)C=CC(/NC=2)=3))	InChIKey=FRAFXYQJEIADQB-RMKNXTFCSA-N
tetrahydrothiamine diphosphate	-16.96	-0.4	an organosulfur compound	CC2(C(CCOP(=O)([O-])OP(=O)([O-])[O-])SCN(CC1(/C(N)=NC(C)=NC=1))2)	InChIKey=QMLRZDVHAMEWFV-UHFFFAOYSA-K
O-sinapoylglucarate	-15.56	-0.38	a small molecule	COC1(/C(/O)=C(C=C(C=1)C=CC(=O)O[C@@H](C(=O)[O-])[C@@H](O)[C@H](O)[C@H](O)C(=O)[O-])/OC)	InChIKey=XQQYFEOTBHJJDK-GRRSETRSSA-L
(13<i>S</i>,14<i>R</i>)-13-<i>O</i>-acetyl-1,8-dihydroxy-<i>N</i>-methylcanadine	-20.34	-0.34	an alkaloid	CC(=O)O[C@H]1([C@@H]3(C4(\\C(\\CC[N+](C(O)C2(\\C(/OC)=C(C=CC/1=2)/OC))(C)3)=C/C5(/OCOC(\\C(/O)=4)=5))))	InChIKey=ZMVJJIWEZXWPAJ-DIOGXUQJSA-O
3-(aminomethyl)indole	-17.94	-0.28	an indole derivative	C([N+])C1(/C2(/C(\\NC=1)=C/C=CC=2))	InChIKey=JXYGLMATGAAIBU-UHFFFAOYSA-O
kaempferol 3,7-bis-<i>O</i>-&beta;-D-glucoside	-18.05	-0.24	a flavonol derivative	C([C@@H]5(O[C@@H](OC3(/C=C2(OC(/C1(/C=CC(\\O)=C/C=1))=C(C(C\\2=C(C=3)/O)=O)/O[C@@H]4([C@@H]([C@H]([C@@H]([C@H](O4)CO)O)O)O))))[C@@H]([C@H]([C@@H]5O)O)O))O	InChIKey=XFFQVRFGLSBFON-DEFKTLOSSA-N
L-2-aminoadipate	-17.86	-0.22	an amino acid	C([O-])(=O)CCC[C@@H](C(=O)[O-])[N+]	InChIKey=OYIFNHCXNCRBQI-BYPYZUCNSA-M
3-hydroxy-3-phenylpropanoate	-19.77	-0.19	a monocarboxylate	C(CC(O)C1(/C=CC=CC=1))([O-])=O	InChIKey=AYOLELPCNDVZKZ-UHFFFAOYSA-M
7-O-&beta;-D-glucosyl-7-hydroxyflavone	-4.46	-0.18	a flavone	C4(/C=CC(\\C1(/OC2(/C(\\C(=O)C=1)=C/C=C(C=2)O[C@H]3(O[C@H](CO)[C@@H](O)[C@H](O)[C@@H](O)3))))=C/C=4)	InChIKey=RZLRADQNIZRGRA-YMQHIKHWSA-N
thiamine phosphate	-16.58	-0.16	a small molecule	CC1(/[N+](=CSC(\\CCOP([O-])(=O)[O-])=1)CC2(/C=NC(C)=NC(\\N)=2))	InChIKey=HZSAJDVWZRBGIF-UHFFFAOYSA-M
(6<i>E</i>)-8-hydroxygeraniol	3.82	-0.11	a monoterpenol	CC(\\CCC=C(CO)C)=C/CO	InChIKey=PREUOUJFXMCMSJ-TXFIJWAUSA-N
1-naphthol glucoside	-18.14	-0.08	a glucoside // "an aromatic compound"	C1(/C=CC3(\\C(\\C=1)=C/C=CC(\\O[C@H]2(O[C@@H]([C@H]([C@@H]([C@H]2O)O)O)CO))=3))	InChIKey=CVAOQMBKGUKOIZ-IBEHDNSVSA-N
3,7,4'-trimethylquercetin 2'-<i>O</i>-&beta;-<i>D</i>-glucoside	19.49	-0.02	a flavonol derivative	COC4(/C=C3(C(/C(=O)C(\\OC)=C(C2(C(/O[C@@H]1([C@@H]([C@H]([C@H](O)[C@H](O1)CO)O)O))=C(C(\\OC)=C/C=2)/O))/O3)=C(C=4)/O))	InChIKey=CYANQHOGPUFIAL-ZWOIFGKBSA-N
3-nitrilo-L-alanine	7.58	-0.01	a nitrile // "an amino acid derivative"	C([O-])(=O)[C@@H](N)C#N	InChIKey=RQMFZXWHCJWDQQ-REOHCLBHSA-M
steviol	-4.14	-0.01	a diterpenoid	C=C1(C[C@]24(C[C@@]1(O)CC[C@@H]([C@]3(C)(CCC[C@](C([O-])=O)(C)[C@@H](CC2)3))4))	InChIKey=QFVOYBUQQBFCRH-VQSWZGCSSA-M
3,5-didehydroshikimate	7.05		a small molecule	C([O-])(=O)C1(/CC(=O)[C@H](O)C(=O)C=1)	InChIKey=MTNXHXKXYFWIRI-ZCFIWIBFSA-M
3-bromopyruvate	12.58		an organobromine compound // "a 2-oxo carboxylate"	C(Br)C(=O)C(=O)[O-]	InChIKey=PRRZDZJYSJLDBS-UHFFFAOYSA-M
<i>trans</i>-cerot-2-enoyl-CoA	13.33		a very-long-chain <i>trans</i>-2,3-dehydroacyl-CoA	CCCCCCCCCCCCCCCCCCCCCCCC=CC(=O)SCCNC(=O)CCNC(=O)[C@H](O)C(C)(C)COP(=O)(OP(=O)(OC[C@@H]1(O[C@H]([C@@H]([C@@H]1OP([O-])(=O)[O-])O)N2(C3(N=CN=C(N)C(N=C2)=3))))[O-])[O-]	InChIKey=GGUUXBBWTGIIGE-KESUDTCVSA-J
glycerol	16.83		a sugar alcohol	C(C(O)CO)O	InChIKey=PEDCQBHIVMGVHV-UHFFFAOYSA-N
kievitone	17.35		a (3R)-2'-hydroxyisoflavanone // "a phytoalexin"	CC(C)=CCC1(\\C2(/OCC(C(C(\\C(\\O)=C/C(\\[O-])=1)=2)=O)C3(C=CC(\\O)=C/C(O)=3)))	InChIKey=MERHMOCEIBOOMA-UHFFFAOYSA-M
(R,R)-2,3-butanediol	22.1		a 2,3-butanediol	C[C@H]([C@H](O)C)O	InChIKey=OWBTYPJTUOEWEK-QWWZWVQMSA-N
(3R)-3-hydroxy-2-oxo-4 phosphooxybutanoate	4.3	0.02	a 2-oxo carboxylate	C([C@H](C(C([O-])=O)=O)O)OP([O-])(=O)[O-]	InChIKey=MZJFVXDTNBHTKZ-UWTATZPHSA-K
ATP&gamma;S	3.35	0.05	a small molecule	C([C@H]3([C@H]([C@H]([C@H](N1(C2(N=CN=C(C(N=C1)=2)N)))O3)O)O))OP(OP(=O)([O-])OP(=S)([O-])[O-])([O-])=O	InChIKey=NLTUCYMLOPLUHL-KQYNXXCUSA-J
sucrose 6<sup>F</sup>-phosphate	-17.29	0.08	a disaccharide phosphate	C(OP(=O)([O-])[O-])[C@@H]2(O[C@@](CO)(O[C@@H]1(O[C@H](CO)[C@@H](O)[C@H](O)[C@@H](O)1))[C@@H](O)[C@H](O)2)	InChIKey=PJTTXANTBQDXME-UGDNZRGBSA-L
dihydroconiferyl alcohol	-18.82	0.08	a small molecule	COC1(\\C=C(C=CC(/O)=1)CCCO)	InChIKey=MWOMNLDJNQWJMK-UHFFFAOYSA-N
octacosanoate	-13.46	0.1	a saturated fatty acid // "a very-long-chain 2,3,4-saturated fatty acid"	CCCCCCCCCCCCCCCCCCCCCCCCCCCC([O-])=O	InChIKey=UTOPWMOLSKOLTQ-UHFFFAOYSA-M
L-2,4-diaminobutanoate	-17.01	0.11	an L-amino acid	C(C[C@@H](C([O-])=O)[N+])[N+]	InChIKey=OGNSCSPNOLGXSM-VKHMYHEASA-O
5'-[(3-aminopropyl)-amino]-5'-deoxyadenosine	-18.84	0.11	a small molecule	C([N+])CC[N+]C[C@H]3([C@H]([C@H]([C@H](N1(C2(N=CN=C(C(N=C1)=2)N)))O3)O)O)	InChIKey=MSHFOWYMHIZSJV-QYVSTXNMSA-P
heliocide B2	-17.38	0.18	a terpenoid	CC(C)=CCCC1(CC2(C(C3(\\C(/C=O)=C(C(\\OC)=C(C(C)C)/C(/C(C(C)(CC=1)2)=O)=3)/[O-]))=O))	InChIKey=FGQZFAWOAMMXKN-UHFFFAOYSA-M
3,5-bisdiphosphoinositol-1D-<i>myo</i>-inositol 2,3,4,6-tetrakisphosphate	-16.82	0.21	a bis(diphospho)-1D-<i>myo</i>-inositol tetrakisphosphate	[C@@H]1(OP([O-])([O-])=O)([C@H](OP([O-])(=O)[O-])[C@@H](OP(=O)([O-])OP(=O)([O-])[O-])[C@H](OP(=O)([O-])[O-])[C@@H](OP(=O)([O-])OP([O-])(=O)[O-])[C@@H](OP([O-])([O-])=O)1)	InChIKey=HHQOOERQSFJGEP-ZSIQDKGESA-A
5-amino-1-(5-phospho-&beta;-D-ribosyl)imidazole	19.41	0.27	a small molecule	C2(/[N+]=CN([C@H]1(O[C@H](COP([O-])(=O)[O-])[C@@H](O)[C@@H](O)1))C(\\N)=2)	InChIKey=PDACUKOKVHBVHJ-XVFCMESISA-M
D-<i>myo</i>-inositol (1,2,3,4) tetrakisphosphate	-18.61	0.29	a <i>myo</i>-inositol tetrakisphosphate	[C@@H]1(O)([C@@H](O)[C@H](OP([O-])([O-])=O)[C@H](OP([O-])([O-])=O)[C@H](OP(=O)([O-])[O-])[C@@H](OP(=O)([O-])[O-])1)	InChIKey=MRVYFOANPDTYBY-JIGFOQOZSA-F
(-)-curcuquinone	18.07	0.33	a sesquiterpenoid	CC1(/C(=O)C=C(C(=O)C=1)[C@@H](CCC=C(C)C)C)
16-hydroxytabersonine	19.32	0.34	a small molecule	CC[C@]25(C=CC[N+]4(CC[C@]1(C3(\\C=CC(\\O)=C/C(/NC\\1=C(C2)/C(=O)OC)=3))[C@@H]45))	InChIKey=FXUFRJQCBVSCRZ-ACRUOGEOSA-O
<i>ent</i>-kaurenal	5.75	0.35	a small molecule	C=C1([C@@H]4(C[C@]3(C1)(CC[C@H]2([C@](C)(C=O)CCC[C@](C)2[C@@H]3CC4))))	InChIKey=JCAVDWHQNFTFBW-XRNRSJMDSA-N
1-<i>aci</i>-nitro-2-phenylethane	7.39	0.35	an <i>aci</i>-nitro compound	C(=[N+](O)[O-])CC1(/C=CC=CC=1)	InChIKey=KUPCZGVUUHIRGX-UHFFFAOYSA-N
dimorphecolate	11.92	0.35	a long-chain 2,3,4-saturated fatty acid // "a polyunsaturated fatty acid"	CCCCCC=CC=CC(CCCCCCCC(=O)[O-])O	InChIKey=NPDSHTNEKLQQIJ-SIGMCMEVSA-M
&epsilon;-carotene	17.64	0.35	a carotene	CC(\\C=CC=C(C)C=C[C@@H]1(C(\\C)=C/CCC(C)(C)1))=C/C=CC=C(C)C=CC=C(C)C=C[C@H]2(C(C)(C)CCC=C(C)2)	InChIKey=QABFXOMOOYWZLZ-GDBZIMIPSA-N
<i>meso</i>-diaminopimelate	18.95	0.35	2,6-diaminopimelate // "an L-amino acid" // "an L-lysine or <i>meso</i>-2,6-diaminoheptanedioate"	C([C@H](CCC[C@H](C([O-])=O)[N+])[N+])([O-])=O	InChIKey=GMKMEZVLHJARHF-SYDPRGILSA-N
2-phenylethylamine	19.01	0.35	an aralkylamine	C([N+])CC1(/C=CC=CC=1)	InChIKey=BHHGXPLMPWCGHP-UHFFFAOYSA-O
(R)-amygdalin	19.85	0.35	a nitrile	C3(/C=CC(\\[C@@H](O[C@H]2(O[C@H](CO[C@H]1(O[C@H](CO)[C@@H](O)[C@H](O)[C@@H](O)1))[C@@H](O)[C@H](O)[C@@H](O)2))C#N)=C/C=3)	InChIKey=XUCIJNAGGSZNQT-JHSLDZJXSA-N
(3<i>E</i>)-4,8-dimethylnona-1,3,7-triene	13.22	0.36	a homoterpenoid	C=CC=C(CCC=C(C)C)C	InChIKey=LUKZREJJLWEWQM-YRNVUSSQSA-N
glucobrassicin	19.86	0.36	an indolic glucosinolate	C2(/NC3(\\C=CC=CC(/C(\\CC(=NOS(=O)(=O)[O-])S[C@H]1(O[C@H](CO)[C@@H](O)[C@H](O)[C@@H](O)1))=2)=3))	InChIKey=DNDNWOWHUWNBCK-NMIPTCLMSA-M
<i>ent</i>-kaurenol	18.75	0.37	a small molecule	C=C1([C@@H]4(C[C@]3(C1)(CC[C@H]2([C@](C)(CO)CCC[C@](C)2[C@@H]3CC4))))	InChIKey=TUJQVRFWMWRMIO-XRNRSJMDSA-N
methylacrylyl-CoA	-16.64	0.39	a coenzyme A-activated compound	C=C(C(=O)SCCNC(=O)CCNC(=O)[C@H](O)C(C)(C)COP(=O)(OP(=O)(OC[C@H]1([C@@H](OP([O-])(=O)[O-])[C@@H](O)[C@@H](O1)N2(C3(N=CN=C(C(N=C2)=3)N))))[O-])[O-])C	InChIKey=NPALUEYCDZWBOV-NDZSKPAWSA-J
shikimate	14.06	0.45	a small molecule	C1(\\[C@@H](O)[C@@H](O)[C@@H](CC(\\C(=O)[O-])=1)O)	InChIKey=JXOHGGNKMLTUBP-HSUXUTPPSA-M
(3R)-hydroxydihomo &gamma;-linolenoyl-CoA	-16.12	0.46	a coenzyme A-activated compound	CCCCCC=CCC=CCC=CCCCC[C@@H](O)CC(=O)SCCNC(=O)CCNC(=O)[C@H](O)C(C)(C)COP(=O)(OP(=O)(OC[C@H]1([C@@H](OP([O-])(=O)[O-])[C@@H](O)[C@@H](O1)N2(C3(N=CN=C(C(N=C2)=3)N))))[O-])[O-]	InChIKey=GFVFSXUAKLZOGC-NULWUIHISA-J
biochanin-A	-7.13	0.48	a 4'-methoxyisoflavone	COC3(/C=CC(\\C1(/C(C2(\\C(\\OC=1)=C/C(\\[O-])=C/C(/O)=2))=O))=C/C=3)	InChIKey=WUADCCWRTIWANL-UHFFFAOYSA-M
tetraketide pyrone	-19.27	0.49	a polyketide	CCCCCC(=O)CC1(/OC(=O)C=C([O-])C=1)	InChIKey=GHURLXDGHMZIGJ-UHFFFAOYSA-M
4-(methylsulfanyl)butyl-glucosinolate	-15.15	0.49	an &omega;-(methylsulfanyl)-alkyl-glucosinolate	CSCCCCC(=NOS(=O)(=O)[O-])S[C@H]1(O[C@H](CO)[C@@H](O)[C@H](O)[C@@H](O)1)	InChIKey=GKUMMDFLKGFCKH-KALKGZTMSA-M
6-(4-methyl-2-oxopentyl)-4-hydroxy-2-pyrone	-18.96	0.53	an oxygen heterocycle	CC(CC(CC1(/OC(C=C(C=1)[O-])=O))=O)C	InChIKey=GACVANPZCDHOHT-UHFFFAOYSA-M
R-vicianin	-16.79	0.56	a nitrile	C3(O[C@@H](OC[C@@H]2(O[C@@H](O[C@@H](C#N)C1(/C=CC=CC=1))[C@H](O)[C@@H](O)[C@H](O)2))[C@H](O)[C@@H](O)[C@@H](O)3)	InChIKey=YYYCJNDALLBNEG-GNRUMFBNSA-N
dihydroconiferyl alcohol glucoside	-18.83	1.03	a small molecule	COC2(\\C=C(C=CC(/O[C@@H]1([C@@H]([C@H]([C@@H]([C@H](O1)CO)O)O)O))=2)CCCO)	InChIKey=QFYFLJZBZITPGX-IBEHDNSVSA-N
phosphocholine	3.41	1.16	a small molecule	C[N+](CCOP([O-])([O-])=O)(C)C	InChIKey=YHHSONZFOIEMCP-UHFFFAOYSA-M
4-(cytidine 5'-diphospho)-2-C-methyl-D-erythritol	-17.8	1.24	a CDP-sugar	C[C@](O)(CO)[C@H](O)COP(OP([O-])(=O)OC[C@H]2([C@H]([C@@H](O)[C@H](N1(C(N=C(C=C1)N)=O))O2)O))([O-])=O	InChIKey=YFAUKWZNPVBCFF-XHIBXCGHSA-L
dalcochinin-8'-O-&beta;-glucoside	-19.71	1.3	an isoflavone	C=C(CO[C@H]1(O[C@H](CO)[C@@H](O)[C@H](O)[C@@H](O)1))[C@@H]2(CC6(\\C(\\O2)=C/C=C3(C(\\OC4(C([C@@H](O)3)C5(/C(\\OC4)=C/C(/OC)=C(C=5)/OC)))=6)))	InChIKey=YRUIPRJNLCHFCW-JPRGKZKNSA-N
glucoraphanin	-13.83	1.36	an &omega;-(methylsulfinyl)alkyl-glucosinolate	CS(=O)CCCCC(=NOS(=O)(=O)[O-])S[C@H]1(O[C@H](CO)[C@@H](O)[C@H](O)[C@@H](O)1)	InChIKey=GMMLNKINDDUDCF-RFOBZYEESA-M
4-sinapoyloxybutylglucosinolate	3.77	1.36	a small molecule	COC2(\\C=C(C=CC(OCCCCC(=NOS(=O)(=O)[O-])S[C@H]1(O[C@H](CO)[C@@H](O)[C@H](O)[C@@H](O)1))=O)C=C(OC)C(/O)=2)	InChIKey=QLYVNSUTQJZDJB-YRFKUPOZSA-M
3-chlorodiaminopimelate	4.35	1.37	a small molecule	C(=O)([O-])[C@@H]([N+])CC[C@@H](Cl)[C@@H]([N+])C(=O)[O-]	InChIKey=UZCHFKQDEKHHGI-MROZADKFSA-N
vomilenine	6.74	1.55	an ajmalan-type monoterpenoid indole alkaloid	CC=C3([C@H]2(C4([C@@H](OC(=O)C)C15(C6(/C(\\N=C1[C@H](C2)N([C@H](O)3)[C@H]4C5)=C/C=CC=6)))))	InChIKey=BERYBAUEDCRDKM-XLOJXEPKSA-N
robustaquinone F	-15.34	1.58	a hydroxyanthraquinone	COC1(\\C(\\O)=C/C2(/C(=O)C3(\\C(\\O)=C/C=C(O)C(/C(=O)C(\\C(/O)=1)=2)=3)))	InChIKey=ZAFTVWGDFRXJAF-UHFFFAOYSA-N
6-aminohexanoate	-18.54	1.75	a small molecule	C(CCCCC(=O)[O-])[N+]	InChIKey=SLXKOJJOQWFEFD-UHFFFAOYSA-N
quercetin 3-<i>O</i>-(3',6\-<i>O</i>-di-<i>p</i>-coumaroyl)-glucoside"	-19.03	1.78	a flavonol derivative	C(OC[C@@H]5(O[C@@H](OC2(/C(=O)C3(\\C(\\OC(/C1(/C=C(O)C(\\O)=C/C=1))=2)=C/C(\\O)=C/C(/O)=3)))[C@H](O)[C@@H](OC(=O)C=CC4(C=CC(\\O)=C/C=4))[C@H](O)5))(=O)C=CC6(C=CC(\\O)=C/C=6)	InChIKey=RMWPNUYFHAPTBJ-NRDVXICOSA-N
lactucaxanthin	-19.36	1.79	a xanthophyll	CC(\\C=CC=C(C)C=C[C@H]1(C(C)(C)C[C@@H](O)C=C(C)1))=C/C=CC=C(C)C=CC=C(C)C=C[C@H]2(C(C)(C)C[C@@H](O)C=C(C)2)	InChIKey=BIPAHAFBQLWRMC-SUOWZELTSA-N
2-amino-4,6-dinitrotoluene glucoside	-18.3	2.01	a C-nitro compound // "an aromatic compound"	CC2(\\C(\\NC1(O[C@H](CO)[C@@H](O)[C@H](O)[C@@H](O)1))=C/C(\\[N+](=O)[O-])=C/C(\\[N+](=O)[O-])=2)	InChIKey=CMGFICSLNOXZET-HENWMNBSSA-N
1-palmitoyl-2-vernoloyl-phosphatidylcholine	3.68	2.28	a 1-palmitoyl-2-acyl-<i>sn</i>-glycero-3-phosphocholine	CCCCCCCCCCCCCCCC(=O)OC[C@@H](OC(=O)CCCCCCCC=CCC1(OC(CCCCC)1))COP(=O)([O-])OCC[N+](C)(C)C	InChIKey=HZKBHRZARZUXPO-JLBYXMBLSA-N
plastoquinol-9	3.41	2.34	a plastoquinol	CC(C)=CCCC(/C)=C/CCC(/C)=C/CCC(/C)=C/CCC(/C)=C/CCC(/C)=C/CCC(/C)=C/CCC(/C)=C/CCC(/C)=C/CC1(/C(\\O)=C(C)/C(/C)=C(C=1)/O)	InChIKey=IJBLJLREWPLEPB-IQSNHBBHSA-N
columbamine	-15.36	2.44	a small molecule	COC3(\\C=CC4(C=C1([N+](CCC2(/C\\1=C/C(/O)=C(C=2)/OC))=CC(C(/OC)=3)=4)))	InChIKey=YYFOFDHQVIODOQ-UHFFFAOYSA-O
1-[18-hydroxyoeoyl]-2-[18-hydroxy-linoleoyl]-<i>sn</i>-glycerol	4.05	2.46	a 1,2-diacyl-<i>sn</i>-glycerol	C(O)CCCCCCCC=CCCCCCCCC(OC[C@@H](OC(=O)CCCCCCCC=CCC=CCCCCCO)CO)=O	InChIKey=RCALBBVHQNUWNO-OSFDYRCISA-N
decoyinine	-6.17	2.68	a small molecule	C=C1([C@H]([C@H](C(O1)(CO)N2(C=NC3(C(=NC=NC2=3)N)))O)O)	InChIKey=UZSSGAOAYPICBZ-KQUALDNSSA-N
&delta;-tocotrienol	17.56	2.79	a tocotrienol	CC(C)=CCCC(/C)=C/CCC(/C)=C/CC[C@@]1(C)(OC2(/C(\\CC1)=C/C(\\O)=C/C(/C)=2))	InChIKey=ODADKLYLWWCHNB-LDYBVBFYSA-N
pamidronate	3.53	3.21	a small molecule	C(CC(O)(P(=O)([O-])O)P(=O)([O-])O)[N+]	InChIKey=WRUUGTRCQOWXEG-UHFFFAOYSA-M
5,8,11,14-icosatetraynoate	3.36	3.26	a small molecule	CCCCCC#CCC#CCC#CCC#CCCCC(=O)[O-]	InChIKey=MGLDCXPLYOWQRP-UHFFFAOYSA-M
tricaffeoyl spermidine	5.71	3.33	an amide	C(NC(C=CC1(C=CC(/O)=C(C=1)/O))=O)CCN(C(C=CC2(C=CC(/O)=C(C=2)/O))=O)CCCCNC(=O)C=CC3(C=CC(/O)=C(C=3)/O)	InChIKey=ZKNHGZHOGBDPIA-ZOWBABNGSA-N
daphnetin	3.53	3.34	a simple coumarin	C1(C=CC2(/C(/O1)=C(C(\\O)=C/C=2)/O))(=O)	InChIKey=ATEFPOUAMCWAQS-UHFFFAOYSA-N
docosanedioate	3.52	3.36	an &alpha;,&omega;-dicarboxylate	C(=O)(CCCCCCCCCCCCCCCCCCCCC([O-])=O)[O-]	InChIKey=DGXRZJSPDXZJFG-UHFFFAOYSA-L
quercetin 3-<i>O</i>-(3'-<i>O</i>-<i>p</i>-coumaroyl)-glucoside	-14.79	3.36	a flavonol derivative	C(O[C@H]4([C@@H](O)[C@H](OC2(/C(=O)C3(\\C(\\OC(/C1(/C=C(O)C(\\O)=C/C=1))=2)=C/C(\\O)=C/C(/O)=3)))O[C@@H]([C@@H](O)4)CO))(=O)C=CC5(C=CC(\\O)=C/C=5)	InChIKey=KKRGPGRSBFMOKP-IFPBDMCXSA-N
(+)-sesamolinol	2.03	3.43	a lignan	COC1(\\C=C(C=CC(/O)=1)O[C@@H]2(OC[C@H]3([C@H](OC[C@H]23)C5(/C=C4(OCOC/4=C/C=5)))))	InChIKey=OJVGWDJIYBTWDS-AFHBHXEDSA-N
(22<i>R</i>)-hydroxycholesterol	3.38	3.44	a small molecule	CC(C)CC[C@@H](O)[C@@H](C)[C@@H]3(CC[C@@H]4([C@H]2(CC=C1(C[C@@H](O)CC[C@@](C)1[C@H]2CC[C@](C)34))))	InChIKey=RZPAXNJLEKLXNO-GFKLAVDKSA-N
indol-3-ylmethyl-glutathione	1.98	3.45	an indole-phytoalexin // "a glutathione-<i>S</i>-conjugate"	C(SC[C@@H](C(NCC([O-])=O)=O)NC(=O)CC[C@H]([N+])C([O-])=O)C1(/C2(\\C=CC=CC(/NC=1)=2))	InChIKey=LLXMBNSNAAVMLO-ZFWWWQNUSA-M
sophoraflavanone G	3.7	3.49	a small molecule	CC(C)=CCC(CC1(\\C2(/O[C@@H](CC(=O)C(\\C(\\O)=C/C(\\O)=1)=2)C3(\\C=CC(\\O)=C/C(/O)=3))))C(C)=C	InChIKey=XRYVAQQLDYTHCL-GMTBNIFVSA-N
hemigossypol-6-methyl ether	5.45	3.57	a sesquiterpenoid	CC(C1(\\C2(/C=C(C=C(C(/C(/C=O)=C(C(\\OC)=1)/O)=2)O)C)))C	InChIKey=XOXRFBVTHNRDNY-UHFFFAOYSA-N
9H-purine-2,6,8-triol	3.05	3.57	an aromatic compound	C12(N=C(O)NC(C(O)=NC(O)=N1)=2)	InChIKey=LEHOTFFKMJEONL-UHFFFAOYSA-N
pinosylvin	3.64	3.59	a small molecule	C2(/C=CC(C=CC1(C=C(C=C(C=1)O)O))=CC=2)	InChIKey=YCVPRTHEGLPYPB-VOTSOKGWSA-N
1-18:0-2-18:3-phosphatidylethanolamine	3.7	3.66	a small molecule	C(C(OC(=O)CCCC=CCCC=CCC=CCCCCC)COP(OCC[N+])([O-])=O)OC(=O)CCCCCCCCCCCCCCCCC
cyanidin 3-(p-coumaroyl)-glucoside	3.63	3.73	a small molecule	C(OC(=O)C=CC1(C=CC(\\O)=C/C=1))[C@H]5([C@@H](O)[C@H](O)[C@@H](O)C(OC3(/C(C2(/C=CC(/O)=C(C=2)/O))=[O+]C4(/C=C([O-])C=C([O-])C(/C=3)=4)))O5)	InChIKey=QAOBEOXFSUJDJL-CQMULRQDSA-M
4-aminobenzoate	3.98	3.96	a benzoate	C(=O)([O-])C1(/C=CC(\\N)=C/C=1)	InChIKey=ALYNCZNDIQEVRV-UHFFFAOYSA-M
ubiquinone-<i>9</i>	4.1	3.97	a ubiquinone	CC(C)=CCCC(/C)=C/CCC(/C)=C/CCC(/C)=C/CCC(/C)=C/CCC(/C)=C/CCC(/C)=C/CCC(/C)=C/CCC(/C)=C/CC1(/C(C(/OC)=C(C(=O)C(\\C)=1)/OC)=O)	InChIKey=UUGXJSBPSRROMU-WJNLUYJISA-N
1-naphthoate	3.87	4.04	an aromatic carboxylate	C(C1(/C2(C=CC=CC(C=CC=1)=2)))(=O)[O-]	InChIKey=LNETULKMXZVUST-UHFFFAOYSA-M
catechol	0.16	4.07	a catechol	C1(/C=CC(/O)=C(C=1)/O)	InChIKey=YCIMNLLNPGFGHC-UHFFFAOYSA-N
F-PU	4.29	4.15	a small molecule	C2(/N=C(C=C(NC(=O)NC1(/C=C(C=CC=1)F))C=2)Cl)	InChIKey=CBUADMXRPOWERQ-UHFFFAOYSA-N
&beta;-D-gentiobiosyl crocetin	0.15	4.22	a glycosyl ester // "a glucoside" // "a carotenoate"	CC(\\C=CC=C(C)C(=O)[O-])=C/C=CC=C(C)C=CC=C(C)C(=O)O[C@H]1(O[C@@H]([C@H]([C@@H]([C@H]1O)O)O)CO[C@@H]2([C@@H]([C@@H](O)[C@@H]([C@@H](CO)O2)O)O))	InChIKey=VULLCGFNYWDRHL-YJOFKXFJSA-M
L-aspartate	3.03	4.23	a C4-dicarboxylate // "a negatively-charged polar amino acid" // "a proteinogenic amino acid" // "an L-amino acid"	C(C(=O)[O-])[C@H]([N+])C(=O)[O-]	InChIKey=CKLJMWTZIZZHCS-REOHCLBHSA-M
2-hydroxysuccinamate	-16.08	4.23	a small molecule	C(C(C(=O)[O-])O)C(N)=O	InChIKey=RTTYFXMXRFYCHM-UHFFFAOYSA-M
coproporphyrinogen III	0	4.24	a small molecule	CC2(/C(\\CCC([O-])=O)=C1(CC5(/NC(\\CC4(/NC(\\CC3(/NC(\\CC(/N1)=2)=C(C)/C(\\CCC([O-])=O)=3))=C(CCC([O-])=O)/C(\\C)=4))=C(CCC(=O)[O-])/C(\\C)=5)))	InChIKey=NIUVHXTXUXOFEB-UHFFFAOYSA-J
afrormosin-7-O-glucoside	5.77	4.48	an isoflavone	COC4(/C=CC(\\C1(/C(C3(/C(\\OC=1)=C/C(/OC2(OC(C(C(C2O)O)O)CO))=C(C=3)/OC))=O))=C/C=4)	InChIKey=YLYJXNTZVUEFJZ-UHFFFAOYSA-N
4,21-dehydrogeissoschizine	-0.33	4.56	a small molecule	CC=C4([C@@H](C(/C(OC)=O)=C/O)C[C@H]1([N+](CCC2(/C3(\\C=CC=CC(/NC\\1=2)=3)))=C4))	InChIKey=CUHFIPBCFIPFJM-JXSBNBLESA-O
7-methylinosine	4.72	4.73	a modified nucleoside	C[N+]1(=CN(C2(N=CNC(=O)C1=2))[C@H]3(O[C@H](CO)[C@@H](O)[C@@H](O)3))	InChIKey=VJNXUFOTKNTNPG-IOSLPCCCSA-O
dimethylselenoniopropanoate	5	4.84	a small molecule	C[Se+](C)CCC(=O)[O-]	InChIKey=DBCGWLLKQUWQLH-UHFFFAOYSA-N
hyperforin	4.65	4.86	a cyclic terpene ketone	CC(C)=CCC[C@]1([C@H](C[C@]2(C(C(/CC=C(C)C)=C([C@]1(C(=O)2)C(C(C)C)=O)/O)=O)CC=C(C)C)CC=C(C)C)C	InChIKey=IWBJJCOKGLUQIZ-HQKKAZOISA-N
antheraxanthin	4.95	4.91	a xanthophyll	CC(\\C=CC=C(C)C=CC1(/C(C)(C)C[C@H](O)CC(\\C)=1))=C/C=CC=C(C=CC=C(C)C=C[C@@]23(C(C)(C)C[C@H](O)C[C@](O2)(C)3))C	InChIKey=OFNSUWBAQRCHAV-OYQUVCAXSA-N
(+)-7-<i>epi</i>-12-hydroxy-12-oxojasmonoyl-L-isoleucine	5.04	4.91	a 12-hydroxy-12-oxojasmonoyl-L-amino acid	CC[C@H](C)[C@H](NC(=O)C[C@@H]1(CCC(=O)[C@@H](CC=CCC([O-])=O)1))C([O-])=O	InChIKey=JGWHHQHWBOQVJU-SIEWLTCVSA-L
<i>N</i>-feruloyltyramine	5.03	4.95	an amide	COC1(\\C=C(C=CC(/O)=1)C=CC(NCCC2(/C=CC(\\O)=C/C=2))=O)	InChIKey=NPNNKDMSXVRADT-WEVVVXLNSA-N
1-18:3-2-18:3-monogalactosyldiacylglycerol	5.02	5.02	monogalactosyldiacylglycerol-36:6	CCC=CCC=CCC=CCCCCCCCC(OC[C@H](CO[C@H]1(O[C@H](CO)[C@H](O)[C@H](O)[C@@H](O)1))OC(=O)CCCCCCCC=CCC=CCC=CCC)=O	InChIKey=QUZHZFAQJATMCA-QAZQWDDOSA-N
tetrahydropteroate	5.24	5.11	a small molecule	C([C@H]1(NC2(/C(NC(=NC(/NC1)=2)N)=O)))NC3(/C=CC(\\C([O-])=O)=C/C=3)	InChIKey=OXIZGFYJYJOABB-VIFPVBQESA-M
indol-3-ylmethyl-L-cysteine	5.08	5.18	an indole-phytoalexin // "an L-cysteine-<i>S</i>-conjugate"	C(C1(/C2(\\C=CC=CC(/NC=1)=2)))SC[C@H]([N+])C(=O)[O-]	InChIKey=MKYPFMIOAIZYTQ-JTQLQIEISA-N
(<i>E</i>)-1-(L-cystein-<i>S</i>-yl)-<i>N</i>-hydroxy-&omega;-(methylsulfanyl)butan-1-imine	5.3	5.2	a small molecule	CSCCCC(SC[C@H]([N+])C(=O)[O-])=NO	InChIKey=RHJXZAWQBJGJJP-FQUWQITNSA-N
9-demethylmunduserone	-3.09	5.29	a small molecule	COC1(/C(\\OC)=C/C2(/OC[C@@H]3(OC4(/C(\\C([C@@H](C(\\C=1)=2)3)=O)=C/C=C(C=4)O))))	InChIKey=WXQDWUQQAGHKOV-SJORKVTESA-N
(6&alpha;<i>S</i>,11&alpha;<i>S</i>)-2-dimethylallyl-3,6&alpha;,9-trihydroxypterocarpan	3.24	5.37	a small molecule	CC(C)=CCC3(/C(\\O)=C/C4(/OC[C@]1(O)([C@@H](OC2(/C1=CC=C(O)C=2))C(\\C=3)=4)))	InChIKey=TUXXPRXOVFCNPC-VQTJNVASSA-N
dihomo &gamma;-linolenoyl-CoA	0.17	5.4	a coenzyme A-activated compound	CCCCCC=CCC=CCC=CCCCCCCC(=O)SCCNC(=O)CCNC(=O)[C@H](O)C(C)(C)COP(=O)(OP(=O)(OC[C@H]1([C@@H](OP([O-])(=O)[O-])[C@@H](O)[C@@H](O1)N2(C3(N=CN=C(C(N=C2)=3)N))))[O-])[O-]	InChIKey=FJWJALRUNNZIBB-DDQUOPDJSA-J
2-<I>O</I>-(6-phospho-&alpha;-D-mannosyl)-D-glycerate	5.43	5.43	a small molecule	C(O)[C@H](C([O-])=O)O[C@@H]1(O[C@H](COP(=O)([O-])[O-])[C@@H](O)[C@H](O)[C@H](O)1)	InChIKey=BOLXAGHGKNGVBE-MTXRGOKVSA-K
carnosate	-7.92	5.47	a diterpenoid	CC(C)C3(C=C1(C([C@]2(C(=O)[O-])([C@@H](CC1)C(C)(C)CCC2))=C(O)C(O)=3))	InChIKey=QRYRORQUOLYVBU-VBKZILBWSA-M
methylsuccinate	5.66	5.48	a C4-dicarboxylate	CC(CC([O-])=O)C([O-])=O	InChIKey=WXUAQHNMJWJLTG-UHFFFAOYSA-L
4-methylumbelliferone 6'-O-malonylglucoside	5.73	5.85	a small molecule	CC2(/C3(\\C=CC(\\O[C@H]1(O[C@H](COC(=O)CC(=O)[O-])[C@@H](O)[C@H](O)[C@@H](O)1))=C/C(/OC(=O)C=2)=3))	InChIKey=AYSIYQZBMZTTTC-DCCCRPSOSA-M
(<i>R</i>)-glycerate	6.01	5.91	a (2<i>R</i>)-2-hydroxycarboxylate // "a glycerate"	C(=O)([O-])[C@H](O)CO	InChIKey=RBNPOMFGQQGHHO-UWTATZPHSA-M
2-furoate	3.47	5.91	a small molecule	C(C1(/OC=CC=1))([O-])=O	InChIKey=SMNDYUVBFMFKNZ-UHFFFAOYSA-M
raffinose	6.06	5.96	a trisaccharide	C(O[C@H]1([C@@H]([C@H]([C@H]([C@@H](CO)O1)O)O)O))[C@H]2([C@H]([C@@H]([C@H]([C@H](O2)O[C@@]3(CO)([C@H]([C@@H]([C@@H](CO)O3)O)O))O)O)O)	InChIKey=MUPFEKGTMRGPLJ-ZQSKZDJDSA-N
benzyl alcohol 6-<i>O</i>-&beta;-<i>D</i>-xylopyranosyl-&beta;-<i>D</i>-glucopyranoside	6.5	6.09	a disaccharide	C1(O[C@H]([C@@H]([C@@H](O)[C@@H]1O)O)OC[C@H]3([C@@H](O)[C@H](O)[C@@H](O)[C@H](OCC2(/C=CC=CC=2))O3))	InChIKey=WOGBNISMMIOPAZ-NWQIESHVSA-N
cyanidin 3-<i>O</i>-glucoside-7-<i>O</i>-(6-<i>O</i>-(p-hydroxybenzoyl)-glucoside)	4.23	6.17	an anthocyanidin-3-<i>O</i>-&beta;-D-glucoside	C(O)[C@H]1([C@@H](O)[C@H](O)[C@@H](O)[C@@H](O1)OC3(/C(C2(/C=CC(/O)=C(C=2)/O))=[O+]C6(/C(/C=3)=C(C=C(O[C@H]5(O[C@H](COC(=O)C4(/C=CC(\\O)=C/C=4))[C@@H](O)[C@H](O)[C@@H](O)5))C=6)/[O-])))	InChIKey=MAKSAUYRROQEOB-POBDBQMVSA-N
coumarin	6.32	6.17	a simple coumarin	C1(OC2(/C(\\C=C1)=C/C=CC=2))=O	InChIKey=ZYGHJZDHTFUPRJ-UHFFFAOYSA-N
<i>N</i><sup>10</sup>-formyldihydrofolate	3.05	6.17	an <i>N</i><sup>10</sup>-formyldihydrofolate	C2(C(CN(C=O)C1(/C=CC(\\C(=O)N[C@H](C(=O)[O-])CCC([O-])=O)=C/C=1))=NC3(/C(=O)NC(N)=NC(/N2)=3))	InChIKey=UXFQDXABPXWSTK-ZDUSSCGKSA-L
2,3-diphospho-D-glycerate	0.15	6.89	a glycerate	C(OP(=O)([O-])[O-])[C@@H](OP(=O)([O-])[O-])C(=O)[O-]	InChIKey=XOHUEYCVLUUEJJ-UWTATZPHSA-I
soyasaponin I	6.94	6.9	a soyasaponin // "a pentacyclic triterpenoid"	C[C@@H]8([C@H](O)[C@@H](O)[C@@H](O)[C@H](O[C@H]7([C@@H](O)[C@@H](O)[C@@H](CO)O[C@@H](O[C@H]6([C@@H](O)[C@H](O)[C@@H](C(=O)[O-])O[C@@H](O[C@@H]4(CC[C@]3(C)([C@@H]5(CC=C2([C@@](C)(CC[C@@]1(C)([C@H](O)CC(C)(C)C[C@H]12))[C@](C)(CC[C@H]3[C@](CO)(C)4)5)))))6))7))O8)	InChIKey=PTDAHAWQAGSZDD-IOVCITQVSA-M
2-hydroxy-4-[(1E)-3-oxoprop-1-en-1-yl]-2H-pyran-6-carboxylate	0.15	7.01	a phenylpropanoid	[CH](=O)C=CC1(C=C(C([O-])=O)OC(O)C=1)	InChIKey=RBVIYJGRPOEJCS-OWOJBTEDSA-M
epoxypheophorbide <i>a</i>	8.13	7.22	a chlorin	CCC1(/C4(/N=C(C(\\C)=1)C7(OC2(C(\\C=C)=C(C)/C(/N2)=C/C3([C@@H](C)[C@H](CCC(=O)[O-])C(/N=3)=C5([C-](C(OC)=O)C(=O)C6(/C(\\C)=C(C=4)/NC/5=6))))7)))	InChIKey=ZMTPZDVBGYNPLZ-YGOWEZGDSA-M
2-methoxy-6-<i>all trans</i>-nonaprenyl-1,4-benzoquinol	9.84	7.52	a 2-methoxy-6-<i>all-trans</i>-polyprenyl-1,4-benzoquinol	CC(C)=CCCC(/C)=C/CCC(/C)=C/CCC(/C)=C/CCC(/C)=C/CCC(/C)=C/CCC(/C)=C/CCC(/C)=C/CCC(/C)=C/CC1(/C(/O)=C(C=C(C=1)O)/OC)	InChIKey=SKAOREKNLOKWTC-JSGWLJPKSA-N
3-phospho-D-glyceroyl-phosphate	0.15	8.03	a glycerate	C([C@@H](O)C(OP(=O)([O-])[O-])=O)OP(=O)([O-])[O-]	InChIKey=LJQLQCAXBUHEAZ-UWTATZPHSA-J
1-<i>O</i>-methyl-<i>scyllo</i>-inositol	9.8	8.26	a methylated inositol	CO[C@@H]1([C@@H]([C@H]([C@@H]([C@H]([C@@H]1O)O)O)O)O)	InChIKey=DSCFFEYYQKSRSV-VQPJZGIOSA-N
munjistin	0.09	8.28	a small molecule	C(=O)([O-])C3(\\C(/O)=C1(C(\\C(=O)C2(/C(\\C(=O)1)=C/C=CC=2))=C/C(/O)=3))	InChIKey=PLDISGVCDWLKQC-UHFFFAOYSA-M
2-oxovalerate	0.82	8.71	a 2-oxo carboxylate	CCCC(=O)C(=O)[O-]	InChIKey=KDVFRMMRZOCFLS-UHFFFAOYSA-M
&alpha;-(2,6-anhydro-3-deoxy-D-arabino-heptulopyranosid)onate 7-phosphonate	3.17	9.05	an organophosphonate // "a carbohydrate derivative"	C(P(=O)(O)[O-])[C@H]1([C@@H](O)[C@H](O)C[C@@H](C(O)O)O1)	InChIKey=RFDYJBWISAWOLP-MOJAZDJTSA-M
2-(3-benzoylphenyl)-3,5,7-trihydroxychromen-4-one	9.14	9.31	a flavonol derivative	C4(/C=CC(\\C(=O)C3(/C=C(C1(\\OC2(\\C=C([O-])C=C(O)C(/C(C(\\[O-])=1)=O)=2)))C=CC=3))=C/C=4)	InChIKey=ZSVFHCCTKLLREN-UHFFFAOYSA-L
8-hydroxy-7-methoxy-flavone	-3.63	9.84	a methoxyflavone // "a monohydroxyflavone"	COC2(\\C=CC3(/C(=O)C=C(C1(/C=CC=CC=1))OC(\\C(/O)=2)=3))	InChIKey=YUFKWMXGTOJNRX-UHFFFAOYSA-N
(<i>S</i>)-ureidoglycine	0.07	10.09	a ureido compound	[C@H](NC(N)=O)([N+])C(=O)[O-]	InChIKey=VTFWFHCECSOPSX-SFOWXEAESA-N
3-methyl-2-oxobutanoate	8.9	10.09	a 2-oxo carboxylate	CC(C(C([O-])=O)=O)C	InChIKey=QHKABHOOEWYVLI-UHFFFAOYSA-M
(6&alpha;<i>S</i>,11&alpha;<i>S</i>)-4-dimethylallyl-3,6&alpha;,9-trihydroxypterocarpan	-2.01	10.27	a small molecule	CC(C)=CCC3(\\C4(/OC[C@]1(O)([C@@H](OC2(/C1=CC=C(O)C=2))C(\\C=CC(\\O)=3)=4)))	InChIKey=NLHMQOCIFRDSNU-VQTJNVASSA-N
bis(&beta;-D-glucosyl) crocetin	10.49	10.38	a glycosyl ester // "a glucoside"	CC(\\C=CC=C(C)C(=O)O[C@H]1(O[C@@H]([C@H]([C@@H]([C@H]1O)O)O)CO))=C/C=CC=C(C)C=CC=C(C)C(=O)O[C@@H]2([C@@H]([C@H]([C@@H]([C@H](O2)CO)O)O)O)	InChIKey=QBZWPZHDUZGTLS-IIDMIUPYSA-N
tricin	-3.59	10.4	a flavonoid	COC1(\\C=C(C=C(OC)C(/O)=1)C2(/OC3(\\C=C([O-])C=C(O)C(/C(=O)C=2)=3)))	InChIKey=HRGUSFBJBOKSML-UHFFFAOYSA-M
4-coumaroyl-4'-hydroxyphenyllactate	11.1	10.6	a small molecule	C(C=CC1(C=CC(\\O)=C/C=1))(O[C@H](CC2(/C=CC(\\O)=C/C=2))C(=O)[O-])=O	InChIKey=LVPGCTXCBGXZHO-ZWIJEDICSA-M
glycerol 2-phosphate	19.42	10.68	a small molecule	C(C(CO)OP([O-])([O-])=O)O	InChIKey=DHCLVCXQIBBOPH-UHFFFAOYSA-L
chlorosuccinate	0.11	10.75	an organochlorine compound	C(=O)([O-])C(Cl)CC(=O)[O-]	InChIKey=QEGKXSHUKXMDRW-UHFFFAOYSA-L
3-sinapoyloxypropylglucosinolate	-6.12	12.56	a small molecule	COC2(\\C=C(C=CC(OCCCC(=NOS(=O)(=O)[O-])S[C@H]1(O[C@H](CO)[C@@H](O)[C@H](O)[C@@H](O)1))=O)C=C(OC)C(/O)=2)	InChIKey=ZXNGTIMPVQJBQY-GQCUBUKLSA-M
(4-hydroxyphenyl)acetonitrile	0.45	12.7	an aromatic nitrile	C(CC1(/C=CC(\\O)=C/C=1))#N	InChIKey=AYKYOOPFBCOXSL-UHFFFAOYSA-N
3,5-dihydroxyanisole	-3.82	12.7	a small molecule	COC1(/C=C(C=C(C=1)O)O)	InChIKey=HDVRLUFGYQYLFJ-UHFFFAOYSA-N
D,L-cyclohexanephosphinothricin	-6.77	13.09	a small molecule	CP([O-])(=O)C1(CC(C(=O)[O-])([N+])CCC1)	InChIKey=ZAIBDODFHKWMIG-UHFFFAOYSA-M
4-(methylsulfanyl)-2-oxobutanoate	6.5	13.13	an &omega;-(methylsulfanyl)-2-oxoalkanoate	CSCCC(C([O-])=O)=O	InChIKey=SXFSQZDSUWACKX-UHFFFAOYSA-M
sequoyitol	-1.86	13.28	a methylated inositol	CO[C@H]1([C@@H](O)[C@H](O)[C@H](O)[C@H](O)[C@@H](O)1)	InChIKey=DSCFFEYYQKSRSV-GWJPIIGYSA-N
CMP group	-3.78	13.33	a nucleoside phosphate group	C([C@H]2([C@H]([C@H]([C@H](N1(C(N=C(C=C1)N)=O))O2)O)O))OP(O)([O-])=O
7-hydroxyflavone	-3.75	13.75	a flavone	C3(/C=CC(\\C1(/OC2(/C(\\C(=O)C=1)=C/C=C(O)C=2)))=C/C=3)	InChIKey=MQGPSCMMNJKMHQ-UHFFFAOYSA-N
(R)-pantoate	22.61	13.99	a monocarboxylate	CC(C)(CO)[C@H](C([O-])=O)O	InChIKey=OTOIIPJYVQJATP-BYPYZUCNSA-M
3-sulfanylpropanoate	6.13	14.08	an organosulfur compound	C(CC([O-])=O)S	InChIKey=DKIDEFUBRARXTE-UHFFFAOYSA-M
2-keto-4-hydroxybutyrolactone	2.24	14.27	a &gamma;-lactone	C1(O)(OC(=O)C(=O)C1)	InChIKey=GHMAEIIKOBMFLV-UHFFFAOYSA-N
3-(methylsulfanyl)propyl-desulfoglucosinolate	14.29	14.39	an (<i>E</i>)-<i>S</i>-glucosyl-<i>N</i>-hydroxy-&omega;-(methylsulfanyl)alkimidothioate	CSCCCC(=NO)S[C@H]1(O[C@H](CO)[C@@H](O)[C@H](O)[C@@H](O)1)	InChIKey=OYTRJEKRRFSKHF-BZVDQRPCSA-N
methiin	14.51	14.68	an <i>S</i>-alkyl-L-cysteine S-oxide	C(=O)([O-])[C@@H]([N+])CS(=O)C	InChIKey=ZZLHPCSGGOGHFW-BUKSALPDSA-N
5-(2-hydroxyethyl)-4-methylthiazole	14.59	14.74	a thiazole	CC1(/N=CSC(\\CCO)=1)	InChIKey=BKAWJIRCKVUVED-UHFFFAOYSA-N
rebaudioside A	15.06	14.82	a diterpenoid	C=C1(C[C@]68(C[C@@]1(O[C@H]4(O[C@@H]([C@@H](O)[C@H](O[C@@H]2([C@H](O)[C@H]([C@H](O)[C@@H](CO)O2)O))[C@@H](O[C@@H]3([C@H](O)[C@@H](CO)O[C@H]([C@H](O)3)O))4)CO))CC[C@@H]([C@]7(C)(CCC[C@](C(O[C@@H]5([C@H](O)[C@H]([C@H](O)[C@@H](CO)O5)O))=O)(C)[C@@H](CC6)7))8))	InChIKey=AEKOIHHFPRXTAD-CBHMQQJDSA-N
indolin-2-one	18.48	14.94	an indole derivative	C1(CC2(/C(\\N1)=C/C=CC=2))(=O)	InChIKey=JYGFTBXVXVMTGB-UHFFFAOYSA-N
D-cysteine	14.99	15.03	a D-amino acid	C(S)[C@H](C(=O)[O-])[N+]	InChIKey=XUJNEKJLAYXESH-UWTATZPHSA-N
steviolmonoside	15.01	15.1	a diterpenoid	C=C1(C[C@]35(C[C@@]1(O[C@H]2(O[C@@H]([C@@H](O)[C@H](O)[C@@H](O)2)CO))CC[C@@H]([C@]4(C)(CCC[C@](C([O-])=O)(C)[C@@H](CC3)4))5))	InChIKey=QSIDJGUAAUSPMG-CULFPKEHSA-M
4-methylumbelliferyl glucoside	-1.48	15.23	a small molecule	CC2(/C3(\\C=CC(\\O[C@H]1(O[C@H](CO)[C@@H](O)[C@H](O)[C@@H](O)1))=C/C(/OC(=O)C=2)=3))	InChIKey=YUDPTGPSBJVHCN-YMILTQATSA-N
3,6,7,2',4'-pentamethylquercetagetin	-4.25	15.36	a flavonol derivative	COC3(\\C(C1(\\OC2(/C(/C(=O)C(\\OC)=1)=C(C(/OC)=C(C=2)/OC)/O)))=CC=C(OC)C(/O)=3)	InChIKey=XMGLKJFHTRQJSD-UHFFFAOYSA-N
coniferyl alcohol	19.98	15.51	a phenylpropanoid	COC1(/C(\\O)=C/C=C(C=CCO)C=1)	InChIKey=JMFRWRFFLBVWSI-NSCUHMNNSA-N
8-aminoethyl-2,6-anhydro-3,8-dideoxy-D-glycero-D-talo-octonate	15.58	15.66	a small molecule	C([N+])[C@@H](O)[C@@H]1(O[C@H](C([O-])=O)C[C@@H](O)[C@@H](O)1)	InChIKey=JOMLPRUJCYAJKS-XUUWZHRGSA-N
formononetin	-3.55	16.09	a 4'-methoxyisoflavone	COC3(/C=CC(\\C1(/C(=O)C2(/C(\\OC=1)=C/C(\\O)=C/C=2)))=C/C=3)	InChIKey=HKQYGTCOTHHOMP-UHFFFAOYSA-N
tetrahydrogeranylgeranyl chlorophyll <i>a</i>	6.84	16.14	an organometallic compound	C=CC4(/C(\\C)=C3(C=C9([C@@H](C)[C@H](CCC(=O)OCC=C(C)CCC[C@H](C)CCC[C@H](C)CCC=C(C)C)C8(=[N+]([Mg--]25([N+]1(=C(C(\\CC)=C(C)/C/1=C/C(/N23)=4)C=C6(C(/C)=C7(C(/N56)=C([C-](C(OC)=O)C(=O)7)/8)))))9))))	InChIKey=NVDIDZKEPDPXJJ-ONWAGYJKSA-M
sulfanilamide	2.09	16.29	|Unclassified-Compounds|	c1(c(ccc(c1)S(=O)(=O)N)N)
geranylgeranyl chlorophyll <i>a</i>	18.13	16.3	an organometallic compound	C=CC6(/C2(/N7([Mg]N3(C4(/C(\\[C@@H-](C(OC)=O)C(=O)C(/C(\\C)=C(C=C1(C(\\CC)=C(C)/C(=N1)C=2))/3)=4)=C5([C@@H](CCC(=O)OCC=C(C)CCC=C(C)CCC=C(C)CCC=C(C)C)[C@H](C)C(=N5)C=C(C(\\C)=6)7))))))	InChIKey=QBLSEPRESQJTCI-ZNLWZYPOSA-M
quinine	0.49	16.34	a quinoline-type monoterpenoid indole alkaloid	C=C[C@H]1([C@@H]2(CC[N+](C1)[C@@H](C2)[C@H](O)C3(/C4(/C(\\N=CC=3)=C/C=C(OC)C=4))))	InChIKey=LOUPRKONTZGTKE-WZBLMQSHSA-O
ursolic aldehyde	21.15	16.49	a triterpenoid	C[C@@H]5([C@H](C)[C@H]2([C@@](C=O)(CC[C@@]3(C)([C@]1(C)(CC[C@@H]4([C@](C)(C)[C@@H](O)CC[C@](C)([C@H]1CC=C23)4))))CC5))	InChIKey=VLFUANNVMXKBPF-ZAPOICBTSA-N
3,7,4'-trimethylquercetagetin 3'-<i>O</i>-&beta;-<i>D</i>-glucoside	19.49	16.59	a flavonol derivative	COC4(/C(\\O[C@@H]1([C@@H]([C@H]([C@H](O)[C@H](O1)CO)O)O))=C/C(\\C2(\\OC3(/C(/C(=O)C(\\OC)=2)=C(C(/O)=C(C=3)/OC)/O)))=C/C=4)	InChIKey=MZSDWGJFUQVMRD-LKOQWUSFSA-N
3-(2-propenoic acid)-4,6-hydroxy cyclohexa-2,5-dienone	18.87	16.61	a phenylpropanoid	C(C=CC1(/C(C=C([O-])C(=O)C=1)O))([O-])=O	InChIKey=ZDUUJTSRZWILGW-UPHRSURJSA-L
nicotinate adenine dinucleotide	16.72	16.71	a dinucleotide	C1(C(\\C([O-])=O)=C/C=C[N+]=1[C@H]5(O[C@H](COP(=O)([O-])OP(=O)([O-])OC[C@@H]2(O[C@H]([C@H](O)[C@H](O)2)N3(C=NC4(C(N)=NC=NC3=4))))[C@@H](O)[C@@H](O)5))	InChIKey=SENPVEZBRZQVST-HISDBWNOSA-L
5-mercaptodeoxyuridine	16.73	16.73	a pyrimidine	C(O)[C@@H]1(O[C@H](C[C@H](O)1)N2(C=C([S-])C(=O)NC(=O)2))	InChIKey=NYTIUBZWEKOZRY-HBPOCXIASA-M
baicalin	-0.01	16.78	a flavone	C(=O)([O-])[C@@H]1(O[C@H]([C@H](O)[C@@H](O)[C@H](O)1)OC3(/C(/O)=C(C4(/C(=O)C=C(C2(/C=CC=CC=2))OC(\\C=3)=4))/O))	InChIKey=IKIIZLYTISPENI-ZFORQUDYSA-M
7<sup>1</sup>-hydroxychlorophyllide <i>a</i>	-5.18	16.88	a chlorophyllide // "an organometallic compound"	C=CC4(/C(\\C)=C3(C=C9([C@@H](C)[C@H](CCC(=O)[O-])C8(=N(.[Mg]25(.N1(=C(C(/CC)=C(C/1=C/C(/N23)=4)/CO)C=C6(C(/C)=C7(C(/N56)=C([C@@H-](C(OC)=O)C(=O)7)/8)))))9))))
(+)-7-<i>epi</i>-jasmonate	4.13	16.89	a jasmonate	CCC=CC[C@H]1(C(=O)CC[C@@H]1CC([O-])=O)	InChIKey=ZNJFBWYDHIGLCU-QKMQQOOLSA-M
4&alpha;-formyl-4&beta;-methyl-5&alpha;-cholesta-8,24-dien-3&beta;-ol	0.51	17.06	a 3&beta;-hydroxysteroid	CC(C)=CCC[C@@H](C)[C@@H]2(CC[C@@H]3(C4(/CC[C@@H]1([C@@]([CH]=O)(C)[C@@H](O)CC[C@@](C)1C(/CC[C@](C)23)=4))))	InChIKey=GFGANDKVOKQAGH-WKYRUEGDSA-N
diimidotriphosphate	17.8	17.23	a small molecule	N(P(NP(=O)(O)O)(O)=O)P(O)(=O)O	InChIKey=JCALBVZBIRXHMQ-UHFFFAOYSA-N
octoketide	17.31	17.24	a polyketide	CC1(O)(CC(=O)C3(/C(\\O1)=C/C(\\O)=C/C(/CC2(/OC(=O)C=C([O-])C=2))=3))	InChIKey=WFNZGUNBSCUXFX-UHFFFAOYSA-M
<i>all-trans</i>-retinal	0.48	17.28	a retinal // "an aldehyde"	CC(\\C=CC1(/C(C)(C)CCCC(\\C)=1))=C/C=CC(/C)=C/[CH]=O	InChIKey=NCYCYZXNIZJOKI-OVSJKPMPSA-N
&alpha;-maltose	-2.17	17.3	maltose	C([C@@H]1(O[C@@H]([C@@H]([C@H]([C@@H]1O)O)O)O[C@H]2([C@H](O[C@@H]([C@@H]([C@H]2O)O)O)CO)))O	InChIKey=GUBGYTABKSRVRQ-ASMJPISFSA-N
isoliquiritigenin 4'-glucoside	17.43	17.34	a small molecule	C([C@@H]1(O[C@H]([C@@H]([C@H]([C@@H]1O)O)O)OC3(/C=C(O)C(\\C(C=CC2(C=CC(\\O)=C/C=2))=O)=C/C=3)))O	InChIKey=XQWFHGOIUZFQPJ-LXGDFETPSA-N
&gamma;-L-glutamyl-(<i>S</i>)-2-carboxypropyl-L-cysteine	17.75	17.38	a [&gamma;-glutamyl-L-cysteine]-<i>S</i>-conjugate	CC(C([O-])=O)CSC[C@@H](C([O-])=O)NC(=O)CC[C@H]([N+])C([O-])=O	InChIKey=USEJNLPKVXGAOO-ALKRTJFJSA-L
3-&alpha;(<i>S</i>)-strictosidine	0.53	17.39	a monoterpenoid indole alkaloid	C=C[C@H]4([C@H](C[C@@H]1(C2(/NC3(/C(\\C(\\CC[N+]1)=2)=C/C=CC=3))))C(\\C(=O)OC)=C/O[C@H]4O[C@@H]5(O[C@H]([C@@H]([C@H]([C@@H]5O)O)O)CO))	InChIKey=XBAMJZTXGWPTRM-AWTFMMIESA-O
(-)-gallocatechin-3-<i>O</i>-gallate	17.5	17.43	a flavan	C4(\\C(/O)=C(C(\\O)=C/C(\\[C@H]2(OC3(/C(/C[C@@H](OC(=O)C1(/C=C(O)C(/O)=C(C=1)/O))2)=C(C=C(O)C=3)/O)))=4)/O)	InChIKey=WMBWREPUVVBILR-NQIIRXRSSA-N
quercetin 3,4'-<i>O</i>-diglucoside	17.24	17.45	a flavonol derivative	C(O)[C@@H]5(O[C@@H](OC4(\\C=CC(\\C2(\\OC3(\\C=C(O)C=C(O)C(/C(=O)C(\\O[C@H]1(O[C@H](CO)[C@@H](O)[C@H](O)[C@@H](O)1))=2)=3)))=C/C(/O)=4))[C@H](O)[C@@H](O)[C@H](O)5)	InChIKey=RPVIQWDFJPYNJM-DEFKTLOSSA-N
(<i>S</i>)-NADHX	19.38	17.48	NADHX	C1(\\N([C@@H](O)CCC(\\C(N)=O)=1)[C@H]5(O[C@H](COP(=O)([O-])OP(=O)([O-])OC[C@@H]2(O[C@H]([C@H](O)[C@H](O)2)N3(C=NC4(C(N)=NC=NC3=4))))[C@@H](O)[C@@H](O)5))	InChIKey=IDBZKGQRLBFUFQ-VPHRTNKSSA-L
hexanediol 1,6-bisphosphate	0.4	17.55	a small molecule	C(OP(=O)([O-])[O-])CCCCCOP(=O)([O-])[O-]	InChIKey=WEFLHIGSMGJZMW-UHFFFAOYSA-J
(+)-sesamolin	17.2	17.57	a lignan	C6(\\C=C1(OCOC/1=C/C(\\[C@@H]2(OC[C@H]3([C@H](OC[C@H]23)OC4(/C=CC5(/OCOC(\\C=4)=5)))))=6))	InChIKey=ZZMNWJVJUKMZJY-AFHBHXEDSA-N
7-(methylsulfanyl)heptyl-glucosinolate	17.38	17.57	an &omega;-(methylsulfanyl)-alkyl-glucosinolate	CSCCCCCCCC(=NOS(=O)(=O)[O-])S[C@H]1(O[C@H](CO)[C@@H](O)[C@H](O)[C@@H](O)1)	InChIKey=SJHVRBSHKTUXLG-MFIRQCQASA-M
isomethyleugenol	17.02	17.59	an aromatic compound	CC=CC1(C=CC(/OC)=C(C=1)/OC)	InChIKey=NNWHUJCUHAELCL-SNAWJCMRSA-N
2,4-dihydroxycinnamate	5.03	17.61	a small molecule	C(C=CC1(/C(\\O)=C/C(\\O)=C/C=1))(=O)O
camptothecin	16.35	17.63	a quinoline-type monoterpenoid indole alkaloid	CC[C@@]4(O)(C(=O)OCC5(\\C(=O)N1(C(\\C2(C(\\C1)=C/C3(C=CC=CC(N=2)=3)))=C/C\\4=5)))	InChIKey=VSJKWCGYPAHWDS-FQEVSTJZSA-N
umbelliferone	16.23	17.63	a simple coumarin	C1(/C2(C=CC(OC(C=C(O)C=1)=2)=O))	InChIKey=ORHBXUUXSCNDEV-UHFFFAOYSA-N
4-hydroxycoumarin	18.36	17.63	an aromatic compound	C1(/C=CC2(/OC(=O)C=C(O)C(\\C=1)=2))	InChIKey=VXIXUWQIVKSKSA-UHFFFAOYSA-N
soyasapogenol B	18.99	17.65	a soyasapogenol	C[C@]4(CC5(C2(/[C@]([C@]1(CCC3([C@](CO)(C)[C@H](CC[C@](C1CC=2)3C)O))C)(CC[C@@]([C@@H](C4)O)5C)C)))C	InChIKey=YOQAQNKGFOLRGT-FNBSVUNXSA-N
(<i>S</i>)-dihydroorotate	17.69	17.71	a small molecule	C1(C(=O)NC(=O)N[C@H](C(=O)[O-])1)	InChIKey=UFIVEPVSAGBUSI-REOHCLBHSA-M
furaneol (enol form)	17.18	17.72	a small molecule	CC1(\\OC(/C)=C(C(\\O)=1)/O)	InChIKey=IIGLVVZHSDZGOL-UHFFFAOYSA-N
hemigossypolone-6-methyl ether	5.16	17.79	a terpenoid	CC(C1(\\C2(/C(C(CC(C(\\C(/C=O)=C(C(\\OC)=1)/[O-])=2)=O)C)=O)))C	InChIKey=NHXUWASKMTXOKF-UHFFFAOYSA-M
7-hydroxylauroyl-CoA	0.5	17.83	a medium-chain 2,3,4-saturated fatty acyl CoA // "a hydroxyacyl-CoA"	CCCCCC(O)CCCCCC(=O)SCCNC(=O)CCNC(=O)[C@H](O)C(C)(C)COP(=O)(OP(=O)(OC[C@H]1([C@@H](OP([O-])(=O)[O-])[C@@H](O)[C@@H](O1)N2(C3(N=CN=C(C(N=C2)=3)N))))[O-])[O-]	InChIKey=RXEDUSGPUQQZEW-XIRPNGCASA-J
benzylthiocyanate	15.44	17.85	a small molecule	C(C1(/C=CC=CC=1))SC#N	InChIKey=ABNDFSOIUFLJAH-UHFFFAOYSA-N
isorhamnetin 3-<i>O</i>-(3\-<i>O</i>-<i>p</i>-coumaroyl)-glucoside"	17.72	17.88	a flavonol derivative	COC1(/C(\\O)=C/C=C(C=1)C4(\\OC5(/C(/C(=O)C(\\O[C@H]3(O[C@@H]([C@@H](O)[C@H](OC(=O)C=CC2(C=CC(\\O)=C/C=2))[C@@H](O)3)CO))=4)=C(C=C(O)C=5)/O)))	InChIKey=CNKAKUZLQGNVQK-WILGQBCPSA-N
apigenin-7,4'-dimethyl ether	18.12	17.92	a methoxyflavone // "a monohydroxyflavone"	COC3(/C=CC(\\C1(/OC2(\\C=C(OC)C=C(O)C(/C(=O)C=1)=2)))=C/C=3)	InChIKey=LZERJKGWTQYMBB-UHFFFAOYSA-N
2-<i>S</i>-cysteinyldopa	7.22	17.94	a quinone	C(SC1(\\C(\\C[C@@H](C(=O)[O-])[N+])=C/C=C(C(/O)=1)O))[C@@H](C(=O)[O-])[N+]	InChIKey=IAGPESOLVJAEAG-BQBZGAKWSA-N
L-pipecolate	24.71	17.95	pipecolate	C1(CCC[C@@H](C([O-])=O)[N+]1)	InChIKey=HXEACLLIILLPRG-YFKPBYRVSA-N
acetylenedicarboxylate	17.47	18.14	a small molecule	C(C#CC([O-])=O)(=O)[O-]	InChIKey=YTIVTFGABIZHHX-UHFFFAOYSA-L
2,4-diamino-6-methyl-5,3'-(3-trifluoromethylphenoxy)prop-1'-yloxypyrimidine	-4.59	18.15	a small molecule	CC2(C(\\OCCCOC1(/C=C(C(F)(F)F)C=CC=1))=C(N)/N=C(N)N=2)	InChIKey=ZTHDNDKUAPDRQD-UHFFFAOYSA-N
1,3,7-trihydroxyxanthone	13.46	18.17	a small molecule	C1(/C(\\O)=C/C2(/C(=O)C3(\\C(\\OC(\\C=1)=2)=C/C(\\[O-])=C/C(/O)=3)))	InChIKey=JJUNZBRHHGLJQW-UHFFFAOYSA-M
robustaquinone H	13.79	18.26	a hydroxyanthraquinone	COC1(\\C2(/C(=O)C3(\\C=CC=C(O)C(/C(=O)C(\\C(/OC)=C(C(/OC)=1)/OC)=2)=3)))	InChIKey=SRUJKEFCIXYWDT-UHFFFAOYSA-N
5&alpha;-cholesta-7,24-dien-3&beta;-ol	17.89	18.26	a &Delta;7-sterol // "a 3&beta;-hydroxysteroid"	CC(C)=CCC[C@@H](C)[C@@H]1(CC[C@H]3([C@@](C)1CC[C@@H]2([C@]4(C)([C@H](CC=C23)C[C@@H](O)CC4))))	InChIKey=PKEPPDGGTSZLBL-SKCNUYALSA-N
4-nitrobenzaldehyde	18.55	18.3	a C-nitro compound // "an aromatic aldehyde"	C(=O)C1(/C=CC(\\[N+]([O-])=O)=C/C=1)	InChIKey=BXRFQSNOROATLV-UHFFFAOYSA-N
uridine	18.12	18.32	a pyrimidine ribonucleoside	C(O)[C@@H]1(O[C@H]([C@H](O)[C@H](O)1)N2(C=CC(=O)NC(=O)2))	InChIKey=DRTQHJPVMGBUCF-XVFCMESISA-N
kaempferide 3-<i>O</i>-glucoside	17.99	18.33	a flavonol-3-<i>O</i>-&beta;-D-glucoside	COC4(/C=CC(\\C2(\\OC3(/C(/C(=O)C(\\O[C@H]1(O[C@@H]([C@@H](O)[C@H](O)[C@@H](O)1)CO))=2)=C(C=C(O)C=3)/O)))=C/C=4)	InChIKey=MQVRGDZCYDEQML-LFXZADKFSA-N
mercuriphenyl acetate	18.12	18.33	a small molecule	CC(=O)O[Hg]C1(/C=CC=CC=1)	InChIKey=XEBWQGVWTUSTLN-UHFFFAOYSA-M
dihydrogeranylgeranyl chlorophyll a	7.31	18.33	an organometallic compound	C=CC4(/C(\\C)=C3(C=C9([C@@H](C)[C@H](CCC(=O)OCC=C(C)CCC[C@H](C)CCC=C(C)CCC=C(C)C)C8(=[N+]([Mg--]25([N+]1(=C(C(\\CC)=C(C)/C/1=C/C(/N23)=4)C=C6(C(/C)=C7(C(/N56)=C([C-](C(OC)=O)C(=O)7)/8)))))9))))	InChIKey=QHUCPLMRABCZRD-USXFXJNZSA-M
methyl gibberellin A<sub>34</sub>	18.37	18.34	a gibberellin	C=C3([C@H]2(CC[C@@H]4([C@@]15(C[C@@H]([C@@H]([C@@]([C@H]1[C@@H]([C@](C2)(C3)4)C(OC)=O)(C)C(O5)=O)O)O))))	InChIKey=KWOJOQRTFRJBKX-RCGNALFNSA-N
3-methylxanthine	18.45	18.44	a small molecule	CN1(C(NC(C2(NC=NC1=2))=O)=O)	InChIKey=GMSNIKWWOQHZGF-UHFFFAOYSA-N
L-<i>threo</i>-sphinganine (C18)	18.72	18.45	a sphinganine	CCCCCCCCCCCCCCC[C@@H]([C@H](CO)[N+])O	InChIKey=OTKJDMGTUTTYMP-ROUUACIJSA-O
chrysin	18.51	18.48	a flavone	C3(/C=CC(\\C1(/OC2(/C(/C(=O)C=1)=C(C=C([O-])C=2)/O)))=C/C=3)	InChIKey=RTIXKCRFFJGDFG-UHFFFAOYSA-M
indolepropanol phosphate	18.58	18.48	an indole derivative	C(OP([O-])(=O)[O-])CCC1(/C2(\\C=CC=CC(/NC=1)=2))	InChIKey=NKEZSFZOUIIZFL-UHFFFAOYSA-L
anigorufone	18.89	18.54	a small molecule	C4(/C=CC(\\C3(\\C=CC2(C=CC=C1(C=C([O-])C(=O)C(\\C1=2)=3))))=C/C=4)	InChIKey=ACJJXELQAJQSLK-UHFFFAOYSA-M
D-glucaro-1,5-lactone	0.52	18.58	a &delta;-lactone	C([C@H]1([C@H]([C@@H]([C@H](C(O1)=O)O)O)O))([O-])=O	InChIKey=YLKFQNUGXOLRNI-QDQPNEQZSA-M
24-epicathasterone	18.39	18.6	a brassinosteroid	CC(C)[C@@H](C)C[C@H](O)[C@@H](C)[C@@H]3(CC[C@@H]4([C@H]2(CC(=O)[C@@H]1(C[C@@H](O)CC[C@@](C)1[C@H]2CC[C@](C)34))))	InChIKey=JSVPGVHCEQDJCZ-FWIQQJMXSA-N
campest-5-en-3-one	0.52	18.61	a brassinosteroid	CC([C@@H](CC[C@H](C2([C@]3(CCC4([C@@]1(CCC(CC/1=C/CC(C(CC2)3)4)=O)C))(C)))C)C)C	InChIKey=ATIPVUGMJZAJPC-PHOXBLGLSA-N
oleanolate 3 &beta;-D-glucuronoside	20.03	18.65	a triterpenoid	CC5(C[C@@H]6(C2(/[C@]([C@]1(CC[C@@H]3(C([C@H](CC[C@]([C@H]1CC=2)3C)O[C@@H]4([C@@H]([C@H]([C@@H]([C@H](C([O-])=O)O4)O)O)O))(C)C))C)(CC[C@@](CC5)6C([O-])=O)C)))C	InChIKey=IUCHKMAZAWJNBJ-RCYXVVTDSA-L
1-naphthol 6'-O-malonylglucoside	18.67	18.69	a glucoside // "an aromatic compound"	C3(/C=C2(C(\\C(\\O[C@H]1(O[C@@H]([C@H]([C@@H]([C@H]1O)O)O)COC(=O)CC(=O)[O-]))=C/C=C2)=C/C=3))	InChIKey=QNRFNDGWEROWPJ-LQDZTQBFSA-M
8-hydroxypurine	18.78	18.74	an aromatic compound	C1(N=CC2(NC(O)=NC(N=1)=2))	InChIKey=YPDSIEMYVQERLJ-UHFFFAOYSA-N
2-amino-4,6-dinitrotoluene	0.52	18.8	a C-nitro compound // "an aromatic compound"	CC1(\\C(\\[N+])=C/C(\\[N+](=O)[O-])=C/C(\\[N+]([O-])=O)=1)	InChIKey=IEEJAAUSLQCGJH-UHFFFAOYSA-O
codeinone	18.76	18.84	a small molecule	C[N+]4(CC[C@]15([C@H]3(C(=O)C=C[C@@H]([C@@H](CC2(/C=CC(/OC)=C(C\\1=2)/O3))4)5)))	InChIKey=XYYVYLMBEZUESM-CMKMFDCUSA-O
(<i>E</i>)-6-(methylsulfanyl)hexanal oxime	20.2	18.85	an (<i>E</i>)-&omega;-(methylsulfanyl)alkanal oxime	CSCCCCCC=NO	InChIKey=OKKDZUZMZMLOGY-SOFGYWHQSA-N
bergapten	0.53	18.88	a furanocoumarin	COC2(/C3(/C=COC(/C=C1(OC(=O)C=CC\\1=2))=3))	InChIKey=BGEBZHIAGXMEMV-UHFFFAOYSA-N
erythrodiol	18.79	19.12	a triterpenoid	CC4(C[C@@H]5(C2(/[C@]([C@]1(CC[C@@H]3(C([C@H](CC[C@]([C@H]1CC=2)3C)O)(C)C))C)(CC[C@@](CC4)5CO)C)))C	InChIKey=PSZDOEIIIJFCFE-OSQDELBUSA-N
(+)-pisatin	15.05	19.14	a small molecule	COC2(/C=C1(OC[C@]3(O)(C4(C(\\O[C@H](C/1=C/C=2)3)=C/C5(/OCOC(\\C=4)=5)))))	InChIKey=LZMRDTLRSDRUSU-SJORKVTESA-N
heptaketide pyrone intermediate	19.1	19.14	a polyketide	CC2(\\C=C(O)C=C1(OC(\\CC(=O)CC(=O)[O-])=C/C(=O)C/1=2))	InChIKey=QIINDYLWHQVGEZ-UHFFFAOYSA-M
(indol-3-yl)acetamide	3.07	19.2	an indole derivative	C(N)(=O)CC1(/C2(\\C=CC=CC(/NC=1)=2))	InChIKey=ZOAMBXDOGPRZLP-UHFFFAOYSA-N
6-deoxo-24-epicathasterone	0.53	19.27	a brassinosteroid	CC(C)[C@@H](C)C[C@H](O)[C@@H](C)[C@@H]3(CC[C@@H]4([C@H]2(CC[C@@H]1(C[C@@H](O)CC[C@@](C)1[C@H]2CC[C@](C)34))))	InChIKey=ZHZKWZJLUNXOSN-VDDNJJGASA-N
kaempferol 3-<i>O</i>-&beta;-<i>D</i>-glucosylgalactoside	18.93	19.29	a flavonol 3-<i>O</i>-glycoside	C([C@@H]4(O[C@@H](OC2(/C(C3(\\C(\\OC(/C1(/C=CC(\\O)=C/C=1))=2)=C/C(\\[O-])=C/C(/O)=3))=O))[C@@H]([C@@H](O)[C@H]4O)O[C@@H]5([C@@H]([C@H]([C@H](O)[C@H](O5)CO)O)O)))O	InChIKey=LKZDFKLGDGSGEO-PABQPRPFSA-M
iridotrial	0.43	19.33	a monoterpenoid	C[C@@H]1(CC[C@H]2(C(\\[CH]=O)=C/O[C@@H](O)[C@H]12))	InChIKey=VWIYAPDYXJYDDI-JZKKDOLYSA-N
13<SUP>1</SUP>-hydroxy-magnesium-protoporphyrin IX 13-monomethyl ester	19.76	19.39	an organometallic compound	C=CC4(/C(\\C)=C3(C=C8(C(\\C)=C(CCC(=O)[O-])/C7(=N(.[Mg]25(.N1(=C(C(\\C=C)=C(C)/C/1=C/C(/N23)=4)C=C6(C(/C)=C(C(/N56)=C/7)/C(O)CC(=O)OC))))8))))
4-(&beta;-D-glucosyloxy)benzoate	19.52	19.4	a small molecule	C([O-])(=O)C2(/C=CC(\\O[C@H]1(O[C@@H]([C@H]([C@@H]([C@H]1O)O)O)CO))=C/C=2)	InChIKey=XSSDYIMYZONMBL-BZNQNGANSA-M
9-[6(S),9-diamino-5,6,7,8,9-pentadeoxy-&beta;-D-ribo-nonafuranosyl]-9H-purin-6-amine	0.52	19.41	a small molecule	C([N+])CCC([N+])C[C@@H]3(O[C@@H](N1(C=NC2(C(N)=NC=NC1=2)))[C@H](O)[C@H](O)3)	InChIKey=IRPVYKULMDQOJU-HVMNINKTSA-P
16-alpha-hydroxygypsogenate-28-beta-D-glucoside	18.28	19.49	a triterpenoid	CC2(CC[C@]1(C(C[C@]3(C(\\C1C2)=C/CC4([C@]3(CCC5([C@@]4(CC[C@@H]([C@@]5(C)C(=O)[O-])O)C))C))C)O)C(=O)OC6([C@H]([C@H]([C@H](C(CO)O6)O)O)O))C	InChIKey=HLXPBKFHRUAJIQ-IJOZASFTSA-M
apigenin 7-O-(6-malonyl-&beta;-D-glucoside)	19.5	19.53	a small molecule	C(OC(CC([O-])=O)=O)[C@@H]4(O[C@@H](OC1(/C=C(O)C2(/C(=O)C=C(OC(\\C=1)=2)C3(/C=CC(\\O)=C/C=3))))[C@H](O)[C@@H](O)[C@H](O)4)	InChIKey=JXWAQRJFONLTSI-ASDZUOGYSA-M
3,4,-dihydroxybutylphosphonate	19.44	19.53	an organophosphonate	C(P(O)(=O)[O-])CC(O)CO	InChIKey=ZUCRMPBYWBAFDW-UHFFFAOYSA-M
6-hydroxytyphasterol	18.99	19.56	a brassinosteroid	CC(C)[C@H](C)[C@@H](O)[C@H](O)[C@@H](C)[C@@H]3(CC[C@@H]4([C@H]2(C[C@H](O)[C@@H]1(C[C@H](O)CC[C@@](C)1[C@H]2CC[C@](C)34))))	InChIKey=QQPPQQNYVDYNAA-VKTWQGKFSA-N
&gamma;-L-glutamyl-[(<i>S</i>)-allyl]-L-cysteine	20.13	19.6	a [&gamma;-glutamyl-L-cysteine]-<i>S</i>-conjugate	C=CCSC[C@@H](C([O-])=O)NC(=O)CC[C@H]([N+])C([O-])=O	InChIKey=FUTHBNRZCFKVQZ-YUMQZZPRSA-M
pilosin	3.38	19.74	a methoxyflavone // "a trihydroxyflavone"	COC3(/C=CC(\\C1(/OC2(\\C(/O)=C(C(/OC)=C(C(/C(=O)C=1)=2)/O)/O)))=C/C=3)	InChIKey=ASAOSMVQLGTAQO-UHFFFAOYSA-N
6-(methylsulfanyl)hexyl-glucosinolate	19.59	19.79	an &omega;-(methylsulfanyl)-alkyl-glucosinolate	CSCCCCCCC(=NOS(=O)(=O)[O-])S[C@H]1(O[C@H](CO)[C@@H](O)[C@H](O)[C@@H](O)1)	InChIKey=ZAKICGFSIJSCSF-BXLHIMNRSA-M
kaempferol 3-<i>O</i>-&beta;-<i>D</i>-glucosyl-(1->2)-glucosyl-(1->2)-&beta;-<i>D</i>-glucoside	19.65	19.8	a flavonol 3-<i>O</i>-(&beta;-D-glucosyl-(1->2)-&beta;-D-glucosyl (1->2)-&beta;-D-glucoside)	C6(/C(\\C4(\\OC5(\\C=C(C=C(C(/C(C(\\O[C@H]1([C@H]([C@@H]([C@@H](O)[C@@H](O1)CO)O)O[C@H]2([C@H]([C@@H]([C@@H](O)[C@@H](O2)CO)O)O[C@H]3([C@H]([C@@H]([C@@H](O)[C@@H](O3)CO)O)O))))=4)=O)=5)O)O)))=C/C=C(C=6)O)	InChIKey=MGAFCXOXRHSKIA-GLDNMAPXSA-N
inosine	19.79	19.8	a purine ribonucleoside	C(O)[C@@H]1(O[C@H]([C@H](O)[C@H](O)1)N2(C=NC3(C(=O)NC=NC2=3)))	InChIKey=UGQMRVRMYYASKQ-KQYNXXCUSA-N
gibberellin A<sub>17</sub>	7.85	19.86	a gibberellin	C=C1([C@@]2(O)(C[C@]3(C1)([C@H]([C@H]4([C@@](C)(CCC[C@@](C([O-])=O)([C@@H](CC2)3)4)C([O-])=O))C([O-])=O)))	InChIKey=AUKMHZZVLPQAOX-CDNFTCFOSA-K
L-glutamate-5-semialdehyde	19.78	19.96	a non-proteinogenic &alpha;-amino acid	C(C[C@H]([N+])C([O-])=O)[CH]=O	InChIKey=KABXUUFDPUOJMW-BYPYZUCNSA-N
<i>cis</i>-zeatin-9-<i>N</i>-glucoside	19.52	19.99	an adenine-type cytokinin glucoside	CC(/CO)=C/CNC1(C2(N=CN(C(N=CN=1)=2)[C@H]3([C@@H]([C@H]([C@@H]([C@H](O3)CO)O)O)O)))	InChIKey=VYRAJOITMBSQSE-SBQJELAYSA-N
(<i>Z</i>)-2-phenyl-1-thioacetohydroximate	20.14	20.02	an aldoxime	C1(/C=CC(\\CC(=NO)[S-])=C/C=1)	InChIKey=IHTJGIKQNHDTSX-UHFFFAOYSA-M
mesifurane (enol form)	0.52	20.03	an aldehyde or ketone	CC1(\\OC(/C)=C(C(\\O)=1)/OC)	InChIKey=DFXVSSDSXIHULO-UHFFFAOYSA-N
guaiacol	0.52	20.04	a guaiacol	COC1(\\C=CC=CC(/O)=1)	InChIKey=LHGVFZTZFXWLCP-UHFFFAOYSA-N
gibberellin A<sub>34</sub>	0.52	20.1	a gibberellin	C=C1([C@@H]3(C[C@]4(C1)([C@H]([C@H]5([C@]2(C(=O)O[C@](C[C@H](O)[C@H](O)2)([C@@H](CC3)4)5)(C)))C([O-])=O)))	InChIKey=IGZIQAJJXGRAJF-OQAXFVLUSA-M
D-gluconate	21.13	20.11	an aldonate // "a monocarboxylate"	C(O)[C@@H](O)[C@@H](O)[C@H](O)[C@@H](O)C(=O)[O-]	InChIKey=RGHNJXZEOKUKBD-SQOUGZDYSA-M
kaempferol 3-<i>O</i>-(4\,6\"-<i>O</i>-di-<i>p</i>-coumaroyl)-glucoside"	20.09	20.2	a flavonol derivative	C(OC[C@@H]5(O[C@@H](OC2(/C(=O)C3(\\C(\\OC(/C1(/C=CC(\\O)=C/C=1))=2)=C/C(\\O)=C/C(/O)=3)))[C@H](O)[C@@H](O)[C@H](OC(=O)C=CC4(C=CC(\\O)=C/C=4))5))(=O)C=CC6(C=CC(\\O)=C/C=6)	InChIKey=JYRGUBRIXDOXKK-GFKRHWKYSA-N
3,8-divinyl chlorophyllide <i>a</i>	13.45	20.23	a chlorophyllide // "an organometallic compound"	C=CC4(/C(\\C)=C3(C=C9([C@@H](C)[C@H](CCC(=O)[O-])C8(=N(.[Mg]25(.N1(=C(C(\\C=C)=C(C)/C/1=C/C(/N23)=4)C=C6(C(/C)=C7(C(/N56)=C([C@@H-](C(OC)=O)C(=O)7)/8)))))9))))
2-hydroxylamino-4,6-dinitrotoluene	20.42	20.23	a C-nitro compound // "an aromatic compound"	CC1(\\C(\\NO)=C/C(\\[N+](=O)[O-])=C/C(\\[N+](=O)[O-])=1)	InChIKey=KONVLHWTMAMGAA-UHFFFAOYSA-N
(2Z)-2-hydroxypenta-2,4-dienoate	19.62	20.26	a small molecule	C=CC=C(C([O-])=O)O	InChIKey=VHTQQDXPNUTMNB-ARJAWSKDSA-M
luteolin 7-O-&beta;-D-glucuronide	20.78	20.33	a small molecule	C4(\\C=C(C(\\O)=C/C(\\C1(/OC3(/C(/C(C=1)=O)=C(C=C(O[C@@H]2([C@@H]([C@H]([C@@H]([C@@H](C([O-])=O)O2)O)O)O))C=3)/O)))=4)O)	InChIKey=VSUOKLTVXQRUSG-ZFORQUDYSA-M
scutellarin	20.76	20.33	a flavone	C(=O)([O-])[C@@H]1(O[C@H]([C@H](O)[C@@H](O)[C@H](O)1)OC3(/C(/O)=C(C4(/C(=O)C=C(C2(/C=CC(\\O)=C/C=2))OC(\\C=3)=4))/O))	InChIKey=DJSISFGPUUYILV-ZFORQUDYSA-M
2',3,4,4',6'-pentahydroxychalcone 4'-<i>O</i>-&beta;-D-glucoside	20.27	20.35	a chalcone	[C@H]3(OC2(/C=C(O)C(/C(=O)C=CC1(C=CC(/O)=C(C=1)/O))=C(C=2)/O))(O[C@H](CO)[C@@H](O)[C@H](O)[C@@H](O)3)	InChIKey=GZTXEEPKLNRIEL-LYXDKPSQSA-N
serinol phosphate	17.08	20.35	a small molecule	C(O)C([N+])COP(=O)([O-])[O-]	InChIKey=WDWYJNPKBKWDBL-UHFFFAOYSA-M
11-hydroxyvittatine	20.21	20.35	a small molecule	C2(OC3(\\C=C1(CN5(C[C@@H](O)[C@]4(C1=CC(/O2)=3)(C=C[C@H](C[C@@H]45)O)))))	InChIKey=KWAOMPWGIIXDPH-NWLYGAKOSA-N
(2Z)-3-(3,4-dioxocyclohexa-1,5-dien-1-yl)prop-2-enoate	21.51	20.37	a quinone	C([O-])(=O)C=CC1(C=CC(=O)C(=O)C=1)	InChIKey=QPYQKHOKNCVKGE-RQOWECAXSA-M
2-[(2'-methylsulfanyl)hexyl]maleate	20.1	20.38	a 2-[(&omega;-methylsulfanyl)alkyl]maleate	CSCCCCCCC(/C(=O)[O-])=C/C([O-])=O	InChIKey=BDWTWLBLUBGINP-HJWRWDBZSA-L
kinetin-9-<i>N</i>-glucoside	20.55	20.42	an adenine-type cytokinin glucoside	C([C@@H]1(O[C@@H]([C@@H]([C@H]([C@@H]1O)O)O)N2(C3(N=CN=C(C(N=C2)=3)NCC4(/OC=CC=4)))))O	InChIKey=OYLTWZIEBYEQGY-HMXKMONRSA-N
1-18:2-2-18:3-monogalactosyldiacylglycerol	0.52	20.44	monogalactosyldiacylglycerol-36:5	CCCCCC=CCC=CCCCCCCCC(OC[C@H](CO[C@H]1(O[C@H](CO)[C@H](O)[C@H](O)[C@@H](O)1))OC(=O)CCCCCCCC=CCC=CCC=CCC)=O	InChIKey=DRLQFBRXASRGDP-BUBQRNSCSA-N
cyanidin 3-<i>O</i>-(&beta;-D-xylosyl-(1&rarr;2)-&beta;-D-galactoside)	20.41	20.56	an anthocyanin	C(O)[C@H]5([C@H](O)[C@H](O)[C@@H](O[C@@H]1([C@H](O)[C@@H](O)[C@H](O)CO1))[C@H](OC3(/C(C2(/C=C(O)C(\\O)=C/C=2))=[O+]C4(/C(/C=3)=C(C=C(O)C=4)/[O-])))O5)	InChIKey=ZPPQIOUITZSYAO-MNOAYJSQSA-N
1,2-dehydroreticuline	5.64	20.79	a small molecule	C2(CC3(/C(\\C(CC1(/C=C(O)C(\\OC)=C/C=1))=[N+](C)2)=C/C(/O)=C(C=3)/OC))	InChIKey=ZALYXKJOOUDZCC-UHFFFAOYSA-O
benzylbenzoate	20.86	20.81	a carboxylic ester	C(C1(/C=CC=CC=1))(=O)OCC2(/C=CC=CC=2)	InChIKey=SESFRYSPDFLNCH-UHFFFAOYSA-N
pelargonidin 3-<i>O</i>-&beta;-D-caffeoylglucoside	20.82	20.92	a small molecule	C([C@@H]1(O[C@H]([C@@H]([C@H]([C@@H]1O)O)O)OC2(/C(=[O+]C3(/C=C(C=C(C(/C=2)=3)[O-])[O-]))C4(/C=CC(\\O)=C/C=4))))OC(C=CC5(C=CC(/O)=C(C=5)/O))=O	InChIKey=OUWGZZOPFVOIFO-SHPGVJHPSA-M
hesperidin	21.16	21.1	a flavanone glycoside	C[C@H]1(O[C@H]([C@H](O)[C@H](O)[C@@H](O)1)OC[C@H]2([C@@H](O)[C@H](O)[C@@H](O)[C@@H](O2)OC3(/C=C(O)C4(/C(=O)C[C@H](OC(\\C=3)=4)C5(/C=CC(/OC)=C(C=5)/O)))))	InChIKey=QUQPHWDTPGMPEX-QJBIFVCTSA-N
L-dihomomethionine	21.57	21.26	an L-polyhomomethionine	CSCCCC[C@H]([N+])C(=O)[O-]	InChIKey=FBWIRBFZWNIGJC-LURJTMIESA-N
hypoxanthine	21.37	21.33	a purine base // "a nucleic acid component"	C1(NC2(C(=O)NC=NC(N=1)=2))	InChIKey=FDGQSTZJBFJUBT-UHFFFAOYSA-N
vitexin 2''-O-&beta;-D-glucoside	21.37	21.39	a small molecule	C([C@H]4([C@H]([C@@H]([C@H]([C@H](C2(\\C3(/OC(\\C1(/C=CC(\\O)=C/C=1))=C/C(C(\\C(\\O)=C/C(\\[O-])=2)=3)=O)))O4)O[C@@H]5([C@@H]([C@H]([C@@H]([C@H](O5)CO)O)O)O))O)O))O	InChIKey=FYTOTHFWELWOCG-OAFKVUNRSA-M
pelargonidin 3-<i>O</i>-&beta;-D-p-coumaroylglucoside	21.46	21.44	a small molecule	C([C@@H]1(O[C@H]([C@@H]([C@H]([C@@H]1O)O)O)OC2(/C(=[O+]C3(/C=C(C=C(C(/C=2)=3)[O-])[O-]))C4(/C=CC(\\O)=C/C=4))))OC(C=CC5(C=CC(\\O)=C/C=5))=O	InChIKey=VZPBBOAZFCREMQ-SHPGVJHPSA-M
delphinidin 3-<i>O</i>-&beta;-<i>D</i>-sambubioside	21.82	21.57	an anthocyanin	C5(\\C(\\C4(\\[O+]=C1(C(\\C(\\[O-])=C/C(\\[O-])=C/1)=C/C(\\O[C@H]3(O[C@@H]([C@@H](O)[C@H](O)[C@@H](O[C@H]2(OC[C@@H](O)[C@H](O)[C@@H](O)2))3)CO))=4)))=C/C(/O)=C(C(\\O)=5)/O)	InChIKey=TWYYVOVDSNRIJM-AFAGGVQESA-M
&beta;-solanine	0.52	21.66	a glycoalkaloid	C[C@@H]1(CC[C@@H]6(N(C1)[C@@H]7(C[C@@H]5([C@H]8(CC=C4(C[C@@H](O[C@H]3(O[C@H](CO)[C@H](O)[C@H](O[C@H]2(O[C@H](CO)[C@@H](O)[C@H](O)[C@@H](O)2))[C@@H](O)3))CC[C@@](C)4[C@@H](CC[C@@](C)5[C@@H]([C@H](C)6)7)8))))))	InChIKey=OCVQAFQRXHOFMV-IEGURRFDSA-N
cyanidin 3-<i>O</i>-&beta;-<i>D</i>-sambubioside	21.69	21.67	an anthocyanin	C5(/C(\\C4(\\[O+]=C1(C(\\C(\\[O-])=C/C(\\[O-])=C/1)=C/C(\\O[C@H]3(O[C@@H]([C@@H](O)[C@H](O)[C@@H](O[C@H]2(OC[C@@H](O)[C@H](O)[C@@H](O)2))3)CO))=4)))=C/C(/O)=C(C=5)/O)	InChIKey=ZPPQIOUITZSYAO-AOBOYTTNSA-M
phlorizin	21.97	21.84	a dihydrochalcone	C(O)[C@H]3([C@@H](O)[C@H](O)[C@@H](O)[C@H](OC2(/C(/C(CCC1(/C=CC(\\O)=C/C=1))=O)=C(C=C([O-])C=2)/O))O3)	InChIKey=IOUVKUPGCMBWBT-QNDFHXLGSA-M
phloretin	22.26	21.85	a dihydrochalcone	C2(/C=C(C=CC(\\CCC(C1(\\C(\\O)=C/C(\\O)=C/C(/O)=1))=O)=2)O)	InChIKey=VGEREEWJJVICBM-UHFFFAOYSA-N
chelidonate	22.21	22.03	a dicarboxylate	C(=O)([O-])C1(/OC(\\C(=O)[O-])=C/C(=O)C=1)	InChIKey=PBAYDYUZOSNJGU-UHFFFAOYSA-L
4-prenylphlormethylbutanophenone	2.98	22.08	a 2-acyl-4-prenylphloroglucinol	CCC(C)C(C1(\\C(\\O)=C/C(\\[O-])=C(CC=C(C)C)/C(/O)=1))=O	InChIKey=KYHKDOKSARWIDI-UHFFFAOYSA-M
homogentisate	13.93	22.08	a small molecule	C1(/C(\\O)=C/C(/CC([O-])=O)=C(C=1)/O)	InChIKey=IGMNYECMUMZDDF-UHFFFAOYSA-M
histidinol	21.95	22.1	a small molecule	C1(/NC=NC(\\C[C@@H](CO)[N+])=1)	InChIKey=ZQISRDCJNBUVMM-YFKPBYRVSA-O
1-18:3-2-16:2-monogalactosyldiacylglycerol	0.52	22.15	monogalactosyldiacylglycerol-34:5	CCC=CCC=CCC=CCCCCCCCC(OC[C@H](CO[C@H]1(O[C@@H]([C@@H]([C@@H]([C@H]1O)O)O)CO))OC(CCCCCC=CCC=CCCCCC)=O)=O	InChIKey=WSMYBUVBFWDMEC-SBPCIGHSSA-N
cinchonine	22.25	22.27	an alkaloid	C=C[C@@H]1([C@@H]2(C[C@H]([N+](C1)CC2)[C@H](C3(/C4(\\C=CC=CC(/N=CC=3)=4)))O))	InChIKey=KMPWYEUPVWOPIM-NCDOWJIMSA-O
D-glutamate	0.53	22.49	a D-amino acid // "glutamate"	C(CC[C@H](C(=O)[O-])[N+])([O-])=O	InChIKey=WHUUTDBJXJRKMK-GSVOUGTGSA-M
<i>N,N',N''</i>-triacetylchitotriose	23.62	22.68	a chitodextrin	CC(=O)N[C@@H]1(C(O)O[C@H](CO)[C@H]([C@H](O)1)O[C@@H]2([C@H](NC(C)=O)[C@@H](O)[C@@H]([C@@H](CO)O2)O[C@H]3(O[C@@H]([C@@H](O)[C@H](O)[C@@H](NC(C)=O)3)CO)))	InChIKey=WZZVUHWLNMNWLW-MEWKLCDLSA-N
presqualene diphosphate	25.08	24.31	a triterpenoid	CC(C)=CCCC(/C)=C/CCC(/C)=C/[C@H]1([C@@](C)(CCC=C(CCC=C(C)C)C)[C@H]1COP(OP([O-])([O-])=O)([O-])=O)	InChIKey=ATZKAUGGNMSCCY-QLYDTTAWSA-K
capsanthin	24.8	24.76	a small molecule	CC(\\C=CC=C(C)C=CC1(/C(C)(C)C[C@@H](CC(\\C)=1)O))=C/C=CC=C(C)C=CC=C(C)C=CC([C@@]2(C)(C(C)(C)C[C@H](O)C2))=O	InChIKey=VYIRVAXUEZSDNC-RDJLEWNRSA-N
3-dehydroquinate	20.53	24.78	a small molecule	C(=O)([O-])[C@]1(O)(CC(=O)[C@@H](O)[C@H](O)C1)	InChIKey=WVMWZWGZRAXUBK-SYTVJDICSA-M
(indol-3-yl)acetyl-<i>myo</i>-inositol L-arabinoside	25.45	25.34	a modified inositol	C3(/NC4(\\C=CC=CC(/C(\\CC(=O)O[C@@H]2([C@H](O[C@@H]1(OC[C@H](O)[C@H](O)[C@@H](O)1))[C@@H](O)[C@H](O)[C@@H](O)[C@@H](O)2))=3)=4))	InChIKey=RSJCNPKYAYZLFB-POJWULBDSA-N
3-<i>O</i>-acetyl-4'-<i>O</i>-demethylpapaveroxine	25.8	25.5	an alkaloid	CC(=O)O[C@H]([C@@H]1(C2(\\C(\\CCN(C)1)=C/C3(/OCOC(\\C(/O)=2)=3))))C4(\\C=CC(/OC)=C(C(/C=O)=4)/OC)	InChIKey=XKBBRFAPWMBHPG-KNQAVFIVSA-N

## Sheet: 75-High vs 75 mM NaCl
Compound	75 mM NaCl + 0.1% C] vs 75 mM NaCl	75 mM NaCl + 0.1% D vs 75 mM NaCl	Ontology - parents of class	SMILES	InChI-Key
(<i>22R,23R</i>)-28-homocastasterone 22-O-sulfate	6.3	-12.48	a (<i>22R,23R</i>)-28-homocastasterone sulfate	CC[C@H]([C@H]([C@@H]([C@H](C2([C@]3(CCC4([C@@]1(C[C@H]([C@H](C[C@@H]1C(=O)CC(C(CC2)3)4)O)O)C))(C)))C)OS(=O)([O-])=O)O)C(C)C	InChIKey=MXFYIPZNENWPSK-BSBOPDPFSA-M
pinosylvin monomethylether	18.78	17.55	a small molecule	COC1(/C=C(C=C(C=1)C=CC2(C=CC=CC=2))O)	InChIKey=JVIXPWIEOVZVJC-BQYQJAHWSA-N
acenaphthenequinone	4.47	4.42	a quinone	C2(/C=C1(C3(C(\\C(=O)C1=O)=C/C=CC(C=2)=3)))	InChIKey=AFPRJLBZLPBTPZ-UHFFFAOYSA-N
methyl gibberellin A<sub>4</sub>	-1.26	-18.16	a gibberellin	C=C3([C@H]2(CC[C@@H]4([C@@]15(CC[C@@H]([C@@]([C@H]1[C@@H]([C@](C2)(C3)4)C(OC)=O)(C)C(O5)=O)O))))	InChIKey=XBDTWBSMNXMGIJ-UESSAWAASA-N
24-epicathasterone-22-O-sulfate	-4.11	-17.51	a 24-epicathasterone sulfate	CC(C)[C@@H](C)C[C@H](OS([O-])(=O)=O)[C@@H](C)[C@@H]3(CC[C@@H]4([C@H]2(CC(=O)[C@@H]1(C[C@@H](O)CC[C@@](C)1[C@H]2CC[C@](C)34))))	InChIKey=MMHKTOGFTDNQOU-QDUMAPLTSA-M
4-coumaroyl-4'-hydroxyphenyllactate	-22.52	-19.82	a small molecule	C(C=CC1(C=CC(\\O)=C/C=1))(O[C@H](CC2(/C=CC(\\O)=C/C=2))C(=O)[O-])=O	InChIKey=LVPGCTXCBGXZHO-ZWIJEDICSA-M
15-<i>cis</i>-phytoene	-19.28	-18.85	a carotenoid	CC(C)=CCCC(/C)=C/CCC(/C)=C/CCC(/C)=C/C=CC=C(CCC=C(CCC=C(CCC=C(C)C)C)C)C	InChIKey=YVLPJIGOMTXXLP-BHLJUDRVSA-N
6-deoxo-24-epicathasterone	-11.58	2.73	a brassinosteroid	CC(C)[C@@H](C)C[C@H](O)[C@@H](C)[C@@H]3(CC[C@@H]4([C@H]2(CC[C@@H]1(C[C@@H](O)CC[C@@](C)1[C@H]2CC[C@](C)34))))	InChIKey=ZHZKWZJLUNXOSN-VDDNJJGASA-N
GDP-&alpha;-D-glucose	-15.68	-15.68	an NDP-&alpha;-D-glucose // "a GDP-sugar"	C(O)[C@H]1([C@@H](O)[C@H](O)[C@@H](O)[C@H](O1)OP([O-])(=O)OP([O-])(=O)OC[C@@H]2(O[C@H]([C@H](O)[C@H](O)2)N3(C=NC4(C(=O)NC(N)=NC3=4))))	InChIKey=MVMSCBBUIHUTGJ-LRJDVEEWSA-L
methoxydihydrosorgoleone	4.35	-18.67	a small molecule	C=CCC=CCC=CCCCCCCCC1(\\C=C(OC)C=C(OC)C(\\O)=1)	InChIKey=XQMKMAVTAIVPEY-HZJYTTRNSA-N
demethylphylloquinone	-3.56	-3.68	a quinone	CC(CCC[C@H](CCC[C@@H](C)CCCC(/C)=C/CC1(/C(=O)C2(/C(\\C(C=1)=O)=C/C=CC=2)))C)C	InChIKey=UDYIPZFWVJJQJF-KQPZCCJBSA-N
<i>all-trans</i> phytofluene	-19.54	-19.54	a carotenoid	CC(C)=CCCC(/C)=C/CCC(/C)=C/C=CC(/C)=C/C=CC=C(C)CCC=C(C)CCC=C(C)CCC=C(C)C	InChIKey=OVSVTCFNLSGAMM-OUOOUFEBSA-N
syringetin	-2.1	-18.34	a 3'-methoxyflavonoid // "a flavonol derivative"	COC1(\\C=C(C=C(OC)C(/O)=1)C2(\\OC3(\\C=C(O)C=C(O)C(/C(=O)C(\\[O-])=2)=3)))	InChIKey=UZMAPBJVXOGOFT-UHFFFAOYSA-M
lupan-3&beta;,20-diol	-0.19	-18.6	a triterpenoid	CC1(C)([C@H](CC[C@]5([C@H]1CC[C@]4(C)([C@@H](CC[C@H]3([C@@H]2([C@](C)(CC[C@@H](C(C)(C)O)2)CC[C@](C)34)))5))(C))O)	InChIKey=YDNYDUBBAZTLTQ-LIVJDELJSA-N
pterostilbene	-15.5	-15.5	a small molecule	COC1(/C=C(C=C(C=1)C=CC2(C=CC(\\O)=C/C=2))OC)	InChIKey=VLEUZFDZJKSGMX-ONEGZZNKSA-N
(+)-marmesin	-0.09	-8.42	a furanocoumarin	CC(O)(C)[C@@H]1(OC2(/C(\\C1)=C/C3(C=CC(OC(C=2)=3)=O)))	InChIKey=FWYSBEAFFPBAQU-LBPRGKRZSA-N
chrysin	16.31	16.4	a flavone	C3(/C=CC(\\C1(/OC2(/C(/C(=O)C=1)=C(C=C([O-])C=2)/O)))=C/C=3)	InChIKey=RTIXKCRFFJGDFG-UHFFFAOYSA-M
16, 17-dihydro-16&alpha;, 17-dihydroxy gibberellin A<sub>9</sub>	8.08	8.84	a gibberellin	C[C@]13(C(=O)O[C@]4(CCC1)([C@@H]5(CC[C@H]2(C[C@](C[C@](O)(CO)2)([C@H]([C@H]34)C([O-])=O)5))))	InChIKey=OXEMPUBMLFVGQQ-UJOVHDGXSA-M
FAD stem group	-5.32	-17.34	Superatoms	C(OP(=O)(OP([O-])(=O)OCC3(OC(N1(C2(N=CN=C(N)C(N=C1)=2)))C(C(O)3)O))[O-])C(O)C(O)C(O)C[N+]
8-oxo-GTP	-3.47	-21.74	a nucleic acid component	C(OP(=O)([O-])OP(=O)(OP([O-])([O-])=O)[O-])[C@@H]1(O[C@H]([C@H](O)[C@H](O)1)N2(C(=O)NC3(C(=O)NC(N)=NC2=3)))	InChIKey=JCHLKIQZUXYLPW-UMMCILCDSA-J
16,17-dihydro-16&alpha;,17-dihydroxy gibberellin A<sub>12</sub>	1.04	-18.01	a gibberellin	C[C@]14(CCC[C@](C)([C@@H]([C@@H]([C@]23(C[C@H](CC[C@@H]12)[C@@](O)(CO)C3))C([O-])=O)4)C([O-])=O)	InChIKey=BOUZNRKTKNKATH-UVFHUSQUSA-L
benzyladenine	0.46	-9.89	an adenine-type cytokinin	C1(N=C(C2(\\N=CNC(\\N=1)=2))NCC3(/C=CC=CC=3))	InChIKey=NWBJYWHLCVSVIJ-UHFFFAOYSA-N
benzyladenine-7-<i>N</i>-glucoside	-0.79	-24.25	an adenine-type cytokinin glucoside	C([C@@H]1(O[C@@H]([C@@H]([C@H]([C@@H]1O)O)O)N2(C3(C(=NC=NC(N=C2)=3)NCC4(/C=CC=CC=4)))))O	InChIKey=MFMRRPHRZQYKIJ-YYZLIPTLSA-N
(3Z)-hex-3-en-1-ol	-0.06	-17.48	an alcohol	CCC=CCCO	InChIKey=UFLHIIWVXFIJGU-ARJAWSKDSA-N
isopentenyladenine-7-<i>N</i>-glucoside	1.63	-8.86	an adenine-type cytokinin glucoside	CC(C)=CCNC1(C2(N(C=NC(N=CN=1)=2)[C@H]3([C@@H]([C@H]([C@@H]([C@H](O3)CO)O)O)O)))	InChIKey=ORUWKZNXHJIZKV-HMXKMONRSA-N
1-18:2-2-16:0-digalactosyldiacylglycerol	8.05	-12.26	digalactosyldiacylglycerol-34:2	CCCCCC=CCC=CCCCCCCCC(OC[C@H](CO[C@H]2(O[C@H](CO[C@H]1(O[C@H](CO)[C@H](O)[C@H](O)[C@@H](O)1))[C@H](O)[C@H](O)[C@@H](O)2))OC(=O)CCCCCCCCCCCCCCC)=O	InChIKey=UZXCPFISFMJPAV-GNSPKCTRSA-N
1-18:2-2-18:2-monogalactosyldiacylglycerol	3.93	3.37	monogalactosyldiacylglycerol-36:4	CCCCCC=CCC=CCCCCCCCC(OC[C@H](CO[C@H]1(O[C@H](CO)[C@H](O)[C@H](O)[C@@H](O)1))OC(=O)CCCCCCCC=CCC=CCCCCC)=O	InChIKey=BROOMPUVDPTGEG-RHNBIRJRSA-N
1-16:0-2-18:2-digalactosyldiacylglycerol	3.5	-16.8	digalactosyldiacylglycerol-34:2	CCCCCC=CCC=CCCCCCCCC(O[C@@H](CO[C@H]2(O[C@H](CO[C@H]1(O[C@H](CO)[C@H](O)[C@H](O)[C@@H](O)1))[C@H](O)[C@H](O)[C@@H](O)2))COC(=O)CCCCCCCCCCCCCCC)=O	InChIKey=QZXMUPATKGLZAP-GNSPKCTRSA-N
benzyladenine-9-<i>N</i>-glucoside	-0.79	-22.19	an adenine-type cytokinin glucoside	C([C@@H]1(O[C@@H]([C@@H]([C@H]([C@@H]1O)O)O)N2(C3(N=CN=C(C(N=C2)=3)NCC4(/C=CC=CC=4)))))O	InChIKey=KRUUBWXADMDQSI-YYZLIPTLSA-N
(<i>E</i>)-1-(glutathion-<i>S</i>-yl)-<i>N</i>-hydroxy-2-(1<i>H</i>-indol-3-yl)ethan-1-imine	-1.63	-18.29	a glutathione-<i>S</i>-conjugate	C1(/NC2(\\C=CC=CC(/C(\\CC(SC[C@@H](C(NCC([O-])=O)=O)NC(=O)CC[C@H]([N+])C([O-])=O)=NO)=1)=2))	InChIKey=RAKAOQJZHXOSHL-FZRQNGHYSA-M
1-<i>aci</i>-nitro-2-phenylethane	-12.39	-12.04	an <i>aci</i>-nitro compound	C(=[N+](O)[O-])CC1(/C=CC=CC=1)	InChIKey=KUPCZGVUUHIRGX-UHFFFAOYSA-N
capsidiol	4.71	-13.52	a sesquiterpenoid	C=C([C@@H]2(C[C@]1([C@@H]([C@@H](C[C@H](C/1=C/C2)O)O)C)C))C	InChIKey=BXXSHQYDJWZXPB-OKNSCYNVSA-N
adhyperforin	-4.35	-2.92	a cyclic terpene ketone	CCC(C)C(=O)[C@]12([C@]([C@H](C[C@](C(C(/CC=C(C)C)=C1/O)=O)(C(=O)2)CC=C(C)C)CC=C(C)C)(C)CCC=C(C)C)	InChIKey=DHPDSOCOUJHGHE-ACJQSPJVSA-N
<i>m</i>-topolin	2.94	-9.36	a small molecule	C2(=NC(/NCC1(/C=C(C=CC=1)O))=C3(C(=N2)NCN3))	InChIKey=RPDXXWXUUHHHMM-UHFFFAOYSA-N
2-phenylethyl &beta;-<i>D</i>-glucopyranoside	-16.15	-15.74	a small molecule	C(O)[C@H]1([C@H]([C@@H]([C@@H](O)C(O1)OCCC2(/C=CC=CC=2))O)O)	InChIKey=MLRIJUWUQTVDQE-RQICVUQASA-N
steviolbioside	-16.78	-16.78	a diterpenoid	C=C1(C[C@]46(C[C@@]1(O[C@H]3(O[C@@H]([C@@H](O)[C@H](O)[C@@H](O[C@@H]2([C@H](O)[C@@H](CO)O[C@H]([C@H](O)2)O))3)CO))CC[C@@H]([C@]5(C)(CCC[C@](C([O-])=O)(C)[C@@H](CC4)5))6))	InChIKey=WSNIRBUJXCDODQ-PNYYNUSBSA-M
2'-deoxyguanosine 3'-monophosphate	-18.58	-18.6	a purine 2'-deoxyribonucleotide // "a 2'-deoxyribonucleoside 3'-monophosphate"	C(O)[C@@H]1(O[C@H](C[C@H](OP([O-])([O-])=O)1)N2(C=NC3(C(=O)NC(N)=NC2=3)))	InChIKey=QQMSZHORHNORLP-KVQBGUIXSA-L
2'-deoxyuridine 3'-monophosphate	-16.4	-16.4	a pyrimidine 2'-deoxyribonucleoside 3'-monophosphate // "a 2'-deoxyribonucleoside 3'-monophosphate"	C(O)[C@@H]1(O[C@H](C[C@H](OP([O-])([O-])=O)1)N2(C=CC(=O)NC(=O)2))	InChIKey=LXKGKXYIAAKOCT-SHYZEUOFSA-L
O-sinapoylglucarolactone	-3.44	-2.99	a &delta;-lactone	COC1(/C(/O)=C(C=C(C=1)C=CC(OC(=O)[C@H]2([C@H]([C@@H]([C@@H](O)C(O2)=O)O)O))=O)/OC)	InChIKey=UWTYNMLWDGHWKX-XAAJGCANSA-N
5-methyltetrahydropteroyl mono-L-glutamate	-19.12	-1.01	a 5-methyltetrahydrofolate	CN1([C@H](CNC2(\\N=C(N)NC(=O)C\\1=2))CNC3(/C=CC(\\C(=O)N[C@H](C(=O)[O-])CCC([O-])=O)=C/C=3))	InChIKey=ZNOVTXRBGFNYRX-STQMWFEESA-L
quercetin-3,3'-bissulfate	-16.58	-16.15	a small molecule	C3(/C(\\C1(\\OC2(/C(/C(C(\\OS(=O)(=O)[O-])=1)=O)=C(C=C([O-])C=2)/O)))=C/C(/OS(=O)([O-])=O)=C(C=3)/O)	InChIKey=CVENNDDRCHLONB-UHFFFAOYSA-K
luteolin 7-<i>O</i>-&beta;-D-diglucuronide	-16.37	-15.95	a small molecule	C([C@@H]5(O[C@@H](O[C@H]1([C@H]([C@@H]([C@@H](C([O-])=O)O[C@H]1OC4(/C=C3(C(/C(C=C(C2(/C=C(C(\\O)=C/C=2)O))O3)=O)=C(C=4)/O)))O)O))[C@@H]([C@H]([C@@H]5O)O)O))([O-])=O	InChIKey=PBBVWJQPAZYQDB-DBFWEQBMSA-L
ethylglyoxalbis(guanylhydrazone)	-11.88	-11.88	a small molecule	CCC(C=NNC(N)=[N+])=NNC(N)=[N+]	InChIKey=DDNVYHHARMNUBE-UHFFFAOYSA-P
methylglyoxalbis(guanylhydrazone)	-18.73	-18.32	a small molecule	CC(C=NNC(N)=[N+])=NNC(N)=[N+]	InChIKey=MXWHMTNPTTVWDM-UHFFFAOYSA-P
(indol-3-yl)acetyl-L-tyrosine	3.72	-14.95	an indole derivative // "a modified amino acid"	C2(/NC3(\\C=CC=CC(/C(\\CC(N[C@H](C([O-])=O)CC1(/C=CC(\\O)=C/C=1))=O)=2)=3))	InChIKey=HLBLLQMXYYYBLN-KRWDZBQOSA-M
5'-(dimethylsulfonio)-5'-deoxyadenosine	-2.57	-3.59	a small molecule	C[S+](C[C@H]3([C@H]([C@H]([C@H](N1(C2(N=CN=C(C(N=C1)=2)N)))O3)O)O))C	InChIKey=DVNIRPKXKMIDQU-WOUKDFQISA-N
1-(3,4-dihydroxyphenyl)-5-hydroxy-3-decanone	-0.05	-19.14	a phenylpropanoid	CCCCC[C@H](O)CC(=O)CCC1(/C=C(O)C(\\O)=C/C=1)	InChIKey=QYRSUDCXGPMNSS-ZDUSSCGKSA-N
<i>cis</i>-tuberonic acid	3.5	3.28	tuberonic acid	C(O)CC=CC[C@H]1(C(=O)CC[C@@H]1CC([O-])=O)	InChIKey=RZGFUGXQKMEMOO-SZXTZRQCSA-M
<i>N</i>-(4-aminobenzoyl)-L-glutamate	-18.9	-0.88	a small molecule	C([O-])(=O)CCC([NH]C(=O)C1(/C=CC(\\N)=C/C=1))C(=O)[O-]	InChIKey=GADGMZDHLQLZRI-UHFFFAOYSA-L
UDP-&alpha;-D-glucuronate	-20.82	-20.82	a UDP-sugar	C([C@@H]1(O[C@H]([C@H](O)[C@H](O)1)N2(C=CC(=O)NC(=O)2)))OP(=O)([O-])OP(=O)([O-])O[C@@H]3(O[C@H](C([O-])=O)[C@@H](O)[C@H](O)[C@@H](O)3)	InChIKey=HDYANYHVCAPMJV-LXQIFKJMSA-K
menaquinone-1	0.88	-17.94	a menaquinone	CC(C)=CCC1(/C(=O)C2(/C(\\C(=O)C(\\C)=1)=C/C=CC=2))	InChIKey=ABSPRNADVQNDOU-UHFFFAOYSA-N
dalcochinin-8'-O-&beta;-glucoside	-19.88	-1.09	an isoflavone	C=C(CO[C@H]1(O[C@H](CO)[C@@H](O)[C@H](O)[C@@H](O)1))[C@@H]2(CC6(\\C(\\O2)=C/C=C3(C(\\OC4(C([C@@H](O)3)C5(/C(\\OC4)=C/C(/OC)=C(C=5)/OC)))=6)))	InChIKey=YRUIPRJNLCHFCW-JPRGKZKNSA-N
3-phospho-D-glycerate	-16.43	-16.01	2/3-phospho-D-glycerate // "a glycerate"	C(OP(=O)([O-])[O-])[C@@H](O)C(=O)[O-]	InChIKey=OSJPPGNTCRNQQC-UWTATZPHSA-K
adenosine 5'[&beta;,&gamma;-methylene]triphosphate	0.5	-20.97	a small molecule	C([C@H]3([C@H]([C@H]([C@H](N1(C2(N=CN=C(C(N=C1)=2)N)))O3)O)O))OP(OP(=O)([O-])OCOP(=O)([O-])[O-])([O-])=O	InChIKey=VEALUEQCXCEZHU-IOSLPCCCSA-J
gabaculine	-0.56	-4.08	a small molecule	C([O-])(=O)C1(/CC([N+])C=CC=1)	InChIKey=KFNRJXCQEJIBER-UHFFFAOYSA-N
D-glutamate	-6.95	15.05	a D-amino acid // "glutamate"	C(CC[C@H](C(=O)[O-])[N+])([O-])=O	InChIKey=WHUUTDBJXJRKMK-GSVOUGTGSA-M
cumene hydroperoxide	-1.17	-20.84	an organic hydroperoxide	CC(OO)(C)C1(/C=CC=CC=1)	InChIKey=YQHLDYVWEZKEOX-UHFFFAOYSA-N
(+)-bornane-2,5-dione	-17.6	-17.17	a small molecule	CC1(C)([C@H]2(C(=O)C[C@@](C)1C(=O)C2))	InChIKey=UDIUFGIXIGLRSM-WKEGUHRASA-N
kaempferol-3-<i>O</i>-&beta;-gentiobioside-7-<i>O</i>-&alpha;-L-rhamnoside	-4.92	-22	a flavonol-3-O-[D-glucopyranosyl(1->6)D-glucopyranoside]-7-O-L-rhamnopyranoside	C[C@H]6(O[C@@H](OC5(/C=C4(C(/C(=O)C(\\O[C@H]1(O[C@@H]([C@H]([C@@H]([C@H]1O)O)O)CO[C@@H]2([C@@H]([C@H]([C@@H]([C@H](O2)CO)O)O)O)))=C(C3(/C=CC(\\O)=C/C=3))/O4)=C(C=5)/O)))[C@@H]([C@@H]([C@H]6O)O)O)	InChIKey=QFSDWLPMRWDFID-CSNYLUTCSA-N
inosine	5.2	5.62	a purine ribonucleoside	C(O)[C@@H]1(O[C@H]([C@H](O)[C@H](O)1)N2(C=NC3(C(=O)NC=NC2=3)))	InChIKey=UGQMRVRMYYASKQ-KQYNXXCUSA-N
9-[6(RS)-C-carboxamido-5,6,7-trideoxy-&beta;-D-ribo-octofuranosyl]-9H-purin-6-amine	-17.06	-17.08	a small molecule	C(O)CC(C(N)=O)C[C@@H]3(O[C@@H](N1(C=NC2(C(N)=NC=NC1=2)))[C@H](O)[C@H](O)3)	InChIKey=HWPDSCXCCGYODM-JBJVTEQASA-N
3R-hydroxy-lesqueroloyl-CoA	-0.25	-16.27	a coenzyme A-activated compound	CCCCCC[C@@H](O)CC=CCCCCCCC[C@@H](O)CC(SCCNC(=O)CCNC(=O)[C@H](O)C(C)(C)COP(=O)(OP(=O)(OC[C@H]1([C@@H](OP([O-])(=O)[O-])[C@@H](O)[C@@H](O1)N2(C3(N=CN=C(C(N=C2)=3)N))))[O-])[O-])=O	InChIKey=CHMQNMKVOYFHHX-SGPQCWJRSA-J
3-oxo-lesqueroloyl-CoA	-0.06	-15.95	a coenzyme A-activated compound	CCCCCC[C@@H](O)CC=CCCCCCCCC(=O)CC(SCCNC(=O)CCNC(=O)[C@H](O)C(C)(C)COP(=O)(OP(=O)(OC[C@H]1([C@@H](OP([O-])(=O)[O-])[C@@H](O)[C@@H](O1)N2(C3(N=CN=C(C(N=C2)=3)N))))[O-])[O-])=O	InChIKey=NQXRRZBOZBKGIU-MHAUFEDZSA-J
sequoyitol	-8.57	6.83	a methylated inositol	CO[C@H]1([C@@H](O)[C@H](O)[C@H](O)[C@H](O)[C@@H](O)1)	InChIKey=DSCFFEYYQKSRSV-GWJPIIGYSA-N
gibberellin A<sub>98</sub>	-18.4	-17.97	a gibberellin	C=C1([C@@H]2(C[C@]3(C1)([C@H]([C@H]4([C@@](C)(C[C@@H](O)C[C@@](CO)([C@@H](CC2)3)4)C=O))C([O-])=O)))	InChIKey=ATMPPYARKPQWNF-OLHXTJCGSA-M
<i>N</i>-(&beta;-glucosyl)-(oxindol-3-yl)acetyl-aspartate	4.33	4.76	an indole derivative // "a modified amino acid"	C(O)[C@@H]3(O[C@@H](N1(C(=O)C(C2(C=CC=CC1=2))CC(N[C@H](C(=O)[O-])CC([O-])=O)=O))[C@H](O)[C@@H](O)[C@H](O)3)	InChIKey=YEQCZLUNTZHCGP-BDDOYPOTSA-L
lawsone	-8.07	-7.93	a small molecule	C2(/C=C1(C(\\C(C(\\[O-])=C/C1=O)=O)=C/C=2))	InChIKey=CSFWPUWCSPOLJW-UHFFFAOYSA-M
5-(methylsulfinyl)pentyl-glucosinolate	-9.77	-9.77	an &omega;-(methylsulfinyl)alkyl-glucosinolate	CS(=O)CCCCCC(=NOS(=O)(=O)[O-])S[C@H]1(O[C@H](CO)[C@@H](O)[C@H](O)[C@@H](O)1)	InChIKey=HUCGRJSHMZWRQQ-LPXZBHKBSA-M
loganin	3.31	3.58	a small molecule	C[C@@H]1([C@@H](O)C[C@@H]3([C@@H]1[C@H](O[C@H]2(O[C@H](CO)[C@@H](O)[C@H](O)[C@@H](O)2))OC=C(C(OC)=O)3))	InChIKey=AMBQHHVBBHTQBF-UOUCRYGSSA-N
24-<i>epi</i>-campesterol	2.95	-15.39	a brassinosteroid	CC(C)[C@@H](C)CC[C@@H](C)[C@@H]3(CC[C@@H]4([C@H]2(CC=C1(C[C@@H](O)CC[C@@](C)1[C@H]2CC[C@](C)34))))	InChIKey=SGNBVLSWZMBQTH-ZRUUVFCLSA-N
(<i>E</i>)-1-(L-cysteinylglycin-<i>S</i>-yl)-<i>N</i>-hydroxy-&omega;-(methylsulfanyl)heptan-1-imine	-0.72	-17.47	an (<i>E</i>)-1-(L-cysteinylglycin-<i>S</i>-yl)-<i>N</i>-hydroxy-&omega;-(methylsulfanyl)alkan-1-imine	CSCCCCCCC(SC[C@H]([N+])C(=O)NCC([O-])=O)=NO	InChIKey=OLIVGXOVIZTTSI-ADHQNKHFSA-N
2-(8-hydroxy-2-oxotridecyl)-6-oxopyran-4-olate	-20.39	-20.03	a hydroxylated tetraketide &alpha;-pyrone	CCCCCC(O)CCCCCC(=O)CC1(/OC(=O)C=C([O-])C=1)	InChIKey=RGRXEJAZCMLORS-UHFFFAOYSA-M
1,18-octadecane-diol	-18.66	-18.31	a long-chain alcohol // "a diol"	C(O)CCCCCCCCCCCCCCCCCO	InChIKey=LUUFSCNUZAYHAT-UHFFFAOYSA-N
18-hydroxystearoyl-CoA	-0.03	-15.95	a long-chain &omega;-hydroxy fatty acyl-CoA	CC(C)([C@@H](O)C(=O)NCCC(=O)NCCSC(=O)CCCCCCCCCCCCCCCCCO)COP(=O)(OP(=O)(OC[C@H]1([C@@H](OP([O-])(=O)[O-])[C@@H](O)[C@@H](O1)N2(C3(N=CN=C(C(N=C2)=3)N))))[O-])[O-]	InChIKey=WMNWNRKMANJLHY-LFZQUHGESA-J
&gamma;-linolenate	0.08	-18.28	a long-chain 2,3,4-saturated fatty acid // "a &omega;-6 fatty acid"	CCCCCC=CCC=CCC=CCCCCC(=O)[O-]	InChIKey=VZCCETWTMQHEPK-QNEBEIHSSA-M
(2<i>R</i>)-ethylmalonyl-CoA	-5.8	-5.8	a coenzyme A-activated compound	CC[C@@H](C(SCCNC(=O)CCNC(=O)[C@H](O)C(C)(C)COP(=O)(OP(=O)(OC[C@H]1([C@@H](OP([O-])(=O)[O-])[C@@H](O)[C@@H](O1)N2(C3(N=CN=C(C(N=C2)=3)N))))[O-])[O-])=O)C([O-])=O	InChIKey=VUGZQVCBBBEZQE-XGVFZYDCSA-I
lampranthin I	-16.51	-16.09	an alkaloid	C(=[N+]1(C4(/C(\\C[C@@H]1C([O-])=O)=C/C(/O[C@H]2(O[C@@H]([C@@H](O)[C@H](O)[C@@H](O)2)COC(=O)C=CC3(C=CC(\\O)=C/C=3)))=C(C=4)/O)))C=C5(C=C(C([O-])=O)[N+]C(C([O-])=O)C5)	InChIKey=QVBBGNGHCPNDTD-SRLZMARPSA-M
robustaquinone D	-17.65	-4.43	a hydroxyanthraquinone	CC1(\\C=CC2(/C(=O)C3(\\C=C(OC)C(\\O)=C/C(/C(=O)C(\\C(\\O)=1)=2)=3)))	InChIKey=BVNMMZKNCPOEFW-UHFFFAOYSA-N
afrormosin-7-O-glucoside	3.36	4.08	an isoflavone	COC4(/C=CC(\\C1(/C(C3(/C(\\OC=1)=C/C(/OC2(OC(C(C(C2O)O)O)CO))=C(C=3)/OC))=O))=C/C=4)	InChIKey=YLYJXNTZVUEFJZ-UHFFFAOYSA-N
<i>N</i>-guanyl-1,7-diaminoheptane	-2.08	-19.9	a small molecule	C([N+]=C(N)N)CCCCCC[N+]	InChIKey=YAOAMZOGXBMLFQ-UHFFFAOYSA-P
ADP-&alpha;-D-glucose	-17.07	-16.66	an NDP-&alpha;-D-glucose // "an ADP-sugar"	C([C@H]1([C@H]([C@@H]([C@H]([C@H](O1)OP(OP(OC[C@H]4([C@H]([C@H]([C@H](N2(C3(N=CN=C(C(N=C2)=3)N)))O4)O)O))(=O)[O-])(=O)[O-])O)O)O))O	InChIKey=WFPZSXYXPSUOPY-ROYWQJLOSA-L
4-coumaryl-4-coumarate	-9.45	-22.38	a phenylpropanoid	C(OC(=O)C=CC1(C=CC(\\O)=C/C=1))C=CC2(C=CC(\\O)=C/C=2)	InChIKey=AMABNLPAOLRCOD-BRPQVOEQSA-N
calycosin 7-<i>O</i>-glucoside	-10.07	-9.98	an isoflavone	COC4(\\C=CC(\\C1(/C(=O)C3(/C(\\OC=1)=C/C(\\O[C@@H]2([C@@H]([C@H]([C@H](O)[C@H](O2)CO)O)O))=C/C=3)))=C/C(/O)=4)	InChIKey=WACBUPFEGWUGPB-MIUGBVLSSA-N
1-deoxymannojirimycin	-20.84	-20.41	a secondary metabolite	C(O)[C@H]1([C@@H](O)[C@H](O)[C@H](O)C[N+]1)	InChIKey=LXBIFEVIBLOUGU-KVTDHHQDSA-O
indol-3-ylmethyl-glutathione	4.16	4.72	an indole-phytoalexin // "a glutathione-<i>S</i>-conjugate"	C(SC[C@@H](C(NCC([O-])=O)=O)NC(=O)CC[C@H]([N+])C([O-])=O)C1(/C2(\\C=CC=CC(/NC=1)=2))	InChIKey=LLXMBNSNAAVMLO-ZFWWWQNUSA-M
4-coumaroyl-3-hydroxyagmatine	-1.86	-19.98	an amide	C1(C=C(C=CC(C=CC(NCCC(O)C[N+]=C(N)N)=O)=1)O)	InChIKey=ZOASRUGREWIJSO-ZZXKWVIFSA-O
3-hydroxy-3-phenylpropanoate	-5.21	-18.94	a monocarboxylate	C(CC(O)C1(/C=CC=CC=1))([O-])=O	InChIKey=AYOLELPCNDVZKZ-UHFFFAOYSA-M
(3<i>R</i>)-&beta;-phenylalanine	-4.5	-3.84	an aromatic L-amino acid // "a &beta; amino acid" // "a phenylpropanoid"	C(=O)([O-])C[C@@H]([N+])C1(/C=CC=CC=1)	InChIKey=UJOYFRCOTPUKAK-MRVPVSSYSA-N
2,2'-azino-bis-(3-ethylbenzothiazoline-6-sulfonate) radical cation	-18.2	-17.78	a radical	CC[N+]3(C(=NN=C1(N(CC)C2(\\C=CC(\\S(=O)(=O)[O-])=C/C(/S1)=2)))SC4(\\C=C(C=CC/3=4)S(=O)(=O)[O-]))	InChIKey=HFNOFNDLBTVECO-UHFFFAOYSA-L
tricaffeoyl spermidine	-16.36	-16.36	an amide	C(NC(C=CC1(C=CC(/O)=C(C=1)/O))=O)CCN(C(C=CC2(C=CC(/O)=C(C=2)/O))=O)CCCCNC(=O)C=CC3(C=CC(/O)=C(C=3)/O)	InChIKey=ZKNHGZHOGBDPIA-ZOWBABNGSA-N
3,5-dihydroxybiphenyl	-0.11	-21.08	an organic aromatic compound	C2(/C=CC(\\C1(/C=C(O)C=C(O)C=1))=C/C=2)	InChIKey=UAVUNEWOYVVSEF-UHFFFAOYSA-N
L-phenylalanine	-4.5	-23.41	a proteinogenic amino acid // "an aromatic L-amino acid" // "a non-polar amino acid" // "a phenylpropanoid"	C([O-])(=O)[C@@H]([N+])CC1(/C=CC=CC=1)	InChIKey=COLNVLDHVKWLRT-QMMMGPOBSA-N
<i>all-trans</i>-10'-apo-&beta;-carotenal	-21.77	-2.29	an apocarotenoid	CC(\\C=CC=C(C)C=CC1(/C(C)(C)CCCC(\\C)=1))=C/C=CC=C(C)C=CC=O	InChIKey=PJEHRCCPERVGEC-FLHUAPOTSA-N
betulinate	-19.35	-10.64	a triterpenoid	C=C(C)[C@H]5(CC[C@]4(C(=O)[O-])(CC[C@]3(C)([C@H](CC[C@H]2([C@@]1([C@H](C(C)(C)[C@H](CC1)O)CC[C@](C)23)(C)))[C@@H]45)))	InChIKey=QGJZLNKBHJESQX-FZFNOLFKSA-M
triacetate lactone	4.66	3.5	a &delta;-lactone	CC1(/OC(=O)C=C([O-])C=1)	InChIKey=NSYSSMYQPLSPOD-UHFFFAOYSA-M
solavetivone	-15.63	-15.63	a sesquiterpenoid // "a phytoalexin"	C=C([C@@H]2(C[C@@]1([C@@H](CC(C=C1C)=O)C)CC2))C	InChIKey=FGCUSSRGQNHZRW-UMVBOHGHSA-N
(+)-7-<i>epi</i>-jasmonoyl-L-phenylalanine	-17.03	-16.62	a jasmonoyl-L-phenylalanine	CCC=CC[C@H]1(C(=O)CC[C@@H]1CC(N[C@@H](CC2(/C=CC=CC=2))C([O-])=O)=O)	InChIKey=BYYWRCJZFSTRMQ-JNPKKTEJSA-M
<i>cis</i>-tuberonic acid glucoside	-18.2	-0.48	tuberonic acid glucoside	C(O[C@H]1(O[C@H](CO)[C@@H](O)[C@H](O)[C@@H](O)1))CC=CC[C@H]2(C(=O)CC[C@@H]2CC([O-])=O)	InChIKey=JFDNMLUPLXZXGV-OAIXPKHMSA-M
dihydroartemisinate	-8.84	-8.39	a monocarboxylate // "a sesquiterpenoid"	CC1(/CC[C@@H]2([C@@H](CC[C@H]([C@@H](C=1)2)[C@H](C([O-])=O)C)C))	InChIKey=JYGAZEJXUVDYHI-DGTMBMJNSA-M
serinol phosphate	16.33	15.72	a small molecule	C(O)C([N+])COP(=O)([O-])[O-]	InChIKey=WDWYJNPKBKWDBL-UHFFFAOYSA-M
(-)-bursehernin	-0.85	-6.9	a lignan	COC4(/C(\\OC)=C/C(\\C[C@H]3([C@@H](CC1(/C=CC2(/OCOC(\\C=1)=2)))COC3=O))=C/C=4)	InChIKey=IYBDDRJHJMFFBB-JKSUJKDBSA-N
3-hydroxylubimin	0.32	-16.9	a sesquiterpenoid	C=C([C@@H]2(C[C@@]1([C@@H]([C@H]([C@@H](C[C@@H]1C=O)O)O)C)CC2))C	InChIKey=YIGYYGXJIDAEOF-OJVARPOJSA-N
13-hydroxylupanine	-18.51	-18.51	a small molecule	C4(C[C@@H](O)CC3(C1(CC(C2(CCCC(N(C1)2)=O))C[N+]34)))	InChIKey=JVYKIBAJVKEZSQ-XHLRWWMNSA-O
3-hydroxy-15-dihydrolubimin	-18	-17.62	a sesquiterpenoid	C=C([C@@H]2(C[C@@]1([C@@H]([C@H]([C@@H](C[C@H](CO)1)O)O)C)CC2))C	InChIKey=NPIIWZCGVADPIE-OJVARPOJSA-N
salicylaldehyde	-3.84	-17.8	an aldehyde // "a secondary metabolite" // "an aromatic compound"	C1(/C=CC(/O)=C(C=1)/[CH]=O)	InChIKey=SMQUZDBALVYZAC-UHFFFAOYSA-N
(4Z,7Z,10Z,13Z,16Z,19Z)-docosahexaenoate	-17.62	-17.21	a &omega;-3 fatty acid // "a long-chain fatty acid"	CCC=CCC=CCC=CCC=CCC=CCC=CCCC(=O)[O-]	InChIKey=MBMBGCFOFBJSGT-KUBAVDMBSA-M
3-aminobutanoate	-16.9	-16.9	a small molecule	CC(CC(=O)[O-])[N+]	InChIKey=OQEBBZSWEGYTPG-UHFFFAOYSA-N
15-hydroxysolavetivone	-8.92	-16.9	a sesquiterpenoid	C=C([C@@H]2(C[C@@]1([C@@H](CC(C=C1CO)=O)C)CC2))C	InChIKey=JPVDGXUSNAEUIC-JMSVASOKSA-N
(9Z,12Z)-hexadeca-9,12-dienoyl-CoA	-12.63	-16.25	a long-chain acyl-CoA	CCCC=CCC=CCCCCCCCC(=O)SCCNC(=O)CCNC(=O)[C@H](O)C(C)(C)COP(=O)(OP(=O)(OC[C@@H]1(O[C@H]([C@@H]([C@@H]1OP([O-])(=O)[O-])O)N2(C3(N=CN=C(N)C(N=C2)=3))))[O-])[O-]	InChIKey=CQXSJFXWARGOBE-PCRJDALTSA-J
(+)-copalyl diphosphate	3.31	3.77	a diterpenoid	CC(\\CC[C@H]1([C@@]2(CCCC(C)(C)[C@H](CCC1=C)2)C))=C/COP([O-])(=O)OP([O-])([O-])=O	InChIKey=JCAIWDXKLCEQEO-ATPOGHATSA-K
2-phospho-4-(cytidine 5'-diphospho)-2-C-methyl-D-erythritol	-21.14	-21.14	a sugar phosphate // "a CDP-sugar"	C[C@](OP([O-])([O-])=O)(CO)[C@H](O)COP(OP([O-])(=O)OC[C@H]2([C@H]([C@@H](O)[C@H](N1(C(N=C(C=C1)N)=O))O2)O))([O-])=O	InChIKey=HTJXTKBIUVFUAR-XHIBXCGHSA-J
2-(&alpha;-hydroxyethyl)thiamine diphosphate	-0.54	-18.98	a small molecule	CC2(/[N+](CC1(/C=NC(C)=NC(\\N)=1))=C(C(C)O)SC(\\CCOP(=O)([O-])OP(=O)([O-])[O-])=2)	InChIKey=RRUVJGASJONMDY-UHFFFAOYSA-L
isobutanoyl-CoA	-16.11	-16.11	a coenzyme A-activated compound	CC(C(SCCNC(=O)CCNC(=O)[C@H](O)C(C)(C)COP(=O)(OP(=O)(OC[C@H]1([C@@H](OP([O-])(=O)[O-])[C@@H](O)[C@@H](O1)N2(C3(N=CN=C(C(N=C2)=3)N))))[O-])[O-])=O)C	InChIKey=AEWHYWSPVRZHCT-NDZSKPAWSA-J
kynurenate	8.34	16.27	a small molecule	C2(/C=C1(C(\\N=C(C(=O)[O-])C=C([O-])1)=C/C=2))	InChIKey=HCZHHEIFKROPDY-UHFFFAOYSA-L
(+)-<i>cis</i>-abscisic aldehyde	-19.57	-19.59	a sesquiterpenoid	CC(/C=C[C@]1(C(C)(C)CC(=O)C=C(C)1)O)=C/[CH]=O	InChIKey=RIKWDZWVHUIUAM-KICRZJJPSA-N
(R)-pantoate	15.16	-6.65	a monocarboxylate	CC(C)(CO)[C@H](C([O-])=O)O	InChIKey=OTOIIPJYVQJATP-BYPYZUCNSA-M
UDP-4-dehydro-6-deoxy-&alpha;-D-glucose	-17.09	-16.68	a UDP-hex4-ulose // "an NDP-4-dehydro-6-deoxy-&alpha;-D-glucose"	C[C@@H]3(O[C@H](OP(OP(=O)([O-])OC[C@@H]1(O[C@H]([C@H](O)[C@H](O)1)N2(C=CC(=O)NC(=O)2)))([O-])=O)[C@H](O)[C@@H](O)C(=O)3)	InChIKey=DDWGQQADOIMFOI-JPHISPRKSA-L
cinnamate	-1.88	-14.87	a 3-(aryl)acrylate // "a phenylpropanoid"	C(=O)([O-])C=CC1(C=CC=CC=1)	InChIKey=WBYWAXJHAXSJNI-VOTSOKGWSA-M
myxothiazol	-5.62	-6.04	an antibiotic	CC(C)C=CC=CC(C)C2(=NC(\\C1(=NC(\\C=C[C@@H]([C@H](C(\\OC)=C/C(N)=O)C)OC)=C/S1))=C/S2)	InChIKey=XKTFQMCPGMTBMD-YCSHSZEBSA-N
(<i>E</i>)-1-(L-cystein-<i>S</i>-yl)-<i>N</i>-hydroxy-&omega;-(methylsulfanyl)heptan-1-imine	-3.25	-4.64	an L-cysteine-<i>S</i>-conjugate	CSCCCCCCC(SC[C@H]([N+])C([O-])=O)=NO	InChIKey=GZRUEMAXFZIEER-CVZWZAMJSA-N
7-(methylsulfanyl)heptyl-desulfoglucosinolate	8.93	9.36	an (<i>E</i>)-<i>S</i>-glucosyl-<i>N</i>-hydroxy-&omega;-(methylsulfanyl)alkimidothioate	CSCCCCCCCC(=NO)S[C@H]1(O[C@H](CO)[C@@H](O)[C@H](O)[C@@H](O)1)	InChIKey=HRWHFIDSPSFJJQ-MFIRQCQASA-N
(9Z,13S,15Z)-12,13-epoxyoctadeca-9,11,15-trienoate	-9.91	-9.64	an epoxy fatty acid // "a long-chain 2,3,4-saturated fatty acid"	CCC=CC[C@H]1(OC\\1=C/C=CCCCCCCCC(=O)[O-])	InChIKey=YZBZORUZOSCZRN-DCUPSMFCSA-M
acetonedicarboxylate	0.58	-17.55	a dicarboxylate	C([O-])(=O)CC(=O)CC(=O)[O-]	InChIKey=OXTNCQMOKLOUAM-UHFFFAOYSA-L
teasterone	3.3	-14.31	a brassinosteroid	CC(C)[C@H](C)[C@@H](O)[C@H](O)[C@@H](C)[C@@H]3(CC[C@@H]4([C@H]2(CC(=O)[C@@H]1(C[C@@H](O)CC[C@@](C)1[C@H]2CC[C@](C)34))))	InChIKey=SBSXXCCMIWEPEE-GZKYLSGOSA-N
(S)-isoandrocymbine	-1.4	-20.2	an alkaloid	CN1(CC[C@@]24(C=C(C(=O)C=C([C@@H]1CCC3(/C=C(C(/OC)=C(C\\2=3)/OC)O))4)OC))	InChIKey=IJGDMFUAWANQSX-LHSJRXKWSA-N
hydroxymethyl-dCTP	-5.89	-5.89	a pyrimidine	C2(/N([C@H]1(C[C@H](O)[C@H](COP([O-])(=O)OP([O-])(=O)OP(=O)([O-])[O-])O1))C(=O)NC(=O)C(\\CO)=2)	InChIKey=RLHFVRMIEVOHOR-FXQIFTODSA-J
5-mercaptodeoxyuridine	4.34	3.93	a pyrimidine	C(O)[C@@H]1(O[C@H](C[C@H](O)1)N2(C=C([S-])C(=O)NC(=O)2))	InChIKey=NYTIUBZWEKOZRY-HBPOCXIASA-M
salvigenin	-16.42	-15.95	a methoxyflavone // "a monohydroxyflavone"	COC3(/C=CC(\\C1(/OC2(/C(/C(=O)C=1)=C(C(/OC)=C(C=2)/OC)/O)))=C/C=3)	InChIKey=QCDYOIZVELGOLZ-UHFFFAOYSA-N
8-hydroxy-7-methoxy-flavone	0.06	5.76	a methoxyflavone // "a monohydroxyflavone"	COC2(\\C=CC3(/C(=O)C=C(C1(/C=CC=CC=1))OC(\\C(/O)=2)=3))	InChIKey=YUFKWMXGTOJNRX-UHFFFAOYSA-N
3'-phosphoadenylyl-sulfate	-16.77	-16.34	a small molecule	C([C@H]3([C@H]([C@H]([C@H](N1(C2(N=CN=C(C(N=C1)=2)N)))O3)O)OP(=O)([O-])[O-]))OP(OS([O-])(=O)=O)([O-])=O	InChIKey=GACDQMDRPRGCTN-KQYNXXCUSA-J
(+)-afzelechin	3.22	3.83	a (2<i>R</i>,3<i>S</i>)-flavan-3-ol	C3(\\C=C(C=CC(\\[C@H]1([C@@H](O)CC2(\\C(\\O1)=C/C(\\O)=C/C(\\O)=2)))=3)O)	InChIKey=RSYUFYQTACJFML-DZGCQCFKSA-N
porphyrin-ring	-2.96	-19.89	a ring	C1(/C5(=NC(\\C=1)=C/C2(=NC(\\C=C2)=C/C3(C=CC(/N=3)=C/C4(=NC(\\C=C4)=C/5)))))
cortisol	8.96	-16.43	a glucocorticoid	C[C@]34([C@@H]2([C@@H](O)C[C@@]1(C)([C@@H](CC[C@@](C(=O)CO)(O)1)[C@@H]2CCC/3=C/C(=O)CC4)))	InChIKey=JYGXADMDTFJGBT-VWUMJDOOSA-N
3-hydroxy-3-carboxy-4,5-cyclopropylhex-5-enoate	-3.14	-18.23	a small molecule	C=C1(C(C(O)(C(=O)[O-])CC([O-])=O)C1)	InChIKey=HVURSLAWIDCRKB-UHFFFAOYSA-L
<i>N</i>-demethylvindolidine	5.26	-15.07	a small molecule	CC[C@]25(C=CC[N+]4(CC[C@]1(C3(\\C=CC=CC(/NC1[C@@](O)(C(=O)OC)C2)=3))[C@@H]45))	InChIKey=GITWMSHGVHCOTC-LWKDCUQFSA-O
5,10-methenyltetrahydrofolate mono-L-glutamate	2.98	3.55	a 5,10-methenyltetrahydrofolate	C3(NC4(\\N=C(N)NC(=O)C(\\[N+]2(=CN(C1(/C=CC(\\C(=O)N[C@@H](CCC([O-])=O)C([O-])=O)=C/C=1))C[C@@H]23))=4))	InChIKey=MEANFMOQMXYMCT-OLZOCXBDSA-M
&beta;-ionone	-9.78	-9.57	an apocarotenoid	CC1(/CCCC(C(\\C=CC(=O)C)=1)(C)C)	InChIKey=PSQYTAPXSHCGMF-BQYQJAHWSA-N
8'-apo-&beta;-carotenal	-4.7	-4.36	an apocarotenoid	CC(\\C=CC=C(C=CC1(/C(CCCC(\\C)=1)(C)C))C)=C/C=CC=C(C=CC=C(C=O)C)C	InChIKey=DFMMVLFMMAQXHZ-DOKBYWHISA-N
capsiconiate	-2.9	-3.64	an ester	CC(C)C=CCCCCC(=O)OCC=CC1(C=C(OC)C(\\O)=C/C=1)	InChIKey=ZEWSMOFWZCBFSU-OAMUUVBCSA-N
tricin	-7.86	-7.67	a flavonoid	COC1(\\C=C(C=C(OC)C(/O)=1)C2(/OC3(\\C=C([O-])C=C(O)C(/C(=O)C=2)=3)))	InChIKey=HRGUSFBJBOKSML-UHFFFAOYSA-M
digitoxigenin 3-O-&beta;-D-quinovoside	-5.02	-14.22	a steroid	CC1(OC([C@H](O)C(O)[C@H](O)1)OC5(CC6(CCC4([C@H](CCC3(C)(C(C2(/COC(=O)C=2))CCC(O)34))C(CC5)(C)6))))	InChIKey=WQMLFJWIKARBFW-RKBURUEZSA-N
7,8-dihydroneopterin 3'-phosphate	-17.94	-17.53	a pterin	C1(NC2(\\N=C(N)NC(=O)C(\\N=C1[C@H](O)[C@H](O)COP(=O)([O-])[O-])=2))	InChIKey=PLSQMGZYOGSOCE-XINAWCOVSA-L
7,8-dihydropteroate	-6.97	-4.67	all folates	C(Nc1(ccc(cc1)C(=O)O))C2(CNc3(nc(N)[nH]c(=O)c(N=2)3))
artemisinate	-13.4	-13.17	a sesquiterpenoid // "an aldehyde"	CC2(/CC[C@H]1([C@@H]([C@H](C(C([O-])=O)=C)CC[C@@H](C)1)C=2))	InChIKey=PLQMEXSCSAIXGB-SAXRGWBVSA-M
<i>N</i>-acetyl-farnesylcysteine	-3.95	-14.82	an N<SUP>&alpha;</SUP>-acetylated amino acid // "an L-cysteine-<i>S</i>-conjugate"	CC(C)=CCCC(/C)=C/CCC(/C)=C/CSC[C@H](NC(C)=O)C(=O)[O-]	InChIKey=XTURYZYJYQRJDO-BNAHBJSTSA-M
D-glucaro-1,5-lactone	1.66	-18.39	a &delta;-lactone	C([C@H]1([C@H]([C@@H]([C@H](C(O1)=O)O)O)O))([O-])=O	InChIKey=YLKFQNUGXOLRNI-QDQPNEQZSA-M
methyl (<i>2E,6E</i>)-farnesoate	-19.01	-19.01	a methyl farnesoate	CC(C)=CCCC(/C)=C/CCC(/C)=C/C(=O)OC	InChIKey=NWKXNIPBVLQYAB-VDQVFBMKSA-N
<i>N</i>-pentylpantothenamide	-15.43	-19.19	a small molecule	CCCCCNC(=O)CCNC([C@H](O)C(C)(C)CO)=O	InChIKey=HWNKKPMQPCHGBA-LBPRGKRZSA-N
<i>N</i>-heptylpantothenamide	-20.91	-20.92	a small molecule	CCCCCCCNC(=O)CCNC([C@H](O)C(C)(C)CO)=O	InChIKey=HHAVGBXLGVYXFF-AWEZNQCLSA-N
soyasaponin I	4.88	5.61	a soyasaponin // "a pentacyclic triterpenoid"	C[C@@H]8([C@H](O)[C@@H](O)[C@@H](O)[C@H](O[C@H]7([C@@H](O)[C@@H](O)[C@@H](CO)O[C@@H](O[C@H]6([C@@H](O)[C@H](O)[C@@H](C(=O)[O-])O[C@@H](O[C@@H]4(CC[C@]3(C)([C@@H]5(CC=C2([C@@](C)(CC[C@@]1(C)([C@H](O)CC(C)(C)C[C@H]12))[C@](C)(CC[C@H]3[C@](CO)(C)4)5)))))6))7))O8)	InChIKey=PTDAHAWQAGSZDD-IOVCITQVSA-M
6-<i>C</i>-glucosyl-2-hydroxynaringenin	4.38	-14.6	a flavanone glycoside	C(O)[C@H]4([C@@H](O)[C@H](O)[C@@H](O)[C@H](C3(\\C(/O)=C2(C(\\OC(O)(C1(/C=CC(\\O)=C/C=1))CC(=O)2)=C/C(\\[O-])=3)))O4)	InChIKey=XANYTXLTBWWGAJ-QMPIUYLCSA-M
indigo	-18.98	-18.67	an indole // "a dye"	C1(/C=CC2(/NC(/C(=O)C(\\C=1)=2)=C3(C(=O)C4(\\C=CC=CC(/N3)=4))))	InChIKey=COHYTHOBJLSHDF-BUHFOSPRSA-N
orotate	-17.67	-17.25	a monocarboxylate // "a pyrimidine"	C1(/C(=O)NC(NC(\\C([O-])=O)=1)=O)	InChIKey=PXQPEWDEAKTCGB-UHFFFAOYSA-M
16-sinapoyloxypalmitate	-6.47	-0.6	a small molecule	COC1(/C(/O)=C(C=C(C=1)C=CC(=O)OCCCCCCCCCCCCCCCC([O-])=O)/OC)	InChIKey=BTZKCJJXILZIFU-ISLYRVAYSA-M
adenosine 2'-monophosphate	-18.56	-12.53	a nucleic acid component // "a ribonucleoside 2'-phosphate"	C([C@H]3([C@H]([C@H]([C@H](N1(C2(N=CN=C(C(N=C1)=2)N)))O3)OP(=O)([O-])[O-])O))O	InChIKey=QDFHPFSBQFLLSW-KQYNXXCUSA-L
(<i>R</i>)-prunasin	-1.75	-3.75	a nitrile	C2(/C=CC(\\[C@@H](O[C@H]1(O[C@H](CO)[C@@H](O)[C@H](O)[C@@H](O)1))C#N)=C/C=2)	InChIKey=ZKSZEJFBGODIJW-GMDXDWKASA-N
benzyl 6-<i>O</i>-&beta;-<i>D</i>-apiofuranosyl-&beta;-<i>D</i>-glucopyranoside	6.17	6.59	a disaccharide	C(O[C@H]1(O[C@@H]([C@@H](O)[C@H](O)[C@@H](O)1)CO[C@H]2(OC[C@](O)(CO)[C@@H](O)2)))C3(/C=CC=CC=3)	InChIKey=NJMQSVWMCODQIP-FQXXIRCGSA-N
quinine	-2.43	-6.63	a quinoline-type monoterpenoid indole alkaloid	C=C[C@H]1([C@@H]2(CC[N+](C1)[C@@H](C2)[C@H](O)C3(/C4(/C(\\N=CC=3)=C/C=C(OC)C=4))))	InChIKey=LOUPRKONTZGTKE-WZBLMQSHSA-O
D-glyceraldehyde	13.32	10.13	DL-glyceraldehyde // "a D-aldose"	[CH](=O)[C@H](O)CO	InChIKey=MNQZXJOMYWMBOU-VKHMYHEASA-N
6-decylubiquinone	0.4	-19.89	a quinone	CCCCCCCCCCC1(/C(C(/OC)=C(C(C(\\C)=1)=O)/OC)=O)	InChIKey=VMEGFMNVSYVVOM-UHFFFAOYSA-N
(-)-phaseollin	-1.93	-18.94	a pterocarpan	CC1(C)(C=CC4(\\C(\\O1)=C/C=C3([C@H]2(COC5(\\C=C(O)C=CC(/[C@@H]2OC/3=4)=5)))))	InChIKey=LWTDZKXXJRRKDG-KXBFYZLASA-N
quercetin 3-<i>O</i>-&beta;-<i>D</i>-glucosyl-(1->2)-glucosyl-(1->2)-&beta;-<i>D</i>-glucoside	-16.14	-16.14	a flavonol 3-<i>O</i>-(&beta;-D-glucosyl-(1->2)-&beta;-D-glucosyl (1->2)-&beta;-D-glucoside)	C(O)[C@@H]3(O[C@H]([C@H](O[C@H]2(O[C@H](CO)[C@@H](O)[C@H](O)[C@@H](O[C@@H]1([C@@H]([C@H]([C@H](O)[C@H](O1)CO)O)O))2))[C@@H](O)[C@H](O)3)OC5(/C(C6(\\C(\\O)=C/C(\\O)=C/C(/OC(/C4(/C=CC(/O)=C(C=4)/O))=5)=6))=O))	InChIKey=IQBMWEYFKNVACH-MEBVLIOMSA-N
1-(5-phospho-&beta;-D-ribosyl)-AMP	-19.01	-18.6	a modified nucleoside	C([C@H]4([C@H]([C@H]([C@H](N2(C(C3(N=CN([C@@H]1([C@@H]([C@@H]([C@H](O1)COP([O-])(=O)[O-])O)O))C(N=C2)=3))=N))O4)O)O))OP([O-])([O-])=O	InChIKey=RTQMRTSPTLIIHM-KEOHHSTQSA-J
myricetin 3-<i>O</i>-gentiobioside	-16.34	-15.92	a flavonol-3-O-&beta;-D-glucoside	C5(\\C(/O)=C(C(\\O)=C/C(\\C3(\\OC4(\\C=C(O)C=C(O)C(/C(=O)C(\\O[C@@H]1([C@@H]([C@H]([C@H](O)[C@H](O1)CO[C@@H]2([C@@H]([C@H]([C@H](O)[C@H](O2)CO)O)O))O)O))=3)=4)))=5)/O)	InChIKey=HUHZBMAVCTZCMX-IWUZQBPLSA-N
3-<i>O</i>-aceylpapaveroxine	-4.79	-0.88	an alkaloid	CC(=O)O[C@H]([C@@H]1(C2(\\C(\\CCN(C)1)=C/C3(/OCOC(\\C(/OC)=2)=3))))C4(\\C=CC(/OC)=C(C(/C=O)=4)/OC)	InChIKey=JUUOWVIBIPDOSQ-IRLDBZIGSA-N
(13<i>S</i>,14<i>R</i>)-13-<i>O</i>-acetyl-1,8-dihydroxy-<i>N</i>-methylcanadine	-20.52	0.49	an alkaloid	CC(=O)O[C@H]1([C@@H]3(C4(\\C(\\CC[N+](C(O)C2(\\C(/OC)=C(C=CC/1=2)/OC))(C)3)=C/C5(/OCOC(\\C(/O)=4)=5))))	InChIKey=ZMVJJIWEZXWPAJ-DIOGXUQJSA-O
sphinganine 1-phosphate	-16.73	-16.32	a sphingoid 1-phosphate	CCCCCCCCCCCCCCC[C@H]([C@H](COP([O-])(=O)[O-])[N+])O	InChIKey=YHEDRJPUIRMZMP-ZWKOTPCHSA-M
gibberellin A<sub>44</sub> (closed lactone form)	3.83	-15.8	a gibberellin	C=C1([C@@]3(O)(C[C@]4(C1)([C@H]([C@H]5([C@]2(C(=O)OC[C@](CCC2)([C@@H](CC3)4)5)(C)))C([O-])=O)))	InChIKey=KSBJAONOPKRVRR-LTTRRGSQSA-M
protoemetine	-14.06	-0.81	an alkaloid	CCC1(C[N+]2(CCC3(/C(\\[C@H](CC1C[CH]=O)2)=C/C(/OC)=C(C=3)/OC)))	InChIKey=BBVFHYCHEWCGBH-KVULBXGLSA-O
piericidin A	-17.96	-17.64	an antibiotic	CC=C(C)[C@@H]([C@H](C)C=C(C)C=CCC(/C)=C/CC1(/NC(/OC)=C(C(C(\\C)=1)=O)/OC))O	InChIKey=BBLGCDSLCDDALX-LKGBESRRSA-N
isovitexin 7-<i>O</i>-xylosyl 2''-<i>O</i>-arabinoside	-16.11	-15.7	a flavone	C(O)[C@@H]2(O[C@H]([C@H](O[C@@H]1([C@@H](O)[C@H](O)[C@H](O)OC1))[C@@H](O)[C@H](O)2)C6(\\C(/O)=C4(C(\\OC(\\C3(/C=CC(\\O)=C/C=3))=C/C4=O)=C/C(\\O[C@H]5(OC[C@@H](O)[C@H](O)[C@@H](O)5))=6)))	InChIKey=KXEJPZRMKAZJDD-APHCOPKYSA-N
4-deoxypyridoxine 5'-phosphate	3.87	4.23	a vitamin B6	CC1(\\C(\\O)=C(C)/N=CC(\\COP([O-])([O-])=O)=1)	InChIKey=RBCOYOYDYNXAFA-UHFFFAOYSA-L
germacra-1(10),4,11(13)-trien-12-oate	-17.58	-17.29	a sesquiterpenoid	CC1(\\CC[C@@H](C(C([O-])=O)=C)CC=C(C)CCC=1)	InChIKey=IBJVPIJUFFVDBS-JBMXZMKISA-M
adenosine tetraphosphate	-2.18	-18.72	a purine ribonucleoside 5'-tetraphosphate	C([C@H]3([C@H]([C@H]([C@H](N1(C2(N=CN=C(C(N=C1)=2)N)))O3)O)O))OP(OP(OP(OP(O)([O-])=O)([O-])=O)([O-])=O)([O-])=O	InChIKey=WWMWAMFHUSTZTA-KQYNXXCUSA-J
<i>(S)</i>-tetrahydroprotoberberine	3.46	-0.02	a small molecule	C1(CC4(\\C=CC=CC(\\[C@@H]2([N+]1CC3(/C=CC=CC(/C2)=3)))=4))	InChIKey=BRLDZKPJJNASGG-KRWDZBQOSA-O
oryzalexin C	-16.08	-0.77	an oryzalexin	C=C[C@]3(CC[C@@H]2([C@]1(CCC(C(C)(C)[C@H]1CC(=O)C/2=C/3)=O)C))C	InChIKey=IOCKHKBAJGJHFL-FCNFAXOHSA-N
carnosate	-0.44	-6.65	a diterpenoid	CC(C)C3(C=C1(C([C@]2(C(=O)[O-])([C@@H](CC1)C(C)(C)CCC2))=C(O)C(O)=3))	InChIKey=QRYRORQUOLYVBU-VBKZILBWSA-M
(9Z,12Z)-octadecadien-6-ynoate	-20.43	-9.46	a long-chain 2,3,4-saturated fatty acid // "a polyunsaturated fatty acid"	CCCCCC=CCC=CCC#CCCCCC(=O)[O-]	InChIKey=UECZBRRJYAZMDX-HZJYTTRNSA-M
arabidopaldehyde	-17.5	-17.09	a phenylpropanoid	[CH](=O)C=CC1(C=C(C([O-])=O)OC(=O)C=1)	InChIKey=IQBFGXJTTIFUFR-OWOJBTEDSA-M
2-C-methyl-D-erythritol-2,4-cyclodiphosphate	-17.28	-16.87	a small molecule	C[C@@]1(CO)(OP(=O)([O-])OP(=O)([O-])OC[C@@H](O)1)	InChIKey=SFRQRNJMIIUYDI-UHNVWZDZSA-L
melatonin	-0.89	-18.26	an indole derivative	CC(=O)NCCC1(/C2(\\C=C(OC)C=CC(/NC=1)=2))	InChIKey=DRLFMBDRBRZALE-UHFFFAOYSA-N
8-amino-7-oxononanoate	-1.58	-10.83	a small molecule	CC(C(CCCCCC([O-])=O)=O)[N+]	InChIKey=GUAHPAJOXVYFON-UHFFFAOYSA-N
(1E,2S)-2-methylbutanal oxime	-17.53	-17.1	an aldoxime	CC[C@H](C)C=NO	InChIKey=SEWWFHKIKWFJNV-WHEKYOLUSA-N
4-coumaraldehyde	4.39	5.39	a phenylpropanoid	C(=O)C=CC1(C=CC(\\O)=C/C=1)	InChIKey=CJXMVKYNVIGQBS-OWOJBTEDSA-N
4,21-dehydrogeissoschizine	0.11	4.9	a small molecule	CC=C4([C@@H](C(/C(OC)=O)=C/O)C[C@H]1([N+](CCC2(/C3(\\C=CC=CC(/NC\\1=2)=3)))=C4))	InChIKey=CUHFIPBCFIPFJM-JXSBNBLESA-O
1-(5-phospho-&beta;-D-ribosyl)-5-[(5-phosphoribosylamino)methylideneamino]imidazole-4-carboxamide	-17.07	-17.07	a carboxamide	C(N[C@H]1(O[C@H](COP([O-])(=O)[O-])[C@@H](O)[C@@H](O)1))=NC3(N([C@H]2(O[C@H](COP([O-])(=O)[O-])[C@@H](O)[C@@H](O)2))C=NC(C(N)=O)=3)	InChIKey=QOUSHGMTBIIAHR-KEOHHSTQSA-J
theophylline	-4.26	-20.76	a small molecule	CN1(C2(N=CNC(C(=O)N(C)C(=O)1)=2))	InChIKey=ZFXYFBGIUFBOJW-UHFFFAOYSA-N
dTDP-&beta;-L-rhamnose	-16.96	-16.96	a dTDP-sugar	CC1(/C(=O)NC(=O)N(C=1)[C@@H]3(C[C@H](O)[C@@H](COP(=O)([O-])OP(=O)([O-])O[C@@H]2(O[C@@H](C)[C@H](O)[C@@H](O)[C@@H](O)2))O3))	InChIKey=ZOSQFDVXNQFKBY-CGAXJHMRSA-L
docosanedioate	3.03	3.43	an &alpha;,&omega;-dicarboxylate	C(=O)(CCCCCCCCCCCCCCCCCCCCC([O-])=O)[O-]	InChIKey=DGXRZJSPDXZJFG-UHFFFAOYSA-L
BAS 110	5.05	3.29	a small molecule	CC(C1(/C(\\Cl)=C/C(\\Cl)=C/C=1))(O)C(OC)N2(C=NC=N2)	InChIKey=ZAIHDCVTOLNXJF-UHFFFAOYSA-N
(8<i>E</i>)-4-hydroxy-sphing-8-enine	-17.61	-17.17	a phytosphingenine	CCCCCCCCCC=CCCC[C@@H](O)[C@@H](O)[C@@H]([N+])CO	InChIKey=CQKNELOTFUSOTP-HMTIOLNVSA-O
(indole-3-yl)acetonitrile	-15.79	1.32	an indole derivative // "a nitrile"	C(#N)CC1(/C2(\\C=CC=CC(/NC=1)=2))	InChIKey=DMCPFOBLJMLSNX-UHFFFAOYSA-N
&beta;-L-fucose 1-phosphate	-17	-17	a small molecule	C[C@H]1(O[C@H](OP(=O)([O-])[O-])[C@@H](O)[C@H](O)[C@H](O)1)	InChIKey=PTVXQARCLQPGIR-SXUWKVJYSA-L
3,5-dioxodecanoyl-CoA	-15.68	-15.68	a coenzyme A-activated compound	CCCCCC(=O)CC(=O)CC(=O)SCCNC(=O)CCNC(=O)[C@H](O)C(C)(C)COP(=O)(OP(=O)(OC[C@H]1([C@@H](OP([O-])(=O)[O-])[C@@H](O)[C@@H](O1)N2(C3(N=CN=C(C(N=C2)=3)N))))[O-])[O-]	InChIKey=CFIAMSAKPMQXNK-HSJNEKGZSA-J
<i>N</i>-acetyl-L-glutamate 5-semialdehyde	-16.93	-16.54	a small molecule	CC(=O)N[C@H](C([O-])=O)CC[CH]=O	InChIKey=BCPSFKBPHHBDAI-LURJTMIESA-M
7-methylinosine	4.21	4.81	a modified nucleoside	C[N+]1(=CN(C2(N=CNC(=O)C1=2))[C@H]3(O[C@H](CO)[C@@H](O)[C@@H](O)3))	InChIKey=VJNXUFOTKNTNPG-IOSLPCCCSA-O
benzyl-6-hydroxy-2-cyclohexene-on-oyl	-16.88	-16.4	an aromatic compound	C(C1(O)(C(=O)CCC=C1))(OCC2(/C=CC=CC=2))=O	InChIKey=ILTCAPLRBIEGDX-UHFFFAOYSA-N
salicyl-6-hydroxy-2-cyclohexene-on-oyl	-19.62	-19.18	an aromatic compound	C(C1(O)(C(=O)CCC=C1))(OCC2(/C(\\O)=C/C=CC=2))=O	InChIKey=WYYMYYOXCOEMCU-UHFFFAOYSA-N
adenylyl-imidodiphosphate	-17.3	-16.88	a small molecule	C([C@H]3([C@H]([C@@H](O)[C@H](N1(C2(N=CN=C(C(N=C1)=2)N)))O3)O))OP(OP(NP(=O)([O-])[O-])([O-])=O)([O-])=O	InChIKey=PVKSNHVPLWYQGJ-KQYNXXCUSA-J
13<SUP>1</SUP>-oxo-magnesium-protoporphyrin IX 13-monomethyl ester	-3.93	-19.14	an organometallic compound	C=CC4(/C(\\C)=C3(C=C8(C(\\C)=C(CCC(=O)[O-])/C7(=N(.[Mg]25(.N1(=C(C(\\C=C)=C(C)/C/1=C/C(/N23)=4)C=C6(C(/C)=C(C(/N56)=C/7)/C(=O)CC(=O)OC))))8))))
estrone	-9.36	-9.21	an estrogen	C[C@@]12([C@@H](CCC(=O)1)[C@H]3([C@H](CC2)C4(/C(\\CC3)=C/C(\\O)=C/C=4)))	InChIKey=DNXHEGUUPJUMQT-CBZIJGRNSA-N
(indol-3-yl)acetyl-L-valine	-5.94	-18.9	an indole derivative // "a modified amino acid"	CC(C)[C@H](NC(CC1(/C2(\\C=CC=CC(/NC=1)=2)))=O)C(=O)[O-]	InChIKey=AZEGJHGXTSUPPG-AWEZNQCLSA-M
(22<i>R</i>)-hydroxycholesterol	3.24	3.54	a small molecule	CC(C)CC[C@@H](O)[C@@H](C)[C@@H]3(CC[C@@H]4([C@H]2(CC=C1(C[C@@H](O)CC[C@@](C)1[C@H]2CC[C@](C)34))))	InChIKey=RZPAXNJLEKLXNO-GFKLAVDKSA-N
CMP-3-deoxy-&beta;-D-<i>manno</i>-octulosonate	-0.36	-18.81	a CMP-sugar	C(O)[C@@H](O)[C@@H]3(O[C@@](OP(OC[C@H]2([C@H]([C@H]([C@H](N1(C(N=C(C=C1)N)=O))O2)O)O))([O-])=O)(C([O-])=O)C[C@H]([C@H]3O)O)	InChIKey=YWWJKULNWGRYAS-XKKDATLGSA-L
momilactone A	-2.9	-3.64	a diterpenoid // |Unclassified-Compounds|	C[C@]1(C=C)(CC2(/[C@@H](CC1)[C@]4(C)([C@@H]3([C@@H](C=2)(OC([C@]3(C(CC4)=O)C)=O)))))
3-chloro-L-alanine	-9.44	-9.22	3-chloro-DL-alanine	C(Cl)[C@H]([N+])C([O-])=O	InChIKey=ASBJGPTTYPEMLP-REOHCLBHSA-N
pelargonidin 3-<i>O</i>-&beta;-<i>D</i>-sambubioside	-7.94	-7.8	an anthocyanin	C5(/C(\\C4(\\[O+]=C1(C(\\C(\\[O-])=C/C(\\[O-])=C/1)=C/C(\\O[C@H]3(O[C@@H]([C@@H](O)[C@H](O)[C@@H](O[C@H]2(OC[C@@H](O)[C@H](O)[C@@H](O)2))3)CO))=4)))=C/C=C(O)C=5)	InChIKey=NKUOSFBSKVBOJC-AOBOYTTNSA-M
4-aminobenzoate	3.23	3.68	a benzoate	C(=O)([O-])C1(/C=CC(\\N)=C/C=1)	InChIKey=ALYNCZNDIQEVRV-UHFFFAOYSA-M
pantetheine	-1.9	-20.27	a small molecule	CC([C@@H](O)C(=O)NCCC(NCCS)=O)(C)CO	InChIKey=ZNXZGRMVNNHPCA-VIFPVBQESA-N
geranyl 6-<i>O</i>-&beta;-<i>D</i>-xylopyranosyl-&beta;-<i>D</i>-glucopyranoside	6.56	-18.38	a disaccharide // "a monoterpenol"	CC(C)=CCCC(/C)=C/CO[C@@H]1([C@@H]([C@H]([C@H](O)[C@H](O1)CO[C@@H]2([C@@H]([C@@H](O)[C@@H](CO2)O)O))O)O)	InChIKey=IEGFOTASSBZIBZ-QLPUMLPOSA-N
1-(2-oxindole-3-acetyl)-&beta;-D-glucose	-20.3	-4.87	a 2-oxindole-3-acetyl-hexose	C(O)[C@@H]3(O[C@@H](OC(=O)CC1(C(=O)NC2(C=CC=CC1=2)))[C@H](O)[C@@H](O)[C@H](O)3)	InChIKey=MLVJTFNIARPUAO-LCNORDJOSA-N
prostaglandin-H<sub>2</sub>	2.1	-15.36	a prostaglandin	CCCCC[C@H](O)C=C[C@@H]2([C@@H]1(C[C@H](OO1)[C@H](CC=CCCCC(=O)[O-])2))	InChIKey=YIBNHAJFJUQSRA-YNNPMVKQSA-M
amorphigenin	1.91	-17.12	a rotenoid	C=C(CO)[C@@H]1(CC5(\\C(\\O1)=C/C=C3(C(\\O[C@H]2(COC4(\\C=C(C(\\OC)=C/C(/[C@@H]2C3=O)=4)OC)))=5)))	InChIKey=ZJMLELXRQUXRIU-HBGVWJBISA-N
podophyllotoxin 7-glucoside	-1.08	-21.38	a lignan	COC1(\\C=C(C=C(C(/OC)=1)OC)[C@H]2(C5(/C(\\[C@H](C3(C2C(OC3)=O))O[C@@H]4([C@@H]([C@H]([C@H](O)[C@H](O4)CO)O)O))=C/C6(/OCOC(\\C=5)=6))))	InChIKey=NXVJTGLCCSFGAT-KHBXQNFESA-N
(<i>Z</i>)-phenylacetaldehyde oxime	-12.61	-12.61	an aldoxime	C1(/C=CC(\\CC=NO)=C/C=1)	InChIKey=CXISHLWVCSLKOJ-CLFYSBASSA-N
phytyl diphosphate	-16.24	-16.26	a diterpenoid	CC(CCC[C@H](CCC[C@H](CCCC(/C)=C/COP([O-])(=O)OP([O-])(=O)[O-])C)C)C	InChIKey=ITPLBNCCPZSWEU-PYDDKJGSSA-K
1,3,5-trimethoxybenzene	-5.91	-5.62	a small molecule	COC1(/C=C(C=C(C=1)OC)OC)	InChIKey=LKUDPHPHKOZXCD-UHFFFAOYSA-N
L-histidinol phosphate	1.32	-19.91	a small molecule	C1(/NC=NC(\\C[C@@H](COP([O-])(=O)[O-])[N+])=1)	InChIKey=CWNDERHTHMWBSI-YFKPBYRVSA-M
petroselinate	-20.2	-20.2	a long-chain 2,3,4-saturated fatty acid // "a monounsaturated fatty acid"	CCCCCCCCCCCC=CCCCCC([O-])=O	InChIKey=CNVZJPUDSLNTQU-SEYXRHQNSA-M
gossypol	-17.47	-17.05	a sesquiterpenoid	CC(C3(\\C4(/C=C(C(C1(/C(\\O)=C/C2(C(/C=O)=C(C(\\O)=C(C(C)C)/C(C(\\C)=1)=2)/O)))=C(C(/C(/C=O)=C(C(\\O)=3)/O)=4)O)C)))C	InChIKey=KVKZRURZHVRGNY-UHFFFAOYSA-N
gossypol-6,6'-dimethyl ether	-0.81	-8.97	a sesquiterpenoid	CC(C3(\\C4(/C=C(C(C1(/C(\\O)=C/C2(C(/C=O)=C(C(\\OC)=C(C(C)C)/C(C(\\C)=1)=2)/O)))=C(C(/C(/C=O)=C(C(\\OC)=3)/O)=4)O)C)))C	InChIKey=UFXIRFJKOAVGEP-UHFFFAOYSA-N
hemigossypol-6-methyl ether	-9.63	-17.65	a sesquiterpenoid	CC(C1(\\C2(/C=C(C=C(C(/C(/C=O)=C(C(\\OC)=1)/O)=2)O)C)))C	InChIKey=XOXRFBVTHNRDNY-UHFFFAOYSA-N
dihydrosanguinarine	-16.96	-16.96	a small molecule	C2(C6(\\C(C3(\\C=CC4(C=C1(OCOC/1=C/C(C(/N(C)2)=3)=4))))=CC=C5(OCOC\\5=6)))	InChIKey=CIUHLXZTZWTVFL-UHFFFAOYSA-N
thymidine	-4.43	-4.57	a pyrimidine 2'-deoxyribonucleoside	CC1(/C(=O)NC(=O)N(C=1)[C@@H]2(C[C@H](O)[C@@H](CO)O2))	InChIKey=IQFYYKKMVGJFEH-XLPZGREQSA-N
2-hydroxysuccinamate	-16.55	3.78	a small molecule	C(C(C(=O)[O-])O)C(N)=O	InChIKey=RTTYFXMXRFYCHM-UHFFFAOYSA-M
tabersonine	-0.16	-20.48	an aspidosperma-type monoterpenoid indole alkaloid	CC[C@]25(C=CC[N+]4(CC[C@]1(C3(\\C=CC=CC(/NC\\1=C(C2)/C(=O)OC)=3))[C@@H]45))	InChIKey=FNGGIPWAZSFKCN-ACRUOGEOSA-O
(9Z)-12,13,17-trihydroxyoctadeca-9-enoate	-0.73	-17.2	a long-chain 2,3,4-saturated fatty acid // "a monounsaturated fatty acid"	CC(O)CCCC(O)C(O)CC=CCCCCCCCC(=O)[O-]	InChIKey=IYIVYYHFHGVWRB-VURMDHGXSA-M
1-<i>O</i>-caffeoyl-&beta;-<i>D</i>-glucose	3.26	3.62	a phenylpropanoid	C2(/C(C=CC(=O)O[C@@H]1([C@H](O)[C@H]([C@@H]([C@H](O1)CO)O)O))=CC(/O)=C(C=2)/O)	InChIKey=WQSDYZZEIBAPIN-VBQORRLJSA-N
D-octopine	-6.49	-14.57	an <i>N</i>-modified amino acid	C[C@H](C([O-])=O)[N+][C@H](C([O-])=O)CCCNC(N)=[N+]	InChIKey=IMXSCCDUAFEIOE-RITPCOANSA-N
phytyl monophosphate	-3.5	-0.59	a small molecule	CC(CCC[C@H](CCC[C@@H](C)CCCC(/C)=C/COP([O-])(=O)[O-])C)C	InChIKey=YRXRHZOKDFCXIB-PYDDKJGSSA-L
(<i>S</i>)-(+)-allantoin	1	-18.93	allantoin	C(=O)(N)N[C@@H]1(NC(=O)NC(=O)1)	InChIKey=POJWUDADGALRAB-SFOWXEAESA-N
cyanidin 3-<i>O</i>-(6\-<i>O</i>-malonyl)-&beta;-glucoside"	-17.3	-16.89	an anthocyanidin-3-<i>O</i>-(6-<i>O</i>-malonyl-&beta;-D-glucoside)	C(OC(CC(=O)[O-])=O)[C@@H]1(O[C@H]([C@@H]([C@H]([C@@H]1O)O)O)OC2(/C(=[O+]C3(/C=C(C=C(C(/C=2)=3)[O-])[O-]))C4(/C=C(O)C(\\O)=C/C=4)))	InChIKey=ROQLTZUOXIQBDO-JZWLZXDTSA-L
cyanidin 3-<i>O</i>-&beta;-<i>D</i>-sambubioside	17.23	17.63	an anthocyanin	C5(/C(\\C4(\\[O+]=C1(C(\\C(\\[O-])=C/C(\\[O-])=C/1)=C/C(\\O[C@H]3(O[C@@H]([C@@H](O)[C@H](O)[C@@H](O[C@H]2(OC[C@@H](O)[C@H](O)[C@@H](O)2))3)CO))=4)))=C/C(/O)=C(C=5)/O)	InChIKey=ZPPQIOUITZSYAO-AOBOYTTNSA-M
(<i>R</i>)-lactate	-7.83	-7.83	lactate	C[C@H](C([O-])=O)O	InChIKey=JVTAAEKCZFNVCJ-UWTATZPHSA-M
3-hydroxypropanoyl-CoA	-11.06	-16.78	a coenzyme A-activated compound	CC(C)([C@@H](O)C(=O)NCCC(=O)NCCSC(CCO)=O)COP(=O)(OP(=O)(OC[C@H]1([C@@H](OP([O-])(=O)[O-])[C@@H](O)[C@@H](O1)N2(C3(N=CN=C(C(N=C2)=3)N))))[O-])[O-]	InChIKey=BERBFZCUSMQABM-IEXPHMLFSA-J
(13<i>E</i>)-labda-7,13-dien-15-ol	-19.49	-19.1	a diterpenoid	CC(\\CC[C@@H]2(C(\\C)=C/C[C@@H]1([C@@](CCC[C@]1(C)2)(C)C)))=C/CO	InChIKey=KPOGKOXAZMFZNM-ATPOGHATSA-N
(-)-9&beta;-pimara-7,15-dien-19-oate	-16.93	0.45	a diterpenoid	C=C[C@]3(CC[C@@H]2([C@@]1(CCC[C@]([C@@H]1CC=C2C3)(C)C([O-])=O)C))C	InChIKey=MXYATHGRPJZBNA-BDUQCRIQSA-M
5&alpha;-androstane-3,17-dione	-13.34	-17.09	a 3-oxo-5-&alpha;-steroid	C[C@]12(CCC(C[C@@H]1CC[C@H]4([C@@H]2CC[C@@]3([C@H](CCC(=O)3)4)C))=O)	InChIKey=RAJWOBJTTGJROA-WZNAKSSCSA-N
1,2-dioctanoyl-1-amino-2,3-propanediol	-18.71	-18.29	a small molecule	CCCCCCCC(=O)NCC(CO)OC(=O)CCCCCCC	InChIKey=KGDBSAYTYOBZHB-UHFFFAOYSA-N
2-oleoylglycerol	-19.1	-18.8	a 2-acylglycerol	CCCCCCCCC=CCCCCCCCC(=O)OC(CO)CO	InChIKey=UPWGQKDVAURUGE-KTKRTIGZSA-N
1-monopalmitoylethylene glycol	-21.22	-20.92	a small molecule	CCCCCCCCCCCCCCCC(=O)OCCO	InChIKey=BXCRLBBIZJSWNS-UHFFFAOYSA-N
1,2-di<i>-O-</i>octylglycerol	-14.62	-18.52	a small molecule	CCCCCCCCOCC(OCCCCCCCC)CO	InChIKey=QWHKYVBQPAUEPF-UHFFFAOYSA-N
red chlorophyll catabolite	-2.74	-16.48	a bilin	CCC5(/C(\\C)=C(C=O)/NC(\\C=C1(C(/C)=C2(C(/N1)=C([C-](C(OC)=O)C(=O)2)/C3([C@@H](CCC(=O)[O-])[C@H](C)C(/N=3)=C/C4(C(\\C)=C(C=C)/C(=O)N4)))))=5)	InChIKey=GVTPYCXGTFQZDT-YSSUGPPCSA-M
3-deoxy-D-<i>manno</i>-octulosonate 8-phosphate	-19.42	-18.99	a small molecule	C(OP([O-])(=O)[O-])[C@@H](O)[C@@H]1(O[C@@](O)(C([O-])=O)C[C@H]([C@H]1O)O)	InChIKey=IZZNRKJLBIYBJN-HXUQBWEZSA-K
linoleate	-15.91	-17.55	a long-chain 2,3,4-saturated fatty acid // "a &omega;-6 fatty acid"	CCCCCC=CCC=CCCCCCCCC([O-])=O	InChIKey=OYHQOLUKZRVURQ-HZJYTTRNSA-M
cyanidin 3-<i>O</i>-(&beta;-D-xylosyl-(1&rarr;2)-&beta;-D-galactoside)	16.01	16.06	an anthocyanin	C(O)[C@H]5([C@H](O)[C@H](O)[C@@H](O[C@@H]1([C@H](O)[C@@H](O)[C@H](O)CO1))[C@H](OC3(/C(C2(/C=C(O)C(\\O)=C/C=2))=[O+]C4(/C(/C=3)=C(C=C(O)C=4)/[O-])))O5)	InChIKey=ZPPQIOUITZSYAO-MNOAYJSQSA-N
(3E)-phytochromobilin	-0.41	-17.23	a phytochromobilin	CC=C1([C@@H](C)C(NC\\1=C/C4(/NC(\\C=C2(C(\\CCC([O-])=O)=C(C)/C(=N2)C=C3(C(\\C)=C(C=C)/C(=O)N3)))=C(CCC([O-])=O)/C(\\C)=4))=O)	InChIKey=DKMLMZVDTGOEGU-UAWLBFNISA-L
cyanidin-3-<i>O</i>-rutinoside-5-<i>O</i>-&beta;-D-glucoside	-22.43	-4.96	an anthocyanidin 3,5-di-<i>O</i>-&beta;-D-glucoside	C[C@@H]1([C@H](O)[C@@H](O)[C@@H](O)[C@@H](O1)OC[C@H]2([C@@H](O)[C@H](O)[C@@H](O)[C@@H](O2)OC5(/C(C3(/C=C(O)C(\\O)=C/C=3))=[O+]C6(/C=C([O-])C=C(O[C@H]4(O[C@H](CO)[C@@H](O)[C@H](O)[C@@H](O)4))C(/C=5)=6))))	InChIKey=DFJZNAHUOVEDQB-HWKLKBEVSA-N
1-<i>O</i>-vanilloyl-&beta;-D-glucose	-3.59	-3.07	a phenylpropanoid	COC1(/C(\\O)=C/C=C(C=1)C(=O)O[C@H]2(O[C@H](CO)[C@@H](O)[C@H](O)[C@@H](O)2))	InChIKey=YROOZUQRTLHXIO-DIACKHNESA-N
2-O-caffeoylglucarate	1.31	-15.88	a small molecule	C1(/C(C=CC(=O)O[C@H]([C@H]([C@@H]([C@@H](C(=O)[O-])O)O)O)C(=O)[O-])=CC(/O)=C(C=1)/O)	InChIKey=OMIXKOJEIRRAJW-CDEBNWADSA-L
sitosterol	-0.42	-17.09	a triterpenoid	CC[C@@H](C(C)C)CC[C@@H](C)[C@@H]3(CC[C@@H]4([C@H]2(CC=C1(C[C@@H](O)CC[C@@](C)1[C@H]2CC[C@](C)34))))	InChIKey=KZJWDPNRJALLNS-VJSFXXLFSA-N
(<i>R</i>)-pantothenate	-16.37	-16.02	a small molecule	CC(C)(CO)[C@@H](O)C(=O)NCCC(=O)[O-]	InChIKey=GHOKWGTUZJEAQD-ZETCQYMHSA-M
allosamidin	3.6	1.7	a small molecule	CC(N[C@H]1([C@@H]([C@@H]([C@@H](CO)O[C@H]1O[C@H]2([C@@H](CO)O[C@H]([C@@H]([C@@H]2O)NC(C)=O)O[C@@H]3([C@@H]([C@H]4([C@H]([C@H](CO)3)OC(N(C)C)=N4))O)))O)O))=O	InChIKey=MDWNFWDBQGOKNZ-XYUDZHFQSA-N
&alpha;-solanine	-18.38	-13.9	a glycoalkaloid	C[C@H]3(C[N+]2([C@@H]1(C[C@H]4([C@]([C@H]1[C@@H]([C@H]2CC3)C)(C)CC[C@@H]5([C@H]4CC=C9([C@]5(C)CC[C@H](O[C@H]6(O[C@@H]([C@H](O)[C@@H]([C@H]6O[C@H]7(O[C@@H](C)[C@@H]([C@H]([C@H]7O)O)O))O[C@@H]8(O[C@H](CO)[C@H]([C@@H]([C@H]8O)O)O))CO))C9))))))	InChIKey=ZGVSETXHNHBTRK-DCQIYAARSA-O
solanidine	-21.26	-2.03	an alkaloid	C[C@H]1(C[N+]2([C@@H]3(C[C@H]4([C@@](C)([C@@H]([C@H](C)[C@@H](CC1)2)3)CC[C@@H]5([C@H]4CC=C6([C@@](C)5CC[C@H](O)C6))))))	InChIKey=JVKYZPBMZPJNAJ-OQFNDJACSA-O
lycopaoctaene	-16.04	-16.04	a hydrocarbon // "a tetraterpenoid"	CC(C)=CCCC(/C)=C/CCC(/C)=C/CCC(/C)=C/CCC=C(C)CCC=C(C)CCC=C(C)CCC=C(C)C	InChIKey=BGVXBZXEFXMRGJ-DPOFWPLISA-N
lathosterol	-16.86	-16.43	a &Delta;7-sterol // "a 3&beta;-hydroxysteroid" // "a triterpenoid"	CC(C)CCC[C@H]([C@H]4([C@]1(C)([C@H](C2([C@H](CC1)[C@]3(C)([C@@H](CC=2)C[C@@H](O)CC3)))CC4)))C	InChIKey=IZVFFXVYBHFIHY-SKCNUYALSA-N
palmitoleate	-17.64	-17.22	a 2,3,4-saturated fatty acid // "a long-chain 2,3,4-saturated fatty acid" // "a monounsaturated fatty acid"	CCCCCCC=CCCCCCCCC(=O)[O-]	InChIKey=SECPZKHBENQXJG-FPLPWBNLSA-M
dihydropapaverine	-4.88	-4.54	an alkaloid	COC3(\\C=C(C[C@H]1(NC=CC2(/C\\1=C/C(/OC)=C(C=2)/OC)))C=CC(/OC)=3)	InChIKey=BWRURUOKCJLFSV-INIZCTEOSA-N
puromycin	-3.36	-16.54	a peptidyl nucleoside	C1(N=C(C2(N=CN(C(N=1)=2)[C@@H]4(O[C@@H](CO)[C@H](NC(=O)C([N+])CC3(/C=CC(\\OC)=C/C=3))[C@H](O)4)))N(C)C)	InChIKey=RXWNCPJZOCPEPQ-IILKTRGOSA-O
kaempferol 3-<i>O</i>-(4\-<i>O</i>-<i>p</i>-coumaroyl)-glucoside"	3.97	4.35	a flavonol derivative	C(O[C@@H]4([C@H](O)[C@@H](O)[C@H](OC2(/C(=O)C3(\\C(\\OC(/C1(/C=CC(\\O)=C/C=1))=2)=C/C(\\O)=C/C(/O)=3)))O[C@@H]4CO))(=O)C=CC5(C=CC(\\O)=C/C=5)	InChIKey=MUKDIIVMECIYQR-BQCCONABSA-N
(<i>S</i>)-laudanosine	3.83	0	an alkaloid	COC3(\\C=C(C[C@H]1([N+](CCC2(/C\\1=C/C(/OC)=C(C=2)/OC))C))C=CC(/OC)=3)	InChIKey=KGPAYJZAMGEDIQ-KRWDZBQOSA-O
3-methoxy-4',5-dihydroxy-<i>trans</i>-stilbene	-17.87	-17.87	a small molecule	COC1(/C=C(C=C(C=1)C=CC2(C=CC(\\O)=C/C=2))O)	InChIKey=KUWZXOMQXYWKBS-NSCUHMNNSA-N
4&alpha;-formyl,4&beta;,14&alpha;-dimethyl-9&beta;,19-cyclo-5&alpha;-ergost-24(24<sup>1</sup>)-en-3&beta;-ol	-17.16	-17.16	a 3&beta;-hydroxysteroid	CC(C)C(CC[C@@H](C)[C@@H]3(CC[C@@]4(C)([C@H]1(CC[C@@H]5([C@@]([CH]=O)(C)[C@@H](O)CC[C@@]2(C[C@@]12CC[C@](C)34)5)))))=C	InChIKey=FAQRUJCAUFLERP-NIGXAPAPSA-N
cycloeucalenone	-0.91	-19.41	a 3-oxosteroid	CC(C)C(CC[C@@H](C)[C@@H]3(CC[C@@]4(C)([C@H]1(CC[C@@H]5([C@H](C)C(=O)CC[C@@]2(C[C@@]12CC[C@](C)34)5)))))=C	InChIKey=NFRXSIOHGADFRG-MEMZBLDGSA-N
<i>trans</i>-zeatin	-20.82	-10.36	an adenine-type cytokinin // "an <i>N</i><SUP>6</SUP>-alkylaminopurine"	CC(\\CO)=C/CNC1(C2(\\N=CNC(\\N=CN=1)=2))	InChIKey=UZKQTCBAMSWPJD-FARCUNLSSA-N
methylchavicol	0.38	-19.13	an aromatic compound	C=CCC1(/C=CC(\\OC)=C/C=1)	InChIKey=ZFMSMUAANRJZFM-UHFFFAOYSA-N
methyleugenol	3.56	3.81	a small molecule	C=CCC1(/C=CC(/OC)=C(C=1)/OC)	InChIKey=ZYEMGPIYFIJGTP-UHFFFAOYSA-N
2-vinyl-[4H]-1,3-dithin	-0.09	-17.61	an organosulfur compound	C=CC1(SC=CCS1)	InChIKey=XUKBDTUPIIADOP-UHFFFAOYSA-N
5-methyl-DL-tryptophan	-1.44	-10.1	a <i>C</i>-methylated amino acid	CC1(/C=CC2(/NC=C(C(\\C=1)=2)CC(C([O-])=O)[N+]))	InChIKey=HUNCSWANZMJLPM-UHFFFAOYSA-N
<i>N</i><sup>6</sup>-(&Delta;<sup>2</sup>-isopentenyl)-adenosine 5'-triphosphate	-3.82	-3.82	a small molecule	CC(C)=CCNC2(=NC=NC3(N([C@@H]1([C@@H]([C@@H]([C@H](O1)COP(OP(=O)([O-])OP(=O)([O-])O)([O-])=O)O)O))C=NC2=3))	InChIKey=OPLVZTYVQUWKHB-SDBHATRESA-K
oxythiamine	1.6	-16.45	a small molecule	CC1(/[N+](=CSC(\\CCO)=1)CC2(/C(O)=NC(=NC=2)C))	InChIKey=SRDGSXVLAVRBLU-UHFFFAOYSA-O
pyrithiamine	-19.59	-19.6	a small molecule	CC2(N(CC1(/C(=NC(=NC=1)C)N))C=CC=C2CCO)	InChIKey=UZLPMHGCXVJFGY-UHFFFAOYSA-N
hypoxanthine	18.92	19.37	a purine base // "a nucleic acid component"	C1(NC2(C(=O)NC=NC(N=1)=2))	InChIKey=FDGQSTZJBFJUBT-UHFFFAOYSA-N
(-)-maackiain-3-<i>O</i>-glucoside	-16.7	-16.71	a small molecule	C(O)[C@H]1([C@H]([C@H](O)[C@@H](O)[C@@H](O1)OC3(/C=CC4(/[C@H]5(OC6(\\C=C2(C(\\OCO2)=C/C(/[C@H](COC(\\C=3)=4)5)=6))))))O)	InChIKey=VGSYCWGXBYZLLE-QEEQPWONSA-N
diazepinone riboside	-1.55	-10.86	a nucleoside analog	C(O)[C@H]2([C@H]([C@H]([C@H](N1(C(NCC=CC1)=O))O2)O)O)	InChIKey=HBBIVXDEBCKFIZ-FNCVBFRFSA-N
<i>N</i><sup>5</sup>-methyl-L-glutamine	0.02	-20.38	an <i>N</i>-methyl L-amino acid	CNC(=O)CC[C@H]([N+])C(=O)[O-]	InChIKey=ONXPDKGXOOORHB-BYPYZUCNSA-N
cycloheximide	-0.4	-17.33	a small molecule	C[C@@H]2(C[C@H](C)C(=O)[C@H]([C@H](O)CC1(CC(NC(=O)C1)=O))C2)	InChIKey=YPHMISFOHDHNIV-FSZOTQKASA-N
coronatine	-15.15	-14.69	a small molecule	CC[C@H]3(C[C@H]1(C(=O)CC[C@@H]1C(\\C(N[C@]2(C[C@H](CC)2)C(C)=C)=O)=C/3))	InChIKey=YKXGLBBFZOVSBK-UWHNRDKOSA-N
hesperitin-7-O-&beta;-D-glucoside	-17.07	-16.6	a flavanone-7-O-&beta;-D-glucoside	COC4(\\C=CC(\\C1(OC2(\\C=C(C=C(C(/C(C1)=O)=2)O)O[C@H]3(O[C@@H]([C@H]([C@@H]([C@H]3O)O)O)CO))))=C/C(/O)=4)	InChIKey=ADSYMQORONDIDD-KTTVMXGCSA-N
amobarbital	-16.83	-16.83	a small molecule	CCC1(C([N-]C(NC1=O)=O)=O)CCC(C)C	InChIKey=VIROVYVQCGLCII-UHFFFAOYSA-M
rotenone	-16.24	2.64	a rotenoid	C=C(C)[C@@H]1(CC5(\\C(\\O1)=C/C=C3(C(\\O[C@H]2(COC4(\\C=C(C(\\OC)=C/C(/[C@@H]2C3=O)=4)OC)))=5)))	InChIKey=JUVIOZPCNVVQFO-HBGVWJBISA-N
plastoquinol-9	3.6	2.31	a plastoquinol	CC(C)=CCCC(/C)=C/CCC(/C)=C/CCC(/C)=C/CCC(/C)=C/CCC(/C)=C/CCC(/C)=C/CCC(/C)=C/CCC(/C)=C/CC1(/C(\\O)=C(C)/C(/C)=C(C=1)/O)	InChIKey=IJBLJLREWPLEPB-IQSNHBBHSA-N
N-methylaminobutanal	-6.27	-8.84	a small molecule	C[N+]CCCC=O	InChIKey=PJZBKCVVFPTFAW-UHFFFAOYSA-O
hygrine	3.94	-15.36	a small molecule	CC(CC1([N+](CCC1)C))=O	InChIKey=ADKXZIOQKHHDNQ-UHFFFAOYSA-O
xanthohumol	-15.43	0.66	a prenylchalcone	CC(C)=CCC1(\\C(\\[O-])=C/C(/OC)=C(C(\\O)=1)/C(C=CC2(C=CC(\\O)=C/C=2))=O)	InChIKey=ORXQGKIUCDPEAJ-YRNVUSSQSA-M
sulcatone	-12.62	-12.62	a methyl ketone	CC(C)=CCCC(C)=O	InChIKey=UHEPJGULSIKKTP-UHFFFAOYSA-N
bixin aldehyde	-0.39	-17.25	an apocarotenoid // "an aldehyde"	CC(\\C=CC=C(C=CC=O)C)=C/C=CC=C(C=CC=C(C=CC=O)C)C	InChIKey=IMKFJOUBSRCEPD-DBTAAFGWSA-N
gibberellin A<sub>8</sub>	-20.44	-20.44	a gibberellin	C=C1([C@@]3(O)(C[C@]4(C1)([C@H]([C@H]5([C@]2(C(=O)O[C@](C[C@H](O)[C@H](O)2)([C@@H](CC3)4)5)(C)))C([O-])=O)))	InChIKey=WZRRJZYYGOOHRC-AXLMTQBOSA-M
desmethylxanthohumol	-0.41	-17.16	a prenylchalcone	CC(C)=CCC1(\\C(\\[O-])=C/C(/O)=C(C(\\O)=1)/C(C=CC2(C=CC(\\O)=C/C=2))=O)	InChIKey=FUSADYLVRMROPL-UXBLZVDNSA-M
epoxypheophorbide <i>a</i>	6.55	6.87	a chlorin	CCC1(/C4(/N=C(C(\\C)=1)C7(OC2(C(\\C=C)=C(C)/C(/N2)=C/C3([C@@H](C)[C@H](CCC(=O)[O-])C(/N=3)=C5([C-](C(OC)=O)C(=O)C6(/C(\\C)=C(C=4)/NC/5=6))))7)))	InChIKey=ZMTPZDVBGYNPLZ-YGOWEZGDSA-M
noroxopluviine	-17.23	-17.24	a small molecule	COC4(\\C=C3([C@H]2(C(=O)CC=C1(CCN([C@H]12)CC/3=C/C(/O)=4))))	InChIKey=LIWLTUWHHWEKGM-HZPDHXFCSA-N
taxol	-16.49	-16.49	a terpenoid	CC5(\\[C@@H](OC(=O)[C@H](O)[C@@H](NC(=O)C1(/C=CC=CC=1))C2(/C=CC=CC=2))C[C@@]4(O)([C@@H](OC(=O)C3(/C=CC=CC=3))[C@@H]6([C@](C)(C(=O)[C@H](OC(C)=O)C(/C(C)(C)4)=5)[C@@H](O)C[C@@H]7(OC[C@@](OC(=O)C)67))))	InChIKey=RCINICONZNJXQF-MZXODVADSA-N
bisdemalonylsalvianin	-18.83	-0.59	an anthocyanidin 3,5-di-<i>O</i>-&beta;-D-glucoside	C(O)[C@H]6([C@H]([C@@H]([C@H]([C@H](OC3(/C4(/C=C(O[C@@H]2([C@H](O)[C@@H](O)[C@H](O)[C@@H](COC(=O)C=CC1(C=C(O)C(\\O)=C/C=1))O2))C(=[O+]C(/C=C(C=3)[O-])=4)C5(/C=CC(\\O)=C/C=5))))O6)O)O)O)	InChIKey=MLLMLJXCGLXOIJ-AQAMAIGXSA-N
16-methoxytabersonine	-15.54	-15.13	a small molecule	CC[C@]25(C=CC[N+]4(CC[C@]1(C3(\\C=CC(\\OC)=C/C(/NC\\1=C(C2)/C(=O)OC)=3))[C@@H]45))	InChIKey=AEXBRBWRPNGGEZ-FKBYEOEOSA-O
maritinamine	-10.76	-19.13	a small molecule	COC4(\\C=C1(C(\\CN3(CC[C@]21(CC[C@H](C[C@@H]23)O)))=C/C(/O)=4))	InChIKey=CTECRPNIWSEFRW-RLCCDNCMSA-N
10-hydroxydecanoate	3.77	-5.95	an &omega;-hydroxy medium-chain fatty acid	C(O)CCCCCCCCC([O-])=O	InChIKey=YJCJVMMDTBEITC-UHFFFAOYSA-M
eupatolitin 3-glucoside	-15.78	-15.79	a flavonol derivative	COC4(\\C=C3(C(/C(=O)C(\\O[C@@H]1([C@@H]([C@H]([C@H](O)[C@H](O1)CO)O)O))=C(C2(/C=C(O)C(\\O)=C/C=2))/O3)=C(C(/OC)=4)/O))	InChIKey=QJJFDGNJOXCQPD-XCSGUALTSA-N
salicin	3.9	4.23	a &beta;-D glucoside	C(O)C2(\\C=CC=CC(/O[C@H]1(O[C@H](CO)[C@@H](O)[C@H](O)[C@@H](O)1))=2)	InChIKey=NGFMICBWJRZIBI-UJPOAAIJSA-N
geranylhydroquinone	-17.09	-17.09	a quinol	CC(C)=CCCC(/C)=C/CC1(/C(\\O)=C/C=C(C=1)O)	InChIKey=ZSCRTFONTNMQBL-NTUHNPAUSA-N
<i>N</i><sup>10</sup>-formyldihydrofolate	6.8	7.18	an <i>N</i><sup>10</sup>-formyldihydrofolate	C2(C(CN(C=O)C1(/C=CC(\\C(=O)N[C@H](C(=O)[O-])CCC([O-])=O)=C/C=1))=NC3(/C(=O)NC(N)=NC(/N2)=3))	InChIKey=UXFQDXABPXWSTK-ZDUSSCGKSA-L
3-geranyl-4-hydroxybenzoate	-0.14	-16.57	a 4-hydroxy-3-polyprenylbenzoate	CC(C)=CCCC(/C)=C/CC1(/C(\\O)=C/C=C(C=1)C(=O)[O-])	InChIKey=HKIMBCGCVPYUTJ-NTUHNPAUSA-M
phytanate	-0.22	-18.93	a saturated fatty acid // "a 3-methyl-branched 2,3,4-saturated fatty acid"	CC(C)CCCC(C)CCCC(C)CCCC(C)CC(=O)[O-]	InChIKey=RLCKHJSFHOZMDR-UHFFFAOYSA-M
norajmaline	-17.53	-17.53	an ajmalan-type monoterpenoid indole alkaloid	CC[C@@H]3([C@H]2(C4([C@@H](O)C15(C6(/C(\\N[C@H]1[C@H](C2)N([C@H](O)3)[C@H]4C5)=C/C=CC=6)))))	InChIKey=HIOAYNMZFIHQNS-GLLFFQQYSA-N
(-)-vestitol	0.06	-18.81	a flavonoid	COC3(/C=C(C(\\[C@H]1(CC2(/C(\\OC1)=C/C(\\O)=C/C=2)))=C/C=3)O)	InChIKey=XRVFNNUXNVWYTI-LLVKDONJSA-N
1-hydroxyglucobrassicin	-16.67	-16.67	an indolic glucosinolate	C2(/N(O)C3(\\C=CC=CC(/C(\\CC(=NOS(=O)(=O)[O-])S[C@H]1(O[C@H](CO)[C@@H](O)[C@H](O)[C@@H](O)1))=2)=3))	InChIKey=WKXRXDCADOCIEN-STPBKMPXSA-M
1,2-dioctanoyl-1,2,6-hexanetriol	5.15	5.52	a small molecule	CCCCCCCC(=O)OCC(OC(=O)CCCCCCC)CCCCO	InChIKey=OIZUFAJVECZZKT-UHFFFAOYSA-N
1,2-dioctanoyl-1,2,4-butanetriol	2.86	-3.53	a small molecule	CCCCCCCC(=O)OCC(OC(CCCCCCC)=O)CCO	InChIKey=CXBRRYLSQKWDHM-UHFFFAOYSA-N
1-18:0-2-18:3-phosphatidylethanolamine	2.92	3.72	a small molecule	C(C(OC(=O)CCCC=CCCC=CCC=CCCCCC)COP(OCC[N+])([O-])=O)OC(=O)CCCCCCCCCCCCCCCCC
deoxyhumulone	4.81	2.59	a 2-acyl-4,6-bisprenylphloroglucinol	CC(C)=CCC1(\\C(\\[O-])=C(CC=C(C)C)/C(/O)=C(C(\\O)=1)/C(CC(C)C)=O)	InChIKey=NQYBQBZOHCACCR-UHFFFAOYSA-M
<i>N</i>,<i>N</i>-dihydroxypentahomomethionine	-19.01	-18.69	an L-<i>N,N</i>-dihydroxypolyhomomethionine	CSCCCCCCC[C@H](N(O)O)C([O-])=O	InChIKey=RIBOHFDQFNREER-VIFPVBQESA-M
<i>N</i>-acetyl-<i>S</i>-geranylgeranyl-L-cysteine	-16.87	-16.46	an <i>N</i>-acetyl L-amino acid // "an L-cysteine-<i>S</i>-conjugate"	CC(C)=CCCC(/C)=C/CCC(/C)=C/CCC(/C)=C/CSC[C@@H](C(=O)[O-])NC(C)=O	InChIKey=PKFBJSDMCRJYDC-GEZSXCAASA-M
(<i>R</i>)-<i>N</i>-methylcoclaurine	-1.98	-19.6	a small molecule	C1([N+]([C@@H](C2(/C=C(C(\\OC)=C/C(/C1)=2)O))CC3(/C=CC(\\O)=C/C=3))C)	InChIKey=BOKVLBSSPUTWLV-MRXNPFEDSA-O
(13<i>E</i>)-8&alpha;-hydroxylabd-13-en-15-yl diphosphate	7.04	7.4	a diterpenoid	CC(\\CC[C@H]1([C@@]2(CCCC(C)(C)[C@@H](CC[C@](O)(C)1)2)C))=C/COP([O-])(=O)OP([O-])(=O)[O-]	InChIKey=ZDGVATANBJCRHY-NUKBDRAPSA-K
decan-2-ol	-10.55	-16.37	a secondary alcohol // "a medium-chain alcohol"	CCCCCCCCC(O)C	InChIKey=ACUZDYFTRHEKOS-UHFFFAOYSA-N
(<i>S</i>)-ureidoglycolate	-16.25	-16.25	a ureido compound	[C@@H](O)(C([O-])=O)NC(N)=O	InChIKey=NWZYYCVIOKVTII-SFOWXEAESA-M
cytosine	0.72	-17.01	a pyrimidine base // "a pyrimidine"	C1(/NC(=O)N=C(N)C=1)	InChIKey=OPTASPLRGRRNAP-UHFFFAOYSA-N
raffinose	5.88	6.26	a trisaccharide	C(O[C@H]1([C@@H]([C@H]([C@H]([C@@H](CO)O1)O)O)O))[C@H]2([C@H]([C@@H]([C@H]([C@H](O2)O[C@@]3(CO)([C@H]([C@@H]([C@@H](CO)O3)O)O))O)O)O)	InChIKey=MUPFEKGTMRGPLJ-ZQSKZDJDSA-N
2'-hydroxy 3,6,7,4'-tetramethylquercetagetin	1.66	3.38	a flavonol derivative	COC3(\\C(/O)=C2(C(\\OC(/C1(C(/O)=C(C(\\OC)=C/C=1)/O))=C(C(=O)2)/OC)=C/C(/OC)=3))	InChIKey=JUMXNPKEKATCOD-UHFFFAOYSA-N
3-(O-&beta;-glucosyl)-(2-oxindol-3-yl)acetyl-L-aspartate	-17.43	-17.43	an indole derivative // "a modified amino acid"	C(O)[C@H]3([C@@H](O)[C@H](O)[C@@H](O)[C@H](OC1(C(=O)NC2(\\C=CC=CC/1=2))CC(N[C@H](C(=O)[O-])CC([O-])=O)=O)O3)	InChIKey=ANAVISFXAGVRIA-VSHICFTDSA-L
dTDP-4-dehydro-&beta;-L-rhamnose	-5.37	-17.36	a dTDP-sugar	CC1(/C(=O)NC(=O)N(C=1)[C@@H]3(C[C@H](O)[C@@H](COP(=O)([O-])OP(=O)([O-])O[C@@H]2(O[C@@H](C)C(=O)[C@@H](O)[C@@H](O)2))O3))	InChIKey=PSXWNITXWWECNY-LPVGZGSHSA-L
benzylisothiocyanate	-4.58	-4.03	an isothiocyanate	C(C1(/C=CC=CC=1))N=C=S	InChIKey=MDKCFLQDBWCQCV-UHFFFAOYSA-N
4-aminobutanal	0.71	-20.46	|Aliphatic-Omega-Amino-Aldehydes|	C(C[N+])C[CH]=O	InChIKey=DZQLQEYLEYWJIB-UHFFFAOYSA-O
berbamunine	-13.88	-13.88	a small molecule	C[N+]1(CCC6(/C(\\[C@@H]1CC5(/C=CC(\\OC2(\\C=C(C=CC(/O)=2)C[C@@H]3([N+](C)CCC4(/C\\3=C/C(/O)=C(C=4)/OC))))=C/C=5))=C/C(/O)=C(C=6)/OC))	InChIKey=FDABVSXGAMFQQH-XZWHSSHBSA-P
leucodopachrome	0.25	-17.48	an alkaloid // "an indole derivative"	C([O-])(=O)[C@@H]1(NC2(/C=C(O)C(\\O)=C/C(/C1)=2))	InChIKey=JDWYRSDDJVCWPB-LURJTMIESA-M
&gamma;-carotene	0.47	-8.69	a carotene	CC(C)=CCCC(/C)=C/C=CC(/C)=C/C=CC(/C)=C/C=CC=C(C=CC=C(C=CC1(/C(C)(C)CCCC(\\C)=1))C)C	InChIKey=HRQKOYFGHJYEFS-BXOLYSJBSA-N
epi-cholestanol	-15.29	-17.06	a triterpenoid	CC(C)CCC[C@@H](C)[C@@H]1(CC[C@@H]2([C@]1(C)CC[C@@H]4([C@H]2CC[C@H]3([C@](C)(CC[C@@H](O)C3)4))))	InChIKey=QYIXCDOBOSTCEI-FBVYSKEZSA-N
3,5-dihydroxy-6,7-didehydro-12'-apo-&beta;-caroten-12'-al	-1.02	-10.05	a 12'-apo-carotenal	CC(\\C=CC=C(C=C=C1(C(CC(CC1(O)C)O)(C)C))C)=C/C=CC=C(C)C=CC=O	InChIKey=DTXLMVIHOKFQAR-KJJRRPHQSA-N
antheraxanthin	3.73	4.48	a xanthophyll	CC(\\C=CC=C(C)C=CC1(/C(C)(C)C[C@H](O)CC(\\C)=1))=C/C=CC=C(C=CC=C(C)C=C[C@@]23(C(C)(C)C[C@H](O)C[C@](O2)(C)3))C	InChIKey=OFNSUWBAQRCHAV-OYQUVCAXSA-N
<i>ent</i>-7&alpha;-hydroxykaur-16-en-19-oate	-5.39	-20.03	a diterpenoid	C=C1([C@H]4(CC[C@H]3([C@@](C1)([C@@H](O)C[C@H]2([C@@](C([O-])=O)(C)CCC[C@](C)23))C4)))	InChIKey=KMLXVEXJZSTMBV-YDIYEOSVSA-M
2,4-dinitrophenyl-S-glutathione	-16.61	-16.2	a C-nitro compound // "a glutathione-<i>S</i>-conjugate"	C(SC1(\\C=CC(\\[N+]([O-])=O)=C/C(/[N+]([O-])=O)=1))[C@@H](C(NCC([O-])=O)=O)NC(=O)CC[C@H]([N+])C([O-])=O	InChIKey=FXEUKVKGTKDDIQ-UWVGGRQHSA-M
portulacaxanthin II	-16.17	-16.17	an alkaloid	C(C=C1(C[C@H](NC(\\C(=O)[O-])=C/1)C([O-])=O))=N[C@@H](CC2(/C=CC(\\O)=C/C=2))C([O-])=O	InChIKey=MBFJCQLVRQZZOV-MRHCINOSSA-K
celosianin I	-17.55	-17.14	an alkaloid	C(O)[C@H]3([C@@H](O)[C@H](O)[C@@H](O[C@@H]1([C@@H]([C@H]([C@@H]([C@H](O1)C([O-])=O)O)O)OC(=O)C=CC2(C=CC(\\O)=C/C=2)))[C@@H](O3)OC6(\\C=C5(C[C@@H](C([O-])=O)[N+](=CC=C4(C=C([N+][C@H](C(=O)[O-])C4)C(=O)[O-]))C/5=C/C(/O)=6)))	InChIKey=VYAFZESLHLWKCS-QBXHKHJLSA-L
9(<i>S</i>)-HPOTE	-10.46	-10.19	a hydroperoxy octadecatrienoate	CCC=CCC=CC=C[C@H](CCCCCCCC([O-])=O)OO	InChIKey=RWKJTIHNYSIIHW-MEBVTJQTSA-M
3&beta;-hydroxy-&beta;-cyclocitral	-17.64	0.87	an apocarotenoid	CC1(\\C[C@@H](O)CC(C)(C)C(\\C=O)=1)	InChIKey=SWPMTVXRLXPNDP-MRVPVSSYSA-N
crocetin	3.73	0.47	a dicarboxylate // "a carotenoate"	CC(\\C=CC=C(C)C(=O)[O-])=C/C=CC=C(C)C=CC=C(C)C(=O)[O-]	InChIKey=PANKHBYNKQNAHN-MQQNZMFNSA-L
threose	-18.87	-18.46	an aldotetraose	[CH](=O)[C@@H](O)[C@H](O)CO	InChIKey=YTBSYETUWUMLBZ-QWWZWVQMSA-N
pseudobaptigenin	-12.59	-12.59	a small molecule	C1(OC4(/C(\\O1)=C/C(\\C2(/C(=O)C3(\\C=CC(\\O)=C/C(/OC=2)=3)))=C/C=4))	InChIKey=KNJNBKINYHZUGC-UHFFFAOYSA-N
dimethylselenoniopropanoate	5.33	5.85	a small molecule	C[Se+](C)CCC(=O)[O-]	InChIKey=DBCGWLLKQUWQLH-UHFFFAOYSA-N
5-isobutylthioribose	-19.16	-19.16	a small molecule	CC(CSCC(C(C(C=O)O)O)O)C	InChIKey=YRYSTVYVSOLNOU-UHFFFAOYSA-N
(2R,3Z)-phycocyanobilin	-0.51	-15.41	a phycocyanobilin	CC=C1([C@@H](C)C(NC\\1=C/C4(/NC(\\C=C2(C(\\CCC([O-])=O)=C(C)/C(=N2)C=C3(C(\\C)=C(CC)/C(=O)N3)))=C(CCC([O-])=O)/C(\\C)=4))=O)	InChIKey=INPDFIMLLXXDOQ-AIKFXVFZSA-L
L-aspartate	3.43	3.78	a C4-dicarboxylate // "a negatively-charged polar amino acid" // "a proteinogenic amino acid" // "an L-amino acid"	C(C(=O)[O-])[C@H]([N+])C(=O)[O-]	InChIKey=CKLJMWTZIZZHCS-REOHCLBHSA-M
adenosine 5'-phosphoselenate	-16.81	-16.34	a small molecule	C([C@H]3([C@H]([C@H]([C@H](N1(C2(N=CN=C(C(N=C1)=2)N)))O3)O)O))OP(=O)([O-])O[Se](=O)(=O)O	InChIKey=XCADVMZZFPIERR-KQYNXXCUSA-M
oxalyl-CoA	-18.03	-17.62	a coenzyme A-activated compound	CC(C)([C@@H](O)C(=O)NCCC(=O)NCCSC(=O)C([O-])=O)COP(=O)(OP(=O)(OC[C@H]1([C@@H](OP([O-])(=O)[O-])[C@@H](O)[C@@H](O1)N2(C3(N=CN=C(C(N=C2)=3)N))))[O-])[O-]	InChIKey=QVXMZFTWJVBUHP-IBOSZNHHSA-I
Mg-protoporphyrin	-16.53	-16.55	a porphyrin // "an organometallic compound"	C=CC4(/C(\\C)=C3(C=C8(C(\\C)=C(CCC(=O)[O-])/C7(=N(.[Mg]25(.N1(=C(C(\\C=C)=C(C)/C/1=C/C(/N23)=4)C=C6(C(\\C)=C(CCC(=O)[O-])/C(/N56)=C/7))))8))))
ternatin C5	-17.38	-17.38	an anthocyanin	C(O)[C@@H]6(O[C@@H](OC1(/C(/O)=C(C=C(C=1)C3(C(\\O[C@@H]2([C@H](O)[C@@H](O)[C@H](O)[C@@H](COC(CC(=O)[O-])=O)O2))=C/C4(\\C(\\[O+]=3)=C/C(\\[O-])=C/C(\\[O-])=4)))/OC5([C@H](O)[C@@H](O)[C@H](O)[C@@H](CO)O5)))[C@H](O)[C@@H](O)[C@H](O)6)	InChIKey=WTWWJFYJOBVFTF-RZTBVUPFSA-L
adenylo-succinate	-9.55	0.84	a modified nucleotide	C(OP(=O)([O-])[O-])[C@@H]1(O[C@H]([C@H](O)[C@H](O)1)N2(C=NC3(C(=NC=NC2=3)NC(CC(=O)[O-])C(=O)[O-])))	InChIKey=OFBHPPMPBOJXRT-DPXQIYNJSA-J
mercuriphenyl acetate	13.57	14.76	a small molecule	CC(=O)O[Hg]C1(/C=CC=CC=1)	InChIKey=XEBWQGVWTUSTLN-UHFFFAOYSA-M
adonixanthin	-0.46	-20.75	a ketocarotenoid	CC(\\C=CC=C(C)C=CC1(/C(C[C@@H](CC(\\C)=1)O)(C)C))=C/C=CC=C(C=CC=C(C=CC2(/C(C[C@@H](C(C(\\C)=2)=O)O)(C)C))C)C	InChIKey=YECXHLPYMXGEBI-ZNQVSPAOSA-N
juvenile hormone III	-7.06	-10.02	an insect hormone	CC(\\CC[C@H]1(C(C)(O1)C))=C/CCC(/C)=C/C(=O)OC	InChIKey=QVJMXSGZTCGLHZ-HONBPKQLSA-N
methylene blue	-0.14	-17.87	a dye	C[N+](C)=C2(C=CC1(=NC3(/C(\\SC/1=C/2)=C/C(\\N(C)C)=C/C=3)))	InChIKey=RBTBFTRPCNLSDE-UHFFFAOYSA-N
NAD stem group	-16.83	-16.84	Superatoms	C1(C(C(C(O1)COP(OP([O-])(=O)OCC4(C(C(O)C(N2(C=NC3(C(N)=NC=NC2=3)))O4)O))(=O)[O-])O)O)
1-oleoyl-2-(3E)-hexadecenoyl-phosphatidylglycerol	-20.68	-4.25	phosphatidylglycerol-34:2	CCCCCCCCC=CCCCCCCCC(=O)OC[C@@H](OC(=O)CC=CCCCCCCCCCCCC)COP(=O)([O-])OC[C@H](CO)O	InChIKey=RKUHYANOZYJDLK-VZRSDKANSA-M
myristate	-15.78	-15.33	a long-chain 2,3,4-saturated fatty acid // "a saturated fatty acid"	CCCCCCCCCCCCCC([O-])=O	InChIKey=TUNFSRHWOTWDNC-UHFFFAOYSA-M
1-18:2-2-16:2-monogalactosyldiacylglycerol	1.07	-18.45	monogalactosyldiacylglycerol-34:4	CCCCCC=CCC=CCCCCCCCC(OC[C@H](CO[C@H]1(O[C@@H]([C@@H]([C@@H]([C@H]1O)O)O)CO))OC(CCCCCC=CCC=CCCCCC)=O)=O	InChIKey=DJVQAKQVQXIHEL-UILGYWMGSA-N
octanoate	-22.81	-22.38	a medium-chain 2,3,4-saturated fatty acid // "a saturated fatty acid"	CCCCCCCC(=O)[O-]	InChIKey=WWZKQHOCKIZLMA-UHFFFAOYSA-M
vindoline	4.69	-16.39	an aspidosperma-type monoterpenoid indole alkaloid	CC[C@]25(C=CC[N+]4(CC[C@]1(C3(\\C=CC(\\OC)=C/C(/N(C)[C@H]1[C@](C(OC)=O)(O)[C@H](OC(=O)C)2)=3))[C@@H]45))	InChIKey=CXBGOBGJHGGWIE-ACSXSLCXSA-O
3-[(7'-methylsulfanyl)heptyl]malate	2.62	-15.47	a 3-[(&omega;-methylsulfanyl)alkyl]malate	CSCCCCCCCC(C(O)C(=O)[O-])C(=O)[O-]	InChIKey=SXLJFGXGVBWOOB-UHFFFAOYSA-L
stearidonoyl-CoA	-16.57	-16.57	a coenzyme A-activated compound	CCC=CCC=CCC=CCC=CCCCCC(=O)SCCNC(=O)CCNC(=O)[C@H](O)C(C)(C)COP(=O)(OP(=O)(OC[C@H]1([C@@H](OP([O-])(=O)[O-])[C@@H](O)[C@@H](O1)N2(C3(N=CN=C(C(N=C2)=3)N))))[O-])[O-]	InChIKey=DDHCSALWDPRVCN-USWKVXSKSA-J
&alpha; -ethynylagmatine	-22.8	-22.35	a small molecule	C#CC(N)CCCNC(=N)N	InChIKey=VPTPVJMIJOZPON-UHFFFAOYSA-N
&alpha;-monofluoromethylagmatine	-19.81	-19.81	a small molecule	C(NC(=N)N)CCC(CF)N	InChIKey=SUJCPTTWZVYXRT-UHFFFAOYSA-N
3-[(5'-methylsulfanyl)pentyl]malate	-7.75	-7.55	a 3-[(&omega;-methylsulfanyl)alkyl]malate	CSCCCCCC(C(O)C(=O)[O-])C(=O)[O-]	InChIKey=YBISUHXEJDGADQ-UHFFFAOYSA-L
3-[(3'-methylsulfanyl)propyl]malate	1.65	-16.93	a 3-[(&omega;-methylsulfanyl)alkyl]malate	C(C(CCCSC)C(O)C(=O)[O-])(=O)[O-]	InChIKey=SQXVIIOPMYSNCP-UHFFFAOYSA-L
2-deoxy-6-phospho-D-gluconate	-16.82	-16.43	a small molecule	C(OP([O-])(=O)[O-])[C@H]([C@H]([C@@H](CC([O-])=O)O)O)O	InChIKey=LTHDIZOWAIGONP-KODRXGBYSA-K
carboxymethyl-CoA	-3.8	-3.8	a coenzyme A-activated compound	CC(C)([C@@H](O)C(=O)NCCC(=O)NCCSCC([O-])=O)COP(=O)(OP(=O)(OC[C@@H]1(O[C@H]([C@@H]([C@@H]1OP([O-])(=O)[O-])O)N2(C3(N=CN=C(N)C(N=C2)=3))))[O-])[O-]	InChIKey=OBUOSIHPWVNVJN-GRFIIANRSA-I
intermedeol	-8.02	-7.82	a sesquiterpenoid	C=C([C@@H]1(C[C@H]2([C@@](O)(CCC[C@@](CC1)2C)C)))C	InChIKey=DPQYOKVMVCQHMY-QPSCCSFWSA-N
kievitone	-0.2	-17.21	a (3R)-2'-hydroxyisoflavanone // "a phytoalexin"	CC(C)=CCC1(\\C2(/OCC(C(C(\\C(\\O)=C/C(\\[O-])=1)=2)=O)C3(C=CC(\\O)=C/C(O)=3)))	InChIKey=MERHMOCEIBOOMA-UHFFFAOYSA-M
taxa-4(20),11-dien-5-&alpha;-yl acetate	-1.14	-18.4	a small molecule	CC2(/CC[C@@H]1(C[C@@H]3([C@](C)(CCC(/[C@](C)(C)1)=2)CC[C@H](OC(=O)C)C3=C)))	InChIKey=APIZAZFFQBVSJA-ZJDLJICXSA-N
lupiwighteone	-3.32	-17.26	a small molecule	CC(C)=CCC1(\\C2(/OC=C(C(C(\\C(\\O)=C/C(\\[O-])=1)=2)=O)C3(/C=CC(\\O)=C/C=3)))	InChIKey=YGCCASGFIOIXIN-UHFFFAOYSA-M
(<i>S</i>)-malate	-15.07	-14.98	(<i>RS</i>)-malate	C(=O)([O-])C[C@H](O)C([O-])=O	InChIKey=BJEPYKJPYRNKOW-REOHCLBHSA-L
heliannuol C	-0.65	-19.59	a sesquiterpenoid	CC1(/C(\\O)=C/C2([C@@H](C[C@@H](O)[C@](OC(C=1)=2)(C)C)C=C))
lampranthin II	-10.45	-10.45	an alkaloid	C(=[N+]1(C4(/C(\\C[C@H](C([O-])=O)1)=C/C(/O[C@H]2(O[C@@H]([C@@H](O)[C@H](O)[C@@H](O)2)COC(=O)C=CC3(C=CC(/O)=C(C=3)/OC)))=C(C=4)/O)))C=C5(C=C(C([O-])=O)[N+]C(C([O-])=O)C5)	InChIKey=BRMDRKOAVZEJCS-MPVBTJHQSA-M
coniferyl acetate	6.97	6.63	a coniferyl ester // "a secondary metabolite"	CC(OCC=CC1(C=CC(/O)=C(C=1)/OC))=O	InChIKey=XLZFUNZRKIQHOL-ONEGZZNKSA-N
cyanidin 3-<i>O</i>-(6\-<i>O</i>-malyl-&beta;-<i>D</i>-glucoside)"	-16.69	-16.26	an anthocyanidin-3-<i>O</i>-(6-<i>O</i>-malonyl-&beta;-D-glucoside)	C(OC(C[C@@H](O)C([O-])=O)=O)[C@@H]1(O[C@H]([C@H](O)[C@@H](O)[C@H](O)1)OC2(/C(=[O+]C3(/C=C([O-])C=C([O-])C(/C=2)=3))C4(/C=CC(/O)=C(C=4)/O)))	InChIKey=ROSVQRYSFQBSRT-FOQZLENISA-L
pelargonidin 3-<i>O</i>-(6\-<i>O</i>-malyl-&beta;-<i>D</i>-glucoside)"	-18.57	-18.14	an anthocyanin	C(OC(C[C@@H](O)C([O-])=O)=O)[C@@H]1(O[C@H]([C@H](O)[C@@H](O)[C@H](O)1)OC2(/C(=[O+]C3(/C=C(O)C=C([O-])C(/C=2)=3))C4(/C=CC(\\O)=C/C=4)))	InChIKey=MTZMEPTUCWLNRV-FOQZLENISA-M
quinidine	-2.07	-6.63	an alkaloid	C=C[C@H]1([C@@H]2(C[C@H]([N+](C1)CC2)[C@H](C3(/C4(\\C=C(C=CC(/N=CC=3)=4)OC)))O))	InChIKey=LOUPRKONTZGTKE-JUMJFMMLSA-O
gondoate	-18.44	-18.01	a long-chain 2,3,4-saturated fatty acid // "a monounsaturated fatty acid" // "an &omega;-9 fatty acid"	CCCCCCCCC=CCCCCCCCCCC(=O)[O-]	InChIKey=BITHHVVYSMSWAG-KTKRTIGZSA-M
bisdemethoxycurcumin	17.35	17.72	a secondary metabolite	C2(C=C(C=CC(C=CC(/O)=C/C(=O)C=CC1(C=CC(\\O)=C/C=1))=2)O)	InChIKey=YXAKCQIIROBKOP-HSSGTREWSA-N
&gamma;-L-glutamyl-(<i>S</i>)-methyl-L-cysteine	-11.78	-11.56	a [&gamma;-glutamyl-L-cysteine]-<i>S</i>-conjugate	CSC[C@@H](C([O-])=O)NC(=O)CC[C@H]([N+])C([O-])=O	InChIKey=UPCDLBPYWXOCOK-WDSKDSINSA-M
1,2-dioleoylglycerol	-20.7	-20.7	a 1-acyl,2-oleoyl-<i>sn</i>-glycerol	CCCCCCCCC=CCCCCCCCC(=O)OC[C@H](CO)OC(CCCCCCCC=CCCCCCCCC)=O	InChIKey=AFSHUZFNMVJNKX-LLWMBOQKSA-N
1-piperideine-2-carboxylate	-17.05	-17.05	a small molecule	C1(N=C(CCC1)C(=O)[O-])	InChIKey=GEJXSVNGWOSZPC-UHFFFAOYSA-M
indolepropanol phosphate	16.31	16.26	an indole derivative	C(OP([O-])(=O)[O-])CCC1(/C2(\\C=CC=CC(/NC=1)=2))	InChIKey=NKEZSFZOUIIZFL-UHFFFAOYSA-L
herniarin	-18.08	-0.59	a coumarin	C1(C=CC2(/C(\\O1)=C/C(\\OC)=C/C=2))(=O)
6-hydroxyteasterone	19.06	19.33	a brassinosteroid	CC(C)[C@H](C)[C@@H](O)[C@H](O)[C@@H](C)[C@@H]3(CC[C@@H]4([C@H]2(C[C@H](O)[C@@H]1(C[C@@H](O)CC[C@@](C)1[C@H]2CC[C@](C)34))))	InChIKey=QQPPQQNYVDYNAA-QJZSHHPBSA-N
3-dehydro-6-hydroxyteasterone	-0.9	-18.52	a brassinosteroid	CC(C)[C@H](C)[C@@H](O)[C@H](O)[C@@H](C)[C@@H]3(CC[C@@H]4([C@H]2(C[C@H](O)[C@@H]1(CC(=O)CC[C@@](C)1[C@H]2CC[C@](C)34))))	InChIKey=VIPVRXUSPSUXNI-XDMMOTQBSA-N
agmatine	-20.39	-20.39	an aliphatic amine	C(CCC[N+])NC(=[N+])N	InChIKey=QYPPJABKJHAVHS-UHFFFAOYSA-P
4-coumaroylhexanoylmethane	-20.75	-20.77	a small molecule	CCCCCC(/O)=C/C(=O)C=CC1(C=CC(\\O)=C/C=1)	InChIKey=BWAVVEBSGHWPHL-QUHNVXOFSA-N
4-methylumbelliferone 6'-O-malonylglucoside	5.38	5.47	a small molecule	CC2(/C3(\\C=CC(\\O[C@H]1(O[C@H](COC(=O)CC(=O)[O-])[C@@H](O)[C@H](O)[C@@H](O)1))=C/C(/OC(=O)C=2)=3))	InChIKey=AYSIYQZBMZTTTC-DCCCRPSOSA-M
dehydroabietadienal	-16.89	-16.91	a diterpenoid // "an aldehyde"	CC(C3(C=C2(C([C@]1(C([C@@](CCC1)(C=O)C)CC2)C)=CC=3)))C	InChIKey=YCLCHPWRGSDZKL-NRRUETGQSA-N
vinorine	0.52	-18.08	an ajmalan-type monoterpenoid indole alkaloid	CC=C3([C@H]2(C4([C@@H](OC(=O)C)C15(C6(/C(\\N=C1[C@H](C2)N(C3)[C@H]4C5)=C/C=CC=6)))))	InChIKey=CLDVMRAEPFQOSD-UCYWFFFRSA-N
5,10-methenyl-THF	-18.48	-0.46	a 5,10-methenyltetrahydrofolate	C2(Nc1(nc(N)[nH]c(=O)c1[N+]3(=CN(C[C@@H]23)c4(ccc(cc4)C(=O)N[C@@H](CCC(=O)O)C(=O)O))))
3-methoxy-4-hydroxy-5-<i>all-trans</i>-nonaprenylbenzoate	-5.4	-17.9	a 3-methoxy-4-hydroxy-5-<i>all-trans</i>-polyprenylbenzoate	CC(C)=CCCC(/C)=C/CCC(/C)=C/CCC(/C)=C/CCC(/C)=C/CCC(/C)=C/CCC(/C)=C/CCC(/C)=C/CCC(/C)=C/CC1(\\C=C(C([O-])=O)C=C(C(\\O)=1)OC)	InChIKey=FDPPBYXDOXRDHA-JSGWLJPKSA-M
cyanidin 3-<i>O</i>-(3'',6''-<i>O</i>-dimalonyl-&beta;-glucopyranoside)	-3.84	-3.84	an anthocyanidin-3-<i>O</i>-&beta;-D-glucoside	C(OC(=O)CC([O-])=O)[C@H]1([C@@H](O)[C@H](OC(=O)CC(=O)[O-])[C@@H](O)[C@@H](O1)OC3(/C(C2(/C=C(O)C(\\O)=C/C=2))=[O+]C4(/C(/C=3)=C(C=C([O-])C=4)/[O-])))	InChIKey=CXGHPQSURHQOBH-MQWSOPDOSA-K
prostaglandin E<sub>2</sub>	-0.33	-17.79	a small molecule	CCCCC[C@H](O)C=C[C@H]1([C@@H](CC=CCCCC(=O)[O-])C(=O)C[C@@H](O)1)	InChIKey=XEYBRNLFEZDVAW-ARSRFYASSA-M
(-)-pinoresinol	-3.33	-1.03	pinoresinol	COC1(/C(\\O)=C/C=C(C=1)[C@H]4(OC[C@@H]3([C@H](C2(/C=CC(/O)=C(C=2)/OC))OC[C@H]34)))	InChIKey=HGXBRUKMWQGOIE-NSMLZSOPSA-N
13-[(<i>E</i>)-2-methylcrotonoyl]oxylupanine	-18.01	-17.57	a small molecule	CC=C(C(O[C@@H]4(CC3(C1(CC(C2(CCCC(N(C1)2)=O))C[N+]3CC4))))=O)C	InChIKey=UPVPJQNTGLTBPC-VFMSDNQISA-O
4-methylene diaminopimelate	-0.44	-22.01	a small molecule	C=C(CC([N+])C(=O)[O-])CC([N+])C(=O)[O-]	InChIKey=XHOSYVGVHNEHGK-UHFFFAOYSA-N
guattegaumerine	-18.79	-18.79	an alkaloid	C1([N+]([C@@H](C2(/C=C(C(\\OC)=C/C(/C1)=2)O))CC6(/C=CC(\\OC5(\\C=C(C[C@@H]3([N+](CCC4(\\C=C(C(\\O)=C/C\\3=4)OC))C))C=CC(/O)=5))=C/C=6))C)	InChIKey=FDABVSXGAMFQQH-LOYHVIPDSA-P
cinnamoylserotonin	-16.96	0.25	an amide	C(NC(=O)C=CC1(C=CC=CC=1))CC2(/C3(\\C=C(O)C=CC(/NC=2)=3))	InChIKey=FRAFXYQJEIADQB-RMKNXTFCSA-N
feruloylserotonin	2.91	-15.84	an amide	COC3(/C(\\O)=C/C=C(C=CC(NCCC1(/C2(\\C=C(O)C=CC(/NC=1)=2)))=O)C=3)	InChIKey=WGHKJYWENWLOMY-XVNBXDOJSA-N
19E-geissoschizine	-19.42	-1.75	a small molecule	CC=C1(CN2(CCC3(/C4(\\C=CC=CC(/NC(\\[C@H](C[C@H](C(/C(OC)=O)=C/O)1)2)=3)=4))))	InChIKey=WKWHYFHGTWZCLM-KGZWXYIYSA-N
1,2-dihydroxy-5-(methylsulfanyl)pent-1-en-3-one	-3.72	-2.76	a small molecule	CSCCC(C(/[O-])=C/O)=O	InChIKey=CILXJJLQPTUUSS-XQRVVYSFSA-M
tellimagrandin II	-16.19	-16.19	an ellagitannin	C1(OC(=O)C7(/C=C(O)C(/O)=C(C(/C6(C(\\C(=O)O[C@H]5([C@@H]1O[C@@H](OC(C2(/C=C(O)C(/O)=C(C=2)/O))=O)[C@H](OC(=O)C3(/C=C(O)C(/O)=C(C=3)/O))[C@@H](OC(=O)C4(/C=C(O)C(/O)=C(C=4)/O))5))=C/C(/O)=C(C(O)=6)/O))=7)/O))	InChIKey=JCGHAEBIBSEQAD-UUUCSUBKSA-N
3-dehydrosphinganine (C20)	-9.87	-15.02	a 3-dehydrosphinganine	CCCCCCCCCCCCCCCCCC(=O)[C@@H]([N+])CO	InChIKey=FVOLNXKBISLPQY-IBGZPJMESA-O
podophyllotoxin	3.2	3.84	a toxin // "a lignan"	COC1(\\C=C(C=C(OC)C(/OC)=1)[C@@H]3([C@@H]5([C@@H]([C@@H](O)C4(C=C2(OCOC/2=C/C3=4)))COC(=O)5)))	InChIKey=YJGVMLPVUAXIQN-XVVDYKMHSA-N
<i>all-trans</i>-retinal	-7.86	-7.67	a retinal // "an aldehyde"	CC(\\C=CC1(/C(C)(C)CCCC(\\C)=1))=C/C=CC(/C)=C/[CH]=O	InChIKey=NCYCYZXNIZJOKI-OVSJKPMPSA-N
curcumin 4'-O-&beta;-D-gentiobioside	-16.32	-15.89	a polyketide // "a phenol" // "a phenylpropanoid"	COC4(/C(\\O)=C/C=C(C=CC(/O)=C/C(C=CC3(C=CC(/O[C@@H]1([C@@H]([C@H]([C@@H]([C@H](O1)CO[C@@H]2([C@@H]([C@H]([C@@H]([C@H](O2)CO)O)O)O))O)O)O))=C(C=3)/OC))=O)C=4)	InChIKey=IHJHVEOMJHXPKL-ORWZVCRDSA-N
L-dihydrophenylalanine	-17.84	-17.42	a small molecule	C(=O)(O)C(N)CC1(C=CCC=C1)	InChIKey=IZKPUUZAGQLNCR-UHFFFAOYSA-N
&alpha;-oxo-1-carboxy-5,6-dihydrothiopyranpropanoate S-oxide	-3.92	-15.78	a small molecule	C1(/S(=O)CCC(CC(=O)C(=O)[O-])(C([O-])=O)C=1)	InChIKey=CASDQHBWCWAVHW-UHFFFAOYSA-L
morphinone	2.52	-7.69	a small molecule	C[N+]4(CC[C@]15([C@H]3(C(C=C[C@@H]([C@@H](CC2(/C=CC(/O)=C(C\\1=2)/O3))4)5)=O)))	InChIKey=PFBSOANQDDTNGJ-YNHQPCIGSA-O
L-leucyl-L-leucine	-12.98	-18.86	a dipeptide of L-amino acids	CC(C)C[C@H]([N+])C(N[C@@H](CC(C)C)C([O-])=O)=O	InChIKey=LCPYQJIKPJDLLB-UWVGGRQHSA-N
trimethoprim	1.98	-17.72	a pyrimidine // "an antibiotic"	COC2(\\C=C(CC1(/C=NC(N)=NC(\\N)=1))C=C(C(/OC)=2)OC)	InChIKey=IEDVJHCEMCRBQM-UHFFFAOYSA-N
2,4-diamino-6-methyl-5,3'-(3-nitrophenoxy)prop-1'-yloxypyrimidine	-18.95	1.52	a C-nitro compound	CC2(\\N=C([N+])N=C([N+])C(\\OCCCOC1(/C=C([N+](=O)[O-])C=CC=1))=2)	InChIKey=KYIVIUPDTCMOIN-UHFFFAOYSA-P
2,4-diamino-6-ethyl-5,3'-(2-trifluoromethylphenoxy)prop-1'-yloxypyrimidine	0.25	-17.03	a small molecule	CCC2(\\N=C(N)N=C(N)C(\\OCCCOC1(/C(\\C(F)(F)F)=C/C=CC=1))=2)	InChIKey=HVKMGDGEKJADAB-UHFFFAOYSA-N
3-oxo-myristate	-9.93	-9.71	a 3-oxoacid	CCCCCCCCCCCC(=O)CC([O-])=O	InChIKey=XLKOZYOVXNPWGT-UHFFFAOYSA-M
<i>N</i>-ethylmaleimide	-17.34	-17.34	a small molecule	CCN1(C(=O)C=CC(=O)1)	InChIKey=HDFGOPSGAURCEO-UHFFFAOYSA-N
(6<i>S</i>)-5-formyl-tetrahydrofolate mono-L-glutamate	3.46	3.81	a (6<i>S</i>)-5-formyltetrahydrofolate	C(NC1(/C=CC(\\C(=O)N[C@H](C(=O)[O-])CCC([O-])=O)=C/C=1))[C@@H]2(CNC3(\\N=C(N)NC(=O)C(\\N([CH]=O)2)=3))	InChIKey=VVIAGPKUTFNRDU-STQMWFEESA-L
phloroglucinol	0.89	-17.57	a small molecule	C1(\\C(\\O)=C/C(\\O)=C/C(\\O)=1)	InChIKey=QCDYQQDYXPDABM-UHFFFAOYSA-N
7-deoxyloganate	0.66	-18.55	a monoterpenoid derivative	C[C@@H]1(CC[C@@H]3([C@@H]1[C@H](O[C@H]2(O[C@H](CO)[C@@H](O)[C@H](O)[C@@H](O)2))OC=C(C([O-])=O)3))	InChIKey=DSXFHNSGLYXPNG-YDYVGBNJSA-M
10&beta;,14&beta;-dihydroxytaxa-4(20),11-dien-5&alpha;-yl acetate	1.54	-17.34	a diterpenoid	CC2(\\CC(O)[C@@H]1(C[C@@H]3([C@](C)(C[C@H](O)C(/[C@](C)(C)1)=2)CC[C@H](OC(C)=O)C3=C)))	InChIKey=KHXOPJUQEGBFTQ-UTICLMQXSA-N
ampicillin	-14.1	-14.1	a penicillin	CC2(C)([C@H](C(=O)[O-])N1(C([C@H]([C@H]1S2)NC([C@@H](C3(/C=CC=CC=3))[N+])=O)=O))	InChIKey=AVKUERGKIZMTKX-NJBDSQKTSA-N
L-&alpha;-amino-&epsilon;-keto-pimelate	-21.42	-2.75	an amino acid	C([O-])(=O)[C@H](CCCC(C([O-])=O)=O)[N+]	InChIKey=UKCSFKLWNHUBDY-BYPYZUCNSA-M
5,10-methylenetetrahydropteroyl tri-L-glutamate	-8.25	-8.25	a 5,10-methylenetetrahydrofolate	C2([C@@H]1(CNC4(NC(N)=NC(=O)C(N1CN2C3(/C=CC(\\C(=O)N[C@H](C(=O)[O-])CCC(N[C@H](C(=O)[O-])CCC(N[C@H](C(=O)[O-])CCC([O-])=O)=O)=O)=C/C=3))=4)))	InChIKey=IZNASDYZFZUYJM-XWSJACJDSA-J
phytosphingosine (C18)	-2.13	-19.51	a phytosphingosine	CCCCCCCCCCCCCC[C@@H](O)[C@H]([C@H](CO)[N+])O	InChIKey=AERBNCYCJBRYDG-KSZLIROESA-O
GDP-4-dehydro-&alpha;-D-rhamnose	-15.68	-15.68	a GDP-sugar	C[C@@H]4(O[C@H](OP(=O)([O-])OP(=O)([O-])OC[C@@H]1(O[C@H]([C@H](O)[C@H](O)1)N2(C=NC3(C(=O)NC(N)=NC2=3))))[C@@H](O)[C@@H](O)C(=O)4)	InChIKey=PNHLMHWWFOPQLK-BKUUWRAGSA-L
tellurite	-17.32	-12.57	a small molecule	[O-][Te]([O-])=O	InChIKey=SITVSCPRJNYAGV-UHFFFAOYSA-L
ubiquinol-<i>10</i>	6.26	2.35	an ubiquinol	CC(C)=CCCC(/C)=C/CCC(/C)=C/CCC(/C)=C/CCC(/C)=C/CCC(/C)=C/CCC(/C)=C/CCC(/C)=C/CCC(/C)=C/CCC(/C)=C/CC1(/C(/O)=C(C(/OC)=C(C(\\C)=1)/O)/OC)	InChIKey=QNTNKSLOFHEFPK-UPTCCGCDSA-N
(-)-norephedrine	-20.73	-4	an alkaloid	C[C@H]([N+])[C@H](O)C1(/C=CC=CC=1)	InChIKey=DLNKOYKMWOXYQA-CBAPKCEASA-O
pseudoephedrine	4.76	-13.48	an alkaloid	C[C@H](NC)[C@@H](O)C1(/C=CC=CC=1)	InChIKey=KWGRBVOPPLSCSI-WCBMZHEXSA-N
&beta;-nicotinate D-ribonucleotide	-16.97	-16.58	a small molecule	C(OP([O-])(=O)[O-])[C@H]1([C@@H](O)[C@@H](O)[C@@H](O1)[N+]2(C=CC=C(C(=O)[O-])C=2))	InChIKey=JOUIQRNQJGXQDC-ZYUZMQFOSA-L
sirohydrochlorin	-8.07	-18.06	a corrin	C[C@@]1(CC(=O)[O-])(C3(/NC(\\[C@@H](CCC(=O)[O-])1)=C/C2(=NC(\\C(\\CCC(=O)[O-])=C(CC(=O)[O-])/2)=C/C5(/NC(\\C=C4(N=C(C=3)[C@@H](CCC(=O)[O-])[C@](C)(CC(=O)[O-])4))=C(CC(=O)[O-])/C(\\CCC(=O)[O-])=5))))	InChIKey=KWIZRXMMFRBUML-AHGFGAHVSA-F
3-methoxytyramine	1.24	-4.34	a guaiacol	COC1(\\C=C(C=CC(/O)=1)CC[N+])	InChIKey=DIVQKHQLANKJQO-UHFFFAOYSA-O
Se-methyl-L-selenocysteine	-4.7	13.8	a methylated amino acid	C[Se]C[C@H]([N+])C([O-])=O	InChIKey=XDSSPSLGNGIIHP-VKHMYHEASA-N
anthranilate	2.9	3.35	a small molecule	C(C1(/C(\\N)=C/C=CC=1))(=O)[O-]	InChIKey=RWZYAGGXGHYGMB-UHFFFAOYSA-M
1-oleoyl-<i>sn</i>-glycerol 3-phosphate	-19.32	-18.91	1-(long-chain acyl)-<i>sn</i>-glycerol 3-phosphate // "a 2,3,4-saturated 2-lysophosphatidate"	CCCCCCCCC=CCCCCCCCC(=O)OC[C@H](COP([O-])([O-])=O)O	InChIKey=WRGQSWVCFNIUNZ-GDCKJWNLSA-L
betanidin quinone	-16.94	-16.94	an alkaloid	C(=[N+]1([C@H](C([O-])=O)CC2(/C\\1=C/C(=O)C(=O)C=2)))C=C3(C=C(C(=O)[O-])N[C@H](C([O-])=O)C3)	InChIKey=MCTHLMSFLMEBEK-AAEUAGOBSA-L
(<i>E</i>)-geranylacetone	-15.33	-18.19	a terpenoid derivative	CC(C)=CCCC(/C)=C/CCC(C)=O	InChIKey=HNZUNIKWNYHEJJ-FMIVXFBMSA-N
1-linoleoyl-2-palmitoyl-phosphatidylglycerol	-4.22	-4.25	phosphatidylglycerol-34:2	CCCCCC=CCC=CCCCCCCCC(=O)OC[C@@H](OC(=O)CCCCCCCCCCCCCCC)COP(=O)([O-])OC[C@H](CO)O	InChIKey=IYKXCQWBMRYBPI-WLGRLVTESA-M
1-18:3-2-18:3-digalactosyldiacylglycerol	2.98	3.59	digalactosyldiacylglycerol-36:6	CCC=CCC=CCC=CCCCCCCCC(OC[C@H](CO[C@H]2(O[C@H](CO[C@H]1(O[C@H](CO)[C@H](O)[C@H](O)[C@@H](O)1))[C@H](O)[C@H](O)[C@@H](O)2))OC(=O)CCCCCCCC=CCC=CCC=CCC)=O	InChIKey=KDYAPQVYJXUQNY-NCUIXIJTSA-N
thidiazuron	0.97	-17.44	a phenylurea-type cytokinin	C2(/N=NSC(\\NC(=O)NC1(/C=CC=CC=1))=2)	InChIKey=HFCYZXMHUIHAQI-UHFFFAOYSA-N
24-epibrassinolide	16.87	17.22	a brassinosteroid	CC([C@H]([C@H]([C@@H]([C@@H](C)C2([C@]3(CCC4([C@@]1(C[C@H]([C@H](C[C@@H]1C(=O)OCC([C@H](CC2)3)4)O)O)C))(C)))O)O)C)C	InChIKey=IXVMHGVQKLDRKH-FUFWTINHSA-N
&epsilon;-carotene	18.01	0.66	a carotene	CC(\\C=CC=C(C)C=C[C@@H]1(C(\\C)=C/CCC(C)(C)1))=C/C=CC=C(C)C=CC=C(C)C=C[C@H]2(C(C)(C)CCC=C(C)2)	InChIKey=QABFXOMOOYWZLZ-GDBZIMIPSA-N
&beta;-zeacarotene	3.29	-9.13	a carotene	CC(C)=CCCC(/C)=C/CCC(/C)=C/C=CC(/C)=C/C=CC=C(C)C=CC=C(C)C=CC1(/C(C)(C)CCCC(\\C)=1)	InChIKey=MICBIPJWKDDGNL-FILYMEKXSA-N
<i>cis</i>-zeatin-9-<i>N</i>-glucoside	19.7	19.6	an adenine-type cytokinin glucoside	CC(/CO)=C/CNC1(C2(N=CN(C(N=CN=1)=2)[C@H]3([C@@H]([C@H]([C@@H]([C@H](O3)CO)O)O)O)))	InChIKey=VYRAJOITMBSQSE-SBQJELAYSA-N
umbelliferone	0.24	18.03	a simple coumarin	C1(/C2(C=CC(OC(C=C(O)C=1)=2)=O))	InChIKey=ORHBXUUXSCNDEV-UHFFFAOYSA-N
columbamine	13.28	-1.54	a small molecule	COC3(\\C=CC4(C=C1([N+](CCC2(/C\\1=C/C(/O)=C(C=2)/OC))=CC(C(/OC)=3)=4)))	InChIKey=YYFOFDHQVIODOQ-UHFFFAOYSA-O
2,4-dinitrophenol	14.77	14.5	a C-nitro compound	C1(/C(\\[N+](=O)[O-])=C/C(/[N+](=O)[O-])=C(C=1)/[O-])	InChIKey=UFBJCMHMOXMLKC-UHFFFAOYSA-M
isopentenyladenine-9-<i>N</i>-glucoside	19.26	0.66	an adenine-type cytokinin glucoside	CC(C)=CCNC1(C2(N=CN(C(N=CN=1)=2)[C@H]3([C@@H]([C@H]([C@@H]([C@H](O3)CO)O)O)O)))	InChIKey=XEHLLUQVSRLWMH-HMXKMONRSA-N
deacetylisoipecoside	20.58	19.31	a glycoalkaloid	C=C[C@@H]3([C@@H](OC=C(C(=O)OC)[C@@H](C[C@H]1([N+]CCC2(\\C=C(C(\\O)=C/C\\1=2)O)))3)O[C@@H]4([C@H](O)[C@H]([C@H](O)[C@@H](CO)O4)O))	InChIKey=MTAVTRZTGFLKSC-ONGZBVEHSA-O
6,7,4'-trihydroxyisoflavone	-6.23	-6.23	a small molecule	C3(/C(\\C1(/C(=O)C2(/C(\\OC=1)=C/C(/O)=C(C=2)/O)))=C/C=C(O)C=3)	InChIKey=GYLUFQJZYAJQDI-UHFFFAOYSA-N
kinetin-9-<i>N</i>-glucoside	20.97	21.26	an adenine-type cytokinin glucoside	C([C@@H]1(O[C@@H]([C@@H]([C@H]([C@@H]1O)O)O)N2(C3(N=CN=C(C(N=C2)=3)NCC4(/OC=CC=4)))))O	InChIKey=OYLTWZIEBYEQGY-HMXKMONRSA-N
<i>S</i>-sulfanylglutathione	17.24	17.67	a perthiol // "a glutathione-<i>S</i>-conjugate"	C(SS)[C@@H](C(NCC([O-])=O)=O)NC(=O)CC[C@H]([N+])C([O-])=O	InChIKey=QBOLVLBSUGJHGB-WDSKDSINSA-M
3-methylxanthine	18.59	16.18	a small molecule	CN1(C(NC(C2(NC=NC1=2))=O)=O)	InChIKey=GMSNIKWWOQHZGF-UHFFFAOYSA-N
campest-5-en-3-one	4.92	19.27	a brassinosteroid	CC([C@@H](CC[C@H](C2([C@]3(CCC4([C@@]1(CCC(CC/1=C/CC(C(CC2)3)4)=O)C))(C)))C)C)C	InChIKey=ATIPVUGMJZAJPC-PHOXBLGLSA-N
mercuric chloride	0.3	17.48	a small molecule	Cl[Hg]Cl	InChIKey=LWJROJCJINYWOX-UHFFFAOYSA-L
cisplatin	-5.8	-5.8	a small molecule	Cl[Pt++](.N)(.N)Cl
(-)-jasmonoyl-L-leucine	17.71	0.66	a jasmonoyl-L-leucine	CCC=CC[C@@H]1(C(=O)CC[C@@H]1CC(NC(CC(C)C)C([O-])=O)=O)	InChIKey=BDUIIOHQSYPXRT-PILYFBEJSA-M
indoxyl	-3.8	-3.43	an indole derivative	C1(/C=CC2(/NC=C(O)C(\\C=1)=2))	InChIKey=PCKPVGOLPKLUHR-UHFFFAOYSA-N
diimidotriphosphate	17.04	17.43	a small molecule	N(P(NP(=O)(O)O)(O)=O)P(O)(=O)O	InChIKey=JCALBVZBIRXHMQ-UHFFFAOYSA-N
isoliquiritigenin	19.24	18.89	a chalcone	C2(C=C(C=CC(C=CC(C1(/C(\\O)=C/C(\\O)=C/C=1))=O)=2)O)	InChIKey=DXDRHHKMWQZJHT-FPYGCLRLSA-N
9-[6(S),9-diamino-5,6,7,8,9-pentadeoxy-&beta;-D-ribo-nonafuranosyl]-9H-purin-6-amine	20.9	19.99	a small molecule	C([N+])CCC([N+])C[C@@H]3(O[C@@H](N1(C=NC2(C(N)=NC=NC1=2)))[C@H](O)[C@H](O)3)	InChIKey=IRPVYKULMDQOJU-HVMNINKTSA-P
3,4,-dihydroxybutylphosphonate	16.62	16.96	an organophosphonate	C(P(O)(=O)[O-])CC(O)CO	InChIKey=ZUCRMPBYWBAFDW-UHFFFAOYSA-M
2-naphthol	0.2	5.04	a small molecule	C2(/C=C1(C(\\C=C(O)C=C1)=C/C=2))	InChIKey=JWAZRIHNYRIHIV-UHFFFAOYSA-N
1,5,7-trihydroxy-6,8-dimethoxyanthraquinone	18.88	19.91	a small molecule	COC1(\\C2(/C(=O)C3(\\C(\\O)=C/C=CC(/C(=O)C(\\C(/O)=C(C(/[O-])=1)/OC)=2)=3)))	InChIKey=XXQBOYIMJVUYPA-UHFFFAOYSA-M
fluorofumarate	18.24	18.54	a small molecule	C(=O)(O)C=C(F)C(=O)O	InChIKey=OISKHJXTRQPMQT-UPHRSURJSA-N
robustaquinone E	18.88	0.65	a hydroxyanthraquinone	COC1(/C(/[O-])=C(C2(/C(=O)C3(\\C(\\O)=C/C=C(C(/C(=O)C(\\C=1)=2)=3)O)))/OC)	InChIKey=DGUUJRSNOLQLSU-UHFFFAOYSA-M
4-prenylphlormethylbutanophenone	19.34	19.71	a 2-acyl-4-prenylphloroglucinol	CCC(C)C(C1(\\C(\\O)=C/C(\\[O-])=C(CC=C(C)C)/C(/O)=1))=O	InChIKey=KYHKDOKSARWIDI-UHFFFAOYSA-M
9(S)-hydroxy-(10E,12Z,15Z)-octadeca-10,12,15-trienoate	16.46	15.66	an in-chain hydroxy fatty acid	CCC=CCC=CC=C[C@H](CCCCCCCC([O-])=O)O	InChIKey=RIGGEAZDTKMXSI-MEBVTJQTSA-M
methyl indole-3-carboxylate	-16.1	-15.69	an indole-phytoalexin	COC(=O)C1(/C2(\\C=CC=CC(/NC=1)=2))	InChIKey=QXAUTQFAWKKNLM-UHFFFAOYSA-N
&beta;-peltatin	21.78	22.42	a lignan	COC1(\\C=C(C=C(OC)C(/OC)=1)[C@@H]3([C@@H]5(C(=O)OC[C@H](CC4(C(/O)=C2(C(\\OCO2)=C/C3=4)))5)))	InChIKey=HLBPOYVRLSXWJJ-PDSMFRHLSA-N
indol-3-ylmethylisothiocyanate-glutathione	18.42	18.96	an indole-phytoalexin // "a glutathione-<i>S</i>-conjugate"	C(NC(SC[C@@H](C(NCC([O-])=O)=O)NC(=O)CC[C@H]([N+])C([O-])=O)=S)C1(/C2(\\C=CC=CC(/NC=1)=2))	InChIKey=WJEGHYZNKDEWFC-ZFWWWQNUSA-M
phenylethylbenzoate	16.32	15.56	a small molecule	C(C1(/C=CC=CC=1))(=O)OCCC2(/C=CC=CC=2)	InChIKey=OSORMYZMWHVFOZ-UHFFFAOYSA-N
&beta;-fenchene	20.45	0.21	a small molecule	C=C1(C2(CC(C(C)(C)1)C(C)(C)C2))	InChIKey=CJJCDFKNRQRNMW-UHFFFAOYSA-N
&alpha;-fenchocamphorone	15.24	-2.34	a small molecule	CC1(C)(C2(CC(C1CC2)=O))	InChIKey=DOCLMTQMWGMALI-UHFFFAOYSA-N
glycyrrhetinate	18.12	0.78	a triterpenoid	C[C@@]4(C)(C3(CC[C@@]2(C)([C@]1(C)(CC[C@]5([C@H](C/1=C/C(C2[C@](C)3CC[C@H](O)4)=O)C[C@](C([O-])=O)(C)CC5)C))))	InChIKey=MPDGHEJMBKOTSU-VOPRYAMFSA-M
3-dehydroquinate	23.46	23.93	a small molecule	C(=O)([O-])[C@]1(O)(CC(=O)[C@@H](O)[C@H](O)C1)	InChIKey=WVMWZWGZRAXUBK-SYTVJDICSA-M
furaneol (enol form)	15.27	15.04	a small molecule	CC1(\\OC(/C)=C(C(\\O)=1)/O)	InChIKey=IIGLVVZHSDZGOL-UHFFFAOYSA-N
1,3,7-trihydroxyxanthone	17.65	18.89	a small molecule	C1(/C(\\O)=C/C2(/C(=O)C3(\\C(\\OC(\\C=1)=2)=C/C(\\[O-])=C/C(/O)=3)))	InChIKey=JJUNZBRHHGLJQW-UHFFFAOYSA-M
chelidonate	22.55	23.07	a dicarboxylate	C(=O)([O-])C1(/OC(\\C(=O)[O-])=C/C(=O)C=1)	InChIKey=PBAYDYUZOSNJGU-UHFFFAOYSA-L
capsanthin	21.27	22.02	a small molecule	CC(\\C=CC=C(C)C=CC1(/C(C)(C)C[C@@H](CC(\\C)=1)O))=C/C=CC=C(C)C=CC=C(C)C=CC([C@@]2(C)(C(C)(C)C[C@H](O)C2))=O	InChIKey=VYIRVAXUEZSDNC-RDJLEWNRSA-N
(-)-cuparene	-6.19	-6.19	a sesquiterpenoid	CC2(/C=CC(\\[C@@]1(C)(CCCC1(C)C))=C/C=2)	InChIKey=SLKPBCXNFNIJSV-OAHLLOKOSA-N
(+)-gallocatechin	21.81	22.22	a (2<i>R</i>,3<i>S</i>)-flavan-3-ol	C3(\\C(/O)=C(C(\\O)=C/C(\\[C@@H]1(OC2(/C(/C[C@H](O)1)=C(C=C(O)C=2)/O)))=3)/O)	InChIKey=XMOCLSLCDHWDHP-SWLSCSKDSA-N
isomethyleugenol	18.73	18.99	an aromatic compound	CC=CC1(C=CC(/OC)=C(C=1)/OC)	InChIKey=NNWHUJCUHAELCL-SNAWJCMRSA-N
<i>ent</i>-kaurenol	13.98	-3.96	a small molecule	C=C1([C@@H]4(C[C@]3(C1)(CC[C@H]2([C@](C)(CO)CCC[C@](C)2[C@@H]3CC4))))	InChIKey=TUJQVRFWMWRMIO-XRNRSJMDSA-N
digitoxigenin	20.76	21.14	a steroid	CC45(CCC(O)CC(CCC3([C@H](CCC2(C)(C(C1(/COC(=O)C=1))CCC(O)23))4))5)	InChIKey=XZTUSOXSLKTKJQ-YCRQSZGSSA-N
<i>p</i>-nitrophenyl-chitobiose	18.43	18.22	a chitodextrin // "a <i>p</i>-nitrophenyl-modified glycoside" // "a C-nitro compound"	CC(=O)N[C@H]1([C@@H](O)[C@@H]([C@@H](CO)O[C@H]1O[C@@H]2([C@H](O)[C@H]([C@@H](O[C@H](CO)2)OC3(/C=CC(\\[N+]([O-])=O)=C/C=3))NC(C)=O))O)	InChIKey=HWBFEVWOQMUQIE-MVEDJEFUSA-N
peonidin 3-O-glucoside	14.07	14.44	an anthocyanin	C(O)C1(OC(C(O)C(O)C(O)1)OC3(/C=C4(C(=[O+]C(/C2(/C=CC(/O)=C(C=2)/OC))=3)C=C(O)C=C(O)4)))
3,5-dihydroxyanisole	0.21	12.88	a small molecule	COC1(/C=C(C=C(C=1)O)O)	InChIKey=HDVRLUFGYQYLFJ-UHFFFAOYSA-N
quercetin 3,4'-<i>O</i>-diglucoside	18.91	19.35	a flavonol derivative	C(O)[C@@H]5(O[C@@H](OC4(\\C=CC(\\C2(\\OC3(\\C=C(O)C=C(O)C(/C(=O)C(\\O[C@H]1(O[C@H](CO)[C@@H](O)[C@H](O)[C@@H](O)1))=2)=3)))=C/C(/O)=4))[C@H](O)[C@@H](O)[C@H](O)5)	InChIKey=RPVIQWDFJPYNJM-DEFKTLOSSA-N
adenosine 2',3'-cyclic monophosphate	20.52	0.67	a nucleoside cyclic phosphate // "a nucleoside cyclic monophosphate" // "a ribonucleoside 2',3'-cyclic phosphate" // "a nucleic acid component"	C4(N=C3(N([C@@H]1([C@@H]2([C@@H]([C@H](O1)CO)OP(O2)([O-])=O)))C=NC/3=C(N)/N=4))	InChIKey=KMYWVDDIPVNLME-KQYNXXCUSA-M
7-methylxanthine	18.61	18.3	a small molecule	CN1(C=NC2(\\NC(=O)NC(=O)C/1=2))	InChIKey=PFWLFWPASULGAN-UHFFFAOYSA-N
2-amino-4,6-dinitrotoluene	2.29	19.01	a C-nitro compound // "an aromatic compound"	CC1(\\C(\\[N+])=C/C(\\[N+](=O)[O-])=C/C(\\[N+]([O-])=O)=1)	InChIKey=IEEJAAUSLQCGJH-UHFFFAOYSA-O
2-hydroxylamino-4,6-dinitrotoluene	20.2	20.6	a C-nitro compound // "an aromatic compound"	CC1(\\C(\\NO)=C/C(\\[N+](=O)[O-])=C/C(\\[N+](=O)[O-])=1)	InChIKey=KONVLHWTMAMGAA-UHFFFAOYSA-N
acivicin	23.29	23.73	a small molecule	C1(CC(ON=1)C(C([O-])=O)[N+])Cl	InChIKey=QAWIHIJWNYOLBE-UHFFFAOYSA-N
gibberellin A<sub>36</sub>	22.28	22.61	a gibberellin	C=C1([C@@H]2(C[C@]3(C1)([C@H]([C@H]4([C@@](C)([C@@H](O)CC[C@@](C=O)([C@@H](CC2)3)4)C([O-])=O))C([O-])=O)))	InChIKey=JZBLVVPDEDCVQA-SQLMURCQSA-L
(-)-epigallocatechin	21.19	21.44	a (2<i>R</i>,3<i>R</i>)-flavan-3-ol	C3(\\C(/O)=C(C(\\O)=C/C(\\[C@@H]1(OC2(/C(/C[C@@H](O)1)=C(C=C(O)C=2)/O)))=3)/O)	InChIKey=XMOCLSLCDHWDHP-IUODEOHRSA-N
4-(&beta;-D-glucosyloxy)benzoate	18.96	19.59	a small molecule	C([O-])(=O)C2(/C=CC(\\O[C@H]1(O[C@@H]([C@H]([C@@H]([C@H]1O)O)O)CO))=C/C=2)	InChIKey=XSSDYIMYZONMBL-BZNQNGANSA-M
pelargonidin 3-<i>O</i>-&beta;-D-p-coumaroylglucoside	20.93	21.33	a small molecule	C([C@@H]1(O[C@H]([C@@H]([C@H]([C@@H]1O)O)O)OC2(/C(=[O+]C3(/C=C(C=C(C(/C=2)=3)[O-])[O-]))C4(/C=CC(\\O)=C/C=4))))OC(C=CC5(C=CC(\\O)=C/C=5))=O	InChIKey=VZPBBOAZFCREMQ-SHPGVJHPSA-M
pelargonidin 3-<i>O</i>-&beta;-D-caffeoylglucoside	20.2	20.08	a small molecule	C([C@@H]1(O[C@H]([C@@H]([C@H]([C@@H]1O)O)O)OC2(/C(=[O+]C3(/C=C(C=C(C(/C=2)=3)[O-])[O-]))C4(/C=CC(\\O)=C/C=4))))OC(C=CC5(C=CC(/O)=C(C=5)/O))=O	InChIKey=OUWGZZOPFVOIFO-SHPGVJHPSA-M
2-<I>O</I>-(6-phospho-&alpha;-D-mannosyl)-D-glycerate	18.56	21.44	a small molecule	C(O)[C@H](C([O-])=O)O[C@@H]1(O[C@H](COP(=O)([O-])[O-])[C@@H](O)[C@H](O)[C@H](O)1)	InChIKey=BOLXAGHGKNGVBE-MTXRGOKVSA-K
4'-phosphopantetheine group	14.57	15.79	Superatoms	CC([C@@H](O)C(=O)NCCC(NCCS)=O)(C)COP([O-])(=O)[O-]
vitexin 2''-O-&beta;-D-glucoside	20.92	21.34	a small molecule	C([C@H]4([C@H]([C@@H]([C@H]([C@H](C2(\\C3(/OC(\\C1(/C=CC(\\O)=C/C=1))=C/C(C(\\C(\\O)=C/C(\\[O-])=2)=3)=O)))O4)O[C@@H]5([C@@H]([C@H]([C@@H]([C@H](O5)CO)O)O)O))O)O))O	InChIKey=FYTOTHFWELWOCG-OAFKVUNRSA-M
maysin	17.18	18.07	a flavone	CC2(C(C(C(OC1(C(C(C(C(C)O1)O)O)O))C(O2)C5(\\C(/O)=C4(C(\\OC(\\C3(/C=C(C(\\O)=C/C=3)O))=C/C4=O)=C/C(\\[O-])=5)))O)=O)	InChIKey=GKLSYIMLZDYQBJ-UHFFFAOYSA-M
delphinidin 3-<i>O</i>-&beta;-<i>D</i>-sambubioside	21.05	21.48	an anthocyanin	C5(\\C(\\C4(\\[O+]=C1(C(\\C(\\[O-])=C/C(\\[O-])=C/1)=C/C(\\O[C@H]3(O[C@@H]([C@@H](O)[C@H](O)[C@@H](O[C@H]2(OC[C@@H](O)[C@H](O)[C@@H](O)2))3)CO))=4)))=C/C(/O)=C(C(\\O)=5)/O)	InChIKey=TWYYVOVDSNRIJM-AFAGGVQESA-M
a linoleate group	-4.63	-4.63	Superatoms	CCCCCC=CCC=CCCCCCCCC=O
CMP group	17.76	18.08	a nucleoside phosphate group	C([C@H]2([C@H]([C@H]([C@H](N1(C(N=C(C=C1)N)=O))O2)O)O))OP(O)([O-])=O
4-methyl-2-oxopentanoate	6.61	-6.88	a 2-oxo carboxylate // "a methyl-branched fatty acid" // "a short chain fatty acid"	CC(C)CC(C([O-])=O)=O	InChIKey=BKAJNAXTPSGJCU-UHFFFAOYSA-M
oleate	-4.33	-4.33	a long-chain 2,3,4-saturated fatty acid // "a monounsaturated fatty acid" // "an &omega;-9 fatty acid"	CCCCCCCCC=CCCCCCCCC([O-])=O	InChIKey=ZQPPMHVWECSIRJ-KTKRTIGZSA-M
(<i>S</i>)-atropine	19.57	0.65	atropine	C[N+]1([C@H]2(C[C@@H](C[C@@H]1CC2)OC(=O)[C@H](CO)C3(C=CC=CC=3)))	InChIKey=RKUNBYITZUJHSG-FXUDXRNXSA-O
benzyl acetate	20.73	20.68	an acetyl ester	CC(OCC1(/C=CC=CC=1))=O	InChIKey=QUKGYYKBILRGFE-UHFFFAOYSA-N
benzylbenzoate	20.79	21.14	a carboxylic ester	C(C1(/C=CC=CC=1))(=O)OCC2(/C=CC=CC=2)	InChIKey=SESFRYSPDFLNCH-UHFFFAOYSA-N
kaempferol 3-<i>O</i>-(4\,6\"-<i>O</i>-di-<i>p</i>-coumaroyl)-glucoside"	19.76	19.86	a flavonol derivative	C(OC[C@@H]5(O[C@@H](OC2(/C(=O)C3(\\C(\\OC(/C1(/C=CC(\\O)=C/C=1))=2)=C/C(\\O)=C/C(/O)=3)))[C@H](O)[C@@H](O)[C@H](OC(=O)C=CC4(C=CC(\\O)=C/C=4))5))(=O)C=CC6(C=CC(\\O)=C/C=6)	InChIKey=JYRGUBRIXDOXKK-GFKRHWKYSA-N
3-<i>C</i>-glucosyl-2,4,4',6-tetrahydroxydibenzoylmethane	-6.08	-5.79	a 3'-(&beta;-D-glucopyranosyl)-2'-hydroxy-&beta;-oxodihydrochalcone	C3(/C(\\C(=O)CC(=O)C2(\\C(\\O)=C([C@@H]1([C@@H]([C@H]([C@H](O)[C@H](O1)CO)O)O))/C(\\[O-])=C/C(/O)=2))=C/C=C(O)C=3)	InChIKey=GCEHZSFCBPUADZ-VJXVFPJBSA-M
5-methylcytidine	20.23	19.89	a small molecule	CC2(/C(=NC(N([C@@H]1([C@@H]([C@@H]([C@H](O1)CO)O)O))C=2)=O)N)	InChIKey=ZAYHVCMSTBRABG-JXOAFFINSA-N
momilactone A	19.68	18.94	a diterpenoid	C=C[C@]2(CCC3([C@@]1(CCC([C@@]4(C1C(C=C(C2)3)OC4=O)C)=O)C))C	InChIKey=MPHXYQVSOFGNEN-QCZCYNOHSA-N
thymine	-6.42	-6.13	a pyrimidine base	CC1(/C(=O)NC(NC=1)=O)	InChIKey=RWQNBRDOKXIBIV-UHFFFAOYSA-N
3-[(2'-methylsulfanyl)ethyl]malate	4.54	0.28	a 3-[(&omega;-methylsulfanyl)alkyl]malate	CSCCC(C(=O)[O-])C(O)C([O-])=O	InChIKey=UZRMQJKPFRLIDG-UHFFFAOYSA-L
<i>N</i><sup>1</sup>-(5-phospho-&beta;-D-ribosyl)glycinamide	19	0.37	a small molecule	C([N+])C(=O)N[C@@H]1([C@H](O)[C@H](O)[C@@H](COP([O-])(=O)[O-])O1)	InChIKey=OBQMLSFOUZUIOB-SHUUEZRQSA-M
(<i>S</i>)-dihydroorotate	17.81	15.95	a small molecule	C1(C(=O)NC(=O)N[C@H](C(=O)[O-])1)	InChIKey=UFIVEPVSAGBUSI-REOHCLBHSA-M
&Delta;<sup>9</sup>-tetrahydrocannabinolate	18.61	18.46	a cannabinoid	CCCCCC1(/C(/C([O-])=O)=C(C2(/[C@H]3(C=C(CC[C@@H](C(C)(C)OC(/C=1)=2)3)C)))/O)	InChIKey=UCONUSSAWGCZMV-HZPDHXFCSA-M
pentadecan-1-ol	19.54	0.63	a long-chain primary alcohol // "a long-chain alcohol"	CCCCCCCCCCCCCCCO	InChIKey=REIUXOLGHVXAEO-UHFFFAOYSA-N
patuletin	18.33	18.75	a flavonol	COC3(\\C(/O)=C2(C(\\OC(/C1(/C=C(O)C(\\O)=C/C=1))=C(C(=O)2)/[O-])=C/C(/O)=3))	InChIKey=JMIFIYIEXODVTO-UHFFFAOYSA-M
2'-O-methyllicodione	15.43	-1.98	a small molecule	COC2(/C(\\C(=O)C=C([O-])C1(/C=CC(\\O)=C/C=1))=C/C=C(O)C=2)	InChIKey=SVYAXLPDYXBQEQ-ZROIWOOFSA-M
5-fluorouridine	17.63	17.18	a small molecule	C(O)[C@@H]1(O[C@H]([C@H](O)[C@H](O)1)N2(C=C(F)C(=O)NC(=O)2))	InChIKey=FHIDNBAQOFJWCA-UAKXSSHOSA-N
phosphatidylglycerophosphate (dioctadec-9-enoyl(Z))	21.91	20.33	1-(3-<i>sn</i>-phosphatidyl)-<i>sn</i>-glycerol 3-phosphate	C(C(OC(=O)CCCCCCCC=CCCCCCC)COC(CCCCCCCC=CCCCCCC)=O)OP([O-])(=O)OCC(COP([O-])(=O)[O-])O
F-PU	13.28	22.06	a small molecule	C2(/N=C(C=C(NC(=O)NC1(/C=C(C=CC=1)F))C=2)Cl)	InChIKey=CBUADMXRPOWERQ-UHFFFAOYSA-N
noraucuparin	1.92	-14.76	an organic aromatic compound	COC2(\\C=C(C1(/C=CC=CC=1))C=C(O)C(/O)=2)	InChIKey=CDSGSEYGSWGVOJ-UHFFFAOYSA-N
uroporphyrinogen-III	19.36	18.86	a porphyrin	C(=O)([O-])CCC2(/C(\\CC(=O)[O-])=C1(CC5(/NC(\\CC4(/NC(\\CC3(/NC(\\CC(/N1)=2)=C(CCC(=O)[O-])/C(\\CC(=O)[O-])=3))=C(CC(=O)[O-])/C(\\CCC(=O)[O-])=4))=C(CC([O-])=O)/C(\\CCC(=O)[O-])=5)))	InChIKey=HUHWZXWWOFSFKF-UHFFFAOYSA-F
2-[(7'-methylsulfanyl)heptyl]malate	2.87	-15.19	a 2-[(&omega;-methylsulfanyl)alkyl]malate	CSCCCCCCCC(O)(CC([O-])=O)C(=O)[O-]	InChIKey=PWAKELUEEHWVFQ-UHFFFAOYSA-L
2-bromoporphobilinogen	17.98	18.45	a bromoaromatic compound	C(C1(/NC(\\Br)=C(CCC(=O)[O-])/C(\\CC(=O)[O-])=1))[N+]	InChIKey=KBACDURQNLFTOL-UHFFFAOYSA-M
sterone-ring	11.58	-8.76	a ring	C3(CCC2(C4(CCC1(CCCC1C(CCC2C3)4))))
2-methoxy-6-<i>all trans</i>-nonaprenyl-1,4-benzoquinol	12.34	0.25	a 2-methoxy-6-<i>all-trans</i>-polyprenyl-1,4-benzoquinol	CC(C)=CCCC(/C)=C/CCC(/C)=C/CCC(/C)=C/CCC(/C)=C/CCC(/C)=C/CCC(/C)=C/CCC(/C)=C/CCC(/C)=C/CC1(/C(/O)=C(C=C(C=1)O)/OC)	InChIKey=SKAOREKNLOKWTC-JSGWLJPKSA-N
5,10-methylenetetrahydropteroate	12.65	20.63	a small molecule	C3(NC4(\\N=C(N)NC(=O)C(\\N2(CN(C1(/C=CC(\\C(=O)[O-])=C/C=1))C[C@@H]23))=4))	InChIKey=KUVCSZHOXGXQDI-SNVBAGLBSA-M
cinchonine	7.38	19.87	an alkaloid	C=C[C@@H]1([C@@H]2(C[C@H]([N+](C1)CC2)[C@H](C3(/C4(\\C=CC=CC(/N=CC=3)=4)))O))	InChIKey=KMPWYEUPVWOPIM-NCDOWJIMSA-O
demethoxycurcumin	4.55	0.28	a secondary metabolite	COC1(\\C=C(C=CC(/O)=1)C=CC(/O)=C/C(=O)C=CC2(C=CC(\\O)=C/C=2))	InChIKey=UEPVWRDHSPMIAZ-IZTHOABVSA-N
glyceollin III	6.36	-1.73	a glyceollin	C=C(C)[C@H]4(CC5(\\C=C1(C(\\OC[C@@]2(O)(C3(\\C=CC(\\O)=C/C(/O[C@@H]12)=3)))=C/C(\\O4)=5)))	InChIKey=MIYTVBARXCVVHZ-RYGJVYDSSA-N
luteolin 7-O-&beta;-D-glucuronide	21.05	21.54	a small molecule	C4(\\C=C(C(\\O)=C/C(\\C1(/OC3(/C(/C(C=1)=O)=C(C=C(O[C@@H]2([C@@H]([C@H]([C@@H]([C@@H](C([O-])=O)O2)O)O)O))C=3)/O)))=4)O)	InChIKey=VSUOKLTVXQRUSG-ZFORQUDYSA-M
androst-4-ene-3,17-dione	0.64	-16.82	a 3-oxo-&Delta;<SUP>4</SUP>-steroid	C[C@]34(CCC(=O)C=C(CC[C@H]1([C@H](CC[C@]2(C)(C(CC[C@@H]12)=O))3))4)	InChIKey=AEMFNILZOJDQLW-QAGGRKNESA-N
1-naphthol 6'-O-malonylglucoside	18.92	16.69	a glucoside // "an aromatic compound"	C3(/C=C2(C(\\C(\\O[C@H]1(O[C@@H]([C@H]([C@@H]([C@H]1O)O)O)COC(=O)CC(=O)[O-]))=C/C=C2)=C/C=3))	InChIKey=QNRFNDGWEROWPJ-LQDZTQBFSA-M
aloesin	15.63	15.79	a polyketide	CC3(\\C=C([O-])C(/[C@H]1(O[C@H](CO)[C@@H](O)[C@H](O)[C@@H](O)1))=C2(C(\\C(=O)C=C(CC(=O)C)O2)=3))	InChIKey=HKIKAXXIWJHWLY-ZIIYPAMZSA-M
4-hydroxycoumarin	17.94	18.03	an aromatic compound	C1(/C=CC2(/OC(=O)C=C(O)C(\\C=1)=2))	InChIKey=VXIXUWQIVKSKSA-UHFFFAOYSA-N
1-octanol	5.7	3.76	a medium-chain primary alcohol	CCCCCCCCO	InChIKey=KBPLFHHGFOOTCA-UHFFFAOYSA-N
<i>p</i>-chloromercuribenzoate	13.73	0.55	a small molecule	C1(=CC=C(C=C1)C(=O)[O-])[Hg]Cl	InChIKey=YFZOUMNUDGGHIW-UHFFFAOYSA-L
5-deoxy-D-glucuronate	2.55	-14.88	a monocarboxylate	C(C(=O)[O-])[C@@H](O)[C@H](O)[C@@H](O)[CH]=O	InChIKey=HPITTXOWHLWIEK-IWGUZYHVSA-M
2,4-diamino-6-ethyl-5,3'-(2-trifluoromethyl-4-sulphonamidophenoxy)prop-1'-yloxypyrimidine	20.14	19.05	a small molecule	CCC2(C(\\OCCCOC1(/C(\\C(F)(F)F)=C/C(\\S(=O)(=O)N)=C/C=1))=C(N)/N=C(N)N=2)	InChIKey=YPZHSOSGSVUVIV-UHFFFAOYSA-N
zymosterone	15.39	-2.03	a 3-oxosteroid	CC(C)=CCC[C@@H](C)[C@@H]2(CC[C@@H]3(C4(/CC[C@@H]1(CC(=O)CC[C@@](C)1C(/CC[C@](C)23)=4))))	InChIKey=AUNLIRXIJAVBNM-ZSBATXSLSA-N
2,4,6-trinitrobenzene	17.75	17.99	a C-nitro compound	C1(\\C(\\[N+](=O)[O-])=C/C(\\[N+]([O-])=O)=C/C(\\[N+]([O-])=O)=1)	InChIKey=UATJOMSPNYCXIX-UHFFFAOYSA-N
DIMBOA-&beta;-D-glucoside	18.93	19.32	an indole derivative // "a glucoside"	COC3(/C=C2(OC(O[C@H]1(O[C@H](CO)[C@@H](O)[C@H](O)[C@@H](O)1))C(=O)N(O)C/2=C/C=3))	InChIKey=WTGXAWKVZMQEDA-XGHDNVSXSA-N
kaempferol 3-<i>O</i>-&beta;-<i>D</i>-glucosyl-(1->2)-glucosyl-(1->2)-&beta;-<i>D</i>-glucoside	21.76	23.68	a flavonol 3-<i>O</i>-(&beta;-D-glucosyl-(1->2)-&beta;-D-glucosyl (1->2)-&beta;-D-glucoside)	C6(/C(\\C4(\\OC5(\\C=C(C=C(C(/C(C(\\O[C@H]1([C@H]([C@@H]([C@@H](O)[C@@H](O1)CO)O)O[C@H]2([C@H]([C@@H]([C@@H](O)[C@@H](O2)CO)O)O[C@H]3([C@H]([C@@H]([C@@H](O)[C@@H](O3)CO)O)O))))=4)=O)=5)O)O)))=C/C=C(C=6)O)	InChIKey=MGAFCXOXRHSKIA-GLDNMAPXSA-N
(3<i>E</i>)-4,8-dimethylnona-1,3,7-triene	4.31	0.28	a homoterpenoid	C=CC=C(CCC=C(C)C)C	InChIKey=LUKZREJJLWEWQM-YRNVUSSQSA-N
2,3-dimercaptopropan-1-ol	-8.57	-8.57	a small molecule	C(O)C(S)CS	InChIKey=WQABCVAJNWAXTE-UHFFFAOYSA-N
uroporphyrinogen-I	19.36	16.64	a porphyrin	C(=O)([O-])CCC2(/C(\\CC(=O)[O-])=C1(CC5(/NC(\\CC4(/NC(\\CC3(/NC(\\CC(/N1)=2)=C(CC(=O)[O-])/C(\\CCC([O-])=O)=3))=C(CC(=O)[O-])/C(\\CCC(=O)[O-])=4))=C(CC([O-])=O)/C(\\CCC(=O)[O-])=5)))	InChIKey=QTTNOSKSLATGQB-UHFFFAOYSA-F
1-18:2-2-18:2-digalactosyldiacylglycerol	5.93	3.28	digalactosyldiacylglycerol-36:4	CCCCCC=CCC=CCCCCCCCC(OC[C@H](CO[C@H]2(O[C@H](CO[C@H]1(O[C@H](CO)[C@H](O)[C@H](O)[C@@H](O)1))[C@H](O)[C@H](O)[C@@H](O)2))OC(=O)CCCCCCCC=CCC=CCCCCC)=O	InChIKey=MUUBILNSVLPLLL-MEZUJYBGSA-N
raphanusamate	-1.71	-5.61	a monocarboxylate	C1(SC(=S)NC(C([O-])=O)1)	InChIKey=SQUOCHQOQMZGQP-UHFFFAOYSA-M
(+)-dihydrokaempferol	3.44	3.39	a (2<i>R</i>,3<i>R</i>)-dihydroflavonol	C3(\\C=C(C=CC(\\[C@@H]1(OC2(/C(/C([C@@H]1O)=O)=C(C=C(O)C=2)/O)))=3)O)	InChIKey=PADQINQHPQKXNL-LSDHHAIUSA-N
2'-deoxycytidine 3'-monophosphate	-17.79	-17.43	a pyrimidine 2'-deoxyribonucleoside 3'-monophosphate // "a 2'-deoxyribonucleoside 3'-monophosphate"	C1(/C(N)=NC(=O)N(C=1)[C@@H]2(C[C@H](OP([O-])(=O)[O-])[C@@H](CO)O2))	InChIKey=FVSAHFFHPOLBLL-SHYZEUOFSA-L
5-pentadecatrienyl resorcinol-3-methyl ether	-17.94	-17.51	a small molecule	C=CCC=CCC=CCCCCCCCC1(/C=C(O)C=C(OC)C=1)	InChIKey=GKGSHNPKQBMHTD-AFJQJTPPSA-N
(<i>E</i>)-2-pentenal	-0.74	-19.04	an &alpha;,&beta;-unsaturated aldehyde	CCC=C[CH]=O	InChIKey=DTCCTIQRPGSLPT-ONEGZZNKSA-N
palmitate	-18.96	-18.55	an even numbered straight chain 2,3,4-saturated fatty acid // "a long-chain 2,3,4-saturated fatty acid" // "a saturated fatty acid"	CCCCCCCCCCCCCCCC([O-])=O	InChIKey=IPCSVZSSVZVIGE-UHFFFAOYSA-M
4-methyl-umbelliferyl phosphate	-12.99	-12.77	a small molecule	CC1(/C2(/C(\\OC(=O)C=1)=C/C(\\OP(=O)([O-])[O-])=C/C=2))	InChIKey=BCHIXGBGRHLSBE-UHFFFAOYSA-L
tetrahydrogeranylgeranyl diphosphate	-17.92	-17.5	a small molecule	CC(C)=CCC[C@H](CCC[C@H](CCCC(/C)=C/COP([O-])(=O)OP([O-])(=O)[O-])C)C	InChIKey=VZBGWADXUJSBTI-PYDDKJGSSA-K
<i>N</i>-(2-chloro-4-pyridyl)-<i>N'</i>-phenylurea	3.89	4.14	a phenylurea-type cytokinin	C2(/N=C(C=C(NC(=O)NC1(/C=CC=CC=1))C=2)Cl)	InChIKey=GPXLRLUVLMHHIK-UHFFFAOYSA-N
tetrahydropteroate	6.16	6.46	a small molecule	C([C@H]1(NC2(/C(NC(=NC(/NC1)=2)N)=O)))NC3(/C=CC(\\C([O-])=O)=C/C=3)	InChIKey=OXIZGFYJYJOABB-VIFPVBQESA-M
dihydrosterculate	-17.22	-17.18	a fatty acid derivative	CCCCCCCCC1(CC1CCCCCCCC(=O)[O-])	InChIKey=PDXZQLDUVAKMBQ-UHFFFAOYSA-M
methoxyanigorufone	17.56	17.68	a secondary metabolite	COC1(/C(=O)C3(\\C4(C(\\C=1)=C/C=CC(C=CC(/C2(/C=CC=CC=2))=3)=4)))	InChIKey=NXRGWQRQXPUQSX-UHFFFAOYSA-N
dipicolinate	-4.52	-12.79	a pyrimidine	C1(/C=C(N=C(C=1)C(=O)[O-])C(=O)[O-])	InChIKey=WJJMNDUMQPNECX-UHFFFAOYSA-L
phlorizin	21.22	20.82	a dihydrochalcone	C(O)[C@H]3([C@@H](O)[C@H](O)[C@@H](O)[C@H](OC2(/C(/C(CCC1(/C=CC(\\O)=C/C=1))=O)=C(C=C([O-])C=2)/O))O3)	InChIKey=IOUVKUPGCMBWBT-QNDFHXLGSA-M
heptaketide pyrone intermediate	19.95	20.75	a polyketide	CC2(\\C=C(O)C=C1(OC(\\CC(=O)CC(=O)[O-])=C/C(=O)C/1=2))	InChIKey=QIINDYLWHQVGEZ-UHFFFAOYSA-M
(<i>E</i>)-&omega;-(methylsulfanyl)butyl-thiohydroximate	16.25	16.51	an (<i>E</i>)-&omega;-(methylsulfanyl)alkyl-thiohydroximate // "an aliphatic aldoxime"	CSCCCC(=NO)S	InChIKey=LQVOUPXXRIMQIM-UHFFFAOYSA-N
kaempferide 3-<i>O</i>-glucoside	18.43	18.76	a flavonol-3-<i>O</i>-&beta;-D-glucoside	COC4(/C=CC(\\C2(\\OC3(/C(/C(=O)C(\\O[C@H]1(O[C@@H]([C@@H](O)[C@H](O)[C@@H](O)1)CO))=2)=C(C=C(O)C=3)/O)))=C/C=4)	InChIKey=MQVRGDZCYDEQML-LFXZADKFSA-N
emodin dianthrone	1.32	-15.88	a small molecule	CC1(/C=C(C2(/C(C6(\\C(C(C(\\C=1)=2)=C3(C5(\\C=C(C=C(C(/C(C4(\\C(\\O)=C/C(\\C)=C/C/3=4))=O)=5)O)O)))=CC(\\O)=C/C(/O)=6))=O))O)	InChIKey=FNQXONDLUBKCKL-VHXPQNKSSA-N
gibberellin A<sub>38</sub>	21.19	21.55	a gibberellin	C=C1([C@@]3(O)(C[C@]4(C1)([C@H]([C@H]5([C@]2(C(=O)OC[C@](CC[C@H](O)2)([C@@H](CC3)4)5)(C)))C([O-])=O)))	InChIKey=GAQSCLQIDHHPEE-BGACTFDASA-M
uracil	4.36	4.26	a pyrimidine base // "a pyrimidine"	C1(/NC(=O)NC(=O)C=1)	InChIKey=ISAKRJDGNUQOIC-UHFFFAOYSA-N
2-methyl-1,5-dinitro-3-nitrosobenzene	-18.17	-5.5	a C-nitroso compound // "a C-nitro compound" // "an aromatic compound"	CC1(\\C(\\N=O)=C/C(\\[N+](=O)[O-])=C/C(\\[N+]([O-])=O)=1)	InChIKey=CVKROUKPCDJVNY-UHFFFAOYSA-N
salicortin	-7.64	-10.72	an aromatic compound	C(O)[C@@H]1(OC([C@H](O)[C@@H](O)[C@H](O)1)OC3(/C(\\COC(C2(O)(C(=O)CCC=C2))=O)=C/C=CC=3))	InChIKey=CZDNLUMNELLDDD-UMMHHTIASA-N
5-hydroxy-CTP	-17.29	-16.86	a modified nucleotide	C([C@H]2([C@H]([C@@H](O)[C@H](N1(C(N=C(C(\\O)=C/1)N)=O))O2)O))OP(OP(OP([O-])([O-])=O)([O-])=O)([O-])=O	InChIKey=DMFODUNDODUQKK-UAKXSSHOSA-J
crinine	-17.66	-17.2	a small molecule	C1(OC2(/C(\\O1)=C/C3(/[C@]45(CCN(CC(\\C=2)=3)[C@H](C[C@H](C=C4)O)5))))	InChIKey=RPAORVSEYNOMBR-IUIKQTSFSA-N
5-methyl-tetrahydropteroyl-&alpha;-glutamylglutamate	-3.55	-5.47	a small molecule	CN1([C@H](CNC2(\\N=C(NC(=O)C\\1=2)N))CNC3(/C=CC(\\C(=O)N[C@H](C(N[C@H](C([O-])=O)CCC(=O)[O-])=O)CCC([O-])=O)=C/C=3))
5-(methylsulfanyl)pentyl-glucosinolate	16.16	6.24	an &omega;-(methylsulfanyl)-alkyl-glucosinolate	CSCCCCCC(=NOS(=O)(=O)[O-])S[C@H]1(O[C@H](CO)[C@@H](O)[C@H](O)[C@@H](O)1)	InChIKey=MEFPHTVXBPLRLX-KHXSHCKASA-M
6-(methylsulfanyl)hexyl-glucosinolate	9.62	10.06	an &omega;-(methylsulfanyl)-alkyl-glucosinolate	CSCCCCCCC(=NOS(=O)(=O)[O-])S[C@H]1(O[C@H](CO)[C@@H](O)[C@H](O)[C@@H](O)1)	InChIKey=ZAKICGFSIJSCSF-BXLHIMNRSA-M
(+)-7-<i>epi</i>-jasmonate	8.57	13.15	a jasmonate	CCC=CC[C@H]1(C(=O)CC[C@@H]1CC([O-])=O)	InChIKey=ZNJFBWYDHIGLCU-QKMQQOOLSA-M
2,5,7-trihydroxy-4'-methoxyisoflavanone	15.26	0	an isoflavone	COC3(/C=CC([C@@H]1([C@H](O)OC2(/C(/C(=O)1)=C(C=C([O-])C=2)/O)))=CC=3)	InChIKey=IIQJLBKXWGKSKE-CZUORRHYSA-M
vincristine	16.61	2.4	an organic heterotetracyclic compound	CC[C@]7(O)(C[C@H]6(C[C@](C(=O)OC)(C3(/C(\\OC)=C/C4(/N(C=O)[C@@H]5([C@](C(OC)=O)(O)[C@H](OC(=O)C)[C@]2(CC)(C=CCN1(CC[C@]([C@@H]12)(C(\\C=3)=4)5))))))C8(/NC9(/C(\\C(\\CCN(C6)C7)=8)=C/C=CC=9))))	InChIKey=OGWKCGZFUXNPDA-XQKSVPLYSA-N
3-oxalomalate	16.99	0.02	a small molecule	C([O-])(=O)C(C(C([O-])=O)O)C(C(=O)[O-])=O	InChIKey=YILAUJBAPQXZGM-UHFFFAOYSA-K
CDP-choline	17.24	0	a nucleoside diphosphocholine	C[N+](C)(C)CCOP([O-])(=O)OP([O-])(=O)OC[C@@H]1(O[C@H]([C@H](O)[C@H](O)1)N2(C=CC(=NC2=O)N))	InChIKey=RZZPDXZPRHQOCG-OJAKKHQRSA-M
(<i>S</i>)-ureidoglycine	7.93	0.2	a ureido compound	[C@H](NC(N)=O)([N+])C(=O)[O-]	InChIKey=VTFWFHCECSOPSX-SFOWXEAESA-N
4-(methylsulfanyl)-2-oxobutanoate	10.44	11.62	an &omega;-(methylsulfanyl)-2-oxoalkanoate	CSCCC(C([O-])=O)=O	InChIKey=SXFSQZDSUWACKX-UHFFFAOYSA-M
3-methyl-2-oxobutanoate	15.26	0.02	a 2-oxo carboxylate	CC(C(C([O-])=O)=O)C	InChIKey=QHKABHOOEWYVLI-UHFFFAOYSA-M
(4-hydroxyphenyl)acetaldehyde	12.43	0	an aromatic aldehyde	[CH](=O)CC1(/C=CC(\\O)=C/C=1)	InChIKey=IPRPPFIAVHPVJH-UHFFFAOYSA-N
3,5-didehydroshikimate	18.46	0	a small molecule	C([O-])(=O)C1(/CC(=O)[C@H](O)C(=O)C=1)	InChIKey=MTNXHXKXYFWIRI-ZCFIWIBFSA-M
(1,4)-&beta;-xylobiose	16.53	-0.02	a (1->4)-&beta;-D-xylan oligosaccharide // "a disaccharide"	C2([C@@H](O)[C@H](O)[C@@H](O)[C@H](O[C@@H]1([C@H](O)[C@@H](O)C(O)OC1))O2)	InChIKey=LGQKSQQRKHFMLI-WSNPFVOISA-N
succinate	0.49	-3.73	a C4-dicarboxylate	C(C([O-])=O)CC([O-])=O	InChIKey=KDYFGRWQOYBRFD-UHFFFAOYSA-L
thiosulfinate	17.48	-0.02	a dialkyl-thiosulfinate	CC=CSS(C=CC)=O	InChIKey=GYJUUWJKEUIYPF-GGWOSOGESA-N
3-sulfanylpropanoate	16.18	-0.02	an organosulfur compound	C(CC([O-])=O)S	InChIKey=DKIDEFUBRARXTE-UHFFFAOYSA-M
2-keto-4-hydroxybutyrolactone	12.82	0.06	a &gamma;-lactone	C1(O)(OC(=O)C(=O)C1)	InChIKey=GHMAEIIKOBMFLV-UHFFFAOYSA-N
L-aspartyl-4-phosphate	13.05	8.86	a modified amino acid // "an L-amino acid"	C([C@H]([N+])C(=O)[O-])C(=O)OP([O-])(=O)[O-]	InChIKey=IXZNKTPIYKDIGG-REOHCLBHSA-L
luteoforol	6.79	13.96	a flavan-4-ol	C3(\\C=C(C(\\O)=C/C(\\[C@@H]1(OC2(/C(/C(C1)O)=C(C=C(O)C=2)/O)))=3)O)	InChIKey=FSYDWKPCKNCRDI-ABLWVSNPSA-N
(9Z,12Z,15Z)-hexadeca-9,12,15-trienoyl-CoA	0.03	8.78	a long-chain acyl-CoA	C=CCC=CCC=CCCCCCCCC(SCCNC(=O)CCNC(=O)[C@H](O)C(C)(C)COP(=O)(OP(=O)(OC[C@@H]1(O[C@H]([C@@H]([C@@H]1OP([O-])(=O)[O-])O)N2(C3(N=CN=C(N)C(N=C2)=3))))[O-])[O-])=O	InChIKey=JDKLSTJMXDRYAJ-PCRJDALTSA-J
taxa-4(20),11-dien-5&alpha;,13&alpha;-diol	-3.79	-1.24	a small molecule	CC2(/[C@H](C[C@@H]1(C[C@H]3(C([C@H](CC[C@@](C)(CCC(/C(C)(C)1)=2)3)O)=C)))O)	InChIKey=VTDWDDILICLAEK-RDGCENLJSA-N
<i>N</i><sup>2</sup>-formyl-<i>N</i><sup>1</sup>-(5-phospho-&beta;-D-ribosyl)glycinamide	4.27	13.16	a small molecule	C(NC=O)C(=O)N[C@@H]1([C@H](O)[C@H](O)[C@@H](COP([O-])(=O)[O-])O1)	InChIKey=VDXLUNDMVKSKHO-XVFCMESISA-L
cyanidin 3-<i>O</i>-glucoside-7-<i>O</i>-(6-<i>O</i>-(p-hydroxybenzoyl)-glucoside)	0.03	17.48	an anthocyanidin-3-<i>O</i>-&beta;-D-glucoside	C(O)[C@H]1([C@@H](O)[C@H](O)[C@@H](O)[C@@H](O1)OC3(/C(C2(/C=CC(/O)=C(C=2)/O))=[O+]C6(/C(/C=3)=C(C=C(O[C@H]5(O[C@H](COC(=O)C4(/C=CC(\\O)=C/C=4))[C@@H](O)[C@H](O)[C@@H](O)5))C=6)/[O-])))	InChIKey=MAKSAUYRROQEOB-POBDBQMVSA-N
3,8-divinyl chlorophyllide <i>a</i>	7.94	21.57	a chlorophyllide // "an organometallic compound"	C=CC4(/C(\\C)=C3(C=C9([C@@H](C)[C@H](CCC(=O)[O-])C8(=N(.[Mg]25(.N1(=C(C(\\C=C)=C(C)/C/1=C/C(/N23)=4)C=C6(C(/C)=C7(C(/N56)=C([C@@H-](C(OC)=O)C(=O)7)/8)))))9))))
(6-hydroxy-indol-3-yl)acetyl-L-valine	4.84	13.44	an indole derivative // "a modified amino acid"	CC(C)[C@H](NC(CC1(/C2(\\C=CC(\\O)=C/C(/NC=1)=2)))=O)C(=O)[O-]	InChIKey=SEUUNRVBBVWRRE-AWEZNQCLSA-M
catechol	10.01	0.09	a catechol	C1(/C=CC(/O)=C(C=1)/O)	InChIKey=YCIMNLLNPGFGHC-UHFFFAOYSA-N
O(2),1,9-trimethylurate	-4.68	0.73	a small molecule	CN1(C2(N=C(OC)N(C)C(=O)C(NC(=O)1)=2))	InChIKey=IDVFNSHOEYLXJD-UHFFFAOYSA-N
baicalin	10.17	4.27	a flavone	C(=O)([O-])[C@@H]1(O[C@H]([C@H](O)[C@@H](O)[C@H](O)1)OC3(/C(/O)=C(C4(/C(=O)C=C(C2(/C=CC=CC=2))OC(\\C=3)=4))/O))	InChIKey=IKIIZLYTISPENI-ZFORQUDYSA-M
bis(&beta;-D-glucosyl) crocetin	0.03	8.83	a glycosyl ester // "a glucoside"	CC(\\C=CC=C(C)C(=O)O[C@H]1(O[C@@H]([C@H]([C@@H]([C@H]1O)O)O)CO))=C/C=CC=C(C)C=CC=C(C)C(=O)O[C@@H]2([C@@H]([C@H]([C@@H]([C@H](O2)CO)O)O)O)	InChIKey=QBZWPZHDUZGTLS-IIDMIUPYSA-N
2,4,6-trinitrotoluene	2.26	17.78	a C-nitro compound // "an aromatic compound"	CC1(\\C(\\[N+](=O)[O-])=C/C(\\[N+](=O)[O-])=C/C(\\[N+]([O-])=O)=1)	InChIKey=SPSSULHKWOKEEL-UHFFFAOYSA-N
isovaleryl-CoA	8.18	2.65	a coenzyme A-activated compound	CC(CC(=O)SCCNC(=O)CCNC(=O)[C@H](O)C(C)(C)COP(=O)(OP(=O)(OC[C@H]1([C@@H](OP([O-])(=O)[O-])[C@@H](O)[C@@H](O1)N2(C3(N=CN=C(C(N=C2)=3)N))))[O-])[O-])C	InChIKey=UYVZIWWBJMYRCD-ZMHDXICWSA-J
1-chloro-2,4-dinitrobenzene	11.87	0.09	a C-nitro compound	C1(\\C=C(Cl)C(\\[N+]([O-])=O)=C/C(\\[N+]([O-])=O)=1)	InChIKey=VYZAHLCBVHPDDF-UHFFFAOYSA-N
dihomo &gamma;-linolenoyl-CoA	16.23	0.37	a coenzyme A-activated compound	CCCCCC=CCC=CCC=CCCCCCCC(=O)SCCNC(=O)CCNC(=O)[C@H](O)C(C)(C)COP(=O)(OP(=O)(OC[C@H]1([C@@H](OP([O-])(=O)[O-])[C@@H](O)[C@@H](O1)N2(C3(N=CN=C(C(N=C2)=3)N))))[O-])[O-]	InChIKey=FJWJALRUNNZIBB-DDQUOPDJSA-J
kaempferol 3-<i>O</i>-&beta;-<i>D</i>-glucosylgalactoside	0	19.6	a flavonol 3-<i>O</i>-glycoside	C([C@@H]4(O[C@@H](OC2(/C(C3(\\C(\\OC(/C1(/C=CC(\\O)=C/C=1))=2)=C/C(\\[O-])=C/C(/O)=3))=O))[C@@H]([C@@H](O)[C@H]4O)O[C@@H]5([C@@H]([C@H]([C@H](O)[C@H](O5)CO)O)O)))O	InChIKey=LKZDFKLGDGSGEO-PABQPRPFSA-M

## Sheet: 150-High vs 150 mM NaCl 
Compound	150 mM NaCl + 0,1% C vs 150 mM NaCl	150 mM NaCl + 0,1% D vs 150 mM NaCl	Ontology - parents of class	SMILES	InChI-Key
benzyladenine-7-<i>N</i>-glucoside	-0.54	-23.99	an adenine-type cytokinin glucoside	C([C@@H]1(O[C@@H]([C@@H]([C@H]([C@@H]1O)O)O)N2(C3(C(=NC=NC(N=C2)=3)NCC4(/C=CC=CC=4)))))O	InChIKey=MFMRRPHRZQYKIJ-YYZLIPTLSA-N
(2<i>E</i>,6<i>E</i>)-farnesyl phosphate	-23.82	-23.82	a polyprenol phosphate // "an all-<i>trans</i>-isoprenoid phosphate"	CC(C)=CCCC(/C)=C/CCC(/C)=C/COP([O-])([O-])=O	InChIKey=ALEWCKXBHSDCCT-YFVJMOTDSA-L
methylphoracetophenone	-2.66	-23.02	a small molecule	CC1(C(\\O)=C/C(=O)C(C(C)=O)=C1[O-])	InChIKey=XHTXXEBWFGEUAC-UHFFFAOYSA-M
phlorisovalerophenone	-4.71	-22.94	a 2-acylphloroglucinol	CC(CC(C1(\\C(\\O)=C/C(\\O)=C/C(/O)=1))=O)C	InChIKey=VSDWHZGJGWMIRN-UHFFFAOYSA-N
L-phenylalanine	-6.29	-22.92	a proteinogenic amino acid // "an aromatic L-amino acid" // "a non-polar amino acid" // "a phenylpropanoid"	C([O-])(=O)[C@@H]([N+])CC1(/C=CC=CC=1)	InChIKey=COLNVLDHVKWLRT-QMMMGPOBSA-N
&alpha; -ethynylagmatine	-22.85	-22.84	a small molecule	C#CC(N)CCCNC(=N)N	InChIKey=VPTPVJMIJOZPON-UHFFFAOYSA-N
4-methylene diaminopimelate	-22.7	-22.7	a small molecule	C=C(CC([N+])C(=O)[O-])CC([N+])C(=O)[O-]	InChIKey=XHOSYVGVHNEHGK-UHFFFAOYSA-N
4-coumaroyl-4'-hydroxyphenyllactate	-6.49	-22.31	a small molecule	C(C=CC1(C=CC(\\O)=C/C=1))(O[C@H](CC2(/C=CC(\\O)=C/C=2))C(=O)[O-])=O	InChIKey=LVPGCTXCBGXZHO-ZWIJEDICSA-M
4-coumaryl-4-coumarate	-6.82	-22.18	a phenylpropanoid	C(OC(=O)C=CC1(C=CC(\\O)=C/C=1))C=CC2(C=CC(\\O)=C/C=2)	InChIKey=AMABNLPAOLRCOD-BRPQVOEQSA-N
8-oxo-GTP	-1.31	-22.13	a nucleic acid component	C(OP(=O)([O-])OP(=O)(OP([O-])([O-])=O)[O-])[C@@H]1(O[C@H]([C@H](O)[C@H](O)1)N2(C(=O)NC3(C(=O)NC(N)=NC2=3)))	InChIKey=JCHLKIQZUXYLPW-UMMCILCDSA-J
2-phospho-4-(cytidine 5'-diphospho)-2-C-methyl-D-erythritol	-21.92	-21.92	a sugar phosphate // "a CDP-sugar"	C[C@](OP([O-])([O-])=O)(CO)[C@H](O)COP(OP([O-])(=O)OC[C@H]2([C@H]([C@@H](O)[C@H](N1(C(N=C(C=C1)N)=O))O2)O))([O-])=O	InChIKey=HTJXTKBIUVFUAR-XHIBXCGHSA-J
dimorphecolate	-3.27	-21.9	a long-chain 2,3,4-saturated fatty acid // "a polyunsaturated fatty acid"	CCCCCC=CC=CC(CCCCCCCC(=O)[O-])O	InChIKey=NPDSHTNEKLQQIJ-SIGMCMEVSA-M
kaempferol-3-<i>O</i>-&beta;-gentiobioside-7-<i>O</i>-&alpha;-L-rhamnoside	-21.72	-21.72	a flavonol-3-O-[D-glucopyranosyl(1->6)D-glucopyranoside]-7-O-L-rhamnopyranoside	C[C@H]6(O[C@@H](OC5(/C=C4(C(/C(=O)C(\\O[C@H]1(O[C@@H]([C@H]([C@@H]([C@H]1O)O)O)CO[C@@H]2([C@@H]([C@H]([C@@H]([C@H](O2)CO)O)O)O)))=C(C3(/C=CC(\\O)=C/C=3))/O4)=C(C=5)/O)))[C@@H]([C@@H]([C@H]6O)O)O)	InChIKey=QFSDWLPMRWDFID-CSNYLUTCSA-N
adonixanthin	-7.12	-21.71	a ketocarotenoid	CC(\\C=CC=C(C)C=CC1(/C(C[C@@H](CC(\\C)=1)O)(C)C))=C/C=CC=C(C=CC=C(C=CC2(/C(C[C@@H](C(C(\\C)=2)=O)O)(C)C))C)C	InChIKey=YECXHLPYMXGEBI-ZNQVSPAOSA-N
tropinone	-21.66	-21.58	a small molecule	C[N+]1([C@H]2(CC[C@@H]1CC(=O)C2))	InChIKey=QQXLDOJGLXJCSE-KNVOCYPGSA-O
<i>cis</i>-coumarinic acid-&beta;-<i>D</i>-glucoside	0.42	-21.52	a small molecule	C([C@@H]2(O[C@@H](OC1(C=CC=CC(C=CC(=O)[O-])=1))[C@@H]([C@H]([C@@H]2O)O)O))O	InChIKey=GVRIYIMNJGULCZ-QLFWQTQQSA-M
hordatine A	-8.62	-21.48	an amide	C(CNC(C=CC2(C=C1(C(C(OC/1=C/C=2)C3(/C=CC(\\O)=C/C=3))C(NCCCC[N+]=C(N)N)=O)))=O)CC[N+]=C(N)N	InChIKey=KVYNYRIOAYQBFK-WUXMJOGZSA-P
16,17-dihydro-16&alpha;,17-dihydroxy gibberellin A<sub>12</sub>	-2.54	-21.34	a gibberellin	C[C@]14(CCC[C@](C)([C@@H]([C@@H]([C@]23(C[C@H](CC[C@@H]12)[C@@](O)(CO)C3))C([O-])=O)4)C([O-])=O)	InChIKey=BOUZNRKTKNKATH-UVFHUSQUSA-L
1,2-dioleoylglycerol	-21.31	-21.31	a 1-acyl,2-oleoyl-<i>sn</i>-glycerol	CCCCCCCCC=CCCCCCCCC(=O)OC[C@H](CO)OC(CCCCCCCC=CCCCCCCCC)=O	InChIKey=AFSHUZFNMVJNKX-LLWMBOQKSA-N
adenosine 5'[&beta;,&gamma;-methylene]triphosphate	0.5	-21.31	a small molecule	C([C@H]3([C@H]([C@H]([C@H](N1(C2(N=CN=C(C(N=C1)=2)N)))O3)O)O))OP(OP(=O)([O-])OCOP(=O)([O-])[O-])([O-])=O	InChIKey=VEALUEQCXCEZHU-IOSLPCCCSA-J
9,10-epoxy-18-hydroxystearate	-1.94	-21.29	an epoxy fatty acid // "a long-chain 2,3,4-saturated fatty acid" // "an &omega;-hydroxy long-chain fatty acid"	C(CCCCCCCC1(C(CCCCCCCC(=O)[O-])O1))O	InChIKey=ITTPZDMHCNGAGQ-UHFFFAOYSA-M
agmatine	-21.24	-21.24	an aliphatic amine	C(CCC[N+])NC(=[N+])N	InChIKey=QYPPJABKJHAVHS-UHFFFAOYSA-P
podophyllotoxin 7-glucoside	0.77	-21.19	a lignan	COC1(\\C=C(C=C(C(/OC)=1)OC)[C@H]2(C5(/C(\\[C@H](C3(C2C(OC3)=O))O[C@@H]4([C@@H]([C@H]([C@H](O)[C@H](O4)CO)O)O))=C/C6(/OCOC(\\C=5)=6))))	InChIKey=NXVJTGLCCSFGAT-KHBXQNFESA-N
<i>ent</i>-7&alpha;-hydroxykaur-16-en-19-oate	-8.77	-21.19	a diterpenoid	C=C1([C@H]4(CC[C@H]3([C@@](C1)([C@@H](O)C[C@H]2([C@@](C([O-])=O)(C)CCC[C@](C)23))C4)))	InChIKey=KMLXVEXJZSTMBV-YDIYEOSVSA-M
trimethoprim	-21.58	-21.15	a pyrimidine // "an antibiotic"	COC2(\\C=C(CC1(/C=NC(N)=NC(\\N)=1))C=C(C(/OC)=2)OC)	InChIKey=IEDVJHCEMCRBQM-UHFFFAOYSA-N
taxa-4(20),11-dien-5-&alpha;-yl acetate	-3.3	-21.02	a small molecule	CC2(/CC[C@@H]1(C[C@@H]3([C@](C)(CCC(/[C@](C)(C)1)=2)CC[C@H](OC(=O)C)C3=C)))	InChIKey=APIZAZFFQBVSJA-ZJDLJICXSA-N
gramine	-23.56	-20.95	an alkaloid // "an indole derivative"	C[N+](C)CC1(/C2(/C(\\NC=1)=C/C=CC=2))	InChIKey=OCDGBSUVYYVKQZ-UHFFFAOYSA-O
4-coumaroylhexanoylmethane	-20.92	-20.92	a small molecule	CCCCCC(/O)=C/C(=O)C=CC1(C=CC(\\O)=C/C=1)	InChIKey=BWAVVEBSGHWPHL-QUHNVXOFSA-N
dihydroisopteroate	-3.18	-20.83	a pteroate	C2(NC3(\\N=C(N)NC(=O)C(\\N=C(NCC1(/C=CC(\\C([O-])=O)=C/C=1))2)=3))	InChIKey=HYJDIDXPICCBQN-UHFFFAOYSA-M
artemisinin	-2.88	-20.67	a sesquiterpenoid	C[C@H]1(CC[C@@H]3([C@@H](C)C(O[C@H]4(O[C@]2(CC[C@@H]1[C@@](OO2)34)(C)))=O))	InChIKey=BLUAFEHZUWYNDE-NNWCWBAJSA-N
theobromine	-15.07	-20.58	a small molecule	CN1(C=NC2(N(C(NC(C1=2)=O)=O)C))	InChIKey=YAPQBXQYLJRXSA-UHFFFAOYSA-N
catharanthine	-0.2	-20.56	an iboga-type monoterpenoid indole alkaloid	CCC1(/C5([N+]2(CC(C=1)C[C@](C(OC)=O)(C3(/NC4(\\C=CC=CC(/C(\\CC2)=3)=4)))5)))	InChIKey=CMKFQVZJOWHHDV-BPLLPPDFSA-O
L-cysteinylglycine	-2.3	-20.49	a dipeptide with a C-terminal glycine	C(C([O-])=O)NC([C@H](CS)[N+])=O	InChIKey=ZUKPVRWZDMRIEO-VKHMYHEASA-N
phytosphingosine (C18)	-2.88	-20.46	a phytosphingosine	CCCCCCCCCCCCCC[C@@H](O)[C@H]([C@H](CO)[N+])O	InChIKey=AERBNCYCJBRYDG-KSZLIROESA-O
3-methoxy-4-hydroxy-5-<i>all-trans</i>-nonaprenylbenzoate	-10.32	-20.34	a 3-methoxy-4-hydroxy-5-<i>all-trans</i>-polyprenylbenzoate	CC(C)=CCCC(/C)=C/CCC(/C)=C/CCC(/C)=C/CCC(/C)=C/CCC(/C)=C/CCC(/C)=C/CCC(/C)=C/CCC(/C)=C/CC1(\\C=C(C([O-])=O)C=C(C(\\O)=1)OC)	InChIKey=FDPPBYXDOXRDHA-JSGWLJPKSA-M
4-(1-methyl-2-pyrrolidinyl)-3-oxobutanoate	-1.94	-20.33	a small molecule	C[N+]1(CCCC1CC(CC([O-])=O)=O)	InChIKey=WDFDPXMELFXBFU-UHFFFAOYSA-N
(<i>S</i>)-reticuline	-17.87	-20.32	a small molecule	C1([N+]([C@H](C2(/C=C(C(\\OC)=C/C(/C1)=2)O))CC3(/C=CC(/OC)=C(C=3)/O))C)	InChIKey=BHLYRWXGMIUIHG-HNNXBMFYSA-O
7-hydroxy-2',4',5'-trimethoxyisoflavone	-20.36	-20.29	an isoflavone	COC3(\\C=C(C(\\C1(/C(=O)C2(\\C=CC(\\O)=C/C(/OC=1)=2)))=C/C(/OC)=3)OC)	InChIKey=IXZYJZHCXHSCDY-UHFFFAOYSA-N
1-palmitoyl-<i>sn</i>-glycerol 3-phosphate	-15.23	-20.28	1-(long-chain acyl)-<i>sn</i>-glycerol 3-phosphate // "a 2,3,4-saturated 2-lysophosphatidate"	CCCCCCCCCCCCCCCC(=O)OC[C@@H](O)COP(=O)([O-])[O-]	InChIKey=YNDYKPRNFWPPFU-GOSISDBHSA-L
&alpha;-monofluoromethylagmatine	-20.25	-20.25	a small molecule	C(NC(=N)N)CCC(CF)N	InChIKey=SUJCPTTWZVYXRT-UHFFFAOYSA-N
19E-geissoschizine	-6.18	-20.24	a small molecule	CC=C1(CN2(CCC3(/C4(\\C=CC=CC(/NC(\\[C@H](C[C@H](C(/C(OC)=O)=C/O)1)2)=3)=4))))	InChIKey=WKWHYFHGTWZCLM-KGZWXYIYSA-N
4-aminobutanal	-1.61	-20.21	|Aliphatic-Omega-Amino-Aldehydes|	C(C[N+])C[CH]=O	InChIKey=DZQLQEYLEYWJIB-UHFFFAOYSA-O
8-amino-7-oxononanoate	-1.96	-20.14	a small molecule	CC(C(CCCCCC([O-])=O)=O)[N+]	InChIKey=GUAHPAJOXVYFON-UHFFFAOYSA-N
(3Z)-hex-3-en-1-ol	-2.22	-20.11	an alcohol	CCC=CCCO	InChIKey=UFLHIIWVXFIJGU-ARJAWSKDSA-N
(S)-coclaurine	-2.26	-20.11	a small molecule	C1([N+][C@H](C2(/C=C(C(\\OC)=C/C(/C1)=2)O))CC3(/C=CC(\\O)=C/C=3))	InChIKey=LVVKXRQZSRUVPY-HNNXBMFYSA-O
D-phenylhydantoin	-5.64	-20.08	a small molecule	C2(/C=CC(\\[C@@H]1(NC(=O)NC1=O))=C/C=2)	InChIKey=NXQJDVBMMRCKQG-SSDOTTSWSA-N
5-(methylsulfanyl)-2-oxopentanoate	-12.15	-20.06	an &omega;-(methylsulfanyl)-2-oxoalkanoate	CSCCCC(=O)C(=O)[O-]	InChIKey=MPJMAJLPWRBNBU-UHFFFAOYSA-M
<i>N</i>-heptylpantothenamide	-20.06	-20.05	a small molecule	CCCCCCCNC(=O)CCNC([C@H](O)C(C)(C)CO)=O	InChIKey=HHAVGBXLGVYXFF-AWEZNQCLSA-N
cumene hydroperoxide	-0.3	-20	an organic hydroperoxide	CC(OO)(C)C1(/C=CC=CC=1)	InChIKey=YQHLDYVWEZKEOX-UHFFFAOYSA-N
castasterone	-0.65	-19.96	a brassinosteroid	CC(C)[C@H](C)[C@@H](O)[C@H](O)[C@@H](C)[C@@H]3(CC[C@@H]4([C@H]2(CC(=O)[C@@H]1(C[C@H](O)[C@H](O)C[C@@](C)1[C@H]2CC[C@](C)34))))	InChIKey=VYUIKSFYFRVQLF-YLNAYWRASA-N
UDP-&alpha;-D-glucuronate	-19.92	-19.92	a UDP-sugar	C([C@@H]1(O[C@H]([C@H](O)[C@H](O)1)N2(C=CC(=O)NC(=O)2)))OP(=O)([O-])OP(=O)([O-])O[C@@H]3(O[C@H](C([O-])=O)[C@@H](O)[C@H](O)[C@@H](O)3)	InChIKey=HDYANYHVCAPMJV-LXQIFKJMSA-K
1-deoxymannojirimycin	-0.63	-19.89	a secondary metabolite	C(O)[C@H]1([C@@H](O)[C@H](O)[C@H](O)C[N+]1)	InChIKey=LXBIFEVIBLOUGU-KVTDHHQDSA-O
2-(8-hydroxy-2-oxotridecyl)-6-oxopyran-4-olate	-2.63	-19.87	a hydroxylated tetraketide &alpha;-pyrone	CCCCCC(O)CCCCCC(=O)CC1(/OC(=O)C=C([O-])C=1)	InChIKey=RGRXEJAZCMLORS-UHFFFAOYSA-M
3,5-dihydroxy-6,7-didehydro-12'-apo-&beta;-caroten-12'-al	-19.85	-19.85	a 12'-apo-carotenal	CC(\\C=CC=C(C=C=C1(C(CC(CC1(O)C)O)(C)C))C)=C/C=CC=C(C)C=CC=O	InChIKey=DTXLMVIHOKFQAR-KJJRRPHQSA-N
(<i>E</i>)-1-(L-cystein-<i>S</i>-yl)-<i>N</i>-hydroxy-&omega;-(methylsulfanyl)nonan-1-imine	-20.24	-19.84	an L-cysteine-<i>S</i>-conjugate	CSCCCCCCCCC(SCC([N+])C([O-])=O)=NO	InChIKey=OKZTWSCTVDMBGE-NTCAYCPXSA-N
15-<i>cis</i>-phytoene	-20.24	-19.83	a carotenoid	CC(C)=CCCC(/C)=C/CCC(/C)=C/CCC(/C)=C/C=CC=C(CCC=C(CCC=C(CCC=C(C)C)C)C)C	InChIKey=YVLPJIGOMTXXLP-BHLJUDRVSA-N
CMP-3-deoxy-&beta;-D-<i>manno</i>-octulosonate	-1.01	-19.81	a CMP-sugar	C(O)[C@@H](O)[C@@H]3(O[C@@](OP(OC[C@H]2([C@H]([C@H]([C@H](N1(C(N=C(C=C1)N)=O))O2)O)O))([O-])=O)(C([O-])=O)C[C@H]([C@H]3O)O)	InChIKey=YWWJKULNWGRYAS-XKKDATLGSA-L
<i>N</i>-guanyl-1,7-diaminoheptane	-19.81	-19.81	a small molecule	C([N+]=C(N)N)CCCCCC[N+]	InChIKey=YAOAMZOGXBMLFQ-UHFFFAOYSA-P
5-&beta;-pregnan-3,20 dione	-3.04	-19.8	a small molecule	CC(=O)[C@@H]3(CC[C@@H]4([C@H]2(CC[C@H]1(CC(=O)CC[C@@](C)1[C@H]2CC[C@](C)34))))	InChIKey=XMRPGKVKISIQBV-XWOJZHJZSA-N
4-hydroxy-4-methyl-L-glutamate	-3	-19.68	a small molecule	CC(O)(C([O-])=O)C[C@H]([N+])C([O-])=O	InChIKey=ONTAOGAXMOTXQW-FWRGRRDFSA-M
tetrahydropteroyl-&alpha;-glutamylglutamate	-0.66	-19.67	a tetrahydrofolate	C1(\\C=C(C=CC(\\C(N[C@H](C(N[C@@H](CCC([O-])=O)C([O-])=O)=O)CCC([O-])=O)=O)=1)NC[C@@H]2(CNC3(\\N=C(N)NC(C(\\N2)=3)=O)))	InChIKey=CNDGUKLKRPWODJ-KKUMJFAQSA-K
13<SUP>1</SUP>-oxo-magnesium-protoporphyrin IX 13-monomethyl ester	-4.09	-19.64	an organometallic compound	C=CC4(/C(\\C)=C3(C=C8(C(\\C)=C(CCC(=O)[O-])/C7(=N(.[Mg]25(.N1(=C(C(\\C=C)=C(C)/C/1=C/C(/N23)=4)C=C6(C(/C)=C(C(/N56)=C/7)/C(=O)CC(=O)OC))))8))))
heliocide B2	-5.38	-19.62	a terpenoid	CC(C)=CCCC1(CC2(C(C3(\\C(/C=O)=C(C(\\OC)=C(C(C)C)/C(/C(C(C)(CC=1)2)=O)=3)/[O-]))=O))	InChIKey=FGQZFAWOAMMXKN-UHFFFAOYSA-M
4&alpha;-carboxy-5&alpha;-cholesta-8,24-dien-3&beta;-ol	-5.56	-19.62	a 3&beta;-hydroxy-4&alpha;-carboxysteroid	CC(C)=CCC[C@@H](C)[C@@H]2(CC[C@@H]3(C4(/CC[C@@H]1([C@H](C([O-])=O)[C@@H](O)CC[C@@](C)1C(/CC[C@](C)23)=4))))	InChIKey=JHIWIFRQJXLNEU-GSQAGGHASA-M
2-methyl-1,5-dinitro-3-nitrosobenzene	-0.79	-19.6	a C-nitroso compound // "a C-nitro compound" // "an aromatic compound"	CC1(\\C(\\N=O)=C/C(\\[N+](=O)[O-])=C/C(\\[N+]([O-])=O)=1)	InChIKey=CVKROUKPCDJVNY-UHFFFAOYSA-N
16-methoxytabersonine	-19.99	-19.59	a small molecule	CC[C@]25(C=CC[N+]4(CC[C@]1(C3(\\C=CC(\\OC)=C/C(/NC\\1=C(C2)/C(=O)OC)=3))[C@@H]45))	InChIKey=AEXBRBWRPNGGEZ-FKBYEOEOSA-O
7-methylxanthosine	-1.26	-19.58	a modified nucleoside	C[N+]1(=CN(C2(\\NC(=O)NC(=O)C/1=2))[C@H]3(O[C@H](CO)[C@@H](O)[C@@H](O)3))	InChIKey=SYPRQIWERSQQNL-KQYNXXCUSA-O
4,5-<i>seco</i>-dopa	-2.37	-19.57	a small molecule	C(=O)C=C(C[C@H]([N+])C(=O)[O-])C=C(C([O-])=O)O	InChIKey=FNEGJFDTWWXQES-QTWONPPNSA-M
cortisone	-1.51	-19.52	a steroid	C[C@]34([C@@H]2(C(=O)C[C@@]1(C)([C@@H](CC[C@@](C(=O)CO)(O)1)[C@@H]2CCC/3=C/C(=O)CC4)))	InChIKey=MFYSYFVPBJMHGN-ZPOLXVRWSA-N
4-coumaroyl-3-hydroxyagmatine	-2.52	-19.5	an amide	C1(C=C(C=CC(C=CC(NCCC(O)C[N+]=C(N)N)=O)=1)O)	InChIKey=ZOASRUGREWIJSO-ZZXKWVIFSA-O
diazepinone riboside	-19.48	-19.5	a nucleoside analog	C(O)[C@H]2([C@H]([C@H]([C@H](N1(C(NCC=CC1)=O))O2)O)O)	InChIKey=HBBIVXDEBCKFIZ-FNCVBFRFSA-N
hispidin	-13.55	-19.49	a small molecule	C(\\C1(C=C(O)C(\\O)=C/C=1))=C/C2(/OC(=O)C=C([O-])C=2)	InChIKey=SGJNQVTUYXCBKH-HNQUOIGGSA-M
benzyladenine	-19.46	-19.46	an adenine-type cytokinin	C1(N=C(C2(\\N=CNC(\\N=1)=2))NCC3(/C=CC=CC=3))	InChIKey=NWBJYWHLCVSVIJ-UHFFFAOYSA-N
6-decylubiquinone	0.17	-19.45	a quinone	CCCCCCCCCCC1(/C(C(/OC)=C(C(C(\\C)=1)=O)/OC)=O)	InChIKey=VMEGFMNVSYVVOM-UHFFFAOYSA-N
&alpha;-(2,6-anhydro-3-deoxy-D-arabino-heptulopyranosid)onate 7-phosphonate	-19.81	-19.41	an organophosphonate // "a carbohydrate derivative"	C(P(=O)(O)[O-])[C@H]1([C@@H](O)[C@H](O)C[C@@H](C(O)O)O1)	InChIKey=RFDYJBWISAWOLP-MOJAZDJTSA-M
<i>N</i>-debenzoyl-(3'-<i>RS</i>)-2'-deoxytaxol	-19.21	-19.21	an alkaloid	CC4(\\[C@@H](OC(C[C@@H]([N+])C1(/C=CC=CC=1))=O)C[C@@]3(O)([C@@H](OC(C2(/C=CC=CC=2))=O)[C@@H]5([C@](C)(C(=O)[C@H](OC(C)=O)C(/C(C)(C)3)=4)[C@@H](O)C[C@@H]6(OC[C@@](OC(=O)C)56))))	InChIKey=YNAFMBLTFSPCAE-RVJKEIMSSA-O
amorphigenin	-0.6	-19.2	a rotenoid	C=C(CO)[C@@H]1(CC5(\\C(\\O1)=C/C=C3(C(\\O[C@H]2(COC4(\\C=C(C(\\OC)=C/C(/[C@@H]2C3=O)=4)OC)))=5)))	InChIKey=ZJMLELXRQUXRIU-HBGVWJBISA-N
octanoate	-19.55	-19.13	a medium-chain 2,3,4-saturated fatty acid // "a saturated fatty acid"	CCCCCCCC(=O)[O-]	InChIKey=WWZKQHOCKIZLMA-UHFFFAOYSA-M
salicyl-6-hydroxy-2-cyclohexene-on-oyl	-19.11	-19.11	an aromatic compound	C(C1(O)(C(=O)CCC=C1))(OCC2(/C(\\O)=C/C=CC=2))=O	InChIKey=WYYMYYOXCOEMCU-UHFFFAOYSA-N
5-isobutylthioribose	-0.09	-19.08	a small molecule	CC(CSCC(C(C(C=O)O)O)O)C	InChIKey=YRYSTVYVSOLNOU-UHFFFAOYSA-N
5-deoxy-D-glucuronate	0	-19.06	a monocarboxylate	C(C(=O)[O-])[C@@H](O)[C@H](O)[C@@H](O)[CH]=O	InChIKey=HPITTXOWHLWIEK-IWGUZYHVSA-M
<i>N</i>-pentylpantothenamide	-2.36	-19.05	a small molecule	CCCCCNC(=O)CCNC([C@H](O)C(C)(C)CO)=O	InChIKey=HWNKKPMQPCHGBA-LBPRGKRZSA-N
hexadecanedioate	-13.36	-19.05	an &alpha;,&omega;-dicarboxylate	C(=O)([O-])CCCCCCCCCCCCCCC(=O)[O-]	InChIKey=QQHJDPROMQRDLA-UHFFFAOYSA-L
<i>ent</i>-kaurenol	-0.85	-19.04	a small molecule	C=C1([C@@H]4(C[C@]3(C1)(CC[C@H]2([C@](C)(CO)CCC[C@](C)2[C@@H]3CC4))))	InChIKey=TUJQVRFWMWRMIO-XRNRSJMDSA-N
juvenile hormone III	-13.35	-19.02	an insect hormone	CC(\\CC[C@H]1(C(C)(O1)C))=C/CCC(/C)=C/C(=O)OC	InChIKey=QVJMXSGZTCGLHZ-HONBPKQLSA-N
palmitate	-19.42	-19.02	an even numbered straight chain 2,3,4-saturated fatty acid // "a long-chain 2,3,4-saturated fatty acid" // "a saturated fatty acid"	CCCCCCCCCCCCCCCC([O-])=O	InChIKey=IPCSVZSSVZVIGE-UHFFFAOYSA-M
porphyrin-ring	-19.42	-19.02	a ring	C1(/C5(=NC(\\C=1)=C/C2(=NC(\\C=C2)=C/C3(C=CC(/N=3)=C/C4(=NC(\\C=C4)=C/5)))))
methyl (<i>2E,6E</i>)-farnesoate	-9.3	-18.98	a methyl farnesoate	CC(C)=CCCC(/C)=C/CCC(/C)=C/C(=O)OC	InChIKey=NWKXNIPBVLQYAB-VDQVFBMKSA-N
(-)-phaseollin	0.82	-18.92	a pterocarpan	CC1(C)(C=CC4(\\C(\\O1)=C/C=C3([C@H]2(COC5(\\C=C(O)C=CC(/[C@@H]2OC/3=4)=5)))))	InChIKey=LWTDZKXXJRRKDG-KXBFYZLASA-N
&beta;-nicotinate D-ribonucleotide	-19.22	-18.88	a small molecule	C(OP([O-])(=O)[O-])[C@H]1([C@@H](O)[C@@H](O)[C@@H](O1)[N+]2(C=CC=C(C(=O)[O-])C=2))	InChIKey=JOUIQRNQJGXQDC-ZYUZMQFOSA-L
1-(3,4-dihydroxyphenyl)-5-hydroxy-3-decanone	0.43	-18.87	a phenylpropanoid	CCCCC[C@H](O)CC(=O)CCC1(/C=C(O)C(\\O)=C/C=1)	InChIKey=QYRSUDCXGPMNSS-ZDUSSCGKSA-N
<i>N</i>,<i>N</i>-dihydroxypentahomomethionine	-19.26	-18.86	an L-<i>N,N</i>-dihydroxypolyhomomethionine	CSCCCCCCC[C@H](N(O)O)C([O-])=O	InChIKey=RIBOHFDQFNREER-VIFPVBQESA-M
3-deoxy-D-<i>manno</i>-octulosonate 8-phosphate	-19.19	-18.85	a small molecule	C(OP([O-])(=O)[O-])[C@@H](O)[C@@H]1(O[C@@](O)(C([O-])=O)C[C@H]([C@H]1O)O)	InChIKey=IZZNRKJLBIYBJN-HXUQBWEZSA-K
9(<i>S</i>)-HPOTE	-1.42	-18.83	a hydroperoxy octadecatrienoate	CCC=CCC=CC=C[C@H](CCCCCCCC([O-])=O)OO	InChIKey=RWKJTIHNYSIIHW-MEBVTJQTSA-M
7-deoxyloganate	-2.04	-18.83	a monoterpenoid derivative	C[C@@H]1(CC[C@@H]3([C@@H]1[C@H](O[C@H]2(O[C@H](CO)[C@@H](O)[C@H](O)[C@@H](O)2))OC=C(C([O-])=O)3))	InChIKey=DSXFHNSGLYXPNG-YDYVGBNJSA-M
(<i>E</i>)-2-(1<i>H</i>-indol-3-yl)-1-thioacetohydroximate	-6.41	-18.79	an aldoxime	C1(/NC2(\\C=CC=CC(/C(\\CC(=NO)[S-])=1)=2))	InChIKey=NPTAQBFHUNRJAR-UHFFFAOYSA-M
pyrithiamine	-18.76	-18.79	a small molecule	CC2(N(CC1(/C(=NC(=NC=1)C)N))C=CC=C2CCO)	InChIKey=UZLPMHGCXVJFGY-UHFFFAOYSA-N
conhydrinone	-1.64	-18.78	an alkaloid	CCC(=O)C1([N+]CCCC1)	InChIKey=FDOBDBWYWMTMKT-UHFFFAOYSA-O
(<i>E</i>)-&omega;-(methylsulfanyl)hexyl-thiohydroximate	-19.16	-18.76	an (<i>E</i>)-&omega;-(methylsulfanyl)alkyl-thiohydroximate	CSCCCCCC(S)=NO	InChIKey=HZGWSMQRHPTXFL-UHFFFAOYSA-N
7,8-diaminopelargonate	-0.4	-18.75	a small molecule	CC(C(CCCCCC([O-])=O)[N+])[N+]	InChIKey=KCEGBPIYGIWCDH-UHFFFAOYSA-O
<i>cis</i>-tuberonic acid glucoside	-19.16	-18.74	tuberonic acid glucoside	C(O[C@H]1(O[C@H](CO)[C@@H](O)[C@H](O)[C@@H](O)1))CC=CC[C@H]2(C(=O)CC[C@@H]2CC([O-])=O)	InChIKey=JFDNMLUPLXZXGV-OAIXPKHMSA-M
(4E,8E)-sphinga-4,8-dienine	-19.11	-18.71	a sphinga-4,8-dienine	CCCCCCCCCC=CCCC=C[C@@H](O)[C@@H]([N+])CO	InChIKey=RTQVJTLVVBJRJG-SEXYCKHXSA-O
DIBOA	-18.9	-18.71	an indole derivative	C1(/C=CC2(/OC(C(N(C(\\C=1)=2)[O-])=O)O))	InChIKey=QUBXBHWFQCVXQY-UHFFFAOYSA-N
methoxydihydrosorgoleone	4.37	-18.7	a small molecule	C=CCC=CCC=CCCCCCCCC1(\\C=C(OC)C=C(OC)C(\\O)=1)	InChIKey=XQMKMAVTAIVPEY-HZJYTTRNSA-N
abietatriene	-0.53	-18.67	a diterpenoid	CC(C)C2(C=C1(CC[C@@H]3(C(C)(C)CCC[C@](C)(C1=CC=2)3)))	InChIKey=QUUCYKKMFLJLFS-AZUAARDMSA-N
(4Z,7Z,10Z,13Z,16Z,19Z)-docosahexaenoate	-19	-18.67	a &omega;-3 fatty acid // "a long-chain fatty acid"	CCC=CCC=CCC=CCC=CCC=CCC=CCCC(=O)[O-]	InChIKey=MBMBGCFOFBJSGT-KUBAVDMBSA-M
decylglucoside	-18.66	-18.66	a small molecule	CCCCCCCCCCO[C@H]1(O[C@@H](C([C@@H](C1O)O)O)CO)	InChIKey=JDRSMPFHFNXQRB-CMTNHCDUSA-N
gibberellin A<sub>44</sub> (closed lactone form)	1.07	-18.66	a gibberellin	C=C1([C@@]3(O)(C[C@]4(C1)([C@H]([C@H]5([C@]2(C(=O)OC[C@](CCC2)([C@@H](CC3)4)5)(C)))C([O-])=O)))	InChIKey=KSBJAONOPKRVRR-LTTRRGSQSA-M
narcotine hemiacetal	-4.81	-18.65	an alkaloid	COC5(/C(/OC)=C1(C(\\[C@H](OC(O)1)[C@@H]2(C3(\\C(\\CCN(C)2)=C/C4(/OCOC(\\C(/OC)=3)=4))))=C/C=5))	InChIKey=TZNFGVJRQISOHK-HVHHGIHYSA-N
13-hydroxylupanine	-1.46	-18.64	a small molecule	C4(C[C@@H](O)CC3(C1(CC(C2(CCCC(N(C1)2)=O))C[N+]34)))	InChIKey=JVYKIBAJVKEZSQ-XHLRWWMNSA-O
protoporphyrinogen IX	0.84	-18.6	a porphyrin	C=CC2(/C(\\C)=C1(CC5(/NC(\\CC4(/NC(\\CC3(/NC(\\CC(/N1)=2)=C(C)/C(\\C=C)=3))=C(C)/C(\\CCC([O-])=O)=4))=C(CCC(=O)[O-])/C(\\C)=5)))	InChIKey=UHSGPDMIQQYNAX-UHFFFAOYSA-L
FAD stem group	-6.18	-18.55	Superatoms	C(OP(=O)(OP([O-])(=O)OCC3(OC(N1(C2(N=CN=C(N)C(N=C1)=2)))C(C(O)3)O))[O-])C(O)C(O)C(O)C[N+]
2'-deoxyguanosine 3'-monophosphate	-18.54	-18.55	a purine 2'-deoxyribonucleotide // "a 2'-deoxyribonucleoside 3'-monophosphate"	C(O)[C@@H]1(O[C@H](C[C@H](OP([O-])([O-])=O)1)N2(C=NC3(C(=O)NC(N)=NC2=3)))	InChIKey=QQMSZHORHNORLP-KVQBGUIXSA-L
AMP group	-12.04	-18.55	a nucleoside phosphate group	C([C@H]3([C@H]([C@H]([C@H](N1(C2(N=CN=C(C(N=C1)=2)N)))O3)O)O))OP([O-])([O-])=O
4-(indol-3-yl)butanoyl-&beta;-D-glucose	-0.74	-18.55	an auxin-conjugate	C(O)[C@@H]3(O[C@@H](OC(=O)CCCC1(/C2(\\C=CC=CC(/NC=1)=2)))[C@H](O)[C@@H](O)[C@H](O)3)	InChIKey=CIJFFKOICMQHCH-LHKMKVQPSA-N
1,2,3,6-tetrakis-O-galloyl-&beta;-D-glucose	-18.52	-18.52	a hydrolyzable tannin	C(OC(C1(/C=C(O)C(/O)=C(C=1)/O))=O)[C@@H]4(O[C@H]([C@H](OC(C2(/C=C(O)C(/O)=C(C=2)/O))=O)[C@@H](OC(=O)C3(/C=C(O)C(/O)=C(C=3)/O))[C@H](O)4)OC(C5(/C=C(O)C(/O)=C(C=5)/O))=O)	InChIKey=RATQVALKDAUZBW-XPMKZLBQSA-N
3,4-dihydroxyphenylacetaldehyde	-18.91	-18.51	a small molecule	C1(/C(\\C[CH]=O)=C/C(/O)=C(C=1)/O)	InChIKey=IADQVXRMSNIUEL-UHFFFAOYSA-N
prostaglandin E<sub>2</sub>	-0.78	-18.45	a small molecule	CCCCC[C@H](O)C=C[C@H]1([C@@H](CC=CCCCC(=O)[O-])C(=O)C[C@@H](O)1)	InChIKey=XEYBRNLFEZDVAW-ARSRFYASSA-M
syringetin	-0.86	-18.44	a 3'-methoxyflavonoid // "a flavonol derivative"	COC1(\\C=C(C=C(OC)C(/O)=1)C2(\\OC3(\\C=C(O)C=C(O)C(/C(=O)C(\\[O-])=2)=3)))	InChIKey=UZMAPBJVXOGOFT-UHFFFAOYSA-M
acryloyl-CoA	-18.43	-18.43	a coenzyme A-activated compound	C=CC(=O)SCCNC(=O)CCNC(=O)[C@H](O)C(C)(C)COP(=O)(OP(=O)(OC[C@H]1([C@@H](OP([O-])(=O)[O-])[C@@H](O)[C@@H](O1)N2(C3(N=CN=C(C(N=C2)=3)N))))[O-])[O-]	InChIKey=POODSGUMUCVRTR-IEXPHMLFSA-J
1-monopalmitoylethylene glycol	-18.83	-18.41	a small molecule	CCCCCCCCCCCCCCCC(=O)OCCO	InChIKey=BXCRLBBIZJSWNS-UHFFFAOYSA-N
(indol-3-yl)acetyl-L-tyrosine	-0.02	-18.41	an indole derivative // "a modified amino acid"	C2(/NC3(\\C=CC=CC(/C(\\CC(N[C@H](C([O-])=O)CC1(/C=CC(\\O)=C/C=1))=O)=2)=3))	InChIKey=HLBLLQMXYYYBLN-KRWDZBQOSA-M
theophylline	-2.74	-18.38	a small molecule	CN1(C2(N=CNC(C(=O)N(C)C(=O)1)=2))	InChIKey=ZFXYFBGIUFBOJW-UHFFFAOYSA-N
dipicolinate	-18.57	-18.37	a pyrimidine	C1(/C=C(N=C(C=1)C(=O)[O-])C(=O)[O-])	InChIKey=WJJMNDUMQPNECX-UHFFFAOYSA-L
cyanidin 3-<i>O</i>-(6\-<i>O</i>-malonyl)-&beta;-glucoside"	-7.14	-18.35	an anthocyanidin-3-<i>O</i>-(6-<i>O</i>-malonyl-&beta;-D-glucoside)	C(OC(CC(=O)[O-])=O)[C@@H]1(O[C@H]([C@@H]([C@H]([C@@H]1O)O)O)OC2(/C(=[O+]C3(/C=C(C=C(C(/C=2)=3)[O-])[O-]))C4(/C=C(O)C(\\O)=C/C=4)))	InChIKey=ROQLTZUOXIQBDO-JZWLZXDTSA-L
L-2,4-diaminobutanoate	-18.76	-18.34	an L-amino acid	C(C[C@@H](C([O-])=O)[N+])[N+]	InChIKey=OGNSCSPNOLGXSM-VKHMYHEASA-O
(9Z,13S,15Z)-12,13-epoxyoctadeca-9,11,15-trienoate	-0.92	-18.33	an epoxy fatty acid // "a long-chain 2,3,4-saturated fatty acid"	CCC=CC[C@H]1(OC\\1=C/C=CCCCCCCCC(=O)[O-])	InChIKey=YZBZORUZOSCZRN-DCUPSMFCSA-M
1-linoleoyl-2-oleoyl-phosphatidylcholine	1.79	-18.33	phosphatidylcholine-36:3	CCCCCC=CCC=CCCCCCCCC(OC[C@@H](OC(=O)CCCCCCCC=CCCCCCCCC)COP([O-])(=O)OCC[N+](C)(C)C)=O	InChIKey=RTAZWRZKFSTMOY-NMSVECGZSA-N
hypericin	-1.57	-18.32	a dye	CC2(/C3(C8(C(\\C)=C/C(/O)=C6(C(C4(C7(C(C5(C(\\[O-])=C/C(/O)=C1(C(C(C(C(/C1=O)=C(C=2)/O)=3)=4)=5)))=C(C=C(C(C6=O)=7)O)[O-])))=8))))	InChIKey=BTXNYTINYBABQR-UHFFFAOYSA-L
desoxyhemigossypol	3.21	-18.31	a sesquiterpenoid	CC(C2(\\C3(/C=C(C=C1(C(/C(/CO1)=C(C(\\O)=2)/O)=3))C)))C	InChIKey=UACUHHDLYFQIDS-UHFFFAOYSA-N
carnosate	-18.29	-18.3	a diterpenoid	CC(C)C3(C=C1(C([C@]2(C(=O)[O-])([C@@H](CC1)C(C)(C)CCC2))=C(O)C(O)=3))	InChIKey=QRYRORQUOLYVBU-VBKZILBWSA-M
3-deazaadenine	-15.72	-18.3	a modified nucleobase	C1(NC2(\\C=C[N+]=C(C(/N=1)=2)N))	InChIKey=UHUHBFMZVCOEOV-UHFFFAOYSA-O
geranylhydroquinone	-18.89	-18.27	a quinol	CC(C)=CCCC(/C)=C/CC1(/C(\\O)=C/C=C(C=1)O)	InChIKey=ZSCRTFONTNMQBL-NTUHNPAUSA-N
(<i>E</i>)-1-(L-cysteinylglycin-<i>S</i>-yl)-<i>N</i>-hydroxy-&omega;-(methylsulfanyl)heptan-1-imine	-0.38	-18.25	an (<i>E</i>)-1-(L-cysteinylglycin-<i>S</i>-yl)-<i>N</i>-hydroxy-&omega;-(methylsulfanyl)alkan-1-imine	CSCCCCCCC(SC[C@H]([N+])C(=O)NCC([O-])=O)=NO	InChIKey=OLIVGXOVIZTTSI-ADHQNKHFSA-N
1,2-dioctanoyl-1-amino-2,3-propanediol	-18.66	-18.24	a small molecule	CCCCCCCC(=O)NCC(CO)OC(=O)CCCCCCC	InChIKey=KGDBSAYTYOBZHB-UHFFFAOYSA-N
10-(methylsulfanyl)-2-oxodecanoate	-18.73	-18.24	a 2-oxo carboxylate	CSCCCCCCCCC(=O)C([O-])=O	InChIKey=IEZWLIJBCDCGEU-UHFFFAOYSA-M
1,2-di<i>-O-</i>octylglycerol	-1.21	-18.21	a small molecule	CCCCCCCCOCC(OCCCCCCCC)CO	InChIKey=QWHKYVBQPAUEPF-UHFFFAOYSA-N
D-glucaro-1,5-lactone	1.84	-18.2	a &delta;-lactone	C([C@H]1([C@H]([C@@H]([C@H](C(O1)=O)O)O)O))([O-])=O	InChIKey=YLKFQNUGXOLRNI-QDQPNEQZSA-M
allopregnanolone	-12.4	-18.19	a small molecule	CC(=O)[C@@H]3(CC[C@@H]4([C@H]2(CC[C@@H]1(C[C@@H](O)CC[C@@](C)1[C@H]2CC[C@](C)34))))	InChIKey=AURFZBICLPNKBZ-FZCSVUEKSA-N
L-hexahomomethionine	-18.7	-18.18	an L-polyhomomethionine	CSCCCCCCCC[C@H]([N+])C(=O)[O-]	InChIKey=XVGBKWQWYRNGDG-JTQLQIEISA-N
(9Z,12E)-octadecadienoate	-1.4	-18.14	a long-chain 2,3,4-saturated fatty acid // "a polyunsaturated fatty acid"	CCCCCC=CCC=CCCCCCCCC([O-])=O	InChIKey=OYHQOLUKZRVURQ-KQHSAVHASA-M
(<i>R</i>)-lipoate	-18.53	-18.13	a prosthetic group	C(CCC(=O)[O-])C[C@H]1(CCSS1)	InChIKey=AGBQKNBQESQNJD-SSDOTTSWSA-M
methylglyoxalbis(guanylhydrazone)	-18.53	-18.13	a small molecule	CC(C=NNC(N)=[N+])=NNC(N)=[N+]	InChIKey=MXWHMTNPTTVWDM-UHFFFAOYSA-P
(13<i>E</i>)-labda-7,13-dien-15-ol	-18.44	-18.11	a diterpenoid	CC(\\CC[C@@H]2(C(\\C)=C/C[C@@H]1([C@@](CCC[C@]1(C)2)(C)C)))=C/CO	InChIKey=KPOGKOXAZMFZNM-ATPOGHATSA-N
indigo	-18.5	-18.11	an indole // "a dye"	C1(/C=CC2(/NC(/C(=O)C(\\C=1)=2)=C3(C(=O)C4(\\C=CC=CC(/N3)=4))))	InChIKey=COHYTHOBJLSHDF-BUHFOSPRSA-N
heliespirone B	0.57	-18.04	a sesquiterpenoid	CC2(/C(CC1(O[C@H](C(O)(C)C)CC[C@@H](C)1)([C@@H](O)C=2))=O)
dopaxanthin quinone	-18.48	-18.02	an alkaloid	C(C=C1(C[C@H](NC(\\C(=O)[O-])=C/1)C([O-])=O))=N[C@@H](CC2(/C=CC(C(C=2)=O)=O))C([O-])=O	InChIKey=DVOFEZJSDVPRON-AFUNOPLTSA-K
D-glucono-1,5-lactone	-0.03	-18	a &delta;-lactone	C([C@@H]1(OC([C@@H]([C@H]([C@@H]1O)O)O)=O))O	InChIKey=PHOQVHQSTUBQQK-SQOUGZDYSA-N
herniarin	-5.1	-17.99	a coumarin	C1(C=CC2(/C(\\O1)=C/C(\\OC)=C/C=2))(=O)
geranate	-9.61	-17.99	an acid	CC(C)=CCCC(/C)=C/C(=O)[O-]	InChIKey=ZHYZQXUYZJNEHD-VQHVLOKHSA-M
13<SUP>1</SUP>-hydroxy-magnesium-protoporphyrin IX 13-monomethyl ester	-0.28	-17.98	an organometallic compound	C=CC4(/C(\\C)=C3(C=C8(C(\\C)=C(CCC(=O)[O-])/C7(=N(.[Mg]25(.N1(=C(C(\\C=C)=C(C)/C/1=C/C(/N23)=4)C=C6(C(/C)=C(C(/N56)=C/7)/C(O)CC(=O)OC))))8))))
(<i>R</i>)-<i>N</i>-methylcoclaurine	-1.02	-17.97	a small molecule	C1([N+]([C@@H](C2(/C=C(C(\\OC)=C/C(/C1)=2)O))CC3(/C=CC(\\O)=C/C=3))C)	InChIKey=BOKVLBSSPUTWLV-MRXNPFEDSA-O
sirohydrochlorin	-1.58	-17.96	a corrin	C[C@@]1(CC(=O)[O-])(C3(/NC(\\[C@@H](CCC(=O)[O-])1)=C/C2(=NC(\\C(\\CCC(=O)[O-])=C(CC(=O)[O-])/2)=C/C5(/NC(\\C=C4(N=C(C=3)[C@@H](CCC(=O)[O-])[C@](C)(CC(=O)[O-])4))=C(CC(=O)[O-])/C(\\CCC(=O)[O-])=5))))	InChIKey=KWIZRXMMFRBUML-AHGFGAHVSA-F
2-hydroxycaffeate	-13.67	-17.9	a small molecule	C(C=CC1(/C(\\O)=C/C(/O)=C(C=1)/OC))(=O)O
4- fluoroglutamate	-17.88	-17.89	a small molecule	C(=O)(O)C(N)CC(F)C(=O)O	InChIKey=JPSHPWJJSVEEAX-UHFFFAOYSA-N
methyl gibberellin A<sub>4</sub>	-0.92	-17.89	a gibberellin	C=C3([C@H]2(CC[C@@H]4([C@@]15(CC[C@@H]([C@@]([C@H]1[C@@H]([C@](C2)(C3)4)C(OC)=O)(C)C(O5)=O)O))))	InChIKey=XBDTWBSMNXMGIJ-UESSAWAASA-N
(1,4)-&beta;-xylobiose	-1.13	-17.89	a (1->4)-&beta;-D-xylan oligosaccharide // "a disaccharide"	C2([C@@H](O)[C@H](O)[C@@H](O)[C@H](O[C@@H]1([C@H](O)[C@@H](O)C(O)OC1))O2)	InChIKey=LGQKSQQRKHFMLI-WSNPFVOISA-N
amaranthin	-18.26	-17.86	an alkaloid	C(O)[C@H]2([C@@H](O)[C@H](O)[C@@H](O[C@@H]1([C@@H]([C@H]([C@@H]([C@H](O1)C([O-])=O)O)O)O))[C@@H](O2)OC5(\\C=C4(C[C@@H](C([O-])=O)[N+](=CC=C3(C=C([N+][C@H](C(=O)[O-])C3)C(=O)[O-]))C/4=C/C(/O)=5)))	InChIKey=ATSKDYKYMQVTGH-POBNKHOBSA-L
ubiquinol-<i>9</i>	-1.99	-17.83	an ubiquinol	CC(C)=CCCC(/C)=C/CCC(/C)=C/CCC(/C)=C/CCC(/C)=C/CCC(/C)=C/CCC(/C)=C/CCC(/C)=C/CCC(/C)=C/CC1(/C(/O)=C(C(/OC)=C(C(\\C)=1)/O)/OC)	InChIKey=NPCOQXAVBJJZBQ-WJNLUYJISA-N
leucodopachrome	-18.23	-17.83	an alkaloid // "an indole derivative"	C([O-])(=O)[C@@H]1(NC2(/C=C(O)C(\\O)=C/C(/C1)=2))	InChIKey=JDWYRSDDJVCWPB-LURJTMIESA-M
coproporphyrin I	-5.43	-17.83	a small molecule	CC1(/C3(/NC(\\C(\\CCC([O-])=O)=1)=C/C2(C(\\C)=C(CCC([O-])=O)/C(/N=2)=C/C5(/NC(\\C=C4(C(\\C)=C(CCC([O-])=O)/C(C=3)=N4))=C(CCC([O-])=O)/C(\\C)=5))))	InChIKey=VORBHEGMEBOMMB-JRHDEHKPSA-J
norajmaline	-17.82	-17.82	an ajmalan-type monoterpenoid indole alkaloid	CC[C@@H]3([C@H]2(C4([C@@H](O)C15(C6(/C(\\N[C@H]1[C@H](C2)N([C@H](O)3)[C@H]4C5)=C/C=CC=6)))))	InChIKey=HIOAYNMZFIHQNS-GLLFFQQYSA-N
isobutanoyl-CoA	-17.8	-17.8	a coenzyme A-activated compound	CC(C(SCCNC(=O)CCNC(=O)[C@H](O)C(C)(C)COP(=O)(OP(=O)(OC[C@H]1([C@@H](OP([O-])(=O)[O-])[C@@H](O)[C@@H](O1)N2(C3(N=CN=C(C(N=C2)=3)N))))[O-])[O-])=O)C	InChIKey=AEWHYWSPVRZHCT-NDZSKPAWSA-J
(2<i>R</i>,3<i>S</i>,4<i>S</i>)-leucodelphinidin	-9.41	-17.79	a (2<i>R</i>,3<i>S</i>,4<i>S</i>)-leucoanthocyanidin	C3(\\C(\\[C@@H]1(OC2(/C(/[C@@H]([C@@H]1O)O)=C(C=C(C=2)O)/O)))=C/C(/O)=C(C(\\O)=3)/O)	InChIKey=ZEACOKJOQLAYTD-SOUVJXGZSA-N
7,8-dihydroneopterin 3'-phosphate	-18.1	-17.77	a pterin	C1(NC2(\\N=C(N)NC(=O)C(\\N=C1[C@H](O)[C@H](O)COP(=O)([O-])[O-])=2))	InChIKey=PLSQMGZYOGSOCE-XINAWCOVSA-L
kynurenate	-18.13	-17.77	a small molecule	C2(/C=C1(C(\\N=C(C(=O)[O-])C=C([O-])1)=C/C=2))	InChIKey=HCZHHEIFKROPDY-UHFFFAOYSA-L
3-<i>O</i>-methylmyricetin	-18.1	-17.76	a flavonol derivative	COC2(/C(=O)C3(\\C(\\O)=C/C(\\O)=C/C(/OC(/C1(/C=C(O)C(/O)=C(C=1)/O))=2)=3))	InChIKey=XWTLYULBWZQAAZ-UHFFFAOYSA-N
adenylyl-imidodiphosphate	-17.95	-17.75	a small molecule	C([C@H]3([C@H]([C@@H](O)[C@H](N1(C2(N=CN=C(C(N=C1)=2)N)))O3)O))OP(OP(NP(=O)([O-])[O-])([O-])=O)([O-])=O	InChIKey=PVKSNHVPLWYQGJ-KQYNXXCUSA-J
dihydroartemisinate	-17.73	-17.75	a monocarboxylate // "a sesquiterpenoid"	CC1(/CC[C@@H]2([C@@H](CC[C@H]([C@@H](C=1)2)[C@H](C([O-])=O)C)C))	InChIKey=JYGAZEJXUVDYHI-DGTMBMJNSA-M
artemisinate	-18.16	-17.74	a sesquiterpenoid // "an aldehyde"	CC2(/CC[C@H]1([C@@H]([C@H](C(C([O-])=O)=C)CC[C@@H](C)1)C=2))	InChIKey=PLQMEXSCSAIXGB-SAXRGWBVSA-M
melatonin	-0.35	-17.67	an indole derivative	CC(=O)NCCC1(/C2(\\C=C(OC)C=CC(/NC=1)=2))	InChIKey=DRLFMBDRBRZALE-UHFFFAOYSA-N
(9Z)-12,13,17-trihydroxyoctadeca-9-enoate	-17.66	-17.66	a long-chain 2,3,4-saturated fatty acid // "a monounsaturated fatty acid"	CC(O)CCCC(O)C(O)CC=CCCCCCCCC(=O)[O-]	InChIKey=IYIVYYHFHGVWRB-VURMDHGXSA-M
dihydropinosylvin	4.12	-17.66	a small molecule	C2(/C=CC(\\CCC1(/C=C(C=C(C=1)O)O))=C/C=2)	InChIKey=LDBYHULIXFIJAZ-UHFFFAOYSA-N
bixin aldehyde	-18.06	-17.66	an apocarotenoid // "an aldehyde"	CC(\\C=CC=C(C=CC=O)C)=C/C=CC=C(C=CC=C(C=CC=O)C)C	InChIKey=IMKFJOUBSRCEPD-DBTAAFGWSA-N
17&beta;-estradiol	-14.83	-17.64	an estrogen	C[C@@]12([C@@H](CC[C@H](O)1)[C@H]3([C@H](CC2)C4(/C(\\CC3)=C/C(\\O)=C/C=4)))	InChIKey=VOXZDWNPVJITMN-ZBRFXRBCSA-N
lupiwighteone	0.26	-17.62	a small molecule	CC(C)=CCC1(\\C2(/OC=C(C(C(\\C(\\O)=C/C(\\[O-])=1)=2)=O)C3(/C=CC(\\O)=C/C=3)))	InChIKey=YGCCASGFIOIXIN-UHFFFAOYSA-M
&gamma;-thiomethyl glutamate	-3.17	-17.62	a small molecule	CSC(C(O)=O)CC(N)C(O)=O	InChIKey=LBNSWLUTRJJRJP-UHFFFAOYSA-N
5&alpha;-androstane-3,17-dione	-1.19	-17.59	a 3-oxo-5-&alpha;-steroid	C[C@]12(CCC(C[C@@H]1CC[C@H]4([C@@H]2CC[C@@]3([C@H](CCC(=O)3)4)C))=O)	InChIKey=RAJWOBJTTGJROA-WZNAKSSCSA-N
lampranthin II	-17.56	-17.56	an alkaloid	C(=[N+]1(C4(/C(\\C[C@H](C([O-])=O)1)=C/C(/O[C@H]2(O[C@@H]([C@@H](O)[C@H](O)[C@@H](O)2)COC(=O)C=CC3(C=CC(/O)=C(C=3)/OC)))=C(C=4)/O)))C=C5(C=C(C([O-])=O)[N+]C(C([O-])=O)C5)	InChIKey=BRMDRKOAVZEJCS-MPVBTJHQSA-M
dihydrosterculate	-17.9	-17.56	a fatty acid derivative	CCCCCCCCC1(CC1CCCCCCCC(=O)[O-])	InChIKey=PDXZQLDUVAKMBQ-UHFFFAOYSA-M
methyl indole-3-carboxylate	-5.02	-17.56	an indole-phytoalexin	COC(=O)C1(/C2(\\C=CC=CC(/NC=1)=2))	InChIKey=QXAUTQFAWKKNLM-UHFFFAOYSA-N
5,10-methylenetetrahydropteroyl tri-L-glutamate	-17.56	-17.56	a 5,10-methylenetetrahydrofolate	C2([C@@H]1(CNC4(NC(N)=NC(=O)C(N1CN2C3(/C=CC(\\C(=O)N[C@H](C(=O)[O-])CCC(N[C@H](C(=O)[O-])CCC(N[C@H](C(=O)[O-])CCC([O-])=O)=O)=O)=C/C=3))=4)))	InChIKey=IZNASDYZFZUYJM-XWSJACJDSA-J
(<i>S</i>)-(+)-allantoin	2.29	-17.54	allantoin	C(=O)(N)N[C@@H]1(NC(=O)NC(=O)1)	InChIKey=POJWUDADGALRAB-SFOWXEAESA-N
8-(methylsulfinyl)octyl-glucosinolate	-1.18	-17.54	an &omega;-(methylsulfinyl)alkyl-glucosinolate	CS(=O)CCCCCCCCC(=NOS(=O)(=O)[O-])S[C@H]1(O[C@H](CO)[C@@H](O)[C@H](O)[C@@H](O)1)	InChIKey=GPMDJOOLATZDQL-SGBLMZTFSA-M
coronatine	-17.73	-17.5	a small molecule	CC[C@H]3(C[C@H]1(C(=O)CC[C@@H]1C(\\C(N[C@]2(C[C@H](CC)2)C(C)=C)=O)=C/3))	InChIKey=YKXGLBBFZOVSBK-UWHNRDKOSA-N
ecgonine methyl ester	-4.22	-17.48	an alkaloid	C[N+]1([C@H]2(C[C@H](O)[C@H](C(OC)=O)[C@H]1CC2))	InChIKey=QIQNNBXHAYSQRY-UYXSQOIJSA-O
10-deacetyl-2-debenzoylbaccatin III	-17.73	-17.47	a small molecule	CC4(\\[C@@H](O)C[C@@]3(O)([C@@H](O)[C@H]2([C@@]1(CO[C@@H]1C[C@H](O)[C@](C)2C(=O)[C@H](O)C(/C(C)(C)3)=4)(OC(=O)C))))	InChIKey=LHXBWTCSJBQSGI-QOBCYHTASA-N
1-(5-phospho-&beta;-D-ribosyl)-AMP	-19.89	-17.45	a modified nucleoside	C([C@H]4([C@H]([C@H]([C@H](N2(C(C3(N=CN([C@@H]1([C@@H]([C@@H]([C@H](O1)COP([O-])(=O)[O-])O)O))C(N=C2)=3))=N))O4)O)O))OP([O-])([O-])=O	InChIKey=RTQMRTSPTLIIHM-KEOHHSTQSA-J
isovitexin 2''-<i>O</i>-&beta;-<i>D</i>-glucosyl 7-<i>O</i>-galactoside	-19.67	-17.43	a flavone	C6(\\C=C(O)C=CC(\\C1(/OC4(/C(/C(=O)C=1)=C(C(/[C@H]3(O[C@H](CO)[C@@H](O)[C@H](O)[C@@H](O[C@H]2(O[C@H](CO)[C@@H](O)[C@H](O)[C@@H](O)2))3))=C(C=4)/O[C@H]5([C@@H]([C@H]([C@@H](O)[C@H](O5)CO)O)O))/O)))=6)	InChIKey=HCMCYDZSIBHFMM-ZPWJFTFMSA-N
adenylo-succinate	-17.62	-17.42	a modified nucleotide	C(OP(=O)([O-])[O-])[C@@H]1(O[C@H]([C@H](O)[C@H](O)1)N2(C=NC3(C(=NC=NC2=3)NC(CC(=O)[O-])C(=O)[O-])))	InChIKey=OFBHPPMPBOJXRT-DPXQIYNJSA-J
4-(1-methyl-5-hydroxy-2-pyrrolidinyl)-3-oxobutanoate methyl ester	-17.81	-17.41	a small molecule	C[N+]1(C(O)CCC1CC(CC(OC)=O)=O)	InChIKey=MAAWASALXHTIIA-UHFFFAOYSA-O
gossypol	-17.73	-17.41	a sesquiterpenoid	CC(C3(\\C4(/C=C(C(C1(/C(\\O)=C/C2(C(/C=O)=C(C(\\O)=C(C(C)C)/C(C(\\C)=1)=2)/O)))=C(C(/C(/C=O)=C(C(\\O)=3)/O)=4)O)C)))C	InChIKey=KVKZRURZHVRGNY-UHFFFAOYSA-N
3-aminobutanoate	-17.72	-17.4	a small molecule	CC(CC(=O)[O-])[N+]	InChIKey=OQEBBZSWEGYTPG-UHFFFAOYSA-N
carboxymethyl-CoA	-17.39	-17.39	a coenzyme A-activated compound	CC(C)([C@@H](O)C(=O)NCCC(=O)NCCSCC([O-])=O)COP(=O)(OP(=O)(OC[C@@H]1(O[C@H]([C@@H]([C@@H]1OP([O-])(=O)[O-])O)N2(C3(N=CN=C(N)C(N=C2)=3))))[O-])[O-]	InChIKey=OBUOSIHPWVNVJN-GRFIIANRSA-I
protohypericin	-17.38	-17.38	a small molecule	CC1(/C=C(C2(/C(C5(\\C6(C(C(\\C=1)=2)=C3(C7(C(/C(C4(\\C(\\O)=C/C(\\C)=C/C/3=4))=O)=C(C=C(C(C(C(\\[O-])=C/C(/O)=5)=6)=7)[O-])/O)))))=O))O)	InChIKey=YLILOANQCQKPOD-UHFFFAOYSA-L
24-epicathasterone-22-O-sulfate	-13.54	-17.38	a 24-epicathasterone sulfate	CC(C)[C@@H](C)C[C@H](OS([O-])(=O)=O)[C@@H](C)[C@@H]3(CC[C@@H]4([C@H]2(CC(=O)[C@@H]1(C[C@@H](O)CC[C@@](C)1[C@H]2CC[C@](C)34))))	InChIKey=MMHKTOGFTDNQOU-QDUMAPLTSA-M
phloroglucinol	3.87	-17.38	a small molecule	C1(\\C(\\O)=C/C(\\O)=C/C(\\O)=1)	InChIKey=QCDYQQDYXPDABM-UHFFFAOYSA-N
(2&beta;OH)-gibberellin<sub>28</sub>	-7.3	-17.38	a gibberellin	C=C2([C@]1(CC[C@@H]3([C@]4(C[C@@H]([C@@H]([C@@]([C@@H]([C@@H]([C@](C1)(C2)3)C([O-])=O)4)(C)C([O-])=O)O)O)C([O-])=O))O)	InChIKey=DYVHOWCHNAWQBM-YBBILEQGSA-K
(2<i>R</i>)-ethylmalonyl-CoA	-17.35	-17.35	a coenzyme A-activated compound	CC[C@@H](C(SCCNC(=O)CCNC(=O)[C@H](O)C(C)(C)COP(=O)(OP(=O)(OC[C@H]1([C@@H](OP([O-])(=O)[O-])[C@@H](O)[C@@H](O1)N2(C3(N=CN=C(C(N=C2)=3)N))))[O-])[O-])=O)C([O-])=O	InChIKey=VUGZQVCBBBEZQE-XGVFZYDCSA-I
(+)-bornane-2,5-dione	-17.76	-17.35	a small molecule	CC1(C)([C@H]2(C(=O)C[C@@](C)1C(=O)C2))	InChIKey=UDIUFGIXIGLRSM-WKEGUHRASA-N
afrormosin-7-O-glucoside-6''-O-malonate	-17.74	-17.34	an isoflavone	COC4(/C=CC(\\C1(/C(C3(/C(\\OC=1)=C/C(/OC2(OC(COC(CC([O-])=O)=O)C(O)C(O)C(O)2))=C(C=3)/OC))=O))=C/C=4)	InChIKey=HOWDEROVXAADRI-UHFFFAOYSA-M
5-amino-6-(5-phospho-D-ribosylamino)uracil	-0.66	-17.32	a modified nucleotide	C(OP(=O)([O-])[O-])[C@@H]1(O[C@H]([C@H](O)[C@H](O)1)NC2(NC(=O)NC(=O)C(N)=2))	InChIKey=LZEXYCAGPMYXLX-UMMCILCDSA-L
3-dehydrosphinganine (C18)	-17.29	-17.29	a 3-dehydrosphinganine	CCCCCCCCCCCCCCCC([C@H](CO)[N+])=O	InChIKey=KBUNOSOGGAARKZ-KRWDZBQOSA-O
13-apo-&beta;-carotenone	3.12	-17.29	an apocarotenoid // "a ketone"	CC(\\C=CC1(/C(C)(C)CCCC(\\C)=1))=C/C=CC(C)=O	InChIKey=UBTNVRPIHJRBCI-LUXGDSJYSA-N
<i>iso</i>-arabidopaldehyde	0.24	-17.29	a phenylpropanoid	[CH](=O)C=CC1(/C(=O)OC(\\C([O-])=O)=C/C=1)	InChIKey=DHHVHVIUTWJSFR-OWOJBTEDSA-M
adenosine 5'-phosphoselenate	-12.17	-17.28	a small molecule	C([C@H]3([C@H]([C@H]([C@H](N1(C2(N=CN=C(C(N=C1)=2)N)))O3)O)O))OP(=O)([O-])O[Se](=O)(=O)O	InChIKey=XCADVMZZFPIERR-KQYNXXCUSA-M
pseudoionone	-17.6	-17.27	a methyl ketone	CC(C)=CCCC(/C)=C/C=CC(C)=O	InChIKey=JXJIQCXXJGRKRJ-KOOBJXAQSA-N
2-(4-amino-4-carboxybutyl)aziridine-2-carboxylate	1.48	-17.25	a small molecule	C(C[C@@H](C(=O)[O-])[N+])C[C@@]1(C(=O)[O-])(CN1)	InChIKey=PZLRXNWCQLUSBF-XNCJUZBTSA-M
uridine 2'3'-cyclic monophosphate	-17.24	-17.24	a nucleoside cyclic phosphate // "a nucleoside cyclic monophosphate" // "a ribonucleoside 2',3'-cyclic phosphate" // "a pyrimidine"	C1(/C(=O)NC(=O)N(C=1)[C@H]3(O[C@H](CO)[C@@H]2(OP(=O)([O-])O[C@H]23)))	InChIKey=HWDMHJDYMFRXOX-XVFCMESISA-M
celosianin I	-17.64	-17.24	an alkaloid	C(O)[C@H]3([C@@H](O)[C@H](O)[C@@H](O[C@@H]1([C@@H]([C@H]([C@@H]([C@H](O1)C([O-])=O)O)O)OC(=O)C=CC2(C=CC(\\O)=C/C=2)))[C@@H](O3)OC6(\\C=C5(C[C@@H](C([O-])=O)[N+](=CC=C4(C=C([N+][C@H](C(=O)[O-])C4)C(=O)[O-]))C/5=C/C(/O)=6)))	InChIKey=VYAFZESLHLWKCS-QBXHKHJLSA-L
4-hydroxybutylglucosinolate	-17.72	-17.2	a small molecule	C(O)CCCC(=NOS(=O)(=O)[O-])S[C@H]1(O[C@H](CO)[C@@H](O)[C@H](O)[C@@H](O)1)	InChIKey=QHIATSAYASRLEY-BZVDQRPCSA-M
hypusine	-17.18	-17.18	an amino acid derivative // "an L-amino acid"	C([N+])C[C@@H](O)C[N+]CCCC[C@@H](C([O-])=O)[N+]	InChIKey=BZUIJMCJNWUGKQ-BDAKNGLRSA-P
1-O,6-O-digalloyl-&beta;-D-glucose	-0.11	-17.17	a hydrolyzable tannin	C([C@H]1([C@H]([C@@H]([C@H]([C@@H](O1)OC(C2(/C=C(C(/O)=C(C=2)/O)O))=O)O)O)O))OC(C3(/C=C(C(/O)=C(C=3)/O)O))=O	InChIKey=LYGRISUQIZNHGM-IVABAYMNSA-N
1D-1-O-(indol-3-yl)acetyl-myo-inositol	-1.48	-17.17	a modified inositol	C(O[C@@H]1([C@H](O)[C@@H](O)[C@H](O)[C@@H](O)[C@@H](O)1))(=O)CC2(/C3(\\C=CC=CC(/NC=2)=3))	InChIKey=XUACNUJFOIKYPQ-BKQXGZDCSA-N
2,4-dinitrophenyl-S-glutathione	-17.58	-17.17	a C-nitro compound // "a glutathione-<i>S</i>-conjugate"	C(SC1(\\C=CC(\\[N+]([O-])=O)=C/C(/[N+]([O-])=O)=1))[C@@H](C(NCC([O-])=O)=O)NC(=O)CC[C@H]([N+])C([O-])=O	InChIKey=FXEUKVKGTKDDIQ-UWVGGRQHSA-M
ciceritol	-17.54	-17.14	a galactosyl inositol // "a methylated inositol" // "a trisaccharide"	CO[C@@H]1([C@@H]([C@H]([C@H]([C@@H]([C@@H]1O)O)O)O[C@@H]2(O[C@@H]([C@@H]([C@@H]([C@H]2O)O)O)CO[C@H]3([C@@H]([C@H]([C@H]([C@H](O3)CO)O)O)O)))O)	InChIKey=ATDWJHOSZLOQDJ-LMKXGGCJSA-N
<i>N</i>-(4-aminobenzoyl)-L-glutamate	-17.09	-17.1	a small molecule	C([O-])(=O)CCC([NH]C(=O)C1(/C=CC(\\N)=C/C=1))C(=O)[O-]	InChIKey=GADGMZDHLQLZRI-UHFFFAOYSA-L
2-(&alpha;-hydroxyethyl)thiamine diphosphate	1.68	-17.1	a small molecule	CC2(/[N+](CC1(/C=NC(C)=NC(\\N)=1))=C(C(C)O)SC(\\CCOP(=O)([O-])OP(=O)([O-])[O-])=2)	InChIKey=RRUVJGASJONMDY-UHFFFAOYSA-L
(-)-9&beta;-pimara-7,15-dien-19-oate	-17.3	-17.09	a diterpenoid	C=C[C@]3(CC[C@@H]2([C@@]1(CCC[C@]([C@@H]1CC=C2C3)(C)C([O-])=O)C))C	InChIKey=MXYATHGRPJZBNA-BDUQCRIQSA-M
dihydrozeatin-<i>O</i>-glucoside	-0.93	-17.08	an adenine-type cytokinin glucoside	C[C@@H](CCNC1(C2(\\N=CNC(\\N=CN=1)=2)))CO[C@H]3([C@@H]([C@H]([C@@H]([C@H](O3)CO)O)O)O)	InChIKey=QRZHDHJUYBONQQ-JSYMRTRDSA-N
<i>N</i>-ethylmaleimide	-17.4	-17.07	a small molecule	CCN1(C(=O)C=CC(=O)1)	InChIKey=HDFGOPSGAURCEO-UHFFFAOYSA-N
4&alpha;-formyl,4&beta;,14&alpha;-dimethyl-9&beta;,19-cyclo-5&alpha;-ergost-24(24<sup>1</sup>)-en-3&beta;-ol	1.19	-17.07	a 3&beta;-hydroxysteroid	CC(C)C(CC[C@@H](C)[C@@H]3(CC[C@@]4(C)([C@H]1(CC[C@@H]5([C@@]([CH]=O)(C)[C@@H](O)CC[C@@]2(C[C@@]12CC[C@](C)34)5)))))=C	InChIKey=FAQRUJCAUFLERP-NIGXAPAPSA-N
GDP-4-dehydro-&alpha;-D-rhamnose	-17.07	-17.07	a GDP-sugar	C[C@@H]4(O[C@H](OP(=O)([O-])OP(=O)([O-])OC[C@@H]1(O[C@H]([C@H](O)[C@H](O)1)N2(C=NC3(C(=O)NC(N)=NC2=3))))[C@@H](O)[C@@H](O)C(=O)4)	InChIKey=PNHLMHWWFOPQLK-BKUUWRAGSA-L
GDP-&alpha;-D-glucose	-17.06	-17.06	an NDP-&alpha;-D-glucose // "a GDP-sugar"	C(O)[C@H]1([C@@H](O)[C@H](O)[C@@H](O)[C@H](O1)OP([O-])(=O)OP([O-])(=O)OC[C@@H]2(O[C@H]([C@H](O)[C@H](O)2)N3(C=NC4(C(=O)NC(N)=NC3=4))))	InChIKey=MVMSCBBUIHUTGJ-LRJDVEEWSA-L
acetonedicarboxylate	0.25	-17.03	a dicarboxylate	C([O-])(=O)CC(=O)CC(=O)[O-]	InChIKey=OXTNCQMOKLOUAM-UHFFFAOYSA-L
cortisol	8.45	-17.02	a glucocorticoid	C[C@]34([C@@H]2([C@@H](O)C[C@@]1(C)([C@@H](CC[C@@](C(=O)CO)(O)1)[C@@H]2CCC/3=C/C(=O)CC4)))	InChIKey=JYGXADMDTFJGBT-VWUMJDOOSA-N
3-[(3'-methylsulfanyl)propyl]malate	2.22	-16.96	a 3-[(&omega;-methylsulfanyl)alkyl]malate	C(C(CCCSC)C(O)C(=O)[O-])(=O)[O-]	InChIKey=SQXVIIOPMYSNCP-UHFFFAOYSA-L
ubiquinone-1	-17.45	-16.95	a ubiquinone	CC(C)=CCC1(/C(C(/OC)=C(C(=O)C(\\C)=1)/OC)=O)	InChIKey=SOECUQMRSRVZQQ-UHFFFAOYSA-N
<i>N</i>-(&beta;-D-glucosyl)-(indol-3-yl)acetyl-L-glutamate	-5.94	-16.94	an indole derivative // "a modified amino acid"	C(O)[C@@H]3(O[C@@H](N1(C=C(C2(\\C=CC=CC/1=2))CC(N[C@H](C(=O)[O-])CCC([O-])=O)=O))[C@H](O)[C@@H](O)[C@H](O)3)	InChIKey=PPKYVFHFFAMMLR-NDXMBDNFSA-L
5-hydroxy-CTP	-16.99	-16.93	a modified nucleotide	C([C@H]2([C@H]([C@@H](O)[C@H](N1(C(N=C(C(\\O)=C/1)N)=O))O2)O))OP(OP(OP([O-])([O-])=O)([O-])=O)([O-])=O	InChIKey=DMFODUNDODUQKK-UAKXSSHOSA-J
orotate	-17.31	-16.91	a monocarboxylate // "a pyrimidine"	C1(/C(=O)NC(NC(\\C([O-])=O)=1)=O)	InChIKey=PXQPEWDEAKTCGB-UHFFFAOYSA-M
15-hydroxysolavetivone	-0.33	-16.9	a sesquiterpenoid	C=C([C@@H]2(C[C@@]1([C@@H](CC(C=C1CO)=O)C)CC2))C	InChIKey=JPVDGXUSNAEUIC-JMSVASOKSA-N
portulacaxanthin II	-16.9	-16.9	an alkaloid	C(C=C1(C[C@H](NC(\\C(=O)[O-])=C/1)C([O-])=O))=N[C@@H](CC2(/C=CC(\\O)=C/C=2))C([O-])=O	InChIKey=MBFJCQLVRQZZOV-MRHCINOSSA-K
3-hydroxylubimin	-16.88	-16.9	a sesquiterpenoid	C=C([C@@H]2(C[C@@]1([C@@H]([C@H]([C@@H](C[C@@H]1C=O)O)O)C)CC2))C	InChIKey=YIGYYGXJIDAEOF-OJVARPOJSA-N
dehydroabietadienal	-16.88	-16.9	a diterpenoid // "an aldehyde"	CC(C3(C=C2(C([C@]1(C([C@@](CCC1)(C=O)C)CC2)C)=CC=3)))C	InChIKey=YCLCHPWRGSDZKL-NRRUETGQSA-N
ampicillin	-16.89	-16.89	a penicillin	CC2(C)([C@H](C(=O)[O-])N1(C([C@H]([C@H]1S2)NC([C@@H](C3(/C=CC=CC=3))[N+])=O)=O))	InChIKey=AVKUERGKIZMTKX-NJBDSQKTSA-N
ternatin C5	-16.89	-16.89	an anthocyanin	C(O)[C@@H]6(O[C@@H](OC1(/C(/O)=C(C=C(C=1)C3(C(\\O[C@@H]2([C@H](O)[C@@H](O)[C@H](O)[C@@H](COC(CC(=O)[O-])=O)O2))=C/C4(\\C(\\[O+]=3)=C/C(\\[O-])=C/C(\\[O-])=4)))/OC5([C@H](O)[C@@H](O)[C@H](O)[C@@H](CO)O5)))[C@H](O)[C@@H](O)[C@H](O)6)	InChIKey=WTWWJFYJOBVFTF-RZTBVUPFSA-L
(7Z,10Z,13Z,16Z,19Z)-docosa-7,10,13,16,19-pentenoate	-17.09	-16.85	a long-chain 2,3,4-saturated fatty acid // "a polyunsaturated fatty acid"	CCC=CCC=CCC=CCC=CCC=CCCCCCC(=O)[O-]	InChIKey=YUFFSWGQGVEMMI-JLNKQSITSA-M
curcumin 4'-O-&beta;-D-gentiobioside	-17.27	-16.85	a polyketide // "a phenol" // "a phenylpropanoid"	COC4(/C(\\O)=C/C=C(C=CC(/O)=C/C(C=CC3(C=CC(/O[C@@H]1([C@@H]([C@H]([C@@H]([C@H](O1)CO[C@@H]2([C@@H]([C@H]([C@@H]([C@H](O2)CO)O)O)O))O)O)O))=C(C=3)/OC))=O)C=4)	InChIKey=IHJHVEOMJHXPKL-ORWZVCRDSA-N
16-hydroxytabersonine	2.16	-16.83	a small molecule	CC[C@]25(C=CC[N+]4(CC[C@]1(C3(\\C=CC(\\O)=C/C(/NC\\1=C(C2)/C(=O)OC)=3))[C@@H]45))	InChIKey=FXUFRJQCBVSCRZ-ACRUOGEOSA-O
stearate	-16.82	-16.82	an even numbered straight chain 2,3,4-saturated fatty acid // "a long-chain 2,3,4-saturated fatty acid" // "a saturated fatty acid"	CCCCCCCCCCCCCCCCCC(=O)[O-]	InChIKey=QIQXTHQIDYTFRH-UHFFFAOYSA-M
3-oxo-myristate	-17.12	-16.79	a 3-oxoacid	CCCCCCCCCCCC(=O)CC([O-])=O	InChIKey=XLKOZYOVXNPWGT-UHFFFAOYSA-M
sterculate	-16.79	-16.79	a fatty acid derivative	CCCCCCCCC1(CC(CCCCCCCC(=O)[O-])=1)	InChIKey=PQRKPYLNZGDCFH-UHFFFAOYSA-M
(<i>E</i>)-geranylacetone	-0.49	-16.77	a terpenoid derivative	CC(C)=CCCC(/C)=C/CCC(C)=O	InChIKey=HNZUNIKWNYHEJJ-FMIVXFBMSA-N
(<i>E</i>)-1-(glutathion-<i>S</i>-yl)-<i>N</i>-hydroxy-2-(1<i>H</i>-indol-3-yl)ethan-1-imine	-16.74	-16.76	a glutathione-<i>S</i>-conjugate	C1(/NC2(\\C=CC=CC(/C(\\CC(SC[C@@H](C(NCC([O-])=O)=O)NC(=O)CC[C@H]([N+])C([O-])=O)=NO)=1)=2))	InChIKey=RAKAOQJZHXOSHL-FZRQNGHYSA-M
(+)-sesaminol 2-<i>O</i>-&beta;-<i>D</i>-gentiobioside	-16.75	-16.75	a lignan	C1(OC8(/C(\\O1)=C/C=C([C@@H]2(OC[C@@H]3([C@H](OC[C@H]23)C6(/C(\\O[C@@H]4([C@@H]([C@H]([C@H](O)[C@H](O4)CO[C@@H]5([C@@H]([C@H]([C@H](O)[C@H](O5)CO)O)O))O)O))=C/C7(/OCOC(\\C=6)=7)))))C=8))	InChIKey=YIGQNWGFLQZODP-SFMWUWOUSA-N
5'-n-propylthioadenosine	5.82	-16.73	a nucleic acid component	CCCSC[C@H]3([C@H]([C@H]([C@H](N1(C2(N=CN=C(C(N=C1)=2)N)))O3)O)O)	InChIKey=IVGJMPBYPXLAAV-QYVSTXNMSA-N
<i>N</i><sup>6</sup>-(&Delta;<sup>2</sup>-isopentenyl)-adenosine 5'-diphosphate	-16.73	-16.73	a small molecule	CC(C)=CCNC2(=NC=NC3(N([C@@H]1([C@@H]([C@@H]([C@H](O1)COP(OP(=O)([O-])[O-])([O-])=O)O)O))C=NC2=3))	InChIKey=VXMXKDAHJURHEN-SDBHATRESA-K
2-benzoyloxy-3-butenylglucosinolate	-17.12	-16.72	a small molecule	C=CC(OC(C1(/C=CC=CC=1))=O)CC(=NOS(=O)(=O)[O-])S[C@H]2(O[C@H](CO)[C@@H](O)[C@H](O)[C@@H](O)2)	InChIKey=NCAVLZAQUKCVIQ-KOUBOPALSA-M
cytosine	1.79	-16.72	a pyrimidine base // "a pyrimidine"	C1(/NC(=O)N=C(N)C=1)	InChIKey=OPTASPLRGRRNAP-UHFFFAOYSA-N
3-epoxy-16-methoxy-2,3-dihydrotabersonine	2.26	-16.68	a small molecule	CC[C@]16(C=CC[N+]5(CC[C@]3(C4(\\C=CC(\\OC)=C/C(/NC2(OC(C(=O)OC)(C1)2)3)=4))[C@@H]56))	InChIKey=BOHJHCDMBHKGFD-OGQGWYMCSA-O
<i>N</i><sup>6</sup>-(&Delta;<sup>2</sup>-isopentenyl)-adenosine 5'-triphosphate	-16.67	-16.67	a small molecule	CC(C)=CCNC2(=NC=NC3(N([C@@H]1([C@@H]([C@@H]([C@H](O1)COP(OP(=O)([O-])OP(=O)([O-])O)([O-])=O)O)O))C=NC2=3))	InChIKey=OPLVZTYVQUWKHB-SDBHATRESA-K
2-vinyl-[4H]-1,3-dithin	0.15	-16.66	an organosulfur compound	C=CC1(SC=CCS1)	InChIKey=XUKBDTUPIIADOP-UHFFFAOYSA-N
coenzyme A	-16.65	-16.65	a prosthetic group	CC(C)([C@@H](O)C(=O)NCCC(=O)NCCS)COP(=O)(OP(=O)(OC[C@@H]1(O[C@H]([C@@H]([C@@H]1OP([O-])(=O)[O-])O)N2(C3(N=CN=C(N)C(N=C2)=3))))[O-])[O-]	InChIKey=RGJOEKWQDUBAIZ-IBOSZNHHSA-J
16-alpha-hydroxygypsogenate-28-beta-D-glucoside	-17.03	-16.63	a triterpenoid	CC2(CC[C@]1(C(C[C@]3(C(\\C1C2)=C/CC4([C@]3(CCC5([C@@]4(CC[C@@H]([C@@]5(C)C(=O)[O-])O)C))C))C)O)C(=O)OC6([C@H]([C@H]([C@H](C(CO)O6)O)O)O))C	InChIKey=HLXPBKFHRUAJIQ-IJOZASFTSA-M
amobarbital	-16.61	-16.61	a small molecule	CCC1(C([N-]C(NC1=O)=O)=O)CCC(C)C	InChIKey=VIROVYVQCGLCII-UHFFFAOYSA-M
pteroyl-&gamma;-glutamyl-&gamma;-glutamylglutamate	-16.6	-16.6	a small molecule	C(C1(=NC2(C(NC(=NC(N=C1)=2)N)=O)))NC3(/C=CC(\\C(N[C@H](C(=O)[O-])CCC(N[C@H](C(=O)[O-])CCC(N[C@H](C(=O)[O-])CCC([O-])=O)=O)=O)=O)=C/C=3)	InChIKey=WOLQREOUPKZMEX-BZSNNMDCSA-J
3-hydroxy-&epsilon;,&epsilon;-carotene	4.55	-16.58	a xanthophyll	CC(\\C=CC=C(C)C=C[C@H]1(C(C)(C)CCC=C(C)1))=C/C=CC=C(C)C=CC=C(C)C=C[C@@H]2(C(\\C)=C/[C@@H](CC(C)(C)2)O)	InChIKey=OYMLZZKQOAPEGO-DDNVNVBGSA-N
1,18-octadecane-diol	-16.99	-16.58	a long-chain alcohol // "a diol"	C(O)CCCCCCCCCCCCCCCCCO	InChIKey=LUUFSCNUZAYHAT-UHFFFAOYSA-N
(<i>S</i>)-ureidoglycolate	-16.57	-16.57	a ureido compound	[C@@H](O)(C([O-])=O)NC(N)=O	InChIKey=NWZYYCVIOKVTII-SFOWXEAESA-M
myricetin 3-<i>O</i>-gentiobioside	-14.95	-16.57	a flavonol-3-O-&beta;-D-glucoside	C5(\\C(/O)=C(C(\\O)=C/C(\\C3(\\OC4(\\C=C(O)C=C(O)C(/C(=O)C(\\O[C@@H]1([C@@H]([C@H]([C@H](O)[C@H](O1)CO[C@@H]2([C@@H]([C@H]([C@H](O)[C@H](O2)CO)O)O))O)O))=3)=4)))=5)/O)	InChIKey=HUHZBMAVCTZCMX-IWUZQBPLSA-N
(<i>Z</i>)-phenylmethanethial <i>S</i>-oxide	1.41	-16.56	a sulfine	C(=[S+][O-])C1(/C=CC=CC=1)	InChIKey=GVIKGYDBKSJYAM-UHFFFAOYSA-N
3-hydroxy-15-dihydrolubimin	-16.94	-16.55	a sesquiterpenoid	C=C([C@@H]2(C[C@@]1([C@@H]([C@H]([C@@H](C[C@H](CO)1)O)O)C)CC2))C	InChIKey=NPIIWZCGVADPIE-OJVARPOJSA-N
chrysophanol anthrone	-0.46	-16.55	a polyketide	CC3(/C=C1(C(/C(=O)C2(\\C(\\C1)=C/C=CC(/O)=2))=C(C=3)/O))	InChIKey=ZZBWSNKBZKPGAK-UHFFFAOYSA-N
alizarin	-16.6	-16.54	a hydroxyanthraquinone	C1(/C=CC2(/C(C3(\\C(/O)=C(C=CC(/C(C(\\C=1)=2)=O)=3)/O))=O))	InChIKey=RGCKGOZRHPZPFP-UHFFFAOYSA-N
1-piperideine-2-carboxylate	-16.84	-16.52	a small molecule	C1(N=C(CCC1)C(=O)[O-])	InChIKey=GEJXSVNGWOSZPC-UHFFFAOYSA-M
5-amino-4-imidazolecarboxyamide	-12.66	-16.52	a carboxamide	C1(=NC(C(N)=O)C(N)=N1)	InChIKey=PYNDTGFTPOZGRW-UHFFFAOYSA-N
coniferyl acetate	-2.39	-16.51	a coniferyl ester // "a secondary metabolite"	CC(OCC=CC1(C=CC(/O)=C(C=1)/OC))=O	InChIKey=XLZFUNZRKIQHOL-ONEGZZNKSA-N
L-dihydrophenylalanine	-16.84	-16.5	a small molecule	C(=O)(O)C(N)CC1(C=CCC=C1)	InChIKey=IZKPUUZAGQLNCR-UHFFFAOYSA-N
indolylmethylisothiocyanate	-8.25	-16.5	an indole-phytoalexin	C(C1(/C2(\\C=CC=CC(/NC=1)=2)))N=C=S	InChIKey=IUGVJHWSHLFGAU-UHFFFAOYSA-N
(<i>E,E</i>)-farnesylacetone	-12.71	-16.48	a terpenoid derivative	CC(C)=CCCC(/C)=C/CCC(/C)=C/CCC(C)=O	InChIKey=LTUMRKDLVGQMJU-IUBLYSDUSA-N
benzimidazole	-16.84	-16.45	a small molecule	C1(=NC2(/C(\\N1)=C/C=CC=2))	InChIKey=HYZJCKYKOHLVJF-UHFFFAOYSA-N
hydroxymethyl-dCTP	-16.44	-16.44	a pyrimidine	C2(/N([C@H]1(C[C@H](O)[C@H](COP([O-])(=O)OP([O-])(=O)OP(=O)([O-])[O-])O1))C(=O)NC(=O)C(\\CO)=2)	InChIKey=RLHFVRMIEVOHOR-FXQIFTODSA-J
tellimagrandin II	-16.41	-16.41	an ellagitannin	C1(OC(=O)C7(/C=C(O)C(/O)=C(C(/C6(C(\\C(=O)O[C@H]5([C@@H]1O[C@@H](OC(C2(/C=C(O)C(/O)=C(C=2)/O))=O)[C@H](OC(=O)C3(/C=C(O)C(/O)=C(C=3)/O))[C@@H](OC(=O)C4(/C=C(O)C(/O)=C(C=4)/O))5))=C/C(/O)=C(C(O)=6)/O))=7)/O))	InChIKey=JCGHAEBIBSEQAD-UUUCSUBKSA-N
Mg-protoporphyrin	-16.35	-16.36	a porphyrin // "an organometallic compound"	C=CC4(/C(\\C)=C3(C=C8(C(\\C)=C(CCC(=O)[O-])/C7(=N(.[Mg]25(.N1(=C(C(\\C=C)=C(C)/C/1=C/C(/N23)=4)C=C6(C(\\C)=C(CCC(=O)[O-])/C(/N56)=C/7))))8))))
1-hydroxy-3-indolylmethyl glucosinolate	-16.36	-16.36	a glucosinolate	C(O)C1(C(O)C(C(O)OC1SC(=NOS(=O)([O-])=O)CC2(/C3(\\C=CC=CC(/N(C=2)O)=3)))O)
<i>N</i>-acetyl-<i>S</i>-geranylgeranyl-L-cysteine	-16.68	-16.36	an <i>N</i>-acetyl L-amino acid // "an L-cysteine-<i>S</i>-conjugate"	CC(C)=CCCC(/C)=C/CCC(/C)=C/CCC(/C)=C/CSC[C@@H](C(=O)[O-])NC(C)=O	InChIKey=PKFBJSDMCRJYDC-GEZSXCAASA-M
5-iodo-dCTP	-16.36	-16.36	an iodoaromatic compound	C([C@H]2([C@H](C[C@H](N1(C(N=C(C(\\I)=C/1)N)=O))O2)O))OP(OP(OP([O-])([O-])=O)([O-])=O)([O-])=O	InChIKey=OOMLBPVHGFQCCL-RRKCRQDMSA-J
2-succinyl-5-enolpyruvoyl-6-hydroxy-3-cyclohexene-1-carboxylate	-0.23	-16.34	a small molecule	C=C(C(=O)[O-])O[C@@H]1(CC=C(C(=O)CCC(=O)[O-])[C@H]([C@H](O)1)C(=O)[O-])	InChIKey=JKJGLRGLOMRXFN-MVWJERBFSA-K
glucoraphanin	-12.58	-16.33	an &omega;-(methylsulfinyl)alkyl-glucosinolate	CS(=O)CCCCC(=NOS(=O)(=O)[O-])S[C@H]1(O[C@H](CO)[C@@H](O)[C@H](O)[C@@H](O)1)	InChIKey=GMMLNKINDDUDCF-RFOBZYEESA-M
hesperitin-7-O-&beta;-D-glucoside	-16.65	-16.32	a flavanone-7-O-&beta;-D-glucoside	COC4(\\C=CC(\\C1(OC2(\\C=C(C=C(C(/C(C1)=O)=2)O)O[C@H]3(O[C@@H]([C@H]([C@@H]([C@H]3O)O)O)CO))))=C/C(/O)=4)	InChIKey=ADSYMQORONDIDD-KTTVMXGCSA-N
palmitoleate	-16.58	-16.31	a 2,3,4-saturated fatty acid // "a long-chain 2,3,4-saturated fatty acid" // "a monounsaturated fatty acid"	CCCCCCC=CCCCCCCCC(=O)[O-]	InChIKey=SECPZKHBENQXJG-FPLPWBNLSA-M
&beta;-L-fucose 1-phosphate	-16.3	-16.3	a small molecule	C[C@H]1(O[C@H](OP(=O)([O-])[O-])[C@@H](O)[C@H](O)[C@H](O)1)	InChIKey=PTVXQARCLQPGIR-SXUWKVJYSA-L
D-sorbitol 6-phosphate	-16.69	-16.29	an alditol phosphate	C([C@@H]([C@H]([C@@H]([C@@H](COP([O-])(=O)[O-])O)O)O)O)O	InChIKey=GACTWZZMVMUKNG-SLPGGIOYSA-L
<i>trans</i>-hex-2-enoyl-CoA	-16.24	-16.24	a medium-chain <i>trans</i>-2,3-dehydroacyl-CoA	CCCC=CC(=O)SCCNC(=O)CCNC(=O)[C@H](O)C(C)(C)COP(=O)(OP(=O)(OC[C@H]1([C@@H](OP([O-])(=O)[O-])[C@@H](O)[C@@H](O1)N2(C3(N=CN=C(C(N=C2)=3)N))))[O-])[O-]	InChIKey=OINXHIBNZUUIMR-IXUYQXAASA-J
isovitexin 2''-<i>O</i>-arabinosyl 7-<i>O</i>-galactoside	-16.21	-16.21	a flavone	C1(O[C@H]([C@H]([C@H](O)[C@@H]1O[C@H]6([C@@H](O)[C@H](O)[C@@H](CO)O[C@@H](C5(\\C(/O)=C3(C(\\OC(\\C2(/C=CC(\\O)=C/C=2))=C/C(=O)3)=C/C(\\O[C@H]4([C@@H]([C@H]([C@@H](O)[C@H](O4)CO)O)O))=5)))6))O)O)	InChIKey=PBZKZNBPDHJOIG-TWCGKSTOSA-N
6-(<i>N</i>-isopent-2-enyl-<i>N</i>-methylamino)-purine	-16.19	-16.19	a small molecule	CC(C)=CCC(C1(=NC=NC2(/NC=NC/1=2)))C	InChIKey=ARJBIAHZHYEFJG-UHFFFAOYSA-N
3R-hydroxy-lesqueroloyl-CoA	-0.05	-16.19	a coenzyme A-activated compound	CCCCCC[C@@H](O)CC=CCCCCCCC[C@@H](O)CC(SCCNC(=O)CCNC(=O)[C@H](O)C(C)(C)COP(=O)(OP(=O)(OC[C@H]1([C@@H](OP([O-])(=O)[O-])[C@@H](O)[C@@H](O1)N2(C3(N=CN=C(C(N=C2)=3)N))))[O-])[O-])=O	InChIKey=CHMQNMKVOYFHHX-SGPQCWJRSA-J
raphanusamate	-2.33	-16.13	a monocarboxylate	C1(SC(=S)NC(C([O-])=O)1)	InChIKey=SQUOCHQOQMZGQP-UHFFFAOYSA-M
(-)-maackiain-3-<i>O</i>-glucoside	-16.16	-16.1	a small molecule	C(O)[C@H]1([C@H]([C@H](O)[C@@H](O)[C@@H](O1)OC3(/C=CC4(/[C@H]5(OC6(\\C=C2(C(\\OCO2)=C/C(/[C@H](COC(\\C=3)=4)5)=6))))))O)	InChIKey=VGSYCWGXBYZLLE-QEEQPWONSA-N
quercetin 3-<i>O</i>-&beta;-<i>D</i>-glucosyl-(1->2)-glucosyl-(1->2)-&beta;-<i>D</i>-glucoside	-16.08	-16.08	a flavonol 3-<i>O</i>-(&beta;-D-glucosyl-(1->2)-&beta;-D-glucosyl (1->2)-&beta;-D-glucoside)	C(O)[C@@H]3(O[C@H]([C@H](O[C@H]2(O[C@H](CO)[C@@H](O)[C@H](O)[C@@H](O[C@@H]1([C@@H]([C@H]([C@H](O)[C@H](O1)CO)O)O))2))[C@@H](O)[C@H](O)3)OC5(/C(C6(\\C(\\O)=C/C(\\O)=C/C(/OC(/C4(/C=CC(/O)=C(C=4)/O))=5)=6))=O))	InChIKey=IQBMWEYFKNVACH-MEBVLIOMSA-N
3'-deoxyadenosine 5'-monophosphate	2.28	-16.07	a nucleic acid component	C([C@H]3(C[C@@H](O)[C@H](N1(C2(N=CN=C(C(N=C1)=2)N)))O3))OP([O-])([O-])=O	InChIKey=XKFCKNDXVMFENB-BAJZRUMYSA-L
dTDP-4-acetamido-4,6-dideoxy-&alpha;-D-galactose	-16.07	-16.07	a dTDP-sugar	CC1(/C(=O)NC(=O)N(C=1)[C@@H]3(C[C@H](O)[C@@H](COP(=O)([O-])OP([O-])(=O)O[C@@H]2(O[C@H](C)[C@H](NC(=O)C)[C@H](O)[C@@H](O)2))O3))	InChIKey=YHXQWYBLXUELDA-HYPDDMKDSA-L
tetrahydrogeranylgeranyl diphosphate	-16.47	-16.06	a small molecule	CC(C)=CCC[C@H](CCC[C@H](CCCC(/C)=C/COP([O-])(=O)OP([O-])(=O)[O-])C)C	InChIKey=VZBGWADXUJSBTI-PYDDKJGSSA-K
piericidin A	-16.05	-16.05	an antibiotic	CC=C(C)[C@@H]([C@H](C)C=C(C)C=CCC(/C)=C/CC1(/NC(/OC)=C(C(C(\\C)=1)=O)/OC))O	InChIKey=BBLGCDSLCDDALX-LKGBESRRSA-N
5-(methylsulfinyl)pentyl-glucosinolate	-16.05	-16.05	an &omega;-(methylsulfinyl)alkyl-glucosinolate	CS(=O)CCCCCC(=NOS(=O)(=O)[O-])S[C@H]1(O[C@H](CO)[C@@H](O)[C@H](O)[C@@H](O)1)	InChIKey=HUCGRJSHMZWRQQ-LPXZBHKBSA-M
oxythiamine	3	-16.04	a small molecule	CC1(/[N+](=CSC(\\CCO)=1)CC2(/C(O)=NC(=NC=2)C))	InChIKey=SRDGSXVLAVRBLU-UHFFFAOYSA-O
indole-3-acetyl-CoA	-16.03	-16.03	a coenzyme A-activated compound	C1(N=C(C2(N=CN(C(N=1)=2)[C@H]3(O[C@@H]([C@@H](OP(O)(=O)O)[C@@H](O)3)COP(=O)(OP(=O)(OCC(C)(C)[C@@H](O)C(=O)NCCC(=O)NCCSC(=O)CC4(C5(C(NC4)CCCC5)))O)O)))N)
androst-4-ene-3,17-dione	1.41	-16.02	a 3-oxo-&Delta;<SUP>4</SUP>-steroid	C[C@]34(CCC(=O)C=C(CC[C@H]1([C@H](CC[C@]2(C)(C(CC[C@@H]12)=O))3))4)	InChIKey=AEMFNILZOJDQLW-QAGGRKNESA-N
carboxin	-1.32	-16.01	an amide	CC2(/OCCSC(\\C(NC1(/C=CC=CC=1))=O)=2)	InChIKey=GYSSRZJIHXQEHQ-UHFFFAOYSA-N
glutathioselenol	-16	-16	glutathione and derivatives	C(S[Se])[C@@H](C(NCC([O-])=O)=O)NC(=O)CC[C@H]([N+])C([O-])=O	InChIKey=UUYVRXVWXDDDGX-WDSKDSINSA-M
2-C-methyl-D-erythritol-2,4-cyclodiphosphate	-16.39	-15.99	a small molecule	C[C@@]1(CO)(OP(=O)([O-])OP(=O)([O-])OC[C@@H](O)1)	InChIKey=SFRQRNJMIIUYDI-UHNVWZDZSA-L
P1-uridyl-P2-phenyl diphosphate	-16.38	-15.98	a small molecule	C(OP(=O)([O-])OP(=O)(OC1(/C=CC=CC=1))[O-])[C@H]2([C@@H](O)[C@@H](O)[C@@H](O2)N3(C=CC(=O)NC(=O)3))	InChIKey=ZHUWBKDWWGKIEN-FMKGYKFTSA-L
pelargonidin 3-<i>O</i>-(6\-<i>O</i>-malyl-&beta;-<i>D</i>-glucoside)"	-16.37	-15.97	an anthocyanin	C(OC(C[C@@H](O)C([O-])=O)=O)[C@@H]1(O[C@H]([C@H](O)[C@@H](O)[C@H](O)1)OC2(/C(=[O+]C3(/C=C(O)C=C([O-])C(/C=2)=3))C4(/C=CC(\\O)=C/C=4)))	InChIKey=MTZMEPTUCWLNRV-FOQZLENISA-M
feruloylserotonin	1.34	-15.97	an amide	COC3(/C(\\O)=C/C=C(C=CC(NCCC1(/C2(\\C=C(O)C=CC(/NC=1)=2)))=O)C=3)	InChIKey=WGHKJYWENWLOMY-XVNBXDOJSA-N
taxol	-15.96	-15.96	a terpenoid	CC5(\\[C@@H](OC(=O)[C@H](O)[C@@H](NC(=O)C1(/C=CC=CC=1))C2(/C=CC=CC=2))C[C@@]4(O)([C@@H](OC(=O)C3(/C=CC=CC=3))[C@@H]6([C@](C)(C(=O)[C@H](OC(C)=O)C(/C(C)(C)4)=5)[C@@H](O)C[C@@H]7(OC[C@@](OC(=O)C)67))))	InChIKey=RCINICONZNJXQF-MZXODVADSA-N
steviolbioside	-15.93	-15.93	a diterpenoid	C=C1(C[C@]46(C[C@@]1(O[C@H]3(O[C@@H]([C@@H](O)[C@H](O)[C@@H](O[C@@H]2([C@H](O)[C@@H](CO)O[C@H]([C@H](O)2)O))3)CO))CC[C@@H]([C@]5(C)(CCC[C@](C([O-])=O)(C)[C@@H](CC4)5))6))	InChIKey=WSNIRBUJXCDODQ-PNYYNUSBSA-M
1-(5-phospho-&beta;-D-ribosyl)-5-[(5-phosphoribosylamino)methylideneamino]imidazole-4-carboxamide	-15.92	-15.92	a carboxamide	C(N[C@H]1(O[C@H](COP([O-])(=O)[O-])[C@@H](O)[C@@H](O)1))=NC3(N([C@H]2(O[C@H](COP([O-])(=O)[O-])[C@@H](O)[C@@H](O)2))C=NC(C(N)=O)=3)	InChIKey=QOUSHGMTBIIAHR-KEOHHSTQSA-J
cyanidin 3-<i>O</i>-glucoside-7-<i>O</i>-(6-<i>O</i>-(4-<i>O</i>-(glucosyl)-oxybenzoyl)-glucoside)	-15.9	-15.9	an anthocyanidin-3-<i>O</i>-&beta;-D-glucoside	C(O)[C@H]7([C@@H](O)[C@H](O)[C@@H](O)[C@H](OC6(/C=CC(\\C(OC[C@H]5([C@@H](O)[C@H](O)[C@@H](O)[C@H](OC4(/C=C3(C(/C=C(O[C@@H]1([C@H](O)[C@@H](O)[C@H](O)[C@@H](CO)O1))C(C2(/C=CC(/O)=C(C=2)/O))=[O+]3)=C(C=4)/[O-])))O5))=O)=C/C=6))O7)	InChIKey=LDIXBGSLVBJRGV-WCEUWYDISA-N
1-18:2-2-16:0-digalactosyldiacylglycerol	4.19	-15.87	digalactosyldiacylglycerol-34:2	CCCCCC=CCC=CCCCCCCCC(OC[C@H](CO[C@H]2(O[C@H](CO[C@H]1(O[C@H](CO)[C@H](O)[C@H](O)[C@@H](O)1))[C@H](O)[C@H](O)[C@@H](O)2))OC(=O)CCCCCCCCCCCCCCC)=O	InChIKey=UZXCPFISFMJPAV-GNSPKCTRSA-N
18-hydroxystearoyl-CoA	0.15	-15.85	a long-chain &omega;-hydroxy fatty acyl-CoA	CC(C)([C@@H](O)C(=O)NCCC(=O)NCCSC(=O)CCCCCCCCCCCCCCCCCO)COP(=O)(OP(=O)(OC[C@H]1([C@@H](OP([O-])(=O)[O-])[C@@H](O)[C@@H](O1)N2(C3(N=CN=C(C(N=C2)=3)N))))[O-])[O-]	InChIKey=WMNWNRKMANJLHY-LFZQUHGESA-J
3-oxo-lesqueroloyl-CoA	0.1	-15.85	a coenzyme A-activated compound	CCCCCC[C@@H](O)CC=CCCCCCCCC(=O)CC(SCCNC(=O)CCNC(=O)[C@H](O)C(C)(C)COP(=O)(OP(=O)(OC[C@H]1([C@@H](OP([O-])(=O)[O-])[C@@H](O)[C@@H](O1)N2(C3(N=CN=C(C(N=C2)=3)N))))[O-])[O-])=O	InChIKey=NQXRRZBOZBKGIU-MHAUFEDZSA-J
stevioside	-15.77	-15.77	a diterpenoid	C=C1(C[C@]57(C[C@@]1(O[C@H]3(O[C@@H]([C@@H](O)[C@H](O)[C@@H](O[C@@H]2([C@H](O)[C@H]([C@H](O)[C@@H](CO)O2)O))3)CO))CC[C@@H]([C@]6(C)(CCC[C@](C(O[C@@H]4([C@H](O)[C@H]([C@H](O)[C@@H](CO)O4)O))=O)(C)[C@@H](CC5)6))7))	InChIKey=UEDUENGHJMELGK-HYDKPPNVSA-N
1,3,5-trimethoxybenzene	-15.73	-15.76	a small molecule	COC1(/C=C(C=C(C=1)OC)OC)	InChIKey=LKUDPHPHKOZXCD-UHFFFAOYSA-N
&alpha;-oxo-1-carboxy-5,6-dihydrothiopyranpropanoate S-oxide	-16.11	-15.71	a small molecule	C1(/S(=O)CCC(CC(=O)C(=O)[O-])(C([O-])=O)C=1)	InChIKey=CASDQHBWCWAVHW-UHFFFAOYSA-L
3,5-dioxodecanoyl-CoA	-15.68	-15.68	a coenzyme A-activated compound	CCCCCC(=O)CC(=O)CC(=O)SCCNC(=O)CCNC(=O)[C@H](O)C(C)(C)COP(=O)(OP(=O)(OC[C@H]1([C@@H](OP([O-])(=O)[O-])[C@@H](O)[C@@H](O1)N2(C3(N=CN=C(C(N=C2)=3)N))))[O-])[O-]	InChIKey=CFIAMSAKPMQXNK-HSJNEKGZSA-J
<i>trans</i>-zeatin riboside diphosphate	0.76	-15.64	a small molecule	CC(\\CO)=C/CNC2(=NC=NC3(N([C@@H]1([C@@H]([C@@H]([C@H](O1)COP(OP(=O)([O-])[O-])([O-])=O)O)O))C=NC2=3))	InChIKey=MXFPFNSSZYNJGX-HNNGNKQASA-K
sulcatone	-15.62	-15.62	a methyl ketone	CC(C)=CCCC(C)=O	InChIKey=UHEPJGULSIKKTP-UHFFFAOYSA-N
eupatolitin 3-glucoside	-1.22	-15.56	a flavonol derivative	COC4(\\C=C3(C(/C(=O)C(\\O[C@@H]1([C@@H]([C@H]([C@H](O)[C@H](O1)CO)O)O))=C(C2(/C=C(O)C(\\O)=C/C=2))/O3)=C(C(/OC)=4)/O))	InChIKey=QJJFDGNJOXCQPD-XCSGUALTSA-N
(<i>R</i>)-lactate	-15.53	-15.53	lactate	C[C@H](C([O-])=O)O	InChIKey=JVTAAEKCZFNVCJ-UWTATZPHSA-M
3-methoxy-4-hydroxy-5-<i>all-trans</i>-decaprenylbenzoate	-15.42	-15.42	a 3-methoxy-4-hydroxy-5-<i>all-trans</i>-polyprenylbenzoate	CC(C)=CCCC(/C)=C/CCC(/C)=C/CCC(/C)=C/CCC(/C)=C/CCC(/C)=C/CCC(/C)=C/CCC(/C)=C/CCC(/C)=C/CCC(/C)=C/CC1(\\C=C(C([O-])=O)C=C(C(\\O)=1)OC)	InChIKey=WCQCNOIKXGNDLX-RDSVHMIISA-M
epi-cholestanol	-18.09	-15.37	a triterpenoid	CC(C)CCC[C@@H](C)[C@@H]1(CC[C@@H]2([C@]1(C)CC[C@@H]4([C@H]2CC[C@H]3([C@](C)(CC[C@@H](O)C3)4))))	InChIKey=QYIXCDOBOSTCEI-FBVYSKEZSA-N
threose	-15.72	-15.32	an aldotetraose	[CH](=O)[C@@H](O)[C@H](O)CO	InChIKey=YTBSYETUWUMLBZ-QWWZWVQMSA-N
cyanidin 3-<i>O</i>-(6\-<i>O</i>-malyl-&beta;-<i>D</i>-glucoside)"	-7.21	-15.26	an anthocyanidin-3-<i>O</i>-(6-<i>O</i>-malonyl-&beta;-D-glucoside)	C(OC(C[C@@H](O)C([O-])=O)=O)[C@@H]1(O[C@H]([C@H](O)[C@@H](O)[C@H](O)1)OC2(/C(=[O+]C3(/C=C([O-])C=C([O-])C(/C=2)=3))C4(/C=CC(/O)=C(C=4)/O)))	InChIKey=ROSVQRYSFQBSRT-FOQZLENISA-L
tabersonine	5.15	-15.24	an aspidosperma-type monoterpenoid indole alkaloid	CC[C@]25(C=CC[N+]4(CC[C@]1(C3(\\C=CC=CC(/NC\\1=C(C2)/C(=O)OC)=3))[C@@H]45))	InChIKey=FNGGIPWAZSFKCN-ACRUOGEOSA-O
methylchavicol	3.68	-15.22	an aromatic compound	C=CCC1(/C=CC(\\OC)=C/C=1)	InChIKey=ZFMSMUAANRJZFM-UHFFFAOYSA-N
(<i>E</i>)-1-(L-cysteinylglycin-<i>S</i>-yl)-<i>N</i>-hydroxy-&omega;-(methylsulfanyl)octan-1-imine	-0.02	-15.17	an (<i>E</i>)-1-(L-cysteinylglycin-<i>S</i>-yl)-<i>N</i>-hydroxy-&omega;-(methylsulfanyl)alkan-1-imine	CSCCCCCCCC(SC[C@H]([N+])C(=O)NCC([O-])=O)=NO	InChIKey=AFUUQIYPOMVOTN-GBTTUNCCSA-N
nornicotine	4.07	-14.99	a small molecule	C1(CC[C@H]([N+]1)C2(/C=NC=CC=2))	InChIKey=MYKUKUCHPMASKF-VIFPVBQESA-O
2-oxoglutarate	0.25	-14.9	a 2-oxo carboxylate // "a dicarboxylate"	C(CC([O-])=O)C(=O)C([O-])=O	InChIKey=KPGXRSRHYNQIFN-UHFFFAOYSA-L
7,2'-dihydroxy-4'-methoxy-isoflavanol-quinonemethide-intermediate-1	3.57	-14.8	|Unclassified-Compounds|	COc1(cc(c(cc1)[C@@H]2([CH](c3(ccc(cc(OC2)3)[OH]))[OH2]))O)
galanthamine	-15.16	-14.76	a small molecule	CN3(CC[C@]14(C=C[C@H](O)C[C@H](OC2(\\C/1=C(C=CC(/OC)=2)/C3))4))	InChIKey=ASUTZQLVASHGKV-JDFRZJQESA-N
17-<i>O</i>-acetylajmaline	-14.73	-14.73	an ajmalan-type monoterpenoid indole alkaloid	CC[C@@H]3([C@H]2(C4([C@@H](OC(=O)C)C15(C6(/C(\\N(C)[C@H]1[C@H](C2)N([C@H](O)3)[C@H]4C5)=C/C=CC=6)))))	InChIKey=SRISWFJLVRCABV-QQTHMAAHSA-N
10-hydroxydecanoate	-6.74	-14.73	an &omega;-hydroxy medium-chain fatty acid	C(O)CCCCCCCCC([O-])=O	InChIKey=YJCJVMMDTBEITC-UHFFFAOYSA-M
(<i>Z</i>)-phenylacetaldehyde oxime	-14.61	-14.66	an aldoxime	C1(/C=CC(\\CC=NO)=C/C=1)	InChIKey=CXISHLWVCSLKOJ-CLFYSBASSA-N
estrone	-15	-14.62	an estrogen	C[C@@]12([C@@H](CCC(=O)1)[C@H]3([C@H](CC2)C4(/C(\\CC3)=C/C(\\O)=C/C=4)))	InChIKey=DNXHEGUUPJUMQT-CBZIJGRNSA-N
2,4,6-trinitrobenzene	0.09	-14.6	a C-nitro compound	C1(\\C(\\[N+](=O)[O-])=C/C(\\[N+]([O-])=O)=C/C(\\[N+]([O-])=O)=1)	InChIKey=UATJOMSPNYCXIX-UHFFFAOYSA-N
(+)-marmesin	-14.57	-14.57	a furanocoumarin	CC(O)(C)[C@@H]1(OC2(/C(\\C1)=C/C3(C=CC(OC(C=2)=3)=O)))	InChIKey=FWYSBEAFFPBAQU-LBPRGKRZSA-N
cyanidin 3-<i>O</i>-(3'',6''-<i>O</i>-dimalonyl-&beta;-glucopyranoside)	-14.56	-14.56	an anthocyanidin-3-<i>O</i>-&beta;-D-glucoside	C(OC(=O)CC([O-])=O)[C@H]1([C@@H](O)[C@H](OC(=O)CC(=O)[O-])[C@@H](O)[C@@H](O1)OC3(/C(C2(/C=C(O)C(\\O)=C/C=2))=[O+]C4(/C(/C=3)=C(C=C([O-])C=4)/[O-])))	InChIKey=CXGHPQSURHQOBH-MQWSOPDOSA-K
lampranthin I	-14.95	-14.55	an alkaloid	C(=[N+]1(C4(/C(\\C[C@@H]1C([O-])=O)=C/C(/O[C@H]2(O[C@@H]([C@@H](O)[C@H](O)[C@@H](O)2)COC(=O)C=CC3(C=CC(\\O)=C/C=3)))=C(C=4)/O)))C=C5(C=C(C([O-])=O)[N+]C(C([O-])=O)C5)	InChIKey=QVBBGNGHCPNDTD-SRLZMARPSA-M
dihydro-10-thiopteroate	8.3	-14.41	a pteroate	C2(NC3(\\N=C(N)NC(=O)C(\\N=C(CSC1(/C=CC(\\C([O-])=O)=C/C=1))2)=3))	InChIKey=DVFLJCBBQOODBA-UHFFFAOYSA-M
(+)-7-<i>epi</i>-jasmonoyl-L-phenylalanine	-16.96	-14.41	a jasmonoyl-L-phenylalanine	CCC=CC[C@H]1(C(=O)CC[C@@H]1CC(N[C@@H](CC2(/C=CC=CC=2))C([O-])=O)=O)	InChIKey=BYYWRCJZFSTRMQ-JNPKKTEJSA-M
demethoxycurcumin	-6.1	-14.31	a secondary metabolite	COC1(\\C=C(C=CC(/O)=1)C=CC(/O)=C/C(=O)C=CC2(C=CC(\\O)=C/C=2))	InChIKey=UEPVWRDHSPMIAZ-IZTHOABVSA-N
<i>all-trans</i>-retinal	-14.32	-14.3	a retinal // "an aldehyde"	CC(\\C=CC1(/C(C)(C)CCCC(\\C)=1))=C/C=CC(/C)=C/[CH]=O	InChIKey=NCYCYZXNIZJOKI-OVSJKPMPSA-N
3-oxohexanoyl-CoA	-14.26	-14.26	a medium-chain oxoacyl-CoA	CCCC(CC(SCCNC(=O)CCNC(=O)[C@H](O)C(C)(C)COP(=O)(OP(=O)(OC[C@H]1([C@@H](OP([O-])(=O)[O-])[C@@H](O)[C@@H](O1)N2(C3(N=CN=C(C(N=C2)=3)N))))[O-])[O-])=O)=O	InChIKey=NFOYYXQAVVYWKV-HDRQGHTBSA-J
benzaldehyde	6.32	-14.25	an aromatic aldehyde	C(=O)C1(/C=CC=CC=1)	InChIKey=HUMNYLRZRPPJDN-UHFFFAOYSA-N
uroporphyrin I	-14.14	-14.14	a porphyrin	C(C5(/C3(/N=C(C=C4(N=C(C=C1(C(\\CCC([O-])=O)=C(CC([O-])=O)/C(=N1)C=C2(C(\\CCC(=O)[O-])=C(CC([O-])=O)/C(=N2)C=3)))C(\\CC(=O)[O-])=C(CCC(=O)[O-])/4))C(\\CC([O-])=O)=5)))CC(=O)[O-]	InChIKey=ZRUDAKXKJCGVKT-JRHDEHKPSA-F
adhumulone	5.6	-14.09	an &alpha; bitter acid	CCC(C(C1(C([C@@](C(\\[O-])=C(CC=C(C)C)/C(O)=1)(O)CC=C(C)C)=O))=O)C	InChIKey=LDXMPKMQIKGJFN-OKKPIIHCSA-M
anthraniloyl-CoA	-14.06	-14.06	a coenzyme A-activated compound	CC(C)([C@@H](O)C(=O)NCCC(=O)NCCSC(C1(/C(\\N)=C/C=CC=1))=O)COP(=O)(OP(=O)(OC[C@H]2([C@@H](OP([O-])(=O)[O-])[C@@H](O)[C@@H](O2)N3(C4(N=CN=C(C(N=C3)=4)N))))[O-])[O-]	InChIKey=XLURBJBQJZCJHJ-TYHXJLICSA-J
(<i>S</i>)-malate	-14.05	-13.93	(<i>RS</i>)-malate	C(=O)([O-])C[C@H](O)C([O-])=O	InChIKey=BJEPYKJPYRNKOW-REOHCLBHSA-L
propanoyl-CoA	-13.89	-13.89	a short-chain 2,3,4-saturated fatty acyl CoA	CCC(=O)SCCNC(=O)CCNC(=O)[C@H](O)C(C)(C)COP(=O)(OP(=O)(OC[C@H]1([C@@H](OP([O-])(=O)[O-])[C@@H](O)[C@@H](O1)N2(C3(N=CN=C(C(N=C2)=3)N))))[O-])[O-]	InChIKey=QAQREVBBADEHPA-IEXPHMLFSA-J
2-methylfumaryl-CoA	-13.84	-13.84	a coenzyme A-activated compound	CC(\\C(SCCNC(=O)CCNC(=O)[C@H](O)C(C)(C)COP(=O)(OP(=O)(OC[C@H]1([C@@H](OP([O-])(=O)[O-])[C@@H](O)[C@@H](O1)N2(C3(N=CN=C(C(N=C2)=3)N))))[O-])[O-])=O)=C/C([O-])=O	InChIKey=LVBVWNJPMXCQJE-CBBDEUQJSA-I
gondoate	-14.17	-13.81	a long-chain 2,3,4-saturated fatty acid // "a monounsaturated fatty acid" // "an &omega;-9 fatty acid"	CCCCCCCCC=CCCCCCCCCCC(=O)[O-]	InChIKey=BITHHVVYSMSWAG-KTKRTIGZSA-M
hemigossypol-6-methyl ether	-14.12	-13.79	a sesquiterpenoid	CC(C1(\\C2(/C=C(C=C(C(/C(/C=O)=C(C(\\OC)=1)/O)=2)O)C)))C	InChIKey=XOXRFBVTHNRDNY-UHFFFAOYSA-N
11-hydroxyferruginol	-14.17	-13.77	a diterpenoid	CC(C)C2(C=C1(CC[C@@H]3(C(C)(C)CCC[C@](C)(C1=C(O)C(O)=2)3)))	InChIKey=MUVSVZOWXAYLSD-YWZLYKJASA-N
zaragozic acid C	4.69	-13.72	a small molecule	CC(C=CCCC(O[C@@H]3([C@@]1(O[C@@](O[C@@H]([C@@]1(O)C(=O)[O-])C([O-])=O)(CCCC(OC(=O)C)C(C)CC2(/C=CC=CC=2))[C@@H]3O)C(=O)[O-]))=O)CCCC4(/C=CC=CC=4)	InChIKey=KQMNJFMTGHRJHM-OTUZZISOSA-K
UDP-<i>N</i>-acetyl-&alpha;-D-glucosamine	-13.71	-13.71	UDP-<i>N</i>-acetyl-D-glucosamine	CC(N[C@@H]3([C@@H](OP(OP(OC[C@H]1([C@H]([C@H]([C@@H](O1)N2(C=CC(NC2=O)=O))O)O))([O-])=O)([O-])=O)O[C@@H]([C@H]([C@@H]3O)O)CO))=O	InChIKey=LFTYTUAZOPRMMI-CFRASDGPSA-L
2-[(7'-methylsulfanyl)heptyl]malate	0.55	-13.66	a 2-[(&omega;-methylsulfanyl)alkyl]malate	CSCCCCCCCC(O)(CC([O-])=O)C(=O)[O-]	InChIKey=PWAKELUEEHWVFQ-UHFFFAOYSA-L
2-succinylbenzoate	2.94	-13.66	a small molecule	C1(/C=CC(/C(=O)[O-])=C(C=1)/C(=O)CCC(=O)[O-])	InChIKey=YIVWQNVQRXFZJB-UHFFFAOYSA-L
&beta;-thiogardideazafolate	-13.64	-13.64	a small molecule	C(SCC(=O)N(CC2(/C=C1(C(=O)NC(N)=NC/1=C/C=2)))C3(/C=CC(\\C(NC(C([O-])=O)CCC(=O)[O-])=O)=C/C=3))C(=O)NC4(OC(OP([O-])(=O)[O-])C(O)C(O)4)	InChIKey=MEHLTSQZYXHFJH-UHFFFAOYSA-J
tri-acyl estolide	-13.58	-13.58	a carboxylic ester // "a 1,2-diacyl-<i>sn</i>-glycerol 3-phosphate"	C(O)CCCCCCCC=CCCCCCCCC(OCCCCCCCCC=CCCCCCCCC(OC[C@@H](OC(=O)CCCCCCCC=CCC=CCCCCCO)CO)=O)=O	InChIKey=ZQPBAVRTRJHDII-USITZPDMSA-N
2-pentadecanone	-13.46	-13.46	a methyl ketone	CCCCCCCCCCCCCC(=O)C	InChIKey=CJPNOLIZCWDHJK-UHFFFAOYSA-N
cohumulone	-13.37	-13.32	an &alpha; bitter acid	CC(C)=CCC1(\\C(O)=C(C([C@@](C(\\[O-])=1)(O)CC=C(C)C)=O)C(C(C)C)=O)	InChIKey=DRSITEVYZGOOQG-HXUWFJFHSA-M
3-chloro-L-alanine	-11.66	-13.29	3-chloro-DL-alanine	C(Cl)[C@H]([N+])C([O-])=O	InChIKey=ASBJGPTTYPEMLP-REOHCLBHSA-N
9-demethylmunduserone	-13.4	-13.2	a small molecule	COC1(/C(\\OC)=C/C2(/OC[C@@H]3(OC4(/C(\\C([C@@H](C(\\C=1)=2)3)=O)=C/C=C(C=4)O))))	InChIKey=WXQDWUQQAGHKOV-SJORKVTESA-N
gypsogenate-28-beta-D-glucoside	0.67	-13.13	a triterpenoid	CC2(CC[C@]1(CC[C@]3(C(\\C1C2)=C/CC4([C@]3(CCC5([C@@]4(CC[C@@H]([C@@]5(C)C(=O)[O-])O)C))C))C)C(=O)OC6([C@H]([C@H]([C@H](C(CO)O6)O)O)O))C	InChIKey=OKQLTVHTONLCTA-DLFRIZOCSA-M
2-naphthol	-17.24	-13.05	a small molecule	C2(/C=C1(C(\\C=C(O)C=C1)=C/C=2))	InChIKey=JWAZRIHNYRIHIV-UHFFFAOYSA-N
(3R,4R)-7,2'-dihydroxy-4'-methoxyisoflavanol	4.72	-12.83	a (4R)-4,2'-dihydroxyisoflavan	COC3(/C=CC([C@@H]1([C@H](C2(/C(\\OC1)=C/C(\\O)=C/C=2))O))=C(C=3)O)	InChIKey=YZBBUYKPTHDZHF-BBRMVZONSA-N
(<i>E</i>)-1-(L-cysteinylglycin-<i>S</i>-yl)-<i>N</i>-hydroxy-&omega;-(methylsulfanyl)hexan-1-imine	5.34	-12.6	an (<i>E</i>)-1-(L-cysteinylglycin-<i>S</i>-yl)-<i>N</i>-hydroxy-&omega;-(methylsulfanyl)alkan-1-imine	CSCCCCCC(SC[C@H]([N+])C(=O)NCC([O-])=O)=NO	InChIKey=NNTFOZKQHHVOHU-JLBUCRLOSA-N
4-methoxyglucobrassicin	1.87	-12.52	an indolic glucosinolate	COC2(/C3(/C(\\CC(=NOS(=O)(=O)[O-])S[C@H]1(O[C@H](CO)[C@@H](O)[C@H](O)[C@@H](O)1))=C/NC(/C=CC=2)=3))	InChIKey=IIAGSABLXRZUSE-OXESJPRGSA-M
D-octopine	-10.64	-12.37	an <i>N</i>-modified amino acid	C[C@H](C([O-])=O)[N+][C@H](C([O-])=O)CCCNC(N)=[N+]	InChIKey=IMXSCCDUAFEIOE-RITPCOANSA-N
2'-deoxyuridine 3'-monophosphate	-11.8	-11.8	a pyrimidine 2'-deoxyribonucleoside 3'-monophosphate // "a 2'-deoxyribonucleoside 3'-monophosphate"	C(O)[C@@H]1(O[C@H](C[C@H](OP([O-])([O-])=O)1)N2(C=CC(=O)NC(=O)2))	InChIKey=LXKGKXYIAAKOCT-SHYZEUOFSA-L
risedronate	-11.77	-11.77	a small molecule	C1(/N=CC(\\CC(O)(P([O-])(=O)[O-])P([O-])(=O)O)=C/C=1)	InChIKey=IIDJRNMFWXDHID-UHFFFAOYSA-K
(3<i>S</i>,5<i>R</i>,6<i>R</i>)-3,5-dihydroxy-6,7-didehydro-5,6-dihydro-12'-apo-&beta;-caroten-12'-al	6.01	-11.76	a xanthophyll	CC(\\C=CC=C(C)C=C=C1([C@@](O)(C)CC(O)CC(C)(C)1))=C/C=CC=C(C)C=O	InChIKey=MFDUGTOOXGORRX-ORGLZDQCSA-N
isorhamnetin 3-sulfate	-11.7	-11.7	a flavonol derivative	COC1(/C(\\O)=C/C=C(C=1)C2(\\OC3(\\C=C([O-])C=C(O)C(/C(=O)C(\\OS(=O)(=O)[O-])=2)=3)))	InChIKey=CZFNXFXZXWDYMZ-UHFFFAOYSA-L
(2E)-2-butylidene-4-hydroxy-5-methyl-3(2H)-furanone	-11.68	-11.63	an aldehyde or ketone	CCCC=C1(C(=O)C(\\O)=C(C)/O1)	InChIKey=JJPKPKGALPXILL-FNORWQNLSA-N
dTTP	-11.61	-11.61	a pyrimidine 2'-deoxyribonucleoside 5'-triphosphate // "a pyrimidine"	CC1(/C(=O)NC(=O)N(C=1)[C@@H]2(C[C@H](O)[C@@H](COP(=O)([O-])OP(=O)([O-])OP(=O)([O-])[O-])O2))	InChIKey=NHVNXKFIZYSCEB-XLPZGREQSA-J
NAD stem group	-15.56	-11.44	Superatoms	C1(C(C(C(O1)COP(OP([O-])(=O)OCC4(C(C(O)C(N2(C=NC3(C(N)=NC=NC2=3)))O4)O))(=O)[O-])O)O)
3&beta;-hydroxy-&beta;-cyclocitral	-11.58	-11.42	an apocarotenoid	CC1(\\C[C@@H](O)CC(C)(C)C(\\C=O)=1)	InChIKey=SWPMTVXRLXPNDP-MRVPVSSYSA-N
abieta-7,13-diene-18-al	-11.24	-11.1	a diterpenoid // "an aldehyde"	CC(C3(/CC[C@H]2([C@]1([C@H]([C@@](CCC1)(C=O)C)CC=C2C=3)C)))C	InChIKey=HOFSYSONRIGEAC-LWYYNNOASA-N
5-fluoropyrimidin-2-one-ribonucleoside	-10.26	-10.26	a modified nucleoside	C2(=NC(=O)N([C@H]1(O[C@H](CO)[C@@H](O)[C@@H](O)1))C=C(F)2)	InChIKey=BISROEGZKWHITE-WCTZXXKLSA-N
zymosterone	6.96	-10.2	a 3-oxosteroid	CC(C)=CCC[C@@H](C)[C@@H]2(CC[C@@H]3(C4(/CC[C@@H]1(CC(=O)CC[C@@](C)1C(/CC[C@](C)23)=4))))	InChIKey=AUNLIRXIJAVBNM-ZSBATXSLSA-N
1,2-dihydro-&beta;-NADP	-10.02	-10.02	a dinucleotide	C5(/N([C@H]1(O[C@@H]([C@H]([C@H]1O)O)COP(OP(OC[C@H]4([C@H]([C@H]([C@H](N2(C3(N=CN=C(C(N=C2)=3)N)))O4)OP([O-])([O-])=O)O))([O-])=O)(=O)[O-]))CC(\\C(=O)N)=C/C=5)	InChIKey=SNZSFAQYVLPEBZ-NNYOXOHSSA-J
6-deoxo-24-epicathasterone	-10.01	-10.01	a brassinosteroid	CC(C)[C@@H](C)C[C@H](O)[C@@H](C)[C@@H]3(CC[C@@H]4([C@H]2(CC[C@@H]1(C[C@@H](O)CC[C@@](C)1[C@H]2CC[C@](C)34))))	InChIKey=ZHZKWZJLUNXOSN-VDDNJJGASA-N
<i>N</i>-acetylglutamyl-phosphate	-10.26	-9.93	a small molecule	CC(=O)N[C@H](C([O-])=O)CCC(=O)OP([O-])(=O)[O-]	InChIKey=FCVIHFVSXHOPSW-YFKPBYRVSA-K
3-oxooctanoyl-CoA	-9.82	-9.82	a medium-chain oxoacyl-CoA	CCCCCC(=O)CC(=O)SCCNC(=O)CCNC(=O)[C@H](O)C(C)(C)COP(=O)(OP(=O)(OC[C@H]1([C@@H](OP([O-])(=O)[O-])[C@@H](O)[C@@H](O1)N2(C3(N=CN=C(C(N=C2)=3)N))))[O-])[O-]	InChIKey=WPIVBCGRGVNDDT-CECATXLMSA-J
5,6-epoxy-3-hydroxy-12'-apo-&beta;-caroten-12'-al	-9.87	-9.6	a 12'-apo-carotenal	CC(\\C=CC=C(C=CC12(C(CC(CC1(O2)C)O)(C)C))C)=C/C=CC=C(C=CC=O)C	InChIKey=QZOYIQGWDBXSHB-XLGKAWHDSA-N
harmaline	7.84	-9.56	an alkaloid	CC1(=NCCC2(/C3(\\C=CC(\\OC)=C/C(/NC\\1=2)=3)))	InChIKey=RERZNCLIYCABFS-UHFFFAOYSA-N
1,2-dibutyrin	-0.25	-9.48	a 1,2-diacyl-<i>sn</i>-glycerol	CCCC(OC[C@@H](OC(CCC)=O)CO)=O	InChIKey=AWHAUPZHZYUHOM-VIFPVBQESA-N
4-vinylpyridine	-9.41	-9.41	a small molecule	C=CC1(C=CN=CC=1)	InChIKey=KFDVPJUYSDEJTH-UHFFFAOYSA-N
4-methyl-2-oxopentanoate	-1.17	-9.25	a 2-oxo carboxylate // "a methyl-branched fatty acid" // "a short chain fatty acid"	CC(C)CC(C([O-])=O)=O	InChIKey=BKAJNAXTPSGJCU-UHFFFAOYSA-M
capsidiol	-0.01	-9.08	a sesquiterpenoid	C=C([C@@H]2(C[C@]1([C@@H]([C@@H](C[C@H](C/1=C/C2)O)O)C)C))C	InChIKey=BXXSHQYDJWZXPB-OKNSCYNVSA-N
solavetivone	0.36	-8.96	a sesquiterpenoid // "a phytoalexin"	C=C([C@@H]2(C[C@@]1([C@@H](CC(C=C1C)=O)C)CC2))C	InChIKey=FGCUSSRGQNHZRW-UMVBOHGHSA-N
3'-phosphoadenylyl-sulfate	-9.04	-8.9	a small molecule	C([C@H]3([C@H]([C@H]([C@H](N1(C2(N=CN=C(C(N=C1)=2)N)))O3)O)OP(=O)([O-])[O-]))OP(OS([O-])(=O)=O)([O-])=O	InChIKey=GACDQMDRPRGCTN-KQYNXXCUSA-J
(-)-curcuquinone	-8.94	-8.9	a sesquiterpenoid	CC1(/C(=O)C=C(C(=O)C=1)[C@@H](CCC=C(C)C)C)
(R)-pantoate	2	-8.88	a monocarboxylate	CC(C)(CO)[C@H](C([O-])=O)O	InChIKey=OTOIIPJYVQJATP-BYPYZUCNSA-M
quercetin-3,3'-bissulfate	-8.87	-8.72	a small molecule	C3(/C(\\C1(\\OC2(/C(/C(C(\\OS(=O)(=O)[O-])=1)=O)=C(C=C([O-])C=2)/O)))=C/C(/OS(=O)([O-])=O)=C(C=3)/O)	InChIKey=CVENNDDRCHLONB-UHFFFAOYSA-K
protocatechuate	-2.13	-8.63	a catechol // "an aromatic carboxylate"	C(C1(/C=C(C(\\O)=C/C=1)O))(=O)[O-]	InChIKey=YQUVCSBJEUQKSH-UHFFFAOYSA-M
glyceollin III	-8.27	-8.47	a glyceollin	C=C(C)[C@H]4(CC5(\\C=C1(C(\\OC[C@@]2(O)(C3(\\C=CC(\\O)=C/C(/O[C@@H]12)=3)))=C/C(\\O4)=5)))	InChIKey=MIYTVBARXCVVHZ-RYGJVYDSSA-N
thymine	-8.24	-8.11	a pyrimidine base	CC1(/C(=O)NC(NC=1)=O)	InChIKey=RWQNBRDOKXIBIV-UHFFFAOYSA-N
(1E,2S)-2-methylbutanal oxime	-8.36	-8.09	an aldoxime	CC[C@H](C)C=NO	InChIKey=SEWWFHKIKWFJNV-WHEKYOLUSA-N
4-chlorobenzoyl-coA	-8.05	-8.05	a coenzyme A-activated compound	CC(C)([C@@H](O)C(=O)NCCC(=O)NCCSC(=O)C1(/C=CC(\\Cl)=C/C=1))COP(=O)(OP(=O)(OC[C@@H]2(O[C@H]([C@@H]([C@@H]2OP([O-])(=O)[O-])O)N3(C4(N=CN=C(N)C(N=C3)=4))))[O-])[O-]	InChIKey=DEPSOKCZMQPCBI-TYHXJLICSA-J
(<i>S</i>)-4-amino-4,5-dihydro-2-thiophenecarboxylate	1.35	-7.9	a carboxylate	C1(SC(\\C(=O)[O-])=C/[C@@H]([N+])1)	InChIKey=UPSMRUXNZUWKMB-VKHMYHEASA-N
succinyl-CoA	-7.84	-7.84	a coenzyme A-activated compound	CC(C)([C@@H](O)C(=O)NCCC(=O)NCCSC(=O)CCC(=O)[O-])COP(=O)(OP(=O)(OC[C@H]1([C@@H](OP([O-])(=O)[O-])[C@@H](O)[C@@H](O1)N2(C3(N=CN=C(C(N=C2)=3)N))))[O-])[O-]	InChIKey=VNOYUJKHFWYWIR-ITIYDSSPSA-I
(<i>S</i>)-3-hydroxyhexanoyl-CoA	-7.83	-7.83	a medium-chain (3<i>S</i>)-3-hydroxyacyl-CoA	CCC[C@@H](CC(SCCNC(=O)CCNC(=O)[C@H](O)C(C)(C)COP(=O)(OP(=O)(OC[C@@H]1(O[C@H]([C@@H]([C@@H]1OP([O-])(=O)[O-])O)N2(C3(N=CN=C(N)C(N=C2)=3))))[O-])[O-])=O)O	InChIKey=VAAHKRMGOFIORX-IKTBLOROSA-J
acetyl-CoA	-7.8	-7.8	a coenzyme A-activated compound	CC(=O)SCCNC(=O)CCNC(=O)[C@H](O)C(C)(C)COP(=O)(OP(=O)(OC[C@H]1([C@@H](OP([O-])(=O)[O-])[C@@H](O)[C@@H](O1)N2(C3(N=CN=C(C(N=C2)=3)N))))[O-])[O-]	InChIKey=ZSLZBFCDCINBPY-ZSJPKINUSA-J
3-methylglutaconyl-CoA	-7.77	-7.77	a coenzyme A-activated compound	CC(\\CC(=O)[O-])=C/C(=O)SCCNC(=O)CCNC(=O)[C@H](O)C(C)(C)COP(=O)(OP(=O)(OC[C@H]1([C@@H](OP([O-])(=O)[O-])[C@@H](O)[C@@H](O1)N2(C3(N=CN=C(C(N=C2)=3)N))))[O-])[O-]	InChIKey=GXKSHRDAHFLWPN-RKYLSHMCSA-I
hexanoyl-CoA	-7.77	-7.77	a medium-chain 2,3,4-saturated fatty acyl CoA	CCCCCC(=O)SCCNC(=O)CCNC(=O)[C@H](O)C(C)(C)COP(=O)(OP(=O)(OC[C@H]1([C@@H](OP([O-])(=O)[O-])[C@@H](O)[C@@H](O1)N2(C3(N=CN=C(C(N=C2)=3)N))))[O-])[O-]	InChIKey=OEXFMSFODMQEPE-HDRQGHTBSA-J
6,7,4'-trihydroxyflavanone	-7.83	-7.7	a small molecule	C3(/C(\\C1(OC2(/C(\\C(C1)=O)=C/C(/O)=C(C=2)/O)))=C/C=C(C=3)O)	InChIKey=UABMFOBSIHSWFQ-UHFFFAOYSA-N
4-(1-methyl-2-pyrrolidinyl)-3-oxobutanoyl-CoA	-7.67	-7.67	a small molecule	CC(C)([C@@H](O)C(=O)NCCC(=O)NCCSC(CC(CC1([N+](CCC1)C))=O)=O)COP(=O)(OP(=O)(OC[C@H]2([C@@H](OP([O-])(=O)[O-])[C@@H](O)[C@@H](O2)N3(C4(N=CN=C(C(N=C3)=4)N))))[O-])[O-]	InChIKey=MHXHMDGJUQYJOC-YBHYYHSUSA-K
oleanolate-3-beta-D-glucuronoside-(3,1)-galactoside-(4,1)-glucoside-28-glucoside	9.36	-7.63	a small molecule	CC7(C[C@@H]8(C2(/[C@]([C@]1(CC[C@@H]3(C([C@H](CC[C@]([C@H]1CC=2)3C)O[C@@H]4([C@@H]([C@H]([C@@H]([C@H](C([O-])=O)O4)O[C@@H]5([C@@H]([C@H]([C@@H]([C@@H](CO)O5)O)O)O))O[C@@H]6([C@@H]([C@H]([C@H]([C@@H](CO)O6)O)O)O))O))(C)C))C)(CC[C@@](CC7)8C(O[C@@H]9([C@@H]([C@H]([C@@H]([C@@H](CO)O9)O)O)O))=O)C)))C	InChIKey=PXGJYJGHNZFNDH-NTSFPTSJSA-M
pimeloyl-CoA	-7.63	-7.63	a small molecule	CC(C)([C@@H](O)C(=O)NCCC(=O)NCCSC(CCCCCC([O-])=O)=O)COP(=O)(OP(=O)(OC[C@H]1([C@@H](OP([O-])(=O)[O-])[C@@H](O)[C@@H](O1)N2(C3(N=CN=C(C(N=C2)=3)N))))[O-])[O-]	InChIKey=LYCRXMTYUZDUGA-UYRKPTJQSA-I
5'-phosphoribosyl-4-(N-succinocarboxamide)-5-aminoimidazole	-7.58	-7.58	a small molecule	C(OP([O-])([O-])=O)[C@H]2([C@@H](O)[C@@H](O)[C@H](N1(C(\\N)=C(C(=O)NC(C([O-])=O)CC([O-])=O)/N=C1))O2)	InChIKey=NAQGHJTUZRHGAC-LBGUGVGYSA-J
2'-chloro-2'-deoxyuridine-5'-diphosphate	-7.55	-7.55	a pyrimidine	C(OP(=O)([O-])OP(=O)([O-])[O-])[C@@H]1(O[C@H](C(Cl)[C@H](O)1)N2(C=CC(=O)NC(=O)2))	InChIKey=WGHTVAKXVHPEEP-RNMRRNDGSA-K
<i>N</i>-methylanthraniloyl-CoA	-7.54	-7.54	a small molecule	CC(C)([C@@H](O)C(=O)NCCC(=O)NCCSC(=O)C1(\\C=CC=CC(/NC)=1))COP(=O)(OP(=O)(OC[C@H]2([C@@H](OP([O-])(=O)[O-])[C@@H](O)[C@@H](O2)N3(C4(N=CN=C(C(N=C3)=4)N))))[O-])[O-]	InChIKey=DYCZFHXLKCLDQL-SXQYHYLKSA-J
O(2),1,7,9-tetramethylurate	13.64	-7.54	a small molecule	CN1(C(=O)N(C)C2(N=C(OC)N(C)C(=O)C1=2))	InChIKey=ZVQXCXPGLSBNCX-UHFFFAOYSA-N
&gamma;-Glu-Cys-&gamma;-Glu-Cys-&beta;-Ala	-7.53	-7.53	an oligopeptide	C(S)[C@@H](C(NCCC(=O)[O-])=O)NC(=O)CC[C@@H](C([O-])=O)NC(=O)[C@H](CS)NC(=O)CC[C@H]([N+])C([O-])=O
adenosine 3',5'-bisphosphate	-7.46	-7.46	a small molecule	C([C@H]3([C@H]([C@H]([C@H](N1(C2(N=CN=C(C(N=C1)=2)N)))O3)O)OP(=O)([O-])[O-]))OP([O-])([O-])=O	InChIKey=WHTCPDAXWFLDIH-KQYNXXCUSA-J
2,3-dimercaptopropan-1-ol	-7.41	-7.41	a small molecule	C(O)C(S)CS	InChIKey=WQABCVAJNWAXTE-UHFFFAOYSA-N
vigabatrin	-6.05	-6.03	a small molecule	C=CC(CCC(=O)[O-])[N+]	InChIKey=PJDFLNIOAUIZSL-UHFFFAOYSA-N
&gamma;-L-glutamyl-(<i>S</i>)-methyl-L-cysteine	-5.98	-5.78	a [&gamma;-glutamyl-L-cysteine]-<i>S</i>-conjugate	CSC[C@@H](C([O-])=O)NC(=O)CC[C@H]([N+])C([O-])=O	InChIKey=UPCDLBPYWXOCOK-WDSKDSINSA-M
<i>N</i>-dimethylethanolamine	-5.78	-5.78	a small molecule	C[N+](C)CCO	InChIKey=UEEJHVSXFDXPFK-UHFFFAOYSA-O
3-phenylpropanoyl-CoA	-5.68	-5.68	a coenzyme A-activated compound // "a phenylpropanoid"	CC(C)([C@@H](O)C(=O)NCCC(=O)NCCSC(=O)CCC1(/C=CC=CC=1))COP(=O)(OP(=O)(OC[C@H]2([C@@H](OP([O-])(=O)[O-])[C@@H](O)[C@@H](O2)N3(C4(N=CN=C(C(N=C3)=4)N))))[O-])[O-]	InChIKey=HYSDRCZPYSOWME-FUEUKBNZSA-J
phenyllactatyl-CoA	-5.68	-5.68	a small molecule	CC(C)([C@@H](O)C(=O)NCCC(=O)NCCSC(=O)C(O)CC1(CCCCC1))COP(=O)(OP(=O)(OC[C@H]2([C@@H](OP([O-])(=O)[O-])[C@@H](O)[C@@H](O2)N3(C4(N=CN=C(C(N=C3)=4)N))))[O-])[O-]	InChIKey=CHIWZWSEMXNANT-LNSOOWQSSA-J
benzyladenine-9-<i>N</i>-glucoside	-0.54	-5.64	an adenine-type cytokinin glucoside	C([C@@H]1(O[C@@H]([C@@H]([C@H]([C@@H]1O)O)O)N2(C3(N=CN=C(C(N=C2)=3)NCC4(/C=CC=CC=4)))))O	InChIKey=KRUUBWXADMDQSI-YYZLIPTLSA-N
4-hydroxybenzoyl-CoA	-5.62	-5.62	a coenzyme A-activated compound	CC(C)([C@@H](O)C(=O)NCCC(=O)NCCSC(C1(/C=CC(\\O)=C/C=1))=O)COP(=O)(OP(=O)(OC[C@H]2([C@@H](OP([O-])(=O)[O-])[C@@H](O)[C@@H](O2)N3(C4(N=CN=C(C(N=C3)=4)N))))[O-])[O-]	InChIKey=LTVXPVBFJBTNIJ-TYHXJLICSA-J
(indol-3-yl)acetyl-L-isoleucine	3.58	-5.5	an indole derivative // "a modified amino acid"	CC[C@@H]([C@H](NC(CC1(/C2(/C(\\NC=1)=C/C=CC=2)))=O)C([O-])=O)C	InChIKey=WPTUQMUCTTVOFW-BONVTDFDSA-M
calycosin 7-<i>O</i>-glucoside	-5.68	-5.48	an isoflavone	COC4(\\C=CC(\\C1(/C(=O)C3(/C(\\OC=1)=C/C(\\O[C@@H]2([C@@H]([C@H]([C@H](O)[C@H](O2)CO)O)O))=C/C=3)))=C/C(/O)=4)	InChIKey=WACBUPFEGWUGPB-MIUGBVLSSA-N
cyanidin 3-<i>O</i>-[2\-<i>O</i>-(xylosyl)-6\"-<i>O</i>-(p-coumaroyl) glucoside] 5-<i>O</i>-glucoside"	-5.45	-5.45	an anthocyanin	C(O)[C@H]7([C@@H](O)[C@H](O)[C@@H](O)[C@H](OC5(/C=C(O)C=C4([O+]=C(C(\\O[C@H]2(O[C@@H]([C@@H](O)[C@H](O)[C@@H](O[C@H]1(OC[C@@H](O)[C@H](O)[C@@H](O)1))2)COC(C=CC3(C=CC(\\O)=C/C=3))=O))=C/C\\4=5)C6(/C=CC(/O)=C(C=6)/O))))O7)	InChIKey=JSYDBTWJIIAZPU-NEVABJEQSA-O
oxindole-3-acetyl-L-valine	-2.54	-5.33	an indole derivative // "a modified amino acid"	CC([C@H](NC(CC1(C2(/C(\\NC1=O)=C/C=CC=2)))=O)C([O-])=O)C	InChIKey=FSEDSDXBTJRCGH-HQVZTVAUSA-M
phytyl diphosphate	-14.04	-5.33	a diterpenoid	CC(CCC[C@H](CCC[C@H](CCCC(/C)=C/COP([O-])(=O)OP([O-])(=O)[O-])C)C)C	InChIKey=ITPLBNCCPZSWEU-PYDDKJGSSA-K
<i>S</i>-adenosyl 3-(methylsulfanyl)propylamine	-0.92	-5.09	a small molecule	C[S+](CCC[N+])C[C@@H]1(O[C@H]([C@H](O)[C@H](O)1)N3(C=NC2(/C(=NC=NC(/N)=2)3)))	InChIKey=ZUNBITIXDCPNSD-LSRJEVITSA-O
3,8-divinyl chlorophyllide <i>a</i>	0.26	-4.77	a chlorophyllide // "an organometallic compound"	C=CC4(/C(\\C)=C3(C=C9([C@@H](C)[C@H](CCC(=O)[O-])C8(=N(.[Mg]25(.N1(=C(C(\\C=C)=C(C)/C/1=C/C(/N23)=4)C=C6(C(/C)=C7(C(/N56)=C([C@@H-](C(OC)=O)C(=O)7)/8)))))9))))
6-methoxy-3-methyl-2-<i>all-trans</i>-decaprenyl-1,4-benzoquinol	-4.28	-4.74	a 6-methoxy-3-methyl-2-<i>all-trans</i>-polyprenyl-1,4-benzoquinol	CC(C)=CCCC(/C)=C/CCC(/C)=C/CCC(/C)=C/CCC(/C)=C/CCC(/C)=C/CCC(/C)=C/CCC(/C)=C/CCC(/C)=C/CCC(/C)=C/CC1(\\C(/C)=C(C=C(C(\\O)=1)OC)/O)	InChIKey=XCOXSBLQZPFVGK-RGIWONJESA-N
2-methyl-6-all-trans-nonaprenyl-1,4-benzoquinol	5.38	-4.65	a quinol	CC(C)=CCCC(/C)=C/CCC(/C)=C/CCC(/C)=C/CCC(/C)=C/CCC(/C)=C/CCC(/C)=C/CCC(/C)=C/CCC(/C)=C/CC1(\\C=C(O)C=C(C)C(\\O)=1)	InChIKey=SWKACZQJGXABCN-JSGWLJPKSA-N
<i>S</i>-formylglutathione	-4.54	-4.5	a glutathione-<i>S</i>-conjugate	C(NC(=O)[C@H](CSC=O)NC(=O)CC[C@H]([N+])C(=O)[O-])C(=O)[O-]	InChIKey=FHXAGOICBFGEBF-BQBZGAKWSA-M
(-)-deoxypodophyllotoxin	-4.36	-4.5	a toxin // "a lignan"	COC1(\\C=C(C=C(C(/OC)=1)OC)[C@@H]2([C@@H]5(C(=O)OC[C@H](CC3(/C\\2=C/C4(/OCOC(\\C=3)=4)))5)))	InChIKey=ZGLXUQQMLLIKAN-SVIJTADQSA-N
(<i>E</i>)-1-(L-cystein-<i>S</i>-yl)-<i>N</i>-hydroxy-&omega;-(methylsulfanyl)heptan-1-imine	-3.7	-4.3	an L-cysteine-<i>S</i>-conjugate	CSCCCCCCC(SC[C@H]([N+])C([O-])=O)=NO	InChIKey=GZRUEMAXFZIEER-CVZWZAMJSA-N
<i>o</i>-topolin	-4.55	-4.28	a small molecule	C2(=NC(/NCC1(/C(\\O)=C/C=CC=1))=C3(C(=N2)NCN3))	InChIKey=IDKDLXDWOYHNGL-UHFFFAOYSA-N
geranyl 6-<i>O</i>-&beta;-<i>D</i>-xylopyranosyl-&beta;-<i>D</i>-glucopyranoside	4.77	-4.27	a disaccharide // "a monoterpenol"	CC(C)=CCCC(/C)=C/CO[C@@H]1([C@@H]([C@H]([C@H](O)[C@H](O1)CO[C@@H]2([C@@H]([C@@H](O)[C@@H](CO2)O)O))O)O)	InChIKey=IEGFOTASSBZIBZ-QLPUMLPOSA-N
<i>cis</i>-tuberonic acid	-4.26	-4.24	tuberonic acid	C(O)CC=CC[C@H]1(C(=O)CC[C@@H]1CC([O-])=O)	InChIKey=RZGFUGXQKMEMOO-SZXTZRQCSA-M
phlormethylbutanophenone	-4.71	-4.22	a 2-acylphloroglucinol	CCC(C(C1(\\C(\\O)=C/C(\\O)=C/C(/O)=1))=O)C	InChIKey=ASABIRFQGVWRDC-UHFFFAOYSA-N
6-O-methyl-N-deacetylisoipecoside aglycon	-3.25	-4.02	an alkaloid	C=C[C@@H]3([C@@H](OC=C(C(=O)OC)[C@@H](C[C@H]1([N+]CCC2(\\C=C(C(\\O)=C/C\\1=2)OC)))3)O)	InChIKey=KOBLTMOWUOJKTH-ZWBYBESUSA-O
demethylphylloquinone	-4.13	-4	a quinone	CC(CCC[C@H](CCC[C@@H](C)CCCC(/C)=C/CC1(/C(=O)C2(/C(\\C(C=1)=O)=C/C=CC=2)))C)C	InChIKey=UDYIPZFWVJJQJF-KQPZCCJBSA-N
&gamma;-glutamyl-ethylamide	18.39	-4	a small molecule	CCNC(=O)CC[C@H]([N+])C(=O)[O-]	InChIKey=DATAGRPVKZEWHA-YFKPBYRVSA-N
benzylisothiocyanate	-4.78	-3.98	an isothiocyanate	C(C1(/C=CC=CC=1))N=C=S	InChIKey=MDKCFLQDBWCQCV-UHFFFAOYSA-N
1-[18-hydroxyoeoyl]-2-[18-hydroxy-linoleoyl]-<i>sn</i>-glycerol	-3.8	-3.98	a 1,2-diacyl-<i>sn</i>-glycerol	C(O)CCCCCCCC=CCCCCCCCC(OC[C@@H](OC(=O)CCCCCCCC=CCC=CCCCCCO)CO)=O	InChIKey=RCALBBVHQNUWNO-OSFDYRCISA-N
serotonin	-18.76	-3.92	a 2-arylethylamine	C([N+])CC1(/C2(\\C=C(O)C=CC(/NC=1)=2))	InChIKey=QZAYGJVTTNCVMB-UHFFFAOYSA-O
4-methoxy-3-indolylmethylamine	-2.05	-3.92	an indole-phytoalexin	COC1(/C2(/C(\\C[N+])=C/NC(/C=CC=1)=2))	InChIKey=YKDYCKHEKOEVJM-UHFFFAOYSA-O
17-O-deacetylvindoline	-4.14	-3.9	a small molecule	CC[C@]25(C=CC[N+]4(CC[C@]1(C3(\\C=CC(\\OC)=C/C(/N(C)[C@H]1[C@](C(OC)=O)(O)[C@H](O)2)=3))[C@@H]45))	InChIKey=ZDKMPOJNYNVYLA-PEGGBQQISA-O
carboxyphosphate	-3.87	-3.87	a small molecule	C(=O)([O-])OP([O-])(=O)O	InChIKey=LQQCGEGRINLHDP-UHFFFAOYSA-L
malonate	-3.87	-3.87	a small molecule	C(C([O-])=O)C([O-])=O	InChIKey=OFOBLEOULBTSOW-UHFFFAOYSA-L
2-hydroxy-4-(methylsulfanyl)butanoate	-4.66	-3.87	a monocarboxylate // "an organosulfur compound"	CSCCC(C([O-])=O)O	InChIKey=ONFOSYPQQXJWGS-UHFFFAOYSA-M
(<i>22R,23R</i>)-28-homobrassinolide	-4.39	-3.85	a brassinosteroid	CC[C@@H](C(C)C)[C@@H](O)[C@H](O)[C@@H](C)[C@@H]1(CC[C@H]2([C@@](C)1CC[C@@H]3([C@H]2COC(=O)[C@H]4([C@@](C)3C[C@@H](O)[C@@H](O)C4))))	InChIKey=HJIKODJJEORHMZ-NNPZUXBVSA-N
curcumin diglucoside	-3.9	-3.76	a polyketide // "a phenol" // "a phenylpropanoid"	COC4(/C(\\O[C@@H]1(O[C@H]([C@@H]([C@H]([C@@H]1O)O)O)CO))=C/C=C(C=CC(/O)=C/C(C=CC3(C=CC(/O[C@@H]2([C@@H]([C@H]([C@@H]([C@H](O2)CO)O)O)O))=C(C=3)/OC))=O)C=4)	InChIKey=HQRWPYNQQYEQRQ-QFGNJOFQSA-N
5-<i>O</i>-caffeoylshikimate	-21.9	-3.74	a small molecule	C(O[C@@H]1([C@H](O)[C@H](O)C=C(C([O-])=O)C1))(=O)C=CC2(C=CC(/O)=C(C=2)/O)	InChIKey=QMPHZIPNNJOWQI-GDDAOPKQSA-M
(R)-3-(4-hydroxyphenyl)lactate	-2.66	-3.72	3-(4-hydroxyphenyl)lactate // "a (<i>R</i>)-3-(aryl)lactate"	C1(/C(\\C[C@H](C([O-])=O)O)=C/C=C(C=1)O)	InChIKey=JVGVDSSUAVXRDY-MRVPVSSYSA-M
delphinidin 3-<i>O</i>-glucosyl-5-<i>O</i>-(caffeoylglucoside-3'-<i>O</i>-glucoside)	-3.7	-3.7	an anthocyanidin 3,5-di-<i>O</i>-&beta;-D-glucoside	C(O)[C@@H]1(O[C@H]([C@H](O)[C@@H](O)[C@H](O)1)OC2(/C(/O)=C(C=C(C=2)C6(C(\\O[C@H]3(O[C@H](CO)[C@@H](O)[C@H](O)[C@@H](O)3))=C/C7(\\C(\\O[C@@H]5([C@H](O)[C@@H](O)[C@H](O)[C@@H](COC(=O)C=CC4(C=C(O)C(\\O)=C/C=4))O5))=C/C(\\[O-])=C/C(\\[O+]=6)=7)))/O))	InChIKey=BIBNUKILYWNEFA-XQCSBWSISA-N
UDP-&alpha;-D-galacturonate	-3.69	-3.69	a UDP-sugar	C(OP(=O)([O-])OP(=O)([O-])O[C@@H]1(O[C@H](C([O-])=O)[C@H](O)[C@H](O)[C@@H](O)1))[C@@H]2(O[C@H]([C@H](O)[C@H](O)2)N3(C=CC(=O)NC(=O)3))	InChIKey=HDYANYHVCAPMJV-GXNRKQDOSA-K
quercetin-3-gentiotetraside	-3.66	-3.66	a flavonol derivative	C(O)[C@@H]1(O[C@H]([C@H](O)[C@@H](O)[C@H](O)1)OC[C@@H]2(O[C@H]([C@H](O)[C@@H](O)[C@H](O)2)OC[C@@H]3(O[C@H]([C@H](O)[C@@H](O)[C@H](O)3)OC[C@@H]4(O[C@H]([C@H](O)[C@@H](O)[C@H](O)4)OC6(/C(C7(\\C(\\O)=C/C(\\O)=C/C(/OC(/C5(/C=CC(/O)=C(C=5)/O))=6)=7))=O)))))	InChIKey=DLIYOJUVMRMRGS-UMQUMIMUSA-N
7-dehydrodesmosterol	-3.8	-3.65	a &Delta;5,7-sterol // "a 3&beta;-hydroxysteroid"	CC(C)=CCC[C@@H](C)[C@@H]1(CC[C@H]4([C@@](C)1CC[C@@H]3([C@]2(C)(C(\\C[C@@H](O)CC2)=C/C=C34))))	InChIKey=RUSSPKPUXDSHNC-DDPQNLDTSA-N
kaempferide 3-<i>O</i>-glucoside	0.37	-3.63	a flavonol-3-<i>O</i>-&beta;-D-glucoside	COC4(/C=CC(\\C2(\\OC3(/C(/C(=O)C(\\O[C@H]1(O[C@@H]([C@@H](O)[C@H](O)[C@@H](O)1)CO))=2)=C(C=C(O)C=3)/O)))=C/C=4)	InChIKey=MQVRGDZCYDEQML-LFXZADKFSA-N
phytate	-3.63	-3.63	a <i>myo</i>-inositol-polyphosphate	[C@@H]1(OP([O-])([O-])=O)([C@H](OP([O-])(=O)[O-])[C@@H](OP([O-])(=O)[O-])[C@H](OP(=O)([O-])[O-])[C@@H](OP(=O)([O-])[O-])[C@@H](OP([O-])([O-])=O)1)	InChIKey=IMQLKJBTEOYOSI-GPIVLXJGSA-B
(3<i>E</i>,5<i>Z</i>)-tetradeca-3,5-dienoyl-CoA	-3.62	-3.62	a lipid	CCCCCCCCC=CC=CCC(SCCNC(=O)CCNC(=O)[C@H](O)C(C)(C)COP(=O)(OP(=O)(OC[C@H]1([C@@H](OP([O-])(=O)[O-])[C@@H](O)[C@@H](O1)N2(C3(N=CN=C(C(N=C2)=3)N))))[O-])[O-])=O	InChIKey=QADUDNMSWUFMGZ-ROGIYNEGSA-J
(2S,3S)-3-hydroxy-2-methylbutanoyl-CoA	-3.62	-3.62	a coenzyme A-activated compound	C[C@H](C(=O)SCCNC(=O)CCNC(=O)[C@H](O)C(C)(C)COP(=O)(OP(=O)(OC[C@H]1([C@@H](OP([O-])(=O)[O-])[C@@H](O)[C@@H](O1)N2(C3(N=CN=C(C(N=C2)=3)N))))[O-])[O-])[C@H](C)O	InChIKey=PEKYNTFSOBAABV-LQUDNSJZSA-J
3S-(4-hydroxyphenyl)-3-hydroxy-propanoyl-CoA	-3.62	-3.62	a small molecule	CC(C)([C@@H](O)C(=O)NCCC(=O)NCCSC(=O)C[C@H](O)C1(/C=CC(\\O)=C/C=1))COP(=O)(OP(=O)(OC[C@H]2([C@@H](OP([O-])(=O)[O-])[C@@H](O)[C@@H](O2)N3(C4(N=CN=C(C(N=C3)=4)N))))[O-])[O-]	InChIKey=VDDFXUMTXCQMFM-UGDQNKSBSA-J
decanoyl-CoA	-3.6	-3.6	a medium-chain 2,3,4-saturated fatty acyl CoA	CCCCCCCCCC(=O)SCCNC(=O)CCNC(=O)[C@H](O)C(C)(C)COP(=O)(OP(=O)(OC[C@H]1([C@@H](OP([O-])(=O)[O-])[C@@H](O)[C@@H](O1)N2(C3(N=CN=C(C(N=C2)=3)N))))[O-])[O-]	InChIKey=CNKJPHSEFDPYDB-HSJNEKGZSA-J
cyanidin <i>O</i>-O-[6-<i>O</i>-(6-<i>O</i>-feruloyl-&beta;-D-glucosyl)-2-<i>O</i>-&beta;-D-xylosyl-&beta;-D-galactoside]	-3.6	-3.6	an anthocyanin	COC1(\\C=C(C=CC(/O)=1)C=CC(=O)OC[C@H]2([C@@H](O)[C@H](O)[C@@H](O)[C@@H](O2)OC[C@H]4([C@@H](O)[C@H](O)[C@@H](O[C@H]3(OC[C@@H](O)[C@H](O)[C@@H](O)3))[C@H](O4)OC6(/C(C5(/C=C(O)C(\\O)=C/C=5))=[O+]C7(/C(/C=6)=C(C=C([O-])C=7)/[O-])))))	InChIKey=MUQNMJSHMPEZCV-XLVPMNATSA-M
campestanol	-3.59	-3.6	a brassinosteroid	CC(C)[C@H](C)CC[C@@H](C)[C@@H]3(CC[C@@H]4([C@H]2(CC[C@@H]1(C[C@@H](O)CC[C@@](C)1[C@H]2CC[C@](C)34))))	InChIKey=ARYTXMNEANMLMU-ATEDBJNTSA-N
(1<i>E</i>,3<i>E</i>)-4-hydroxybuta-1,3-diene-1,2,4-tricarboxylate	-3.59	-3.59	a tricarboxylate // "a 2-hydroxy carboxylate"	C(\\C(\\C(=O)[O-])=C/C(=O)[O-])=C(C(=O)[O-])/O	InChIKey=QWLUKZXOQAQUFQ-DXLKSGPOSA-K
3-<i>O</i>-aceylpapaveroxine	-4.81	-3.57	an alkaloid	CC(=O)O[C@H]([C@@H]1(C2(\\C(\\CCN(C)1)=C/C3(/OCOC(\\C(/OC)=2)=3))))C4(\\C=CC(/OC)=C(C(/C=O)=4)/OC)	InChIKey=JUUOWVIBIPDOSQ-IRLDBZIGSA-N
1-<i>aci</i>-nitro-2-phenylethane	-3.71	-3.57	an <i>aci</i>-nitro compound	C(=[N+](O)[O-])CC1(/C=CC=CC=1)	InChIKey=KUPCZGVUUHIRGX-UHFFFAOYSA-N
2-amino-6-hydroxymethyl-7,7-dimethyl-7,8-dihydropteridin-4-one	-2.56	-3.57	a small molecule	CC1(C)(C(CO)=NC2(/C(O)=NC(N)=NC(/N1)=2))	InChIKey=JWNVZJZMJXISNG-UHFFFAOYSA-N
lauroyl-CoA	-3.54	-3.54	a medium-chain 2,3,4-saturated fatty acyl CoA	CCCCCCCCCCCC(=O)SCCNC(=O)CCNC(=O)[C@H](O)C(C)(C)COP(=O)(OP(=O)(OC[C@H]1([C@@H](OP([O-])(=O)[O-])[C@@H](O)[C@@H](O1)N2(C3(N=CN=C(C(N=C2)=3)N))))[O-])[O-]	InChIKey=YMCXGHLSVALICC-GMHMEAMDSA-J
(<i>R</i>)-3-hydroxyoctanoyl-CoA	-3.54	-3.54	a medium-chain (3<i>R</i>)-3-hydroxyacyl-CoA	CCCCC[C@H](CC(SCCNC(=O)CCNC(=O)[C@H](O)C(C)(C)COP(=O)(OP(=O)(OC[C@H]1([C@@H](OP([O-])(=O)[O-])[C@@H](O)[C@@H](O1)N2(C3(N=CN=C(C(N=C2)=3)N))))[O-])[O-])=O)O	InChIKey=ATVGTMKWKDUCMS-JWBYWSJJSA-J
2-trans-indole-3-butyryl-CoA	-3.54	-3.54	a coenzyme A-activated compound	C1(N=C(C2(N=CN(C(N=1)=2)[C@H]3(O[C@@H]([C@@H](OP(O)(=O)O)[C@@H](O)3)COP(=O)(OP(=O)(OCC(C)(C)[C@@H](O)C(=O)NCCC(=O)NCCSC(=O)C=CCC4(/C5(/C(\\NC=4)=C/C=CC=5)))O)O)))N)
3-oxo-2-(cis-2'-pentenyl)-cyclopentane-1-(E-octa-2-enoyl)-CoA	-3.53	-3.53	a coenzyme A-activated compound	CCC=CC[C@@H]1([C@H](CCC(=O)1)CCCCCC=CC(SCCNC(=O)CCNC(=O)[C@H](O)C(C)(C)COP(=O)(OP(=O)(OC[C@H]2([C@@H](OP([O-])(=O)[O-])[C@@H](O)[C@@H](O2)N3(C4(N=CN=C(C(N=C3)=4)N))))[O-])[O-])=O)	InChIKey=WDBPMRZYBZCIQE-DZXUBONNSA-J
tricaffeoyl spermidine	-3.53	-3.53	an amide	C(NC(C=CC1(C=CC(/O)=C(C=1)/O))=O)CCN(C(C=CC2(C=CC(/O)=C(C=2)/O))=O)CCCCNC(=O)C=CC3(C=CC(/O)=C(C=3)/O)	InChIKey=ZKNHGZHOGBDPIA-ZOWBABNGSA-N
ethyleneglycol phosphate	-3.52	-3.52	a small molecule	C(OP([O-])(=O)[O-])CO	InChIKey=PCIBVZXUNDZWRL-UHFFFAOYSA-L
<i>trans</i>-zeatin riboside triphosphate	-3.51	-3.51	a small molecule	CC(\\CO)=C/CNC2(=NC=NC3(N([C@@H]1([C@@H]([C@@H]([C@H](O1)COP(OP(=O)([O-])OP(=O)([O-])O)([O-])=O)O)O))C=NC2=3))	InChIKey=AOFQQLZNDSBFLN-HNNGNKQASA-K
cyanidin 3-<i>O</i>-[2\-<i>O</i>-(xylosyl)-6\"-<i>O</i>-(p-coumaroyl) glucoside] 5-<i>O</i>-malonylglucoside"	-3.5	-3.5	an anthocyanin	C(OC(=O)CC(=O)O)[C@H]7([C@@H](O)[C@H](O)[C@@H](O)[C@H](OC5(/C=C(O)C=C4([O+]=C(C(\\O[C@H]2(O[C@@H]([C@@H](O)[C@H](O)[C@@H](O[C@H]1(OC[C@@H](O)[C@H](O)[C@@H](O)1))2)COC(C=CC3(C=CC(\\O)=C/C=3))=O))=C/C\\4=5)C6(/C=CC(/O)=C(C=6)/O))))O7)	InChIKey=JKGXHHXZZLNEGD-XINMMMEUSA-O
(1R,3R)-chrysanthemoyl CoA	-3.49	-3.49	a coenzyme A-activated compound	CC(C)=C[C@H]4([C@@H](C(SCCNC(=O)CCNC(=O)[C@H](O)C(C)(C)COP(=O)(OP(=O)(OC[C@H]1([C@@H](OP([O-])(=O)[O-])[C@@H](O)[C@@H](O1)N2(C3(N=CN=C(C(N=C2)=3)N))))[O-])[O-])=O)[C@@]4(C)C)	InChIKey=IOIRXYHMXCHGNR-JRAGNYAJSA-J
5'-(dimethylsulfonio)-5'-deoxyadenosine	-3.06	-3.48	a small molecule	C[S+](C[C@H]3([C@H]([C@H]([C@H](N1(C2(N=CN=C(C(N=C1)=2)N)))O3)O)O))C	InChIKey=DVNIRPKXKMIDQU-WOUKDFQISA-N
diimidotriphosphate	12.9	-3.47	a small molecule	N(P(NP(=O)(O)O)(O)=O)P(O)(=O)O	InChIKey=JCALBVZBIRXHMQ-UHFFFAOYSA-N
2,6-diaminopurine	-1.13	-3.46	a nucleobase analogue	C1(NC2(C(N)NC(N)=NC(N=1)=2))	InChIKey=VMBIKMLKDBHIRB-UHFFFAOYSA-N
serinol	13.53	-3.26	a small molecule	C(O)C([N+])CO	InChIKey=KJJPLEZQSCZCKE-UHFFFAOYSA-O
capsaicin	-3.49	-3.25	an alkaloid	CC(C=CCCCCC(NCC1(/C=CC(/O)=C(C=1)/OC))=O)C	InChIKey=YKPUWZUDDOIDPM-SOFGYWHQSA-N
indoxyl	-3.46	-3.2	an indole derivative	C1(/C=CC2(/NC=C(O)C(\\C=1)=2))	InChIKey=PCKPVGOLPKLUHR-UHFFFAOYSA-N
vanillate	-3.42	-3.07	an aromatic carboxylate	COC1(/C(\\O)=C/C=C(C=1)C(=O)[O-])	InChIKey=WKOLLVMJNQIZCI-UHFFFAOYSA-M
(6<i>E</i>)-8-oxogeraniol	-7.18	-3.06	a monoterpenol	CC(\\CCC=C([CH]=O)C)=C/CO	InChIKey=FRKZCCBKUZTFCA-TXFIJWAUSA-N
tricin	-11.89	-3.05	a flavonoid	COC1(\\C=C(C=C(OC)C(/O)=1)C2(/OC3(\\C=C([O-])C=C(O)C(/C(=O)C=2)=3)))	InChIKey=HRGUSFBJBOKSML-UHFFFAOYSA-M
4&alpha;-hydroxymethyl-4&beta;-methyl-5&alpha;-cholesta-8,24-dien-3&beta;-ol	-3.33	-3.02	a 3&beta;-hydroxysteroid	CC(C)=CCC[C@@H](C)[C@@H]2(CC[C@@H]3(C4(/CC[C@@H]1([C@@](CO)(C)[C@@H](O)CC[C@@](C)1C(/CC[C@](C)23)=4))))	InChIKey=LEUVIESGHNFBEK-WKYRUEGDSA-N
isovaleryl-CoA	-7.67	-2.93	a coenzyme A-activated compound	CC(CC(=O)SCCNC(=O)CCNC(=O)[C@H](O)C(C)(C)COP(=O)(OP(=O)(OC[C@H]1([C@@H](OP([O-])(=O)[O-])[C@@H](O)[C@@H](O1)N2(C3(N=CN=C(C(N=C2)=3)N))))[O-])[O-])C	InChIKey=UYVZIWWBJMYRCD-ZMHDXICWSA-J
CDP-1-18:1(9Z)-2-18:1(9Z)-glycerol	-3.47	-2.92	a CDP-diacylglycerol	C([C@H]2([C@H]([C@H]([C@H](N1(C(N=C(C=C1)N)=O))O2)O)O))OP(OP(OC[C@H](OC(=O)CCCCCCCC=CCCCCCCCC)COC(=O)CCCCCCCC=CCCCCCCCC)([O-])=O)([O-])=O
(4E,6E)-1-(4-hydroxyphenyl)-7-phenylhepta-4,6-dien-3-one	-3.74	-2.75	a secondary metabolite	C2(/C=CC(C=CC=CC(CCC1(/C=CC(\\O)=C/C=1))=O)=CC=2)	InChIKey=GIXGHUAQPPUMRA-KBXRYBNXSA-N
<i>N</i>-acetyl-serotonin	15.44	-2.56	an indole derivative // "an <i>N</i>-acetyl-2-arylethylamine"	CC(=O)NCCC1(/C2(\\C=C(O)C=CC(/NC=1)=2))	InChIKey=MVAWJSIDNICKHF-UHFFFAOYSA-N
coniferyl alcohol radical	-3.8	-2.46	a radical	COC1(/C(=O)C=CC(C=1)=CCCO)	InChIKey=ORAJWSYKRGVTDP-UHFFFAOYSA-N
gibberellin A<sub>25</sub>	-4.45	-2.44	a gibberellin	C=C1([C@@H]2(C[C@]3(C1)([C@H]([C@H]4([C@@](C)(CCC[C@@](C(=O)[O-])([C@@H](CC2)3)4)C([O-])=O))C([O-])=O)))	InChIKey=XOUJCIPAKFLTCI-POPXMCHDSA-K
(S)-tetrahydropapaverine	-20.05	-2.26	an alkaloid	COC3(\\C=C(C[C@H]1([N+]CCC2(/C\\1=C/C(/OC)=C(C=2)/OC)))C=CC(/OC)=3)	InChIKey=YXWQTVWJNHKSCC-INIZCTEOSA-O
8',10-diapocarotene-8',10-dial	-3.61	-2.22	an aldehyde	CC(\\C=CC=C(C)C=O)=C/C=CC=C(C)C=CC=O	InChIKey=OATKIQKYFYPALV-LIIBWLHSSA-N
(-)-jasmonoyl-L-leucine	14.86	-2.17	a jasmonoyl-L-leucine	CCC=CC[C@@H]1(C(=O)CC[C@@H]1CC(NC(CC(C)C)C([O-])=O)=O)	InChIKey=BDUIIOHQSYPXRT-PILYFBEJSA-M
hemigossypolone-6-methyl ether	7.93	-2.1	a terpenoid	CC(C1(\\C2(/C(C(CC(C(\\C(/C=O)=C(C(\\OC)=1)/[O-])=2)=O)C)=O)))C	InChIKey=NHXUWASKMTXOKF-UHFFFAOYSA-M
secologanin	-16.64	-1.76	a secoiridoid // "a terpene glycoside"	C=C[C@@H]1([C@@H](OC=C(C(=O)OC)[C@@H](C[CH]=O)1)O[C@H]2(O[C@H](CO)[C@@H](O)[C@H](O)[C@@H](O)2))	InChIKey=CSKKDSFETGLMSB-NRZPKYKESA-N
7-hydroxyflavone	15.37	-1.74	a flavone	C3(/C=CC(\\C1(/OC2(/C(\\C(=O)C=1)=C/C=C(O)C=2)))=C/C=3)	InChIKey=MQGPSCMMNJKMHQ-UHFFFAOYSA-N
&epsilon;-carotene	15.32	-1.69	a carotene	CC(\\C=CC=C(C)C=C[C@@H]1(C(\\C)=C/CCC(C)(C)1))=C/C=CC=C(C)C=CC=C(C)C=C[C@H]2(C(C)(C)CCC=C(C)2)	InChIKey=QABFXOMOOYWZLZ-GDBZIMIPSA-N
adenosine 5'-phosphoramidate	-19.86	-1.64	a small molecule	C([C@H]3([C@H]([C@H]([C@H](N1(C2(N=CN=C(C(N=C1)=2)N)))O3)O)O))OP(N)([O-])=O	InChIKey=LDEMREUBLBGZBO-KQYNXXCUSA-M
galactopinitol A	-14.79	-1.54	a methylated inositol // "a galactosyl inositol"	CO[C@@H]1([C@@H]([C@H]([C@H]([C@@H]([C@@H]1O)O)O)O[C@@H]2(O[C@@H]([C@@H]([C@@H]([C@H]2O)O)O)CO))O)	InChIKey=WFSVEMFCPALUBB-GDYURJOXSA-N
(2<i>S</i>)-sakuranetin	-17.38	-1.52	a (2S)-flavan-4-one // "a phytoalexin"	COC1(/C=C(C2(/C(C[C@H](OC(\\C=1)=2)C3(/C=CC(\\O)=C/C=3))=O))O)	InChIKey=DJOJDHGQRNZXQQ-AWEZNQCLSA-N
(3<i>R</i>)-&beta;-phenylalanine	-4.15	-1.1	an aromatic L-amino acid // "a &beta; amino acid" // "a phenylpropanoid"	C(=O)([O-])C[C@@H]([N+])C1(/C=CC=CC=1)	InChIKey=UJOYFRCOTPUKAK-MRVPVSSYSA-N
phenylethyl acetate	-19.68	-1.06	a carboxylic ester	CC(OCCC1(/C=CC=CC=1))=O	InChIKey=MDHYEMXUFSJLGV-UHFFFAOYSA-N
&alpha;-solanine	-18.98	-1.04	a glycoalkaloid	C[C@H]3(C[N+]2([C@@H]1(C[C@H]4([C@]([C@H]1[C@@H]([C@H]2CC3)C)(C)CC[C@@H]5([C@H]4CC=C9([C@]5(C)CC[C@H](O[C@H]6(O[C@@H]([C@H](O)[C@@H]([C@H]6O[C@H]7(O[C@@H](C)[C@@H]([C@H]([C@H]7O)O)O))O[C@@H]8(O[C@H](CO)[C@H]([C@@H]([C@H]8O)O)O))CO))C9))))))	InChIKey=ZGVSETXHNHBTRK-DCQIYAARSA-O
N-methylaminobutanal	-4.97	-0.98	a small molecule	C[N+]CCCC=O	InChIKey=PJZBKCVVFPTFAW-UHFFFAOYSA-O
<i>aldehydo</i>-D-mannose	-3.49	-0.94	D-mannose	[CH](=O)[C@@H](O)[C@@H](O)[C@H](O)[C@H](O)CO	InChIKey=GZCGUPFRVQAUEE-KVTDHHQDSA-N
1-<i>O</i>-methyl-<i>scyllo</i>-inositol	-11.16	-0.84	a methylated inositol	CO[C@@H]1([C@@H]([C@H]([C@@H]([C@H]([C@@H]1O)O)O)O)O)	InChIKey=DSCFFEYYQKSRSV-VQPJZGIOSA-N
<i>m</i>-topolin	-18.89	-0.81	a small molecule	C2(=NC(/NCC1(/C=C(C=CC=1)O))=C3(C(=N2)NCN3))	InChIKey=RPDXXWXUUHHHMM-UHFFFAOYSA-N
10-methyl-5,6,7,8-tetrahydropteroylglutamate	-15.34	-0.72	a tetrahydrofolate derivative	CN(C1(/C=CC(\\C(=O)N[C@H](C(=O)[O-])CCC([O-])=O)=C/C=1))CC2(CNC3(\\N=C(N)NC(=O)C(\\N2)=3))	InChIKey=ZHKQAQKGVKBJPP-YUZLPWPTSA-L
dTDP-&beta;-L-rhamnose	-17.9	-0.69	a dTDP-sugar	CC1(/C(=O)NC(=O)N(C=1)[C@@H]3(C[C@H](O)[C@@H](COP(=O)([O-])OP(=O)([O-])O[C@@H]2(O[C@@H](C)[C@H](O)[C@@H](O)[C@@H](O)2))O3))	InChIKey=ZOSQFDVXNQFKBY-CGAXJHMRSA-L
dethiobiotin	-19.55	-0.63	a small molecule	CC1(NC(=O)NC1CCCCCC(=O)[O-])	InChIKey=AUTOLBMXDDTRRT-UHFFFAOYSA-M
(8<i>E</i>)-4-hydroxy-sphing-8-enine	-18.07	-0.57	a phytosphingenine	CCCCCCCCCC=CCCC[C@@H](O)[C@@H](O)[C@@H]([N+])CO	InChIKey=CQKNELOTFUSOTP-HMTIOLNVSA-O
1-oleoyl-<i>sn</i>-glycerol 3-phosphate	-18.96	-0.46	1-(long-chain acyl)-<i>sn</i>-glycerol 3-phosphate // "a 2,3,4-saturated 2-lysophosphatidate"	CCCCCCCCC=CCCCCCCCC(=O)OC[C@H](COP([O-])([O-])=O)O	InChIKey=WRGQSWVCFNIUNZ-GDCKJWNLSA-L
<i>(S)</i>-tetrahydroprotoberberine	3.59	-0.43	a small molecule	C1(CC4(\\C=CC=CC(\\[C@@H]2([N+]1CC3(/C=CC=CC(/C2)=3)))=4))	InChIKey=BRLDZKPJJNASGG-KRWDZBQOSA-O
(9Z,12Z)-hexadeca-9,12-dienoyl-CoA	-4.41	-0.32	a long-chain acyl-CoA	CCCC=CCC=CCCCCCCCC(=O)SCCNC(=O)CCNC(=O)[C@H](O)C(C)(C)COP(=O)(OP(=O)(OC[C@@H]1(O[C@H]([C@@H]([C@@H]1OP([O-])(=O)[O-])O)N2(C3(N=CN=C(N)C(N=C2)=3))))[O-])[O-]	InChIKey=CQXSJFXWARGOBE-PCRJDALTSA-J
13-[(<i>E</i>)-2-methylcrotonoyl]oxylupanine	-18.03	-0.22	a small molecule	CC=C(C(O[C@@H]4(CC3(C1(CC(C2(CCCC(N(C1)2)=O))C[N+]3CC4))))=O)C	InChIKey=UPVPJQNTGLTBPC-VFMSDNQISA-O
2-<i>cis</i>-abscisate	-3.54	-0.15	abscisic acid	CC(/C=C[C@]1(C(C)(C)CC(=O)C=C(C)1)O)=C/C(=O)[O-]	InChIKey=JLIDBLDQVAYHNE-YKALOCIXSA-M
5-formamido-1-(5-phospho-D-ribosyl)-imidazole-4-carboxamide	9.17	-0.02	a carboxamide	C(OP([O-])(=O)[O-])[C@H]2([C@@H](O)[C@@H](O)[C@H](N1(C=NC(\\C(=O)N)=C(NC=O)/1))O2)	InChIKey=ABCOOORLYAOBOZ-KQYNXXCUSA-L
3-sulfanylpropanoate	16.21	-0.02	an organosulfur compound	C(CC([O-])=O)S	InChIKey=DKIDEFUBRARXTE-UHFFFAOYSA-M
emodin dianthrone	17.34	-0.02	a small molecule	CC1(/C=C(C2(/C(C6(\\C(C(C(\\C=1)=2)=C3(C5(\\C=C(C=C(C(/C(C4(\\C(\\O)=C/C(\\C)=C/C/3=4))=O)=5)O)O)))=CC(\\O)=C/C(/O)=6))=O))O)	InChIKey=FNQXONDLUBKCKL-VHXPQNKSSA-N
L-aspartyl-4-phosphate	17.53	-0.02	a modified amino acid // "an L-amino acid"	C([C@H]([N+])C(=O)[O-])C(=O)OP([O-])(=O)[O-]	InChIKey=IXZNKTPIYKDIGG-REOHCLBHSA-L
1,6,7,8-tetrahydroxy-2-methylanthraquinone	18.19	-0.02	a small molecule	CC1(\\C=CC2(/C(=O)C3(\\C=C(O)C(/[O-])=C(C(/C(=O)C(\\C(\\O)=1)=2)=3)/O)))	InChIKey=AQEJBANJFDNKHW-UHFFFAOYSA-M
(1<i>S</i>,2<i>R</i>)-1-C-(indol-3-yl)glycerol 3-phosphate	18.19	-0.02	an indole-containing compound	C1(\\NC2(\\C=CC=CC(/C(\\[C@@H]([C@@H](COP([O-])(=O)[O-])O)O)=1)=2))	InChIKey=NQEQTYPJSIEPHW-MNOVXSKESA-L
2'-methoxythiamine pyrophosphate	8.5		a small molecule	CC1(/[N+](=CSC(\\CCOP(=O)([O-])OP(=O)([O-])[O-])=1)CC2(/C(N)=NC(OC)=NC=2))	InChIKey=PWBCVHDHRGCQHM-UHFFFAOYSA-L
triacontanoate	12.26		a saturated fatty acid // "a very-long-chain 2,3,4-saturated fatty acid"	CCCCCCCCCCCCCCCCCCCCCCCCCCCCCC([O-])=O	InChIKey=VHOCUJPBKOZGJD-UHFFFAOYSA-M
ubiquinol-<i>10</i>	4.04	0.08	an ubiquinol	CC(C)=CCCC(/C)=C/CCC(/C)=C/CCC(/C)=C/CCC(/C)=C/CCC(/C)=C/CCC(/C)=C/CCC(/C)=C/CCC(/C)=C/CCC(/C)=C/CC1(/C(/O)=C(C(/OC)=C(C(\\C)=1)/O)/OC)	InChIKey=QNTNKSLOFHEFPK-UPTCCGCDSA-N
kaempferol 3-<i>O</i>-&beta;-<i>D</i>-glucosylgalactoside	-20.14	0.12	a flavonol 3-<i>O</i>-glycoside	C([C@@H]4(O[C@@H](OC2(/C(C3(\\C(\\OC(/C1(/C=CC(\\O)=C/C=1))=2)=C/C(\\[O-])=C/C(/O)=3))=O))[C@@H]([C@@H](O)[C@H]4O)O[C@@H]5([C@@H]([C@H]([C@H](O)[C@H](O5)CO)O)O)))O	InChIKey=LKZDFKLGDGSGEO-PABQPRPFSA-M
dihomo &gamma;-linolenoyl-CoA	16.1	0.13	a coenzyme A-activated compound	CCCCCC=CCC=CCC=CCCCCCCC(=O)SCCNC(=O)CCNC(=O)[C@H](O)C(C)(C)COP(=O)(OP(=O)(OC[C@H]1([C@@H](OP([O-])(=O)[O-])[C@@H](O)[C@@H](O1)N2(C3(N=CN=C(C(N=C2)=3)N))))[O-])[O-]	InChIKey=FJWJALRUNNZIBB-DDQUOPDJSA-J
catechol	6.22	0.2	a catechol	C1(/C=CC(/O)=C(C=1)/O)	InChIKey=YCIMNLLNPGFGHC-UHFFFAOYSA-N
1-chloro-2,4-dinitrobenzene	10.24	0.2	a C-nitro compound	C1(\\C=C(Cl)C(\\[N+]([O-])=O)=C/C(\\[N+]([O-])=O)=1)	InChIKey=VYZAHLCBVHPDDF-UHFFFAOYSA-N
5,10-methenyl-THF	-17.4	0.25	a 5,10-methenyltetrahydrofolate	C2(Nc1(nc(N)[nH]c(=O)c1[N+]3(=CN(C[C@@H]23)c4(ccc(cc4)C(=O)N[C@@H](CCC(=O)O)C(=O)O))))
3-oxalomalate	8.7	0.26	a small molecule	C([O-])(=O)C(C(C([O-])=O)O)C(C(=O)[O-])=O	InChIKey=YILAUJBAPQXZGM-UHFFFAOYSA-K
(+)-<i>cis</i>-abscisic aldehyde	-9.75	0.57	a sesquiterpenoid	CC(/C=C[C@]1(C(C)(C)CC(=O)C=C(C)1)O)=C/[CH]=O	InChIKey=RIKWDZWVHUIUAM-KICRZJJPSA-N
pinostrobin	-4.08	0.58	a small molecule	COC2(/C=C1(O[C@H](CC(C\\1=C(C=2)/O)=O)C3(/C=CC=CC=3)))	InChIKey=ORJDDOBAOGKRJV-CQSZACIVSA-N
<i>N</i>-acetyl-L-glutamate 5-semialdehyde	-16.84	0.61	a small molecule	CC(=O)N[C@H](C([O-])=O)CC[CH]=O	InChIKey=BCPSFKBPHHBDAI-LURJTMIESA-M
isopentenyladenine-9-<i>N</i>-glucoside	9.8	0.71	an adenine-type cytokinin glucoside	CC(C)=CCNC1(C2(N=CN(C(N=CN=1)=2)[C@H]3([C@@H]([C@H]([C@@H]([C@H](O3)CO)O)O)O)))	InChIKey=XEHLLUQVSRLWMH-HMXKMONRSA-N
patuletin	19.34	0.71	a flavonol	COC3(\\C(/O)=C2(C(\\OC(/C1(/C=C(O)C(\\O)=C/C=1))=C(C(=O)2)/[O-])=C/C(/O)=3))	InChIKey=JMIFIYIEXODVTO-UHFFFAOYSA-M
triacsin C	-18.14	0.72	a nitroso compound	CCCC=CCC=CC=CC=NNN=O	InChIKey=NKTGCVUIESDXPU-YLEPRARLSA-N
(3Z)-3-nonenal	18.11	0.78	an aldehyde	CCCCCC=CC[CH]=O	InChIKey=YXEAENVLZOODMT-SREVYHEPSA-N
methyl benzoate	17.58	0.83	an aromatic compound	COC(C1(/C=CC=CC=1))=O	InChIKey=QPJVMBTYPHYUOC-UHFFFAOYSA-N
sterone-ring	18.73	0.86	a ring	C3(CCC2(C4(CCC1(CCCC1C(CCC2C3)4))))
thiosulfinate	17.69	0.86	a dialkyl-thiosulfinate	CC=CSS(C=CC)=O	InChIKey=GYJUUWJKEUIYPF-GGWOSOGESA-N
pentadecan-1-ol	19.77	0.86	a long-chain primary alcohol // "a long-chain alcohol"	CCCCCCCCCCCCCCCO	InChIKey=REIUXOLGHVXAEO-UHFFFAOYSA-N
L-selenocystathionine	-16.53	0.86	a small molecule	C([Se]C[C@@H](C([O-])=O)[N+])C[C@H]([N+])C(=O)[O-]	InChIKey=ZNWYDQPOUQRDLY-WHFBIAKZSA-N
(3<i>E</i>)-4,8-dimethylnona-1,3,7-triene	17.7	0.87	a homoterpenoid	C=CC=C(CCC=C(C)C)C	InChIKey=LUKZREJJLWEWQM-YRNVUSSQSA-N
2-[(2'-methylsulfanyl)propyl]maleate	-10.26	0.9	a 2-[(&omega;-methylsulfanyl)alkyl]maleate	CSCCCC(/C(=O)[O-])=C/C([O-])=O	InChIKey=RQAOZCCKOFEXBK-WAYWQWQTSA-L
(+)-sesaminol	-17.04	1.03	a lignan	C1(OC6(/C(\\O1)=C/C=C([C@@H]2(OC[C@@H]3([C@H](OC[C@H]23)C4(/C(\\O)=C/C5(/OCOC(\\C=4)=5)))))C=6))	InChIKey=KQRXQIPRDKVZPW-ISZNXKAUSA-N
vindoline	4.56	1.07	an aspidosperma-type monoterpenoid indole alkaloid	CC[C@]25(C=CC[N+]4(CC[C@]1(C3(\\C=CC(\\OC)=C/C(/N(C)[C@H]1[C@](C(OC)=O)(O)[C@H](OC(=O)C)2)=3))[C@@H]45))	InChIKey=CXBGOBGJHGGWIE-ACSXSLCXSA-O
3-geranyl-4-hydroxybenzoate	-18.28	1.28	a 4-hydroxy-3-polyprenylbenzoate	CC(C)=CCCC(/C)=C/CC1(/C(\\O)=C/C=C(C=1)C(=O)[O-])	InChIKey=HKIMBCGCVPYUTJ-NTUHNPAUSA-M
3-[(5'-methylsulfanyl)pentyl]malate	-16.52	1.56	a 3-[(&omega;-methylsulfanyl)alkyl]malate	CSCCCCCC(C(O)C(=O)[O-])C(=O)[O-]	InChIKey=YBISUHXEJDGADQ-UHFFFAOYSA-L
(2E,4Z,6E)-5-formyl-2-hydroxy-8-oxoocta-2,4,6-trienoate	4.19	1.62	a phenylpropanoid	[CH](=O)C=CC(/[CH]=O)=C/C=C(O)C([O-])=O	InChIKey=IGPCHXWXWBHSFS-WTTCWNDYSA-M
(<i>E</i>)-1-(L-cystein-<i>S</i>-yl)-<i>N</i>-hydroxy-&omega;-(methylsulfanyl)butan-1-imine	4.33	1.64	a small molecule	CSCCCC(SC[C@H]([N+])C(=O)[O-])=NO	InChIKey=RHJXZAWQBJGJJP-FQUWQITNSA-N
2-hydroxysuccinamate	-16.41	1.65	a small molecule	C(C(C(=O)[O-])O)C(N)=O	InChIKey=RTTYFXMXRFYCHM-UHFFFAOYSA-M
4-hydroxybenzoate	-13.28	1.74	an aromatic compound	C(C1(/C=CC(\\O)=C/C=1))(=O)[O-]	InChIKey=FJKROLUGYXJWQN-UHFFFAOYSA-M
all-<i>trans</i>-decaprenyl diphosphate	-17.9	2.11	an all-<i>trans</i>-polyisoprenyl diphosphate	CC(C)=CCCC(/C)=C/CCC(/C)=C/CCC(/C)=C/CCC(/C)=C/CCC(/C)=C/CCC(/C)=C/CCC(/C)=C/CCC(/C)=C/CCC(/C)=C/COP(=O)([O-])OP(=O)([O-])[O-]	InChIKey=FSCYHDCTHRVSKN-CMVHWAPMSA-K
1-18:2-2-18:2-digalactosyldiacylglycerol	4.12	2.16	digalactosyldiacylglycerol-36:4	CCCCCC=CCC=CCCCCCCCC(OC[C@H](CO[C@H]2(O[C@H](CO[C@H]1(O[C@H](CO)[C@H](O)[C@H](O)[C@@H](O)1))[C@H](O)[C@H](O)[C@@H](O)2))OC(=O)CCCCCCCC=CCC=CCCCCC)=O	InChIKey=MUUBILNSVLPLLL-MEZUJYBGSA-N
1-&alpha;-linolenoyl-2-oleoyl-phosphatidylcholine	-18.05	2.26	phosphatidylcholine-36:4	CCC=CCC=CCC=CCCCCCCCC(OC[C@@H](OC(=O)CCCCCCCC=CCCCCCCCC)COP([O-])(=O)OCC[N+](C)(C)C)=O	InChIKey=LPDGUCIMNBNWEJ-BXZVQSHESA-N
<i>N</i>,<i>N</i>-dihydroxyhomomethionine	-15.33	2.27	an L-<i>N,N</i>-dihydroxypolyhomomethionine	CSCCC[C@@H](C([O-])=O)N(O)O	InChIKey=CTFNBPCKMHCTPC-YFKPBYRVSA-M
plastoquinol-9	5.11	2.27	a plastoquinol	CC(\\CCC=C(C)CCC=C(C)CCC=C(C)CCC=C(C)CCC=C(C)CCC=C(C)C)=C/CCC(/C)=C/CCC(/C)=C/CC1(/C(C(\\C)=C(C)/C(C=1)O)O)
2-phenylethanol	-15.58	2.28	a small molecule	C1(/C=CC(\\CCO)=C/C=1)	InChIKey=WRMNZCZEMHIOCP-UHFFFAOYSA-N
allosamidin	4.21	2.41	a small molecule	CC(N[C@H]1([C@@H]([C@@H]([C@@H](CO)O[C@H]1O[C@H]2([C@@H](CO)O[C@H]([C@@H]([C@@H]2O)NC(C)=O)O[C@@H]3([C@@H]([C@H]4([C@H]([C@H](CO)3)OC(N(C)C)=N4))O)))O)O))=O	InChIKey=MDWNFWDBQGOKNZ-XYUDZHFQSA-N
scopolin	-17.03	2.45	a small molecule	COC2(/C(\\O[C@@H]1([C@@H]([C@H]([C@H](O)[C@@H](CO)O1)O)O))=C/C3(OC(C=CC(C=2)=3)=O))	InChIKey=SGTCGCCQZOUMJJ-YMILTQATSA-N
phenylglyoxal	-10.45	2.89	a small molecule	C1(/C=CC(\\C(=O)C=O)=C/C=1)	InChIKey=OJUGVDODNPJEEC-UHFFFAOYSA-N
2-amino-4,6-dinitrotoluene	13.32	3.04	a C-nitro compound // "an aromatic compound"	CC1(\\C(\\[N+])=C/C(\\[N+](=O)[O-])=C/C(\\[N+]([O-])=O)=1)	InChIKey=IEEJAAUSLQCGJH-UHFFFAOYSA-O
1-(2-oxindole-3-acetyl)-&beta;-D-glucose	-18.08	3.1	a 2-oxindole-3-acetyl-hexose	C(O)[C@@H]3(O[C@@H](OC(=O)CC1(C(=O)NC2(C=CC=CC1=2)))[C@H](O)[C@@H](O)[C@H](O)3)	InChIKey=MLVJTFNIARPUAO-LCNORDJOSA-N
(+)-dihydrokaempferol	3.51	3.24	a (2<i>R</i>,3<i>R</i>)-dihydroflavonol	C3(\\C=C(C=CC(\\[C@@H]1(OC2(/C(/C([C@@H]1O)=O)=C(C=C(O)C=2)/O)))=3)O)	InChIKey=PADQINQHPQKXNL-LSDHHAIUSA-N
rebaudioside A	2.89	3.32	a diterpenoid	C=C1(C[C@]68(C[C@@]1(O[C@H]4(O[C@@H]([C@@H](O)[C@H](O[C@@H]2([C@H](O)[C@H]([C@H](O)[C@@H](CO)O2)O))[C@@H](O[C@@H]3([C@H](O)[C@@H](CO)O[C@H]([C@H](O)3)O))4)CO))CC[C@@H]([C@]7(C)(CCC[C@](C(O[C@@H]5([C@H](O)[C@H]([C@H](O)[C@@H](CO)O5)O))=O)(C)[C@@H](CC6)7))8))	InChIKey=AEKOIHHFPRXTAD-CBHMQQJDSA-N
1-18:3-2-16:3-monogalactosyldiacylglycerol	2.75	3.33	monogalactosyldiacylglycerol-34:6	CCC=CCC=CCC=CCCCCCCCC(OC[C@H](CO[C@H]1(O[C@@H]([C@@H]([C@@H]([C@H]1O)O)O)CO))OC(CCCCCC=CCC=CCC=CCC)=O)=O	InChIKey=ZRLAOEYZSKXGSL-RZRNQMRLSA-N
1-18:3-2-18:3-monogalactosyldiacylglycerol	2.54	3.33	monogalactosyldiacylglycerol-36:6	CCC=CCC=CCC=CCCCCCCCC(OC[C@H](CO[C@H]1(O[C@H](CO)[C@H](O)[C@H](O)[C@@H](O)1))OC(=O)CCCCCCCC=CCC=CCC=CCC)=O	InChIKey=QUZHZFAQJATMCA-QAZQWDDOSA-N
<i>S</i>-(hydroxymethyl)glutathione	3.74	3.35	a glutathione-<i>S</i>-conjugate	C(NC(=O)[C@H](CSCO)NC(=O)CC[C@H]([N+])C(=O)[O-])C(=O)[O-]	InChIKey=PIUSLWSYOYFRFR-BQBZGAKWSA-M
oleate	3.6	3.37	a long-chain 2,3,4-saturated fatty acid // "a monounsaturated fatty acid" // "an &omega;-9 fatty acid"	CCCCCCCCC=CCCCCCCCC([O-])=O	InChIKey=ZQPPMHVWECSIRJ-KTKRTIGZSA-M
cyanidin 3-(p-coumaroyl)-glucoside	3.49	3.38	a small molecule	C(OC(=O)C=CC1(C=CC(\\O)=C/C=1))[C@H]5([C@@H](O)[C@H](O)[C@@H](O)C(OC3(/C(C2(/C=CC(/O)=C(C=2)/O))=[O+]C4(/C=C([O-])C=C([O-])C(/C=3)=4)))O5)	InChIKey=QAOBEOXFSUJDJL-CQMULRQDSA-M
plastoquinol-9	4.6	3.43	a plastoquinol	CC(C)=CCCC(/C)=C/CCC(/C)=C/CCC(/C)=C/CCC(/C)=C/CCC(/C)=C/CCC(/C)=C/CCC(/C)=C/CCC(/C)=C/CC1(/C(\\O)=C(C)/C(/C)=C(C=1)/O)	InChIKey=IJBLJLREWPLEPB-IQSNHBBHSA-N
2-[(2'-methylsulfanyl)pentyl]maleate	2.8	3.43	a 2-[(&omega;-methylsulfanyl)alkyl]maleate	CSCCCCCC(/C(=O)[O-])=C/C([O-])=O	InChIKey=FHIODBUYVWQUDO-FPLPWBNLSA-L
<i>N</i>-carbamoylputrescine	2.65	3.43	a small molecule	C(CCCNC(N)=O)[N+]	InChIKey=YANFYYGANIYHGI-UHFFFAOYSA-O
echinenone	3.02	3.49	a ketocarotenoid	CC(\\C=CC=C(C)C=CC1(/C(CCCC(\\C)=1)(C)C))=C/C=CC=C(C=CC=C(C=CC2(/C(CCC(C(\\C)=2)=O)(C)C))C)C	InChIKey=QXNWZXMBUKUYMD-QQGJMDNJSA-N
mimosine	3.73	3.52	|Unclassified-Compounds|	C1(/N(C[C@@H](C(O)=O)N)C=C(C(C=1)=O)O)
<i>N</i>-acetyl-L-ornithine	2.69	3.55	an <i>N</i>-acetyl L-amino acid // "an N<SUP>&alpha;</SUP>-acetylated amino acid"	CC(=O)N[C@@H](CCC[N+])C(=O)[O-]	InChIKey=JRLGPAXAGHMNOL-LURJTMIESA-N
<i>N</i>-Formyl-L-kynurenine	3.38	3.56	a small molecule	[CH](=O)NC1(\\C=CC=CC(/C(=O)C[C@H]([N+])C(=O)[O-])=1)	InChIKey=BYHJHXPTQMMKCA-QMMMGPOBSA-N
(20<i>S</i>)-ginsenoside Rg3	2.2	3.59	a protopanaxadiol-type ginsenoside with two glucosyl residues at position 3	CC(C)=CCC[C@](C)(O)[C@H]1(CC[C@]6(C)([C@@H]1[C@H](O)C[C@@H]5([C@@](C)(CC[C@@H]2([C@](C)(CC[C@@H](C(C)(C)2)O[C@H]4(O[C@H](CO)[C@H]([C@H](O)[C@@H](O[C@H]3(O[C@H](CO)[C@H]([C@H](O)[C@@H](O)3)O))4)O))5))6)))	InChIKey=RWXIFXNRCLMQCD-JBVRGBGGSA-N
furcatin	1.9	3.59	a disaccharide // "a glucoside" // "a phenol" // "a phenylpropanoid"	C=CCC3(/C=CC(\\O[C@H]2(O[C@H](CO[C@H]1(OC[C@](O)(CO)[C@@H](O)1))[C@@H](O)[C@H](O)[C@@H](O)2))=C/C=3)	InChIKey=HLTAEJNADMCLOV-LTRJMQNCSA-N
glutathione disulfide	3.25	3.69	glutathione and derivatives	C(SSC[C@@H](C(NCC([O-])=O)=O)NC(=O)CC[C@H]([N+])C([O-])=O)[C@@H](C(NCC([O-])=O)=O)NC(=O)CC[C@H]([N+])C([O-])=O	InChIKey=YPZRWBKMTBYPTK-BJDJZHNGSA-L
protoporphyrin IX	3.4	3.7	a porphyrin	C=CC4(/C(\\C)=C3(C=C5(C(\\C)=C(CCC([O-])=O)/C(C=C1(C(\\CCC([O-])=O)=C(C)/C(/N1)=C/C2(C(\\C=C)=C(C)/C(/N=2)=C/C(/N3)=4)))=N5)))	InChIKey=KSFOVUSSGSKXFI-UJJXFSCMSA-L
plastoquinone-9	3.37	3.77	a plastoquinone	CC(C)=CCCC(/C)=C/CCC(/C)=C/CCC(/C)=C/CCC(/C)=C/CCC(/C)=C/CCC(/C)=C/CCC(/C)=C/CCC(/C)=C/CC1(/C(C(\\C)=C(C)/C(C=1)=O)=O)	InChIKey=FKUYMLZIRPABFK-IQSNHBBHSA-N
<i>N</i>,<i>N</i>-dihydroxy-L-tyrosine	2.56	3.78	an <i>N</i>-hydroxylated L-amino acid	C([C@H](CC1(/C=CC(\\O)=C/C=1))N(O)O)([O-])=O	InChIKey=QPHSFUGCBGILSS-QMMMGPOBSA-M
indole-3-carbinol	2.72	3.79	an indole-phytoalexin	C(O)C1(/C2(\\C=CC=CC(/NC=1)=2))	InChIKey=IVYPNXXAYMYVSP-UHFFFAOYSA-N
(3<i>R</i>,5<i>S</i>)-3-hydroxy-1-pyrroline-5-carboxylate	4.02	3.81	a small molecule	C1(=N[C@H](C([O-])=O)C[C@@H](O)1)	InChIKey=WFOFKRKDDKGRIK-DMTCNVIQSA-M
mono-<i>trans</i>, poly-<i>cis</i>-decaprenyl group	16.44	4.06	a polyprenol group	CC=C(C)CCC=C(C)CCC=C(C)CCC=C(C)CCC=C(C)CCC=C(C)CCC=C(C)CCC=C(CCC=C(C)CCC=C(C)C)C
sequoyitol	-6.37	4.08	a methylated inositol	CO[C@H]1([C@@H](O)[C@H](O)[C@H](O)[C@H](O)[C@@H](O)1)	InChIKey=DSCFFEYYQKSRSV-GWJPIIGYSA-N
ginsenoside Rg1	2.5	4.09	a protopanaxatriol-type ginsenoside with a single glucosyl at position 6	CC(C)=CCC[C@](C)(O[C@H]1(O[C@H](CO)[C@@H](O)[C@H](O)[C@@H](O)1))[C@H]2([C@H]4([C@@](C)(CC2)[C@]5(C)(C[C@H](O[C@@H]3([C@H](O)[C@@H](O)[C@H](O)[C@@H](CO)O3))[C@@H]6(C([C@@H](O)CC[C@](C)([C@@H](C[C@@H](O)4)5)6)(C)C))))	InChIKey=YURJSTAIMNSZAE-HHNZYBFYSA-N
8-oxo-deoxyguanosine	2.61	4.11	a nucleic acid component	C(O)[C@@H]1(O[C@H](C[C@H](O)1)N2(C(=O)NC3(C(=O)NC(N)=NC2=3)))	InChIKey=HCAJQHYUCKICQH-VPENINKCSA-N
<i>N</i>-(2-chloro-4-pyridyl)-<i>N'</i>-phenylurea	3.8	4.11	a phenylurea-type cytokinin	C2(/N=C(C=C(NC(=O)NC1(/C=CC=CC=1))C=2)Cl)	InChIKey=GPXLRLUVLMHHIK-UHFFFAOYSA-N
isopentenyladenine-7-<i>N</i>-glucoside	6.3	4.21	an adenine-type cytokinin glucoside	CC(C)=CCNC1(C2(N(C=NC(N=CN=1)=2)[C@H]3([C@@H]([C@H]([C@@H]([C@H](O3)CO)O)O)O)))	InChIKey=ORUWKZNXHJIZKV-HMXKMONRSA-N
4-coumaraldehyde	3.33	4.26	a phenylpropanoid	C(=O)C=CC1(C=CC(\\O)=C/C=1)	InChIKey=CJXMVKYNVIGQBS-OWOJBTEDSA-N
<i>N</i>-feruloyltyramine	3.54	4.33	an amide	COC1(\\C=C(C=CC(/O)=1)C=CC(NCCC2(/C=CC(\\O)=C/C=2))=O)	InChIKey=NPNNKDMSXVRADT-WEVVVXLNSA-N
5-phospho-&beta;-D-ribosylamine	17.65	4.37	a small molecule	C(OP([O-])(=O)[O-])[C@H]1([C@@H](O)[C@@H](O)[C@H]([N+])O1)	InChIKey=SKCBPEVYGOQGJN-TXICZTDVSA-M
kinetin-7-<i>N</i>-glucoside	3.87	4.39	an adenine-type cytokinin glucoside	C([C@@H]1(O[C@@H]([C@@H]([C@H]([C@@H]1O)O)O)N2(C3(C(=NC=NC(N=C2)=3)NCC4(/OC=CC=4)))))O	InChIKey=AXJIOWGMASZFOU-HMXKMONRSA-N
7-methylinosine	4.01	4.39	a modified nucleoside	C[N+]1(=CN(C2(N=CNC(=O)C1=2))[C@H]3(O[C@H](CO)[C@@H](O)[C@@H](O)3))	InChIKey=VJNXUFOTKNTNPG-IOSLPCCCSA-O
9&alpha;-copalyl diphosphate	4.1	4.43	a diterpenoid	CC(\\CC[C@@H]1([C@@]2(CCCC(C)(C)[C@H](CCC1=C)2)C))=C/COP([O-])(=O)OP([O-])([O-])=O	InChIKey=JCAIWDXKLCEQEO-HZEYQZKKSA-K
N-dimethylethanolamine phosphate	4.46	4.52	a small molecule	C[N+](CCOP([O-])([O-])=O)C	InChIKey=BLHVJAAEHMLMOI-UHFFFAOYSA-M
<i>N</i>-(&beta;-glucosyl)-(oxindol-3-yl)acetyl-aspartate	4.25	4.54	an indole derivative // "a modified amino acid"	C(O)[C@@H]3(O[C@@H](N1(C(=O)C(C2(C=CC=CC1=2))CC(N[C@H](C(=O)[O-])CC([O-])=O)=O))[C@H](O)[C@@H](O)[C@H](O)3)	InChIKey=YEQCZLUNTZHCGP-BDDOYPOTSA-L
raucaffricine	3.92	4.59	an ajmalan-type monoterpenoid indole alkaloid	CC=C4([C@H]2(C5([C@@H](OC(=O)C)C16(C7(/C(\\N=C1[C@H](C2)N([C@H](O[C@H]3(O[C@H](CO)[C@@H](O)[C@H](O)[C@@H](O)3))4)[C@H]5C6)=C/C=CC=7)))))	InChIKey=OSJPGOJPRNTSHP-MAJWLLCFSA-N
glucobrassicin	3.67	4.6	an indolic glucosinolate	C2(/NC3(\\C=CC=CC(/C(\\CC(=NOS(=O)(=O)[O-])S[C@H]1(O[C@H](CO)[C@@H](O)[C@H](O)[C@@H](O)1))=2)=3))	InChIKey=DNDNWOWHUWNBCK-NMIPTCLMSA-M
taraxasterol	5.94	4.62	a triterpenoid	C=C4(CC[C@]5(C)(CC[C@]2(C)([C@H](CC[C@H]1([C@@]3(C)(CC[C@H](O)C(C)(C)[C@H](CC[C@](C)12)3)))[C@@H]([C@H](C)4)5)))	InChIKey=XWMMEBCFHUKHEX-ZJJHUPNDSA-N
kaempferol 3-<i>O</i>-(4\-<i>O</i>-<i>p</i>-coumaroyl)-glucoside"	4.67	4.64	a flavonol derivative	C(O[C@@H]4([C@H](O)[C@@H](O)[C@H](OC2(/C(=O)C3(\\C(\\OC(/C1(/C=CC(\\O)=C/C=1))=2)=C/C(\\O)=C/C(/O)=3)))O[C@@H]4CO))(=O)C=CC5(C=CC(\\O)=C/C=5)	InChIKey=MUKDIIVMECIYQR-BQCCONABSA-N
<i>N</i><sup>2</sup>-formyl-<i>N</i><sup>1</sup>-(5-phospho-&beta;-D-ribosyl)glycinamide	-0.01	4.66	a small molecule	C(NC=O)C(=O)N[C@@H]1([C@H](O)[C@H](O)[C@@H](COP([O-])(=O)[O-])O1)	InChIKey=VDXLUNDMVKSKHO-XVFCMESISA-L
isomethyleugenol	4.34	4.69	an aromatic compound	CC=CC1(C=CC(/OC)=C(C=1)/OC)	InChIKey=NNWHUJCUHAELCL-SNAWJCMRSA-N
<i>p</i>-nitrophenyl-&beta;-D-glucopyranoside	3.44	4.77	a &beta;-D glucoside // "a pyranoside" // "a <i>p</i>-nitrophenyl-modified glycoside" // "a C-nitro compound"	C1(/C(\\[N+]([O-])=O)=C/C=C(C=1)O[C@@H]2([C@@H]([C@H]([C@@H]([C@@H](CO)O2)O)O)O))	InChIKey=IFBHRQDFSNCLOZ-RMPHRYRLSA-N
1-<i>O</i>-caffeoyl-&beta;-<i>D</i>-glucose	4.57	4.77	a phenylpropanoid	C2(/C(C=CC(=O)O[C@@H]1([C@H](O)[C@H]([C@@H]([C@H](O1)CO)O)O))=CC(/O)=C(C=2)/O)	InChIKey=WQSDYZZEIBAPIN-VBQORRLJSA-N
L-dopa	3.9	4.84	a catechol // "a non-proteinogenic &alpha;-amino acid"	C([C@H](CC1(/C=CC(/O)=C(C=1)/O))[N+])(=O)[O-]	InChIKey=WTDRDQBEARUVNC-LURJTMIESA-N
antheraxanthin	4.27	4.85	a xanthophyll	CC(\\C=CC=C(C)C=CC1(/C(C)(C)C[C@H](O)CC(\\C)=1))=C/C=CC=C(C=CC=C(C)C=C[C@@]23(C(C)(C)C[C@H](O)C[C@](O2)(C)3))C	InChIKey=OFNSUWBAQRCHAV-OYQUVCAXSA-N
bestatin	4.18	4.88	a small molecule	CC(CC(NC(C(C(CC1(/C=CC=CC=1))[N+])O)=O)C(=O)[O-])C	InChIKey=VGGGPCQERPFHOB-UHFFFAOYSA-N
S-methyl-L-methionine	5.12	4.93	a methylated amino acid // "an organosulfur compound"	C[S+](CC[C@H]([N+])C(=O)[O-])C	InChIKey=YDBYJHTYSHBBAU-YFKPBYRVSA-O
podophyllotoxin	4.19	4.93	a toxin // "a lignan"	COC1(\\C=C(C=C(OC)C(/OC)=1)[C@@H]3([C@@H]5([C@@H]([C@@H](O)C4(C=C2(OCOC/2=C/C3=4)))COC(=O)5)))	InChIKey=YJGVMLPVUAXIQN-XVVDYKMHSA-N
glycyrrhetinate	3.36	4.96	a triterpenoid	C[C@@]4(C)(C3(CC[C@@]2(C)([C@]1(C)(CC[C@]5([C@H](C/1=C/C(C2[C@](C)3CC[C@H](O)4)=O)C[C@](C([O-])=O)(C)CC5)C))))	InChIKey=MPDGHEJMBKOTSU-VOPRYAMFSA-M
presqualene diphosphate	4.3	4.98	a triterpenoid	CC(C)=CCCC(/C)=C/CCC(/C)=C/[C@H]1([C@@](C)(CCC=C(CCC=C(C)C)C)[C@H]1COP(OP([O-])([O-])=O)([O-])=O)	InChIKey=ATZKAUGGNMSCCY-QLYDTTAWSA-K
p-(bromoacetamido)phenyl uridyl pyrophosphate	4.53	5.01	a bromoaromatic compound	C(Br)C(=O)NC3(/C=CC(\\OP(=O)([O-])OP(=O)([O-])OC[C@@H]1(O[C@H]([C@H](O)[C@H](O)1)N2(C=CC(=O)NC(=O)2)))=C/C=3)	InChIKey=RQKFRKXXIQLRRR-RAEVTNRLSA-L
maysin	4.8	5.07	a flavone	CC2(C(C(C(OC1(C(C(C(C(C)O1)O)O)O))C(O2)C5(\\C(/O)=C4(C(\\OC(\\C3(/C=C(C(\\O)=C/C=3)O))=C/C4=O)=C/C(\\[O-])=5)))O)=O)	InChIKey=GKLSYIMLZDYQBJ-UHFFFAOYSA-M
1,2-dioctanoyl-1,2,6-hexanetriol	4.45	5.11	a small molecule	CCCCCCCC(=O)OCC(OC(=O)CCCCCCC)CCCCO	InChIKey=OIZUFAJVECZZKT-UHFFFAOYSA-N
4-methylumbelliferone 6'-O-malonylglucoside	4.32	5.12	a small molecule	CC2(/C3(\\C=CC(\\O[C@H]1(O[C@H](COC(=O)CC(=O)[O-])[C@@H](O)[C@H](O)[C@@H](O)1))=C/C(/OC(=O)C=2)=3))	InChIKey=AYSIYQZBMZTTTC-DCCCRPSOSA-M
inosine	5.46	5.15	a purine ribonucleoside	C(O)[C@@H]1(O[C@H]([C@H](O)[C@H](O)1)N2(C=NC3(C(=O)NC=NC2=3)))	InChIKey=UGQMRVRMYYASKQ-KQYNXXCUSA-N
afrormosin-7-O-glucoside	4.37	5.18	an isoflavone	COC4(/C=CC(\\C1(/C(C3(/C(\\OC=1)=C/C(/OC2(OC(C(C(C2O)O)O)CO))=C(C=3)/OC))=O))=C/C=4)	InChIKey=YLYJXNTZVUEFJZ-UHFFFAOYSA-N
3-(carbamoylamino)-2-methylpropanoate	5.51	5.18	an ureidocarboxylate	C[C@H](CNC(N)=O)C(=O)[O-]	InChIKey=PHENTZNALBMCQD-GSVOUGTGSA-M
2-methylaspartate	5.47	5.26	a <i>C</i>-methylated amino acid	CC(C(=O)[O-])([N+])CC(=O)[O-]	InChIKey=CWAYDJFPMMUKOI-UHFFFAOYSA-M
dihydrolipoate	5.14	5.3	a small molecule	C(S)C[C@H](S)CCCCC(=O)[O-]	InChIKey=IZFHEQBZOYJLPK-SSDOTTSWSA-M
6-methylsulfinylhexyl-glucosinolate	0.42	5.33	an &omega;-(methylsulfinyl)alkyl-glucosinolate	CS(=O)CCCCCCC(=NOS(=O)(=O)[O-])S[C@H]1(O[C@H](CO)[C@@H](O)[C@H](O)[C@@H](O)1)	InChIKey=OOGAQHVYHLPICD-BDMQRFNXSA-M
loganin	3.69	5.36	a small molecule	C[C@@H]1([C@@H](O)C[C@@H]3([C@@H]1[C@H](O[C@H]2(O[C@H](CO)[C@@H](O)[C@H](O)[C@@H](O)2))OC=C(C(OC)=O)3))	InChIKey=AMBQHHVBBHTQBF-UOUCRYGSSA-N
scutellarin	4.85	5.4	a flavone	C(=O)([O-])[C@@H]1(O[C@H]([C@H](O)[C@@H](O)[C@H](O)1)OC3(/C(/O)=C(C4(/C(=O)C=C(C2(/C=CC(\\O)=C/C=2))OC(\\C=3)=4))/O))	InChIKey=DJSISFGPUUYILV-ZFORQUDYSA-M
tetrahydropteroate	4.23	5.42	a small molecule	C([C@H]1(NC2(/C(NC(=NC(/NC1)=2)N)=O)))NC3(/C=CC(\\C([O-])=O)=C/C=3)	InChIKey=OXIZGFYJYJOABB-VIFPVBQESA-M
(<i>R</i>)-pantothenate	5.86	5.6	a small molecule	CC(C)(CO)[C@@H](O)C(=O)NCCC(=O)[O-]	InChIKey=GHOKWGTUZJEAQD-ZETCQYMHSA-M
indolin-2-one	-3.46	5.65	an indole derivative	C1(CC2(/C(\\N1)=C/C=CC=2))(=O)	InChIKey=JYGFTBXVXVMTGB-UHFFFAOYSA-N
8-hydroxy-7-methoxy-flavone	0.07	5.66	a methoxyflavone // "a monohydroxyflavone"	COC2(\\C=CC3(/C(=O)C=C(C1(/C=CC=CC=1))OC(\\C(/O)=2)=3))	InChIKey=YUFKWMXGTOJNRX-UHFFFAOYSA-N
3,6,7,2',4'-pentamethylquercetagetin	-0.43	5.71	a flavonol derivative	COC3(\\C(C1(\\OC2(/C(/C(=O)C(\\OC)=1)=C(C(/OC)=C(C=2)/OC)/O)))=CC=C(OC)C(/O)=3)	InChIKey=XMGLKJFHTRQJSD-UHFFFAOYSA-N
soyasaponin I	5.22	5.96	a soyasaponin // "a pentacyclic triterpenoid"	C[C@@H]8([C@H](O)[C@@H](O)[C@@H](O)[C@H](O[C@H]7([C@@H](O)[C@@H](O)[C@@H](CO)O[C@@H](O[C@H]6([C@@H](O)[C@H](O)[C@@H](C(=O)[O-])O[C@@H](O[C@@H]4(CC[C@]3(C)([C@@H]5(CC=C2([C@@](C)(CC[C@@]1(C)([C@H](O)CC(C)(C)C[C@H]12))[C@](C)(CC[C@H]3[C@](CO)(C)4)5)))))6))7))O8)	InChIKey=PTDAHAWQAGSZDD-IOVCITQVSA-M
geranial	5.55	6.1	a monoterpenal	CC(C)=CCCC(/C)=C/[CH]=O	InChIKey=WTEVQBCEXWBHNA-JXMROGBWSA-N
3-<i>O</i>-acetyl-4'-<i>O</i>-demethylpapaveroxine	5.71	6.13	an alkaloid	CC(=O)O[C@H]([C@@H]1(C2(\\C(\\CCN(C)1)=C/C3(/OCOC(\\C(/O)=2)=3))))C4(\\C=CC(/OC)=C(C(/C=O)=4)/OC)	InChIKey=XKBBRFAPWMBHPG-KNQAVFIVSA-N
4-deoxypyridoxine 5'-phosphate	5.76	6.15	a vitamin B6	CC1(\\C(\\O)=C(C)/N=CC(\\COP([O-])([O-])=O)=1)	InChIKey=RBCOYOYDYNXAFA-UHFFFAOYSA-L
epoxypheophorbide <i>a</i>	5.89	6.52	a chlorin	CCC1(/C4(/N=C(C(\\C)=1)C7(OC2(C(\\C=C)=C(C)/C(/N2)=C/C3([C@@H](C)[C@H](CCC(=O)[O-])C(/N=3)=C5([C-](C(OC)=O)C(=O)C6(/C(\\C)=C(C=4)/NC/5=6))))7)))	InChIKey=ZMTPZDVBGYNPLZ-YGOWEZGDSA-M
luteoforol	17.99	6.67	a flavan-4-ol	C3(\\C=C(C(\\O)=C/C(\\[C@@H]1(OC2(/C(/C(C1)O)=C(C=C(O)C=2)/O)))=3)O)	InChIKey=FSYDWKPCKNCRDI-ABLWVSNPSA-N
2-<i>cis</i>,4-<i>trans</i>-xanthoxin	7.73	6.76	a small molecule	CC(/C=C[C@]12(C(C)(C)C[C@@H](C[C@@]1(C)O2)O))=C/[CH]=O	InChIKey=ZTALKMXOHWQNIA-TVBSHJCBSA-N
<i>trans</i>-coutarate	-0.01	6.8	an aromatic carboxylate	C([O-])(=O)[C@H](O)[C@@H](C(=O)[O-])OC(=O)C=CC1(C=CC(\\O)=C/C=1)	InChIKey=INYJZRKTYXTZHP-MFFLNWJUSA-L
benzyl alcohol 6-<i>O</i>-&beta;-<i>D</i>-xylopyranosyl-&beta;-<i>D</i>-glucopyranoside	6.59	6.99	a disaccharide	C1(O[C@H]([C@@H]([C@@H](O)[C@@H]1O)O)OC[C@H]3([C@@H](O)[C@H](O)[C@@H](O)[C@H](OCC2(/C=CC=CC=2))O3))	InChIKey=WOGBNISMMIOPAZ-NWQIESHVSA-N
maltotriose	6.9	7.19	a linear malto-oligosaccharide // "a trisaccharide" // "a short glucan"	C([C@@H]1(O[C@@H]([C@@H]([C@H]([C@@H]1O)O)O)O[C@H]2([C@H](O[C@@H]([C@@H]([C@H]2O)O)O[C@H]3([C@H](OC([C@@H]([C@H]3O)O)O)CO))CO)))O	InChIKey=FYGDTMLNYKFZSV-DZOUCCHMSA-N
(+)-7-<i>epi</i>-jasmonate	16.27	7.44	a jasmonate	CCC=CC[C@H]1(C(=O)CC[C@@H]1CC([O-])=O)	InChIKey=ZNJFBWYDHIGLCU-QKMQQOOLSA-M
(13<i>E</i>)-8&alpha;-hydroxylabd-13-en-15-yl diphosphate	7.41	7.69	a diterpenoid	CC(\\CC[C@H]1([C@@]2(CCCC(C)(C)[C@@H](CC[C@](O)(C)1)2)C))=C/COP([O-])(=O)OP([O-])(=O)[O-]	InChIKey=ZDGVATANBJCRHY-NUKBDRAPSA-K
3-methylphosphoenolpyruvate	2.44	7.9	a small molecule	CC=C(C([O-])=O)OP([O-])([O-])=O	InChIKey=FGYIHYXZLMDROB-IHWYPQMZSA-K
<i>N</i><sup>10</sup>-formyldihydrofolate	7.7	8	an <i>N</i><sup>10</sup>-formyldihydrofolate	C2(C(CN(C=O)C1(/C=CC(\\C(=O)N[C@H](C(=O)[O-])CCC([O-])=O)=C/C=1))=NC3(/C(=O)NC(N)=NC(/N2)=3))	InChIKey=UXFQDXABPXWSTK-ZDUSSCGKSA-L
4-hydroxycoumarin	6.92	8.11	an aromatic compound	C1(/C=CC2(/OC(=O)C=C(O)C(\\C=1)=2))	InChIKey=VXIXUWQIVKSKSA-UHFFFAOYSA-N
umbelliferone	2.43	8.11	a simple coumarin	C1(/C2(C=CC(OC(C=C(O)C=1)=2)=O))	InChIKey=ORHBXUUXSCNDEV-UHFFFAOYSA-N
7-(methylsulfanyl)heptyl-desulfoglucosinolate	7.78	8.19	an (<i>E</i>)-<i>S</i>-glucosyl-<i>N</i>-hydroxy-&omega;-(methylsulfanyl)alkimidothioate	CSCCCCCCCC(=NO)S[C@H]1(O[C@H](CO)[C@@H](O)[C@H](O)[C@@H](O)1)	InChIKey=HRWHFIDSPSFJJQ-MFIRQCQASA-N
4-(methylsulfanyl)-2-oxobutanoate	13.33	8.21	an &omega;-(methylsulfanyl)-2-oxoalkanoate	CSCCC(C([O-])=O)=O	InChIKey=SXFSQZDSUWACKX-UHFFFAOYSA-M
chorismate	8.41	8.27	a dicarboxylate	C=C(C(=O)[O-])O[C@@H]1([C@H](O)C=CC(\\C([O-])=O)=C/1)	InChIKey=WTFXTQVDAKGDEY-HTQZYQBOSA-L
vincristine	4.41	8.78	an organic heterotetracyclic compound	CC[C@]7(O)(C[C@H]6(C[C@](C(=O)OC)(C3(/C(\\OC)=C/C4(/N(C=O)[C@@H]5([C@](C(OC)=O)(O)[C@H](OC(=O)C)[C@]2(CC)(C=CCN1(CC[C@]([C@@H]12)(C(\\C=3)=4)5))))))C8(/NC9(/C(\\C(\\CCN(C6)C7)=8)=C/C=CC=9))))	InChIKey=OGWKCGZFUXNPDA-XQKSVPLYSA-N
1-(3-aminopropyl)-pyrrolinium	14.82	8.95	a small molecule	C1(=[N+](CCC[N+])CCC1)	InChIKey=IWGWVCORJJKREY-UHFFFAOYSA-O
18-hydroxystearate	-1.52	10.26	an &omega;-hydroxy long-chain fatty acid	C(O)CCCCCCCCCCCCCCCCC([O-])=O	InChIKey=VLHZUYUOEGBBJB-UHFFFAOYSA-M
D-glutamate	4.47	10.69	a D-amino acid // "glutamate"	C(CC[C@H](C(=O)[O-])[N+])([O-])=O	InChIKey=WHUUTDBJXJRKMK-GSVOUGTGSA-M
6-hydroxy-2-cyclohexen-one-carboxylate	-3.6	13.85	an aromatic compound	C(=O)(C1(O)(C=CCCC(=O)1))[O-]	InChIKey=WEZWWZKUBQCMBL-UHFFFAOYSA-M
bracteatin 6-<i>O</i>-glucoside	-6.83	14.28	an aurone	[C@H]4(OC2(/C=C1(OC(\\C(=O)C\\1=C(C=2)/O)=C/C3(C=C(O)C(/O)=C(C=3)/O))))(O[C@H](CO)[C@@H](O)[C@H](O)[C@@H](O)4)	InChIKey=SFXSFWVZPKEDPA-KJOZQHLTSA-N
(E)-(4-hydroxyphenyl)acetaldehyde oxime	-3.71	14.35	an aldoxime	C1(/C=C(O)C=CC(\\CC=NO)=1)	InChIKey=TVXJJNJGTDWFLD-RMKNXTFCSA-N
(-)-gallocatechin-3-<i>O</i>-gallate	5.95	14.43	a flavan	C4(\\C(/O)=C(C(\\O)=C/C(\\[C@H]2(OC3(/C(/C[C@@H](OC(=O)C1(/C=C(O)C(/O)=C(C=1)/O))2)=C(C=C(O)C=3)/O)))=4)/O)	InChIKey=WMBWREPUVVBILR-NQIIRXRSSA-N
1-(3,4-dihydroxyphenyl)-3-(3-<i>C</i>-glucosyl-2,4,6-trihydroxyphenyl)propane-1,3-dione	-6.9	14.47	a 3'-(&beta;-D-glucopyranosyl)-2'-hydroxy-&beta;-oxodihydrochalcone	C3(\\C=C(O)C(\\O)=C/C(\\C(=O)CC(=O)C2(\\C(\\O)=C([C@@H]1([C@@H]([C@H]([C@H](O)[C@H](O1)CO)O)O))/C(\\[O-])=C/C(/O)=2))=3)	InChIKey=XAPBOCJASKMWEF-VJXVFPJBSA-M
uroporphyrinogen-I	19.21	14.85	a porphyrin	C(=O)([O-])CCC2(/C(\\CC(=O)[O-])=C1(CC5(/NC(\\CC4(/NC(\\CC3(/NC(\\CC(/N1)=2)=C(CC(=O)[O-])/C(\\CCC([O-])=O)=3))=C(CC(=O)[O-])/C(\\CCC(=O)[O-])=4))=C(CC([O-])=O)/C(\\CCC(=O)[O-])=5)))	InChIKey=QTTNOSKSLATGQB-UHFFFAOYSA-F
deoxyshikonin	12.07	14.95	a quinone	CC(C)=CCCC1(/C(C2(\\C(\\O)=C/C=C(C(/C(C=1)=O)=2)O))=O)	InChIKey=VOMDIEGPEURZJO-UHFFFAOYSA-N
mercuriphenyl acetate	14.54	15.07	a small molecule	CC(=O)O[Hg]C1(/C=CC=CC=1)	InChIKey=XEBWQGVWTUSTLN-UHFFFAOYSA-M
phenylethylbenzoate	16.25	15.07	a small molecule	C(C1(/C=CC=CC=1))(=O)OCCC2(/C=CC=CC=2)	InChIKey=OSORMYZMWHVFOZ-UHFFFAOYSA-N
kaempferol 3-<i>O</i>-(4\,6\"-<i>O</i>-di-<i>p</i>-coumaroyl)-glucoside"	15.45	15.14	a flavonol derivative	C(OC[C@@H]5(O[C@@H](OC2(/C(=O)C3(\\C(\\OC(/C1(/C=CC(\\O)=C/C=1))=2)=C/C(\\O)=C/C(/O)=3)))[C@H](O)[C@@H](O)[C@H](OC(=O)C=CC4(C=CC(\\O)=C/C=4))5))(=O)C=CC6(C=CC(\\O)=C/C=6)	InChIKey=JYRGUBRIXDOXKK-GFKRHWKYSA-N
phloretin	15.77	15.21	a dihydrochalcone	C2(/C=C(C=CC(\\CCC(C1(\\C(\\O)=C/C(\\O)=C/C(/O)=1))=O)=2)O)	InChIKey=VGEREEWJJVICBM-UHFFFAOYSA-N
quercetin 3,4'-<i>O</i>-diglucoside	15.16	15.22	a flavonol derivative	C(O)[C@@H]5(O[C@@H](OC4(\\C=CC(\\C2(\\OC3(\\C=C(O)C=C(O)C(/C(=O)C(\\O[C@H]1(O[C@H](CO)[C@@H](O)[C@H](O)[C@@H](O)1))=2)=3)))=C/C(/O)=4))[C@H](O)[C@@H](O)[C@H](O)5)	InChIKey=RPVIQWDFJPYNJM-DEFKTLOSSA-N
coproporphyrinogen III	0	15.57	a small molecule	CC2(/C(\\CCC([O-])=O)=C1(CC5(/NC(\\CC4(/NC(\\CC3(/NC(\\CC(/N1)=2)=C(C)/C(\\CCC([O-])=O)=3))=C(CCC([O-])=O)/C(\\C)=4))=C(CCC(=O)[O-])/C(\\C)=5)))	InChIKey=NIUVHXTXUXOFEB-UHFFFAOYSA-J
2-[(2'-methylsulfanyl)hexyl]maleate	20.52	15.95	a 2-[(&omega;-methylsulfanyl)alkyl]maleate	CSCCCCCCC(/C(=O)[O-])=C/C([O-])=O	InChIKey=BDWTWLBLUBGINP-HJWRWDBZSA-L
2-hydroxy-3-[(1E)-3-oxoprop-1-en-1-yl]-2H-pyran-6-carboxylate	0.66	16.03	a phenylpropanoid	[CH](=O)C=CC1(/C(O)OC(\\C([O-])=O)=C/C=1)	InChIKey=WSDRCWZBOIXKPF-OWOJBTEDSA-M
tolcapone	17.87	16.08	a C-nitro compound	CC2(/C=CC(\\C(C1(/C=C(C(/O)=C(C=1)/[N+](=O)[O-])O))=O)=C/C=2)	InChIKey=MIQPIUSUKVNLNT-UHFFFAOYSA-N
adenosine 2',3'-cyclic monophosphate	21.81	16.48	a nucleoside cyclic phosphate // "a nucleoside cyclic monophosphate" // "a ribonucleoside 2',3'-cyclic phosphate" // "a nucleic acid component"	C4(N=C3(N([C@@H]1([C@@H]2([C@@H]([C@H](O1)CO)OP(O2)([O-])=O)))C=NC/3=C(N)/N=4))	InChIKey=KMYWVDDIPVNLME-KQYNXXCUSA-M
nicotinate adenine dinucleotide	16.56	16.5	a dinucleotide	C1(C(\\C([O-])=O)=C/C=C[N+]=1[C@H]5(O[C@H](COP(=O)([O-])OP(=O)([O-])OC[C@@H]2(O[C@H]([C@H](O)[C@H](O)2)N3(C=NC4(C(N)=NC=NC3=4))))[C@@H](O)[C@@H](O)5))	InChIKey=SENPVEZBRZQVST-HISDBWNOSA-L
acenaphthenequinone	17.02	16.56	a quinone	C2(/C=C1(C3(C(\\C(=O)C1=O)=C/C=CC(C=2)=3)))	InChIKey=AFPRJLBZLPBTPZ-UHFFFAOYSA-N
octoketide	15.83	16.6	a polyketide	CC1(O)(CC(=O)C3(/C(\\O1)=C/C(\\O)=C/C(/CC2(/OC(=O)C=C([O-])C=2))=3))	InChIKey=WFNZGUNBSCUXFX-UHFFFAOYSA-M
<i>N</i><sup>6</sup>-(&Delta;<sup>2</sup>-isopentenyl)-adenosine 5'-monophosphate	17.01	17.04	a small molecule	CC(C)=CCNC2(=NC=NC3(N([C@@H]1([C@@H]([C@@H]([C@H](O1)COP([O-])([O-])=O)O)O))C=NC2=3))	InChIKey=DUISZFLWBAPRBR-SDBHATRESA-L
L-dihomomethionine	17.5	17.09	an L-polyhomomethionine	CSCCCC[C@H]([N+])C(=O)[O-]	InChIKey=FBWIRBFZWNIGJC-LURJTMIESA-N
hesperidin	17.21	17.36	a flavanone glycoside	C[C@H]1(O[C@H]([C@H](O)[C@H](O)[C@@H](O)1)OC[C@H]2([C@@H](O)[C@H](O)[C@@H](O)[C@@H](O2)OC3(/C=C(O)C4(/C(=O)C[C@H](OC(\\C=3)=4)C5(/C=CC(/OC)=C(C=5)/O)))))	InChIKey=QUQPHWDTPGMPEX-QJBIFVCTSA-N
O-ureido-L-homoserine	18.11	17.96	a ureido compound	C(C[C@@H](C(=O)[O-])[N+])ONC(N)=O	InChIKey=SFYVZOSIAIZWQU-VKHMYHEASA-N
(<i>S</i>)-canadine	17.33	17.98	a small molecule	C1(CC4(/C(\\[C@H]2(CC3(/C=CC(/OC)=C(C(\\CN12)=3)/OC)))=C/C5(/OCOC(\\C=4)=5)))	InChIKey=VZTUIEROBZXUFA-INIZCTEOSA-N
<i>N</i><sup>1</sup>-(5-phospho-&beta;-D-ribosyl)glycinamide	19.01	18.1	a small molecule	C([N+])C(=O)N[C@@H]1([C@H](O)[C@H](O)[C@@H](COP([O-])(=O)[O-])O1)	InChIKey=OBQMLSFOUZUIOB-SHUUEZRQSA-M
sinapate	17.84	18.2	a phenylpropanoid	COC1(\\C=C(C=C(OC)C(/O)=1)C=CC([O-])=O)	InChIKey=PCMORTLOPMLEFB-ONEGZZNKSA-M
cyanidin 3-<i>O</i>-glucoside-7-<i>O</i>-(6-<i>O</i>-(p-hydroxybenzoyl)-glucoside)	-0.01	18.24	an anthocyanidin-3-<i>O</i>-&beta;-D-glucoside	C(O)[C@H]1([C@@H](O)[C@H](O)[C@@H](O)[C@@H](O1)OC3(/C(C2(/C=CC(/O)=C(C=2)/O))=[O+]C6(/C(/C=3)=C(C=C(O[C@H]5(O[C@H](COC(=O)C4(/C=CC(\\O)=C/C=4))[C@@H](O)[C@H](O)[C@@H](O)5))C=6)/[O-])))	InChIKey=MAKSAUYRROQEOB-POBDBQMVSA-N
1,3,5-trihydroxyxanthone	17.62	18.27	a small molecule	C3(/C=C1(C(/OC2(/C(/C1=O)=C(C=C([O-])C=2)/O))=C(C=3)/O))	InChIKey=XESIWQIMUSNPRO-UHFFFAOYSA-M
methylsuccinate	17.83	18.31	a C4-dicarboxylate	CC(CC([O-])=O)C([O-])=O	InChIKey=WXUAQHNMJWJLTG-UHFFFAOYSA-L
taxa-4(20),11-dien-5&alpha;,13&alpha;-diol	18.22	18.38	a small molecule	CC2(/[C@H](C[C@@H]1(C[C@H]3(C([C@H](CC[C@@](C)(CCC(/C(C)(C)1)=2)3)O)=C)))O)	InChIKey=VTDWDDILICLAEK-RDGCENLJSA-N
dimethylsulfoniopropanoate	0.43	18.38	a small molecule	C[S+](C)CCC(=O)[O-]	InChIKey=DFPOZTRSOAQFIK-UHFFFAOYSA-N
tetrahydrothiamine diphosphate	18	18.51	an organosulfur compound	CC2(C(CCOP(=O)([O-])OP(=O)([O-])[O-])SCN(CC1(/C(N)=NC(C)=NC=1))2)	InChIKey=QMLRZDVHAMEWFV-UHFFFAOYSA-K
tetrahydrogeranylgeranyl chlorophyll <i>a</i>	4.31	18.57	an organometallic compound	C=CC4(/C(\\C)=C3(C=C9([C@@H](C)[C@H](CCC(=O)OCC=C(C)CCC[C@H](C)CCC[C@H](C)CCC=C(C)C)C8(=[N+]([Mg--]25([N+]1(=C(C(\\CC)=C(C)/C/1=C/C(/N23)=4)C=C6(C(/C)=C7(C(/N56)=C([C-](C(OC)=O)C(=O)7)/8)))))9))))	InChIKey=NVDIDZKEPDPXJJ-ONWAGYJKSA-M
2,4-dihydroxycinnamate	18.25	18.6	a small molecule	C(C=CC1(/C(\\O)=C/C(\\O)=C/C=1))(=O)O
2,4-dinitrophenol	19.63	18.6	a C-nitro compound	C1(/C(\\[N+](=O)[O-])=C/C(/[N+](=O)[O-])=C(C=1)/[O-])	InChIKey=UFBJCMHMOXMLKC-UHFFFAOYSA-M
1-linoleoyl-2-&alpha;-linolenoyl-phosphatidylcholine	18.72	18.66	phosphatidylcholine-36:5	CCCCCC=CCC=CCCCCCCCC(OC[C@@H](OC(=O)CCCCCCCC=CCC=CCC=CCC)COP([O-])(=O)OCC[N+](C)(C)C)=O	InChIKey=HZGAVPNEGHQJID-UNBCHYIMSA-N
2-bromoporphobilinogen	18.3	18.74	a bromoaromatic compound	C(C1(/NC(\\Br)=C(CCC(=O)[O-])/C(\\CC(=O)[O-])=1))[N+]	InChIKey=KBACDURQNLFTOL-UHFFFAOYSA-M
deacetylisoipecoside	16.43	18.78	a glycoalkaloid	C=C[C@@H]3([C@@H](OC=C(C(=O)OC)[C@@H](C[C@H]1([N+]CCC2(\\C=C(C(\\O)=C/C\\1=2)O)))3)O[C@@H]4([C@H](O)[C@H]([C@H](O)[C@@H](CO)O4)O))	InChIKey=MTAVTRZTGFLKSC-ONGZBVEHSA-O
D-glyceraldehyde	17.54	18.91	DL-glyceraldehyde // "a D-aldose"	[CH](=O)[C@H](O)CO	InChIKey=MNQZXJOMYWMBOU-VKHMYHEASA-N
<i>p</i>-nitrophenyl-chitobiose	18.75	19.11	a chitodextrin // "a <i>p</i>-nitrophenyl-modified glycoside" // "a C-nitro compound"	CC(=O)N[C@H]1([C@@H](O)[C@@H]([C@@H](CO)O[C@H]1O[C@@H]2([C@H](O)[C@H]([C@@H](O[C@H](CO)2)OC3(/C=CC(\\[N+]([O-])=O)=C/C=3))NC(C)=O))O)	InChIKey=HWBFEVWOQMUQIE-MVEDJEFUSA-N
indol-3-ylmethylisothiocyanate-glutathione	18.59	19.23	an indole-phytoalexin // "a glutathione-<i>S</i>-conjugate"	C(NC(SC[C@@H](C(NCC([O-])=O)=O)NC(=O)CC[C@H]([N+])C([O-])=O)=S)C1(/C2(\\C=CC=CC(/NC=1)=2))	InChIKey=WJEGHYZNKDEWFC-ZFWWWQNUSA-M
uroporphyrinogen-III	19.21	19.37	a porphyrin	C(=O)([O-])CCC2(/C(\\CC(=O)[O-])=C1(CC5(/NC(\\CC4(/NC(\\CC3(/NC(\\CC(/N1)=2)=C(CCC(=O)[O-])/C(\\CC(=O)[O-])=3))=C(CC(=O)[O-])/C(\\CCC(=O)[O-])=4))=C(CC([O-])=O)/C(\\CCC(=O)[O-])=5)))	InChIKey=HUHWZXWWOFSFKF-UHFFFAOYSA-F
2,4-diamino-6-ethyl-5,3'-(2-trifluoromethyl-4-sulphonamidophenoxy)prop-1'-yloxypyrimidine	9.51	19.58	a small molecule	CCC2(C(\\OCCCOC1(/C(\\C(F)(F)F)=C/C(\\S(=O)(=O)N)=C/C=1))=C(N)/N=C(N)N=2)	InChIKey=YPZHSOSGSVUVIV-UHFFFAOYSA-N
(+)-sesaminol 2-<i>O</i>-&beta;-<i>D</i>-glucoside	19.51	19.65	a lignan	C1(OC7(/C(\\O1)=C/C=C([C@@H]2(OC[C@@H]3([C@H](OC[C@H]23)C5(/C(\\O[C@@H]4([C@@H]([C@H]([C@H](O)[C@H](O4)CO)O)O))=C/C6(/OCOC(\\C=5)=6)))))C=7))	InChIKey=HVDZWQPYIXKSCL-LFZZSFSNSA-N
glucodigifucoside	19.52	19.68	a steroid	CC2(OC([C@H](O)C(O)C(OC1(OC(CO)[C@@H](O)C(O)[C@@H](O)1))2)OC6(CC7(CCC5([C@H](CCC4(C)(C(C3(/COC(=O)C=3))CCC(O)45))C(CC6)(C)7))))	InChIKey=OQZGLOBKVNEEPK-DRXAPGJDSA-N
(2Z)-2-hydroxypenta-2,4-dienoate	18.56	19.79	a small molecule	C=CC=C(C([O-])=O)O	InChIKey=VHTQQDXPNUTMNB-ARJAWSKDSA-M
L-pipecolate	19.82	19.84	pipecolate	C1(CCC[C@@H](C([O-])=O)[N+]1)	InChIKey=HXEACLLIILLPRG-YFKPBYRVSA-N
2-<I>O</I>-(6-phospho-&alpha;-D-mannosyl)-D-glycerate	18.16	19.91	a small molecule	C(O)[C@H](C([O-])=O)O[C@@H]1(O[C@H](COP(=O)([O-])[O-])[C@@H](O)[C@H](O)[C@H](O)1)	InChIKey=BOLXAGHGKNGVBE-MTXRGOKVSA-K
3-propylphosphoenolpyruvate	17.01	19.96	a small molecule	CCCC=C(C([O-])=O)OP([O-])([O-])=O	InChIKey=LBHRVXNJFHUZKK-UHFFFAOYSA-K
4-(&beta;-D-glucosyloxy)benzoate	19.81	20	a small molecule	C([O-])(=O)C2(/C=CC(\\O[C@H]1(O[C@@H]([C@H]([C@@H]([C@H]1O)O)O)CO))=C/C=2)	InChIKey=XSSDYIMYZONMBL-BZNQNGANSA-M
(<i>R</i>)-5-phosphomevalonate	19.47	20.17	a small molecule	C[C@@](O)(CCOP(=O)([O-])[O-])CC(=O)[O-]	InChIKey=OKZYCXHTTZZYSK-ZCFIWIBFSA-K
neohesperidin	20.03	20.18	a small molecule	C[C@H]5(O[C@H](OC1([C@H]([C@@H]([C@H](O[C@H]1OC3(/C=C2(OC(CC(C\\2=C(C=3)/O)=O)C4(/C=C(C(\\OC)=C/C=4)O))))CO)O)O))[C@@H]([C@@H]([C@H]5O)O)O)	InChIKey=ARGKVCXINMKCAZ-BKCQJFQGSA-N
cyanidin 3-<i>O</i>-(&beta;-D-xylosyl-(1&rarr;2)-&beta;-D-galactoside)	20.47	20.19	an anthocyanin	C(O)[C@H]5([C@H](O)[C@H](O)[C@@H](O[C@@H]1([C@H](O)[C@@H](O)[C@H](O)CO1))[C@H](OC3(/C(C2(/C=C(O)C(\\O)=C/C=2))=[O+]C4(/C(/C=3)=C(C=C(O)C=4)/[O-])))O5)	InChIKey=ZPPQIOUITZSYAO-MNOAYJSQSA-N
5,10-methylenetetrahydropteroate	20.18	20.6	a small molecule	C3(NC4(\\N=C(N)NC(=O)C(\\N2(CN(C1(/C=CC(\\C(=O)[O-])=C/C=1))C[C@@H]23))=4))	InChIKey=KUVCSZHOXGXQDI-SNVBAGLBSA-M
3-methyl-2-butenal	5.53	20.87	an enal	CC(C)=C[CH]=O	InChIKey=SEPQTYODOKLVSB-UHFFFAOYSA-N
2'-deoxyadenosine	21.47	20.89	a purine 2'-deoxyribonucleoside // "a nucleic acid component"	C(O)[C@@H]1(O[C@H](C[C@H](O)1)N3(C=NC2(/C(=NC=NC(/N)=2)3)))	InChIKey=OLXZPDWKRNYJJZ-RRKCRQDMSA-N
diacetyl	20.68	21.14	a methyl ketone	CC(C(C)=O)=O	InChIKey=QSJXEFYPDANLFS-UHFFFAOYSA-N
L-cycloserine	19.6	21.26	a small molecule	C1(ONC(=O)[C@@H]([N+])1)	InChIKey=DYDCUQKUCUHJBH-REOHCLBHSA-O
3,4,-dihydroxybutylphosphonate	21.31	21.26	an organophosphonate	C(P(O)(=O)[O-])CC(O)CO	InChIKey=ZUCRMPBYWBAFDW-UHFFFAOYSA-M
(6<i>S</i>)-5-formyl-tetrahydrofolate mono-L-glutamate	21.01	21.28	a (6<i>S</i>)-5-formyltetrahydrofolate	C(NC1(/C=CC(\\C(=O)N[C@H](C(=O)[O-])CCC([O-])=O)=C/C=1))[C@@H]2(CNC3(\\N=C(N)NC(=O)C(\\N([CH]=O)2)=3))	InChIKey=VVIAGPKUTFNRDU-STQMWFEESA-L
delphinidin 3-<i>O</i>-&beta;-<i>D</i>-sambubioside	21.5	21.46	an anthocyanin	C5(\\C(\\C4(\\[O+]=C1(C(\\C(\\[O-])=C/C(\\[O-])=C/1)=C/C(\\O[C@H]3(O[C@@H]([C@@H](O)[C@H](O)[C@@H](O[C@H]2(OC[C@@H](O)[C@H](O)[C@@H](O)2))3)CO))=4)))=C/C(/O)=C(C(\\O)=5)/O)	InChIKey=TWYYVOVDSNRIJM-AFAGGVQESA-M
F-PU	22.41	23.75	a small molecule	C2(/N=C(C=C(NC(=O)NC1(/C=C(C=CC=1)F))C=2)Cl)	InChIKey=CBUADMXRPOWERQ-UHFFFAOYSA-N
